# Supplementary material for: PAMP-triggered genetic reprogramming involves widespread alternative transcription initiation and an immediate transcription factor wave
Source: Plant Cell. 2022 Apr 11;34(7):2615–37. doi: 10.1093/plcell/koac108 (PMC9252474; doi:10.1093/plcell/koac108)
Supplement: koac108_Supplementary_Data [file koac108_supplementary_data.zip]

Archive with 14 entries (13 files):
- koac108-suppl_data/
- koac108-suppl_data/tpc.22.00124Supplemental Dataset S1  CAGE TCs.xlsx
- koac108-suppl_data/tpc.22.00124Supplemental Dataset S10  JASPAR matrices.xlsx
- koac108-suppl_data/tpc.22.00124Supplemental Dataset S11  Oligonucleotides.xlsx
- koac108-suppl_data/tpc.22.00124Supplemental Dataset S2  Differential Expression Analyses.xlsx
- koac108-suppl_data/tpc.22.00124Supplemental Dataset S3  RIBOseq datasets.xlsx
- koac108-suppl_data/tpc.22.00124Supplemental Dataset S4  TC switches.xlsx
- koac108-suppl_data/tpc.22.00124Supplemental Dataset S5  Protein domains.xlsx
- koac108-suppl_data/tpc.22.00124Supplemental Dataset S6  Localisation signals.xlsx
- koac108-suppl_data/tpc.22.00124Supplemental Dataset S7  uORFs.xlsx
- koac108-suppl_data/tpc.22.00124Supplemental Dataset S8  Enhancer candidates.xlsx
- koac108-suppl_data/tpc.22.00124Supplemental Dataset S9  DEG clusters.xlsx
- koac108-suppl_data/tpc.22.00124Supplemental Figures.pdf
- koac108-suppl_data/tpc22.00124.PeerReviewReport.pdf
