# Supplementary material for: PAMP-triggered genetic reprogramming involves widespread alternative transcription initiation and an immediate transcription factor wave
Source: Plant Cell. 2022 Apr 11;34(7):2615–37. doi: 10.1093/plcell/koac108 (PMC9252474; doi:10.1093/plcell/koac108)
Supplement: koac108_Supplementary_Data [file koac108_supplementary_data.zip › koac108-suppl_data/tpc.22.00124Supplemental Dataset S1 CAGE TCs.xlsx]

## Sheet: legend
Supplemental Data. Thieffry et al. (2022). Plant Cell.
Sheet 1: CAGE_TCs
Column	Description
TC_id	CAGE TC identifier
chr	chromosome
start	start position
end	end position
width	TC width in bp
strand	strand
pooled_TPM	total CAGE expression in TPM across all samples
TC_peak	position of maximum signal within CAGE TC
TPM_support	number of samples supporting the CAGE TC above TPM threshold (see methods)
txID	TAIR10 transcript identifier
intragenic	whether the CAGE TC is intragenic and contributes to at least 10% of its gene expression in at least 3 samples
txType	annotation of CAGE TC based on the TC peak position
txType_extended	extended annotation with antisense features, based on the TC peak position
shape_IQR	TC interquantile width in bp
geneID	TAIR10 gene identifier (AGI)
geneID_anti	antisense gene identifier (AGI)
symbol	TAIR10 gene symbol
symbol_anti	TAIR10 antisense gene symbol
description	TAIR10 gene description

## Sheet: CAGE_TCs
Supplemental Data. Thieffry et al. (2022). Plant Cell.
TC_id	chr	start	end	width	strand	pooled_TPM	TC_peak	TPM_support	txID	intragenic	txType	txType_extended	shape_IQR	geneID	geneID_anti	symbol	symbol_anti	description
Chr1:3602-3699;+	Chr1	3602	3699	98	+	250.71	3632	24	AT1G01010.1	TRUE	promoter	promoter	41	AT1G01010		ANAC001		NAC domain containing protein 1
Chr1:23064-23217;+	Chr1	23064	23217	154	+	368.71	23136	24	AT1G01040.1;AT1G01040.2	TRUE	promoter	promoter	5	AT1G01040		ASU1		Encodes a Dicer homolog. Dicer is a RNA helicase involved in microRNA processing. Mutations in this locus can result in embryo lethality. Embryo shape at seed maturity is globular-elongate. Other mutants convert the floral meristems to an indeterminate state, others yet show defects in ovule development. mRNA is expressed in all shoot tissues. DCL1 is able to produce miRNAs and siRNAs. The mRNA i…
Chr1:23246-23298;+	Chr1	23246	23298	53	+	28.61	23276	14	AT1G01040.1;AT1G01040.2	FALSE	fiveUTR	fiveUTR	10	AT1G01040		ASU1		Encodes a Dicer homolog. Dicer is a RNA helicase involved in microRNA processing. Mutations in this locus can result in embryo lethality. Embryo shape at seed maturity is globular-elongate. Other mutants convert the floral meristems to an indeterminate state, others yet show defects in ovule development. mRNA is expressed in all shoot tissues. DCL1 is able to produce miRNAs and siRNAs. The mRNA i…
Chr1:45058-45118;+	Chr1	45058	45118	61	+	f	45104	6		FALSE	intergenic	intergenic	26
Chr1:51999-52276;+	Chr1	51999	52276	278	+	194.57	52071	24	AT1G01110.2	TRUE	proximal	proximal	162	AT1G01110		IQD18		Member of IQ67 (CaM binding) domain containing family.
Chr1:63337-63492;+	Chr1	63337	63492	156	+	53.35	63411	21		FALSE	antisense	antisense_intron	97		AT1G01130
Chr1:63519-63540;+	Chr1	63519	63540	22	+	23.69	63519	11		FALSE	antisense	antisense_intron	15		AT1G01130
Chr1:72284-72440;+	Chr1	72284	72440	157	+	798.7	72340	24	AT1G01160.1;AT1G01160.2	TRUE	promoter	promoter	80	AT1G01160	AT1G01150	GIF2		Arabidopsis thaliana GRF1-interacting factor 2 (GIF2) mRNA
Chr1:72461-72520;+	Chr1	72461	72520	60	+	60.75	72491	24	AT1G01160.1;AT1G01160.2	FALSE	fiveUTR	fiveUTR	29	AT1G01160	AT1G01150	GIF2		Arabidopsis thaliana GRF1-interacting factor 2 (GIF2) mRNA
Chr1:75550-75667;+	Chr1	75550	75667	118	+	88.19	75586	24	AT1G01180.1	TRUE	promoter	promoter	59	AT1G01180				S-adenosyl-L-methionine-dependent methyltransferases superfamily protein
Chr1:77774-77886;+	Chr1	77774	77886	113	+	43.03	77822	16		FALSE	intergenic	intergenic	30
Chr1:88866-89022;+	Chr1	88866	89022	157	+	1534.2	88899	24	AT1G01210.1	TRUE	promoter	promoter	24	AT1G01210				DNA-directed RNA polymerase, subunit M, archaeal
Chr1:91364-91439;+	Chr1	91364	91439	76	+	252.21	91384	24	AT1G01220.1	TRUE	promoter	promoter	8	AT1G01220		AtFKGP		Encodes a bifunctional enzyme that has both L-fucokinase and GDP-L-fucose pyrophosphorylase activities. It catalyzes the two steps of the L-fucose salvage pathway for the generation of activated GDP-L-fucose. This pathway seems to be of minor importance for cell wall polysaccharide biosynthesis compared to the de novo GDP-L-fucose biosynthesis pathway in Arabidopsis.
Chr1:91647-91745;+	Chr1	91647	91745	99	+	38.97	91652	21	AT1G01220.1	TRUE	intron	intron	57	AT1G01220		AtFKGP		Encodes a bifunctional enzyme that has both L-fucokinase and GDP-L-fucose pyrophosphorylase activities. It catalyzes the two steps of the L-fucose salvage pathway for the generation of activated GDP-L-fucose. This pathway seems to be of minor importance for cell wall polysaccharide biosynthesis compared to the de novo GDP-L-fucose biosynthesis pathway in Arabidopsis.
Chr1:95942-96067;+	Chr1	95942	96067	126	+	101.92	96017	24	AT1G01225.1	TRUE	promoter	promoter	42	AT1G01225				NC domain-containing protein-like protein
Chr1:97427-97598;+	Chr1	97427	97598	172	+	500.53	97457	24	AT1G01230.1	TRUE	promoter	promoter	60	AT1G01230		AtORM1		ORM1 is an ER localized orosomucoid-like protein involved in sphingolipid homeostasis.
Chr1:99865-100060;+	Chr1	99865	100060	196	+	172.17	99923	24	AT1G01240.3;AT1G01240.1;AT1G01240.2	TRUE	promoter	promoter	81	AT1G01240				transmembrane protein
Chr1:108972-109245;+	Chr1	108972	109245	274	+	812.51	109074	24	AT1G01260.3;AT1G01260.1;AT1G01260.2	TRUE	promoter	promoter	47	AT1G01260		bHLH013		bHLH13 interacts with JAZ proteins, and functions redundantly with bHLH3, bHLH14 and bHLH17 to negatively regulate jasmonate responses.
Chr1:114239-114334;+	Chr1	114239	114334	96	+	139.14	114287	24	AT1G01290.1;AT1G01290.2	TRUE	promoter	promoter	12	AT1G01290		CNX3		COFACTOR OF NITRATE REDUCTASE AND XANTHINE DEHYDROGENASE 3. Encodes a protein involved in molybdenum cofactor biosynthesis. Homologous to E.coli MoaC. Expression is low in all tissues examined, except in roots. Appears to have targeting signals for chloroplast or mitochondria
Chr1:116926-117172;+	Chr1	116926	117172	247	+	6036.57	117035	24	AT1G01300.1	TRUE	promoter	promoter	5	AT1G01300				Eukaryotic aspartyl protease family protein
Chr1:136092-136212;+	Chr1	136092	136212	121	+	2138.59	136158	24	AT1G01350.1	TRUE	promoter	promoter	15	AT1G01350	AT1G01340		ACBK1	Zinc finger (CCCH-type/C3HC4-type RING finger) family protein
Chr1:142018-142133;+	Chr1	142018	142133	116	+	120.43	142094	24	AT1G01360.1	TRUE	fiveUTR	fiveUTR	68	AT1G01360		PYL9		Encodes RCAR1 (regulatory components of ABA receptor). Interacts with and regulates the type 2C protein phosphatases (PP2Cs) ABI1 and ABI2. Functions as abscisic acid sensor. The mRNA is cell-to-cell mobile.
Chr1:143320-143320;+	Chr1	143320	143320	1	+	33.53	143320	15	AT1G01370.1;AT1G01370.2	TRUE	proximal	proximal	0	AT1G01370		CENH3		Encodes a centromere-identifying protein histone H3 variant. Localized at centromeres in both mitotic and meiotic cells. Aurora3 phosphorylates CENH3 at S65 this post-translational modification is required for the proper development of the floral meristem.
Chr1:143654-143760;+	Chr1	143654	143760	107	+	59.69	143724	23	AT1G01370.1;AT1G01370.2	TRUE	promoter	promoter	48	AT1G01370		CENH3		Encodes a centromere-identifying protein histone H3 variant. Localized at centromeres in both mitotic and meiotic cells. Aurora3 phosphorylates CENH3 at S65 this post-translational modification is required for the proper development of the floral meristem.
Chr1:163346-163467;+	Chr1	163346	163467	122	+	497.83	163414	24	AT1G01448.3;AT1G01448.1;AT1G01448.2	TRUE	promoter	promoter	7	AT1G01448				Natural antisense transcript overlaps with AT1G01450
Chr1:175770-175780;+	Chr1	175770	175780	11	+	20.68	175773	7	AT1G01480.1;AT1G01480.2	TRUE	promoter	promoter	7	AT1G01480		ACS2		a member of the 1-aminocyclopropane-1-carboxylate (ACC) synthase (S-adenosyl-L-methionine methylthioadenosine-lyase, EC 4.4.1.14) gene family, isolated from a flower-specific cDNA library.
Chr1:180381-180393;+	Chr1	180381	180393	13	+	32.55	180385	15		FALSE	antisense	antisense_threeUTR	2		AT1G01490
Chr1:185036-185250;+	Chr1	185036	185250	215	+	205.77	185138	24	AT1G01500.1	TRUE	promoter	promoter	25	AT1G01500				Erythronate-4-phosphate dehydrogenase family protein
Chr1:187150-187273;+	Chr1	187150	187273	124	+	1936.97	187212	24	AT1G01510.1	TRUE	promoter	promoter	44	AT1G01510		AN		Encodes a homolog of human CtBP. Mutant has longer and thicker leaves than wild type. Involved in controlling polar cell expansion in the leaf width direction. It has been shown to localize to cytosolic stress granules and is involved in their formation.
Chr1:190540-190546;+	Chr1	190540	190546	7	+	8.82	190541	3	AT1G01520.1	TRUE	promoter	promoter	0	AT1G01520		ASG4		RVE3 is one of eleven homologous MYB-like transcription factors in Arabidopsis and a member of the RVE8 clade. Plays a minor role in clock regulation.
Chr1:195721-195879;+	Chr1	195721	195879	159	+	251.37	195747	24	AT1G01540.2;AT1G01540.1	TRUE	promoter	promoter	82	AT1G01540				Protein kinase superfamily protein
Chr1:199627-199970;+	Chr1	199627	199970	344	+	900.79	199658	24	AT1G01550.1;AT1G01550.2	TRUE	promoter	promoter	196	AT1G01550		BPS1		Encodes a protein with no functionally characterized domains that to prevent the synthesis of a novel substance that moves from the root to the shoot, where it modifies shoot growth by interfering with auxin signaling. Synthesis and delivery of this substance requires neither phloem nor endodermis.
Chr1:202228-202264;+	Chr1	202228	202264	37	+	313.49	202256	17	AT1G01560.2;AT1G01560.1	TRUE	fiveUTR	fiveUTR	3	AT1G01560		ATMPK11		Member of MAP Kinase family. Flg22-induced activation is blocked by AvrRpt2.
Chr1:209290-209303;+	Chr1	209290	209303	14	+	36.33	209293	11	AT1G01580.1	TRUE	proximal	proximal	1	AT1G01580		ATFRO2		Encodes the low-iron-inducible ferric chelate reductase responsible for reduction of iron at the root surface. It is likely to be the major Fe(III) chelate reductase in Arabidopsis iron metabolism. Coordinately regulated with IRT1, the major transporter responsible for high-affinity iron uptake from the soil, at both transcriptional and posttranscriptional levels. Steady state mRNA levels are reg…
Chr1:219101-219156;+	Chr1	219101	219156	56	+	60.17	219134	24	AT1G01600.1	TRUE	fiveUTR	fiveUTR	2	AT1G01600		CYP86A4		Encodes a member of the CYP86A subfamily of cytochrome p450 genes. Expressed significantly at highest level in mature stems and flowers.
Chr1:228989-229256;+	Chr1	228989	229256	268	+	728.22	229137	24	AT1G01630.1	TRUE	fiveUTR	fiveUTR	180	AT1G01630				Sec14p-like phosphatidylinositol transfer family protein
Chr1:229428-229567;+	Chr1	229428	229567	140	+	34.23	229547	18	AT1G01630.1	FALSE	CDS	CDS	113	AT1G01630				Sec14p-like phosphatidylinositol transfer family protein
Chr1:249040-249179;+	Chr1	249040	249179	140	+	255.56	249099	24	AT1G01690.1	TRUE	promoter	promoter	80	AT1G01690		ATPRD3		Encodes a novel plant-specific protein that is involved in meiotic double strand break formation.
Chr1:258787-258860;+	Chr1	258787	258860	74	+	47.79	258792	21		FALSE	intergenic	intergenic	37
Chr1:262808-262942;+	Chr1	262808	262942	135	+	231.72	262897	24	AT1G01710.1	TRUE	promoter	promoter	38	AT1G01710				acyl-CoA thioesterase II
Chr1:266409-266533;+	Chr1	266409	266533	125	+	53.69	266433	24	AT1G01710.1	TRUE	threeUTR	threeUTR	65	AT1G01710				acyl-CoA thioesterase II
Chr1:268329-268411;+	Chr1	268329	268411	83	+	975.62	268331	24	AT1G01720.1	TRUE	promoter	promoter	13	AT1G01720		ANAC002		Belongs to a large family of putative transcriptional activators with NAC domain. Transcript level increases in response to wounding and abscisic acid. ATAF1 attentuates ABA signaling and sythesis. Mutants are hyposensitive to ABA. The mRNA is cell-to-cell mobile.
Chr1:270908-271031;+	Chr1	270908	271031	124	+	1721.71	270999	24	AT1G01730.1	TRUE	promoter	promoter	37	AT1G01730	AT1G01725			hypothetical protein
Chr1:275426-275447;+	Chr1	275426	275447	22	+	75.17	275438	24	AT1G01750.1	TRUE	promoter	promoter	1	AT1G01750		ADF11		actin depolymerizing factor 11
Chr1:275469-275504;+	Chr1	275469	275504	36	+	74.24	275501	19	AT1G01750.1	TRUE	fiveUTR	fiveUTR	0	AT1G01750		ADF11		actin depolymerizing factor 11
Chr1:278271-278336;+	Chr1	278271	278336	66	+	21.18	278290	6	AT1G01770.1	FALSE	proximal	proximal	51	AT1G01770	AT1G01760		AtTAD1	propionyl-CoA carboxylase
Chr1:278562-278771;+	Chr1	278562	278771	210	+	380.82	278605	24	AT1G01770.1	TRUE	promoter	promoter	55	AT1G01770	AT1G01760		AtTAD1	propionyl-CoA carboxylase
Chr1:282559-282727;+	Chr1	282559	282727	169	+	20.88	282559	10	AT1G01770.1;AT1G01780.1	TRUE	threeUTR	threeUTR	151	AT1G01780		PLIM2b		Encodes a member of the Arabidopsis LIM proteins: a family of actin bundlers with distinct expression patterns. WLIM1, WLIM2a, and WLIM2b are widely expressed, whereas PLIM2a, PLIM2b, and PLIM2c are predominantly expressed in pollen. Regulates actin cytoskeleton organization. The mRNA is cell-to-cell mobile.
Chr1:284415-284585;+	Chr1	284415	284585	171	+	383.69	284488	24	AT1G01790.1	TRUE	proximal	proximal	44	AT1G01790		ATKEA1		Encodes a member of the cation/proton antiporters-2 antiporter superfamily, the K efflux antiporter KEA1 that is localized to the chloroplast envelope.
Chr1:293284-293499;+	Chr1	293284	293499	216	+	3464.87	293369	24	AT1G01800.1;AT1G01800.2	TRUE	promoter	promoter	34	AT1G01800				NAD(P)-binding Rossmann-fold superfamily protein
Chr1:295208-295219;+	Chr1	295208	295219	12	+	60.08	295217	21	AT1G01810.1	TRUE	promoter	promoter	6	AT1G01810				hypothetical protein
Chr1:298650-298800;+	Chr1	298650	298800	151	+	133.52	298726	24		FALSE	antisense	antisense_CDS	57		AT1G01830
Chr1:303521-303604;+	Chr1	303521	303604	84	+	61.73	303535	24	AT1G01840.1	TRUE	promoter	promoter	33	AT1G01840				AP2-like ethylene-responsive transcription factor SNZ
Chr1:310302-310401;+	Chr1	310302	310401	100	+	169.23	310305	24	AT1G01900.1	TRUE	promoter	promoter	22	AT1G01900		ATSBT1.1		Encodes AtSBT1.1, a subtilisin-like serine protease. Cleaves the phytosulfokine AtPSK4, a growth promoting peptide.
Chr1:316091-316219;+	Chr1	316091	316219	129	+	373.32	316177	24	AT1G01920.2;AT1G01920.1	TRUE	promoter	promoter	44	AT1G01920	AT1G01910		AtGET3a	SET domain-containing protein
Chr1:322966-323097;+	Chr1	322966	323097	132	+	2051.08	323028	24	AT1G01940.1	TRUE	promoter	promoter	14	AT1G01940	AT1G01930			Cyclophilin-like peptidyl-prolyl cis-trans isomerase family protein
Chr1:325330-325507;+	Chr1	325330	325507	178	+	941.15	325390	24	AT1G01950.1;AT1G01950.2;AT1G01950.3	TRUE	promoter	promoter	49	AT1G01950		ARK2		Encodes a member of the armadillo/beta-catenin repeat kinesin motor family. Mutants have twisted roots due to abnormal cell file rotation the phenotype is dependent on microtubules.
Chr1:338230-338341;+	Chr1	338230	338341	112	+	373.14	338268	24	AT1G01970.1	TRUE	promoter	promoter	55	AT1G01970				Tetratricopeptide repeat (TPR)-like superfamily protein
Chr1:345770-345888;+	Chr1	345770	345888	119	+	253.48	345788	24	AT1G02000.1	TRUE	promoter	promoter	51	AT1G02000		GAE2		UDP-D-glucuronate 4-epimerase The mRNA is cell-to-cell mobile.
Chr1:347775-347953;+	Chr1	347775	347953	179	+	184.79	347880	24	AT1G02010.1;AT1G02010.2	TRUE	promoter	promoter	88	AT1G02010		SEC1A		member of KEULE Gene Family
Chr1:373468-373644;+	Chr1	373468	373644	177	+	3161.04	373502	24	AT1G02080.1;AT1G02080.2	TRUE	promoter	promoter	53	AT1G02080		NOT1		Acts as scaffold protein in the CCR4-NOT complex, by interacting with various NOT proteins and CAF1. Essential protein for proper pollen development and germination capacity.
Chr1:389772-389908;+	Chr1	389772	389908	137	+	2561.62	389815	24	AT1G02100.1;AT1G02100.2;AT1G02100.3	TRUE	promoter	promoter	56	AT1G02100	AT1G02090	LCMT1	ATCSN7	Leucine carboxyl methyltransferase
Chr1:392753-392974;+	Chr1	392753	392974	222	+	404.38	392853	24	AT1G02100.1;AT1G02100.2;AT1G02100.3;AT1G02110.1	TRUE	promoter	promoter	155	AT1G02110				bZIP domain class transcription factor (DUF630 and DUF632)
Chr1:395639-395821;+	Chr1	395639	395821	183	+	2172.86	395725	24	AT1G02120.1	TRUE	promoter	promoter	66	AT1G02120		VAD1		Encodes VAD1 (Vascular Associated Death1), a regulator of cell death and defense responses in vascular tissues. VAD1 is a putative membrane associated protein and contains a GRAM domain. vad1 is a lesion mimic mutant that exhibits light conditional appearance of propagative HR (hypersensitive response)-like lesions along the vascular system. The mRNA is cell-to-cell mobile.
Chr1:404535-404707;+	Chr1	404535	404707	173	+	369.66	404592	24	AT1G02145.1;AT1G02145.2;AT1G02145.3;AT1G02145.4	TRUE	promoter	promoter	42	AT1G02145	AT1G02140	ALG12	HAP1	homolog of asparagine-linked glycosylation 12
Chr1:408702-408818;+	Chr1	408702	408818	117	+	1343.24	408755	24	AT1G02150.1	TRUE	fiveUTR	fiveUTR	45	AT1G02150				Tetratricopeptide repeat (TPR)-like superfamily protein
Chr1:410711-410842;+	Chr1	410711	410842	132	+	978.77	410754	24	AT1G02160.1;AT1G02160.2	TRUE	promoter	promoter	41	AT1G02160				Cox19 family protein (CHCH motif)
Chr1:411728-411936;+	Chr1	411728	411936	209	+	1480.23	411760	24	AT1G02170.1	TRUE	promoter	promoter	120	AT1G02170		ATMC1		Encodes a type I metacaspase. Two Arabidopsis metacaspases, AT1G02170 (MC1) and AT4G25110 (MC2) antagonistically control programmed cell death in Arabidopsis. MC1 is a positive regulator of cell death and requires conserved caspase-like putative catalytic residues for its function. MC2 negatively regulates cell death. This function is independent of the putative catalytic residues. A third type I…
Chr1:418759-418790;+	Chr1	418759	418790	32	+	427.46	418784	24	AT1G02205.3;AT1G02205.1;AT1G02205.2	TRUE	promoter	promoter	10	AT1G02205		CER1		Expression of the CER1 gene associated with production of stem epicuticular wax and pollen fertility. Biochemical studies showed that cer1 mutants are blocked in the conversion of stem wax C30 aldehydes to C29 alkanes, and they also lack the secondary alcohols and ketones. These suggested the CER1 protein is an aldehyde decarbonylase, but the exact molecular function of this protein remains to be…
Chr1:453151-453339;+	Chr1	453151	453339	189	+	276.65	453221	24	AT1G02300.1	TRUE	promoter	promoter	65	AT1G02300		AtcathB1		Encodes a capase involved in stress induced cell death.
Chr1:455626-455817;+	Chr1	455626	455817	192	+	1028.4	455744	24	AT1G02305.1	TRUE	promoter	promoter	42	AT1G02305		AtcathB2		Encodes a capase involved in stress induced cell death.
Chr1:469805-469834;+	Chr1	469805	469834	30	+	22.81	469809	13	AT1G02350.1	TRUE	promoter	promoter	23	AT1G02350				protoporphyrinogen oxidase-like protein
Chr1:474446-474529;+	Chr1	474446	474529	84	+	178.09	474473	24	AT1G02370.1	TRUE	promoter	promoter	43	AT1G02370				Tetratricopeptide repeat (TPR)-like superfamily protein
Chr1:477106-477159;+	Chr1	477106	477159	54	+	88.71	477130	24	AT1G02380.1	TRUE	fiveUTR	fiveUTR	4	AT1G02380				transmembrane protein
Chr1:480853-480862;+	Chr1	480853	480862	10	+	29.41	480855	13	AT1G02390.1	TRUE	promoter	promoter	3	AT1G02390		ATGPAT2		putative sn-glycerol-3-phosphate 2-O-acyltransferase
Chr1:486773-486788;+	Chr1	486773	486788	16	+	20.92	486779	7	AT1G02400.1	FALSE	promoter	promoter	6	AT1G02400		ATGA2OX4		Encodes a gibberellin 2-oxidase that acts on C19 gibberellins but not C20 gibberellins.
Chr1:486852-486925;+	Chr1	486852	486925	74	+	581.37	486902	24	AT1G02400.1	TRUE	fiveUTR	fiveUTR	6	AT1G02400		ATGA2OX4		Encodes a gibberellin 2-oxidase that acts on C19 gibberellins but not C20 gibberellins.
Chr1:490827-491061;+	Chr1	490827	491061	235	+	1043.84	490926	24	AT1G02410.1	TRUE	promoter	promoter	81	AT1G02410		COX11		Encodes a member of the cytochrome c oxidase 11 protein family. It is an integral mitochondrial protein and likely plays an important role as a mitochondrial chaperone in COX complex assembly, affecting plant growth and pollen germination.
Chr1:493495-493622;+	Chr1	493495	493622	128	+	73.68	493588	24	AT1G02420.1	TRUE	promoter	promoter	31	AT1G02420				Pentatricopeptide repeat (PPR) superfamily protein
Chr1:518242-518351;+	Chr1	518242	518351	110	+	2340.28	518255	24	AT1G02500.1;AT1G02500.2	TRUE	promoter	promoter	5	AT1G02500		AtSAM1		encodes a S-adenosylmethionine synthetase. SAM1 is regulated by protein S-nitrosylation. The covalent binding of nitric oxide (NO) to the Cys114 residue inhibits the enzyme activity.
Chr1:537730-537966;+	Chr1	537730	537966	237	+	8308.03	537901	24	AT1G02560.1	TRUE	promoter	promoter	3	AT1G02560		CLPP5		One of several nuclear-encoded ClpPs (caseinolytic protease). Contains a highly conserved catalytic triad of Ser-type proteases (Ser-His-Asp). The name reflects nomenclature described in Adam et. al (2001). The mRNA is cell-to-cell mobile.
Chr1:564103-564204;+	Chr1	564103	564204	102	+	137.21	564204	24	AT1G02640.1	TRUE	promoter	promoter	13	AT1G02640		ATBXL2		encodes a protein similar to a beta-xylosidase located in the extracellular matrix. This is a member of glycosyl hydrolase family 3 and has six other closely related members.
Chr1:569304-569377;+	Chr1	569304	569377	74	+	25.67	569339	12	AT1G02650.1	TRUE	CDS	CDS	13	AT1G02650				Tetratricopeptide repeat (TPR)-like superfamily protein
Chr1:575740-575797;+	Chr1	575740	575797	58	+	10.89	575779	3	AT1G02670.1	TRUE	proximal	proximal	39	AT1G02670				P-loop containing nucleoside triphosphate hydrolases superfamily protein
Chr1:576474-576553;+	Chr1	576474	576553	80	+	214.02	576509	24	AT1G02670.1	TRUE	intron	intron	12	AT1G02670				P-loop containing nucleoside triphosphate hydrolases superfamily protein
Chr1:580610-580696;+	Chr1	580610	580696	87	+	901.35	580650	24	AT1G02680.1	TRUE	promoter	promoter	12	AT1G02680		TAF13		Encodes a TBP-Associated Factor (TAF) that functions together with PRC2 in transcriptional regulation during seed development.
Chr1:584261-584289;+	Chr1	584261	584289	29	+	76.98	584263	24	AT1G02690.1;AT1G02690.2	TRUE	promoter	promoter	9	AT1G02690		IMPA-6		Putative importin alpha isoform. When overexpressed can rescue the impa-4 decreased transformation susceptibility phenotype.
Chr1:589512-589587;+	Chr1	589512	589587	76	+	378.41	589541	24		FALSE	intergenic	intergenic	10
Chr1:591908-591991;+	Chr1	591908	591991	84	+	126.83	591930	24	AT1G02720.2;AT1G02720.1	TRUE	fiveUTR	fiveUTR	41	AT1G02720		AtGATL5		Encodes a protein with putative galacturonosyltransferase activity.
Chr1:592016-592113;+	Chr1	592016	592113	98	+	20.22	592075	7	AT1G02720.2;AT1G02720.1	TRUE	fiveUTR	fiveUTR	48	AT1G02720		AtGATL5		Encodes a protein with putative galacturonosyltransferase activity.
Chr1:592562-592631;+	Chr1	592562	592631	70	+	17.34	592607	5	AT1G02720.2;AT1G02720.1	TRUE	CDS	CDS	12	AT1G02720		AtGATL5		Encodes a protein with putative galacturonosyltransferase activity.
Chr1:602438-602639;+	Chr1	602438	602639	202	+	708.89	602538	24	AT1G02750.1;AT1G02750.2	TRUE	promoter	promoter	96	AT1G02750				Drought-responsive family protein
Chr1:618262-618281;+	Chr1	618262	618281	20	+	54.84	618264	23	AT1G02810.1	TRUE	promoter	promoter	3	AT1G02810				Plant invertase/pectin methylesterase inhibitor superfamily
Chr1:621440-621644;+	Chr1	621440	621644	205	+	684.97	621596	24	AT1G02816.1	TRUE	fiveUTR	fiveUTR	81	AT1G02816				pectinesterase (Protein of unknown function, DUF538)
Chr1:626736-626854;+	Chr1	626736	626854	119	+	1705.62	626781	24	AT1G02840.1;AT1G02840.3;AT1G02840.2	TRUE	promoter	promoter	10	AT1G02840		At-SR34		SR34/SR1 is a plant homologue of the human general/alternative splicing factor SF2/ASF. Barta et al (2010) have proposed a nomenclature for Serine/Arginine-Rich Protein Splicing Factors (SR proteins): Plant Cell. 2010, 22:2926.
Chr1:630329-630584;+	Chr1	630329	630584	256	+	3723.15	630513	24	AT1G02850.1;AT1G02850.2;AT1G02850.3;AT1G02850.4;AT1G02850.5	TRUE	promoter	promoter	13	AT1G02850		BGLU11		beta glucosidase 11
Chr1:635116-635473;+	Chr1	635116	635473	358	+	315.67	635296	24	AT1G02860.1;AT1G02860.2	TRUE	fiveUTR	fiveUTR	210	AT1G02860		BAH1		Encodes a ubiquitin E3 ligase with RING and SPX domains that is involved in mediating immune responses and mediates degradation of PHT1s at plasma membranes. Targeted by MIR827. Ubiquitinates PHT13, PHT1;2, PHT1;1/AtPT1 and PHT1;4/AtPT2.
Chr1:673345-673455;+	Chr1	673345	673455	111	+	252.55	673403	24	AT1G02970.1	TRUE	promoter	promoter	51	AT1G02970		ATWEE1		Protein kinase that negatively regulates the entry into mitosis.
Chr1:693363-693412;+	Chr1	693363	693412	50	+	33.3	693409	20	AT1G03010.1	TRUE	promoter	promoter	11	AT1G03010				Phototropic-responsive NPH3 family protein
Chr1:693953-694017;+	Chr1	693953	694017	65	+	10.57	693969	3	AT1G03010.1	TRUE	intron	intron	35	AT1G03010				Phototropic-responsive NPH3 family protein
Chr1:701442-701585;+	Chr1	701442	701585	144	+	123.13	701472	24	AT1G03030.1	TRUE	promoter	promoter	70	AT1G03030				P-loop containing nucleoside triphosphate hydrolases superfamily protein
Chr1:729898-729950;+	Chr1	729898	729950	53	+	14.67	729936	4	AT1G03070.2;AT1G03070.1	TRUE	promoter	promoter	2	AT1G03070		AtLFG4		Bax inhibitor-1 family protein
Chr1:739600-739781;+	Chr1	739600	739781	182	+	2719.82	739688	24	AT1G03090.1;AT1G03090.2	TRUE	promoter	promoter	30	AT1G03090		MCCA		MCCA is the biotinylated subunit of the dimer MCCase, which is involved in leucine degradation. Both subunits are nuclear coded and the active enzyme is located in the mitochondrion.
Chr1:739879-739989;+	Chr1	739879	739989	111	+	16.87	739968	4	AT1G03090.1;AT1G03090.2	FALSE	CDS	CDS	86	AT1G03090		MCCA		MCCA is the biotinylated subunit of the dimer MCCase, which is involved in leucine degradation. Both subunits are nuclear coded and the active enzyme is located in the mitochondrion.
Chr1:740597-740649;+	Chr1	740597	740649	53	+	18.43	740616	5	AT1G03090.1;AT1G03090.2	FALSE	intron	intron	29	AT1G03090		MCCA		MCCA is the biotinylated subunit of the dimer MCCase, which is involved in leucine degradation. Both subunits are nuclear coded and the active enzyme is located in the mitochondrion.
Chr1:749197-749382;+	Chr1	749197	749382	186	+	1045.67	749282	24	AT1G03110.1	TRUE	promoter	promoter	58	AT1G03110	AT1G03106	AtTRM82		Encodes a gene involved in the modification of nucleosides in tRNA. Mutants have no 7-methylguanosine.
Chr1:753912-753953;+	Chr1	753912	753953	42	+	12.53	753946	4		FALSE	antisense	antisense_CDS	24		AT1G03130		PSAD-2
Chr1:754370-754496;+	Chr1	754370	754496	127	+	93.11	754468	15		FALSE	reverse	antisense_threeUTR	38		AT1G03140		PRP18a
Chr1:756374-756489;+	Chr1	756374	756489	116	+	840.11	756419	24	AT1G03150.1	TRUE	promoter	promoter	29	AT1G03150	AT1G03140		PRP18a	Acyl-CoA N-acyltransferases (NAT) superfamily protein
Chr1:761173-761360;+	Chr1	761173	761360	188	+	1555.64	761286	24	AT1G03160.1;AT1G03160.2	TRUE	promoter	promoter	22	AT1G03160		FZL		A new plant-specific member of the dynamin superfamily defines a new protein class within the dynamin superfamily of membrane remodeling GTPases that regulates organization of the thylakoid network in plants. Targeted to chloroplasts and associated with thylakoid and envelope membranes as punctate structures. Knockout mutants have abnormalities in chloroplast and thylakoid morphology, including d…
Chr1:773359-773466;+	Chr1	773359	773466	108	+	31.94	773405	16	AT1G03180.1;AT1G03180.2	TRUE	promoter	promoter	71	AT1G03180				Functions in chromosome axis remodeling and synapsis along with co factors PCH2 and ASY1.Required for chiasma formation.
Chr1:775476-775542;+	Chr1	775476	775542	67	+	303.62	775528	24	AT1G03190.1;AT1G03190.2	TRUE	promoter	promoter	16	AT1G03190		ATXPD		UV damage and heat induce a common stress response in plants that leads to tissue death and reduced chloroplast function. The UVH6 product is suggested to be a negative regulator of this response.
Chr1:780501-780550;+	Chr1	780501	780550	50	+	77.88	780523	24	AT1G03200.1	TRUE	promoter	promoter	21	AT1G03200				hypothetical protein
Chr1:782878-783073;+	Chr1	782878	783073	196	+	877	782940	24	AT1G03210.1	TRUE	promoter	promoter	59	AT1G03210				Phenazine biosynthesis PhzC/PhzF protein
Chr1:786989-787216;+	Chr1	786989	787216	228	+	44416.4	787125	24	AT1G03220.1	TRUE	promoter	promoter	3	AT1G03220		SAP2		Eukaryotic aspartyl protease family protein
Chr1:789938-790116;+	Chr1	789938	790116	179	+	4339	790078	24	AT1G03230.1	TRUE	promoter	promoter	3	AT1G03230		SAP1		Eukaryotic aspartyl protease family protein
Chr1:799102-799178;+	Chr1	799102	799178	77	+	99.92	799132	24	AT1G03270.1	TRUE	promoter	promoter	19	AT1G03270				CBS domain protein with a domain protein (DUF21)
Chr1:803010-803096;+	Chr1	803010	803096	87	+	1828.58	803069	24	AT1G03280.1	TRUE	promoter	promoter	25	AT1G03280				Transcription factor TFIIE, alpha subunit
Chr1:803163-803215;+	Chr1	803163	803215	53	+	20.66	803198	9	AT1G03280.1	FALSE	intron	intron	27	AT1G03280				Transcription factor TFIIE, alpha subunit
Chr1:807334-807431;+	Chr1	807334	807431	98	+	697.62	807397	24	AT1G03290.2;AT1G03290.1	TRUE	promoter	promoter	25	AT1G03290				ELKS/Rab6-interacting/CAST family protein
Chr1:813386-813482;+	Chr1	813386	813482	97	+	656.63	813480	24	AT1G03310.1;AT1G03310.2	TRUE	promoter	promoter	24	AT1G03310	AT1G03300	AtBE2	ATDUF1	Encodes a protein with strong similarity to isoamylase (EC:3.2.1.68) however lacks critical residues known to be important for activity. Appears to co localize with ISA1 in the chloroplast isoamylase complex. Mutations in this gene cause the loss of detectable isoamylase activity and the disruption of normal starch structure. It has been postulated that AtISA2 interacts with AtISA1 to form the Is…
Chr1:813515-813585;+	Chr1	813515	813585	71	+	25.8	813516	10	AT1G03310.1;AT1G03310.2	FALSE	promoter	promoter	27	AT1G03310		AtBE2		Encodes a protein with strong similarity to isoamylase (EC:3.2.1.68) however lacks critical residues known to be important for activity. Appears to co localize with ISA1 in the chloroplast isoamylase complex. Mutations in this gene cause the loss of detectable isoamylase activity and the disruption of normal starch structure. It has been postulated that AtISA2 interacts with AtISA1 to form the Is…
Chr1:824507-824624;+	Chr1	824507	824624	118	+	413.53	824538	24	AT1G03360.1	TRUE	promoter	promoter	46	AT1G03360	AT1G03350	ATRRP4		Encodes a core subunit of the RNA exosome required for the processing of rRNA, several snoRNA and the degradation of aberrant transcripts.
Chr1:826569-826629;+	Chr1	826569	826629	61	+	125.15	826575	24	AT1G03365.1	TRUE	promoter	promoter	11	AT1G03365				RING/U-box superfamily protein
Chr1:830536-830786;+	Chr1	830536	830786	251	+	280.89	830724	24	AT1G03370.1	TRUE	promoter	promoter	135	AT1G03370				C2 calcium/lipid-binding and GRAM domain containing protein
Chr1:835733-835944;+	Chr1	835733	835944	212	+	1540.1	835827	24	AT1G03380.1	TRUE	promoter	promoter	74	AT1G03380		ATATG18G		yeast autophagy 18 G-like protein
Chr1:846652-846839;+	Chr1	846652	846839	188	+	182.53	846815	24	AT1G03420.1	TRUE	exon	exon	120	AT1G03420	AT1G03410		2A6	Member of Sadhu non-coding retrotransposon family
Chr1:847870-847914;+	Chr1	847870	847914	45	+	69.62	847908	24	AT1G03430.1	TRUE	promoter	promoter	36	AT1G03430	AT1G03410	AHP5	2A6	Encodes AHP5, one of the six Arabidopsis thaliana histidine phosphotransfer proteins (AHPs). AHPs function as redundant positive regulators of cytokinin signaling. Members of the AHP gene family include: AT3G21510 (AHP1), AT3G29350 (AHP2), AT5G39340 (AHP3), AT3G16360 (AHP4), AT1G03430 (AHP5) and AT1G80100 (AHP6).
Chr1:852276-852435;+	Chr1	852276	852435	160	+	71.55	852379	24	AT1G03440.1	TRUE	promoter	promoter	67	AT1G03440				Leucine-rich repeat (LRR) family protein
Chr1:852648-852687;+	Chr1	852648	852687	40	+	372.2	852657	24	AT1G03440.1	TRUE	fiveUTR	fiveUTR	7	AT1G03440				Leucine-rich repeat (LRR) family protein
Chr1:873418-873432;+	Chr1	873418	873432	15	+	28.61	873421	7	AT1G03495.1	TRUE	fiveUTR	fiveUTR	8	AT1G03495				HXXXD-type acyl-transferase family protein
Chr1:883679-883773;+	Chr1	883679	883773	95	+	44.62	883761	24	AT1G03540.1	TRUE	promoter	promoter	34	AT1G03540	AT1G03530		ATNAF1	Pentatricopeptide repeat (PPR-like) superfamily protein
Chr1:892778-893141;+	Chr1	892778	893141	364	+	433.21	893021	24	AT1G03580.1	TRUE	exon	exon	148	AT1G03580				pseudogene of MATH domain/coiled-coil protein
Chr1:898793-898956;+	Chr1	898793	898956	164	+	5186.39	898892	24	AT1G03600.1	TRUE	promoter	promoter	36	AT1G03600		PSB27		PSB27 is a chloroplast lumen localized protein that is involved in adaptation to changes in light intensity.
Chr1:900695-900871;+	Chr1	900695	900871	177	+	565.77	900736	24	AT1G03610.1	TRUE	proximal	proximal	7	AT1G03610				plant/protein (DUF789)
Chr1:901022-901114;+	Chr1	901022	901114	93	+	58.73	901089	23	AT1G03610.1	TRUE	fiveUTR	fiveUTR	49	AT1G03610				plant/protein (DUF789)
Chr1:901160-901212;+	Chr1	901160	901212	53	+	75.95	901182	24	AT1G03610.1	TRUE	fiveUTR	fiveUTR	20	AT1G03610				plant/protein (DUF789)
Chr1:907573-907700;+	Chr1	907573	907700	128	+	1071.67	907658	24	AT1G03630.1;AT1G03630.2	TRUE	promoter	promoter	8	AT1G03630		POR		Encodes for a protein with protochlorophyllide oxidoreductase activity. The enzyme is NADPH- and light-dependent.
Chr1:918264-918394;+	Chr1	918264	918394	131	+	847.7	918308	24	AT1G03687.2;AT1G03687.1	TRUE	promoter	promoter	39	AT1G03687	AT1G03680		ATHM1	DTW domain-containing protein
Chr1:930856-930928;+	Chr1	930856	930928	73	+	162.83	930887	24		FALSE	antisense	antisense_threeUTR	12		AT1G03730
Chr1:930953-931144;+	Chr1	930953	931144	192	+	178.89	931076	24		FALSE	antisense	antisense_CDS	72		AT1G03730
Chr1:933397-933775;+	Chr1	933397	933775	379	+	819.84	933714	24	AT1G03740.1;AT1G03740.2	TRUE	fiveUTR	fiveUTR	244	AT1G03740				Protein kinase superfamily protein
Chr1:937808-937942;+	Chr1	937808	937942	135	+	52.42	937881	24	AT1G03750.1	TRUE	promoter	promoter	76	AT1G03750	AT1G03746	CHR9		switch 2
Chr1:944625-944709;+	Chr1	944625	944709	85	+	27.48	944645	10	AT1G03770.2;AT1G03770.1;AT1G03770.3	TRUE	promoter	promoter	69	AT1G03770		ATRING1B		Encodes a nuclear localized protein with similarity to animal polycomb repressive core complex1 (PRC1) core component RING.Appears to function redundantly with ATRING1a, a close paralog. Both interact physically with CLF and LHP1 and appear to function together to repress class I KNOX gene expression.
Chr1:957141-957267;+	Chr1	957141	957267	127	+	23.96	957264	13		FALSE	antisense	antisense_CDS	118		AT1G03800		ATERF10
Chr1:962181-962254;+	Chr1	962181	962254	74	+	14.07	962226	6		FALSE	antisense	antisense_CDS	40		AT1G03830		GBPL1
Chr1:983008-983107;+	Chr1	983008	983107	100	+	95.6	983073	9		FALSE	antisense	antisense_CDS	53		AT1G03870		FLA9
Chr1:983271-983271;+	Chr1	983271	983271	1	+	36.11	983271	7		FALSE	antisense	antisense_CDS	0		AT1G03870		FLA9
Chr1:991132-991312;+	Chr1	991132	991312	181	+	1673.88	991180	24	AT1G03900.1	TRUE	promoter	promoter	52	AT1G03900		ABCI18		member of NAP family, an heterogeneous subfamily of the ATP-binding Cassette (ABC) superfamily of membrane transporters. The NAPs proteins are characterized by having only one nucleotide-binding folds (NBFs) domain.
Chr1:993399-993484;+	Chr1	993399	993484	86	+	78.89	993401	17	AT1G03905.1	TRUE	promoter	promoter	71	AT1G03905		ABCI19		P-loop containing nucleoside triphosphate hydrolases superfamily protein
Chr1:996060-996161;+	Chr1	996060	996161	102	+	406.57	996119	24	AT1G03910.1;AT1G03910.2	TRUE	promoter	promoter	6	AT1G03910		CTN		Encodes the Arabidopsis homolog of a conserved eukaryotic protein without known functional domains. The protein that localizes to nuclear speckles and colocalizes with known splicing proteins.
Chr1:1001164-1001171;+	Chr1	1001164	1001171	8	+	21.91	1001166	7	AT1G03920.1	TRUE	proximal	proximal	6	AT1G03920				Protein kinase family protein
Chr1:1004766-1005123;+	Chr1	1004766	1005123	358	+	181.26	1004918	24	AT1G03930.1	TRUE	fiveUTR	fiveUTR	289	AT1G03930		ADK1		Phosphorylates serine, threonine, and tyrosine
Chr1:1005148-1005271;+	Chr1	1005148	1005271	124	+	139.02	1005197	24	AT1G03930.1	TRUE	fiveUTR	fiveUTR	70	AT1G03930		ADK1		Phosphorylates serine, threonine, and tyrosine
Chr1:1008507-1008559;+	Chr1	1008507	1008559	53	+	300.18	1008510	24	AT1G03935.1	TRUE	proximal	proximal	6	AT1G03935				snoRNA
Chr1:1011313-1011378;+	Chr1	1011313	1011378	66	+	33.25	1011320	10		FALSE	reverse	antisense_threeUTR	37		AT1G03950		VPS2.3
Chr1:1013634-1013754;+	Chr1	1013634	1013754	121	+	180.31	1013721	24	AT1G03960.1;AT1G03960.2	TRUE	promoter	promoter	45	AT1G03960	AT1G03950		VPS2.3	Calcium-binding EF hand family protein
Chr1:1018088-1018164;+	Chr1	1018088	1018164	77	+	383.12	1018103	24	AT1G03970.1	TRUE	promoter	promoter	21	AT1G03970		GBF4		encodes a basic leucine zipper G-box binding factor that can bind to G-box motifs only as heterodimers with GBF2 or GBF3. A single amino acid change can confer G-box binding as homodimers.
Chr1:1028522-1028558;+	Chr1	1028522	1028558	37	+	27.85	1028536	15		FALSE	antisense	antisense_CDS	9		AT1G04000
Chr1:1036503-1036626;+	Chr1	1036503	1036626	124	+	351.52	1036535	24	AT1G04020.1;AT1G04020.2	TRUE	promoter	promoter	6	AT1G04020	AT1G04010	ATBARD1	ATPSAT1	Encodes a protein containing two tandem BRCA1 C-Terminal (BRCT) domains, which function in phosphorylation-dependent protein-protein interactions. Loss of function mutations cause defects in meristem organization due to failure to repress WUS. BARD1 binds to WUS promoter and over expression of BARD reduces the extent of WUS expression.
Chr1:1040377-1040575;+	Chr1	1040377	1040575	199	+	187.2	1040544	24	AT1G04030.1	TRUE	fiveUTR	fiveUTR	140	AT1G04030				eisosome protein
Chr1:1051277-1051469;+	Chr1	1051277	1051469	193	+	4628.46	1051381	24	AT1G04080.3;AT1G04080.1	TRUE	promoter	promoter	33	AT1G04080	AT1G04070	PRP39	ATTOM22-I	Encodes a U1 small nuclear ribonucleoprotein (snRNP) factor involved in alternative splicing.
Chr1:1052604-1052697;+	Chr1	1052604	1052697	94	+	15.42	1052651	5	AT1G04080.3;AT1G04080.1	FALSE	CDS	CDS	75	AT1G04080		PRP39		Encodes a U1 small nuclear ribonucleoprotein (snRNP) factor involved in alternative splicing.
Chr1:1059451-1059532;+	Chr1	1059451	1059532	82	+	283.83	1059469	24	AT1G04100.1	TRUE	promoter	promoter	6	AT1G04100		IAA10		Auxin induced gene, IAA10 (IAA10).
Chr1:1073253-1073474;+	Chr1	1073253	1073474	222	+	1222.45	1073420	24	AT1G04130.1	TRUE	promoter	promoter	61	AT1G04130		AtTPR2		Encodes one of the 36 carboxylate clamp (CC)-tetratricopeptide repeat (TPR) proteins (Prasad 2010, Pubmed ID: 20856808). Interacts with Hsp90/Hsp70 as co-chaperone.
Chr1:1086146-1086311;+	Chr1	1086146	1086311	166	+	155.84	1086160	24	AT1G04160.1	TRUE	proximal	proximal	119	AT1G04160		ATXIB		Encodes a member of the type XI myosin protein family involved in root hair elongation.
Chr1:1096924-1097120;+	Chr1	1096924	1097120	197	+	1342.86	1097036	24	AT1G04170.1	TRUE	promoter	promoter	87	AT1G04170		EIF2		protein synthesis initiation factor eIF2 gamma The mRNA is cell-to-cell mobile.
Chr1:1109379-1109571;+	Chr1	1109379	1109571	193	+	779.6	1109483	24	AT1G04200.1	TRUE	promoter	promoter	67	AT1G04200				dyggve-melchior-clausen syndrome protein
Chr1:1114336-1114502;+	Chr1	1114336	1114502	167	+	495.14	1114406	24	AT1G04210.1	TRUE	promoter	promoter	66	AT1G04210				Encodes a putative Raf-related kinase.
Chr1:1125496-1125633;+	Chr1	1125496	1125633	138	+	454.21	1125551	24	AT1G04230.1	TRUE	promoter	promoter	20	AT1G04230				rRNA-processing EFG1-like protein (DUF2361)
Chr1:1136257-1136419;+	Chr1	1136257	1136419	163	+	545.52	1136301	24	AT1G04250.1	TRUE	promoter	promoter	104	AT1G04250		AtIAA17		Transcription regulator acting as repressor of auxin-inducible gene expression. Auxin-inducible AUX/IAA gene. Short-lived nuclear protein with four conserved domains. Domain III has homology to beta alpha alpha dimerization and DNA binding domains. Involved in auxin signaling and is a positive modulator of natural leaf senescence. Auxin induces the degradation of the protein in a dosage-dependent…
Chr1:1142847-1142847;+	Chr1	1142847	1142847	1	+	10.63	1142847	3		FALSE	antisense	antisense_CDS	0		AT1G04270		RPS15
Chr1:1145930-1146060;+	Chr1	1145930	1146060	131	+	26.6	1145943	13		FALSE	antisense	antisense_intron	36		AT1G04280
Chr1:1147630-1147830;+	Chr1	1147630	1147830	201	+	328.25	1147724	24	AT1G04295.1	TRUE	promoter	promoter	21	AT1G04295	AT1G04290			Natural antisense transcript overlaps with AT1G04290
Chr1:1147909-1147961;+	Chr1	1147909	1147961	53	+	25.09	1147913	12	AT1G04295.1	TRUE	exon	exon	40	AT1G04295	AT1G04290			Natural antisense transcript overlaps with AT1G04290
Chr1:1165118-1165293;+	Chr1	1165118	1165293	176	+	257.66	1165246	24	AT1G04350.1	TRUE	promoter	promoter	83	AT1G04350	AT1G04340			encodes a protein whose sequence is similar to 2-oxoglutarate-dependent dioxygenase
Chr1:1190812-1190838;+	Chr1	1190812	1190838	27	+	19.71	1190812	9		FALSE	antisense	antisense_CDS	26		AT1G04410		c-NAD-MDH1
Chr1:1191562-1191640;+	Chr1	1191562	1191640	79	+	4541.8	1191614	24	AT1G04420.1	TRUE	promoter	promoter	25	AT1G04420	AT1G04410		c-NAD-MDH1	NAD(P)-linked oxidoreductase superfamily protein
Chr1:1194165-1194199;+	Chr1	1194165	1194199	35	+	125.11	1194171	24	AT1G04425.1	TRUE	promoter	promoter	8	AT1G04425				other_RNA
Chr1:1197996-1198303;+	Chr1	1197996	1198303	308	+	944.58	1198119	24	AT1G04430.1;AT1G04430.2	TRUE	promoter	promoter	143	AT1G04430				S-adenosyl-L-methionine-dependent methyltransferases superfamily protein
Chr1:1198687-1198899;+	Chr1	1198687	1198899	213	+	102.62	1198787	24	AT1G04430.1;AT1G04430.2	TRUE	intron	intron	62	AT1G04430				S-adenosyl-L-methionine-dependent methyltransferases superfamily protein
Chr1:1202139-1202446;+	Chr1	1202139	1202446	308	+	1192.58	1202226	24	AT1G04440.1	TRUE	promoter	promoter	89	AT1G04440		CKL13		Member of CKL gene family (CKL-C group).
Chr1:1216030-1216193;+	Chr1	1216030	1216193	164	+	9599.95	1216099	24	AT1G04480.1	TRUE	promoter	promoter	0	AT1G04480				Ribosomal protein L14p/L23e family protein
Chr1:1226543-1226672;+	Chr1	1226543	1226672	130	+	377.8	1226576	24	AT1G04510.1;AT1G04510.2	TRUE	promoter	promoter	35	AT1G04510		MAC3A		Encodes MAC3A, a U-box proteins with homology to the yeast and human E3 ubiquitin ligase Prp19. Associated with the MOS4-Associated Complex (MAC). Involved in plant innate immunity. Regulator of flowering time.
Chr1:1231491-1231849;+	Chr1	1231491	1231849	359	+	461.67	1231627	24	AT1G04520.1	TRUE	promoter	promoter	175	AT1G04520		PDLP2		Encodes a plasmodesmal protein that may be involved in the intercellular movement of molecules through the plasmodesmata.
Chr1:1240321-1240518;+	Chr1	1240321	1240518	198	+	348.88	1240442	24	AT1G04550.1;AT1G04550.2	TRUE	promoter	promoter	94	AT1G04550		BDL		IAA12/BDL plays a role in auxin-mediated processes of apical-basal patterning in the embryo. bdl mutants lack a primary root meristem
Chr1:1242567-1242783;+	Chr1	1242567	1242783	217	+	76.06	1242706	24	AT1G04555.1	TRUE	fiveUTR	fiveUTR	105	AT1G04555				transmembrane protein
Chr1:1279384-1279393;+	Chr1	1279384	1279393	10	+	25.48	1279389	13	AT1G04610.1	TRUE	promoter	promoter	5	AT1G04610		YUC3		Encodes a member of the YUC family that is expressed in the root apex and is ethylene inducible in the root.
Chr1:1291288-1291333;+	Chr1	1291288	1291333	46	+	63.84	1291301	23	AT1G04635.1	TRUE	promoter	promoter	6	AT1G04635	AT1G04630	AtPOP5	MEE4	ribonuclease P family protein / Rpp14 family protein
Chr1:1292039-1292154;+	Chr1	1292039	1292154	116	+	396.45	1292112	24	AT1G04640.1;AT1G04640.2	TRUE	promoter	promoter	8	AT1G04640		LIP2		Lipoyltransferase, located in mitochondria but not found in chloroplasts
Chr1:1313537-1313762;+	Chr1	1313537	1313762	226	+	4310.11	1313584	24	AT1G04690.1	TRUE	promoter	promoter	6	AT1G04690		KAB1		potassium channel beta subunit 1
Chr1:1313791-1313889;+	Chr1	1313791	1313889	99	+	18.39	1313810	7	AT1G04690.1	FALSE	CDS	CDS	64	AT1G04690		KAB1		potassium channel beta subunit 1
Chr1:1313918-1314027;+	Chr1	1313918	1314027	110	+	46.09	1313975	23	AT1G04690.1	FALSE	CDS	CDS	50	AT1G04690		KAB1		potassium channel beta subunit 1
Chr1:1321891-1321982;+	Chr1	1321891	1321982	92	+	1666.98	1321910	24	AT1G04710.1	TRUE	promoter	promoter	21	AT1G04710		KAT1		EC2.3.1.16 thiolase. Its transcript levels change after inducing MUTE expression in a mute background.
Chr1:1334508-1334656;+	Chr1	1334508	1334656	149	+	226.62	1334583	24	AT1G04760.1	TRUE	proximal	proximal	81	AT1G04760		ATVAMP726		member of Synaptobrevin -like protein family
Chr1:1339701-1339795;+	Chr1	1339701	1339795	95	+	19.53	1339701	7	AT1G04778.1	TRUE	proximal	proximal	65	AT1G04778				hypothetical protein
Chr1:1344975-1345147;+	Chr1	1344975	1345147	173	+	529.46	1345036	24	AT1G04790.1	TRUE	promoter	promoter	42	AT1G04790				RING/U-box superfamily protein
Chr1:1350130-1350279;+	Chr1	1350130	1350279	150	+	1543.96	1350191	24	AT1G04810.1	TRUE	promoter	promoter	29	AT1G04810				26S proteasome regulatory complex, non-ATPase subcomplex, Rpn2/Psmd1 subunit
Chr1:1353544-1353596;+	Chr1	1353544	1353596	53	+	17.5	1353590	6	AT1G04810.1	FALSE	CDS	CDS	46	AT1G04810				26S proteasome regulatory complex, non-ATPase subcomplex, Rpn2/Psmd1 subunit
Chr1:1383806-1383961;+	Chr1	1383806	1383961	156	+	93.7	1383855	24	AT1G04900.1	TRUE	promoter	promoter	51	AT1G04900				NADH dehydrogenase ubiquinone complex I, assembly factor-like protein (DUF185)
Chr1:1399181-1399292;+	Chr1	1399181	1399292	112	+	1119.65	1399236	24	AT1G04945.3;AT1G04940.1	TRUE	promoter	promoter	44	AT1G04940	AT1G04930	atTIC20		Tic20 is believed to function as a component of the protein-conducting channel at the inner envelope membrane. Genes AT1G04940 and AT1G04945 were switched for the TAIR7 genome release to give consistency with MIPs annotation. The Arabidopsis genome encodes four Tic20 homologous proteins, AT1G04940(Tic20-I), AT2G47840(Tic20-II), AT4G03320(Tic20-IV) and AT5G55710(Tic20-V).
Chr1:1400864-1400973;+	Chr1	1400864	1400973	110	+	187.86	1400909	24	AT1G04945.3;AT1G04945.2;AT1G04945.1	TRUE	promoter	promoter	33	AT1G04945				HIT-type Zinc finger family protein
Chr1:1411122-1411284;+	Chr1	1411122	1411284	163	+	1021.6	1411189	24	AT1G04970.1	TRUE	promoter	promoter	11	AT1G04970	AT1G04960	LBR-1		Encodes one of the two LBP/BPI related proteins (AT1G04970/LBR-1, AT3G20270/LBR-2) that bind to LPS directly and regulate PR1 expression. Putative BPI/LBP family protein.
Chr1:1425502-1425670;+	Chr1	1425502	1425670	169	+	188.76	1425591	24	AT1G05000.1;AT1G05000.2	TRUE	promoter	promoter	49	AT1G05000		AtPFA-DSP1		Encodes an atypical dual-speci&#64257city phosphatase.
Chr1:1431407-1431447;+	Chr1	1431407	1431447	41	+	20.28	1431429	12		FALSE	antisense	antisense_CDS	33		AT1G05010		ACO4
Chr1:1435206-1435415;+	Chr1	1435206	1435415	210	+	77.28	1435287	20		FALSE	antisense	antisense_threeUTR	165		AT1G05020		AP180
Chr1:1435538-1435611;+	Chr1	1435538	1435611	74	+	31.48	1435586	14		FALSE	antisense	antisense_CDS	6		AT1G05020		AP180
Chr1:1463100-1463123;+	Chr1	1463100	1463123	24	+	108.28	1463101	24	AT1G05090.1	TRUE	proximal	proximal	17	AT1G05090				dentin sialophosphoprotein-like protein
Chr1:1477559-1477645;+	Chr1	1477559	1477645	87	+	25.9	1477598	14		FALSE	antisense	antisense_exon	43		AT1G05135
Chr1:1482506-1482739;+	Chr1	1482506	1482739	234	+	633.72	1482635	24	AT1G05140.1	TRUE	promoter	promoter	89	AT1G05140				Peptidase M50 family protein
Chr1:1504924-1505104;+	Chr1	1504924	1505104	181	+	205.81	1504987	24	AT1G05200.2;AT1G05200.1	TRUE	promoter	promoter	45	AT1G05200		ATGLR3.4		Encodes a putative glutamate receptor GLR3 with dual localization in plastid and plasma membrane.
Chr1:1510394-1510438;+	Chr1	1510394	1510438	45	+	206.18	1510420	24	AT1G05210.1	TRUE	promoter	promoter	7	AT1G05210	AT1G05205			Transmembrane protein 97, Putative
Chr1:1511881-1511946;+	Chr1	1511881	1511946	66	+	21.39	1511917	7	AT1G05220.1;AT1G05220.2	TRUE	promoter	promoter	45	AT1G05220				Transmembrane protein 97, Putative
Chr1:1529748-1529909;+	Chr1	1529748	1529909	162	+	1832.37	1529769	24	AT1G05260.1	TRUE	promoter	promoter	4	AT1G05260		RCI3		Encodes a cold-inducible cationic peroxidase that is involved in the stress response. In response to low temperature, RCI3 transcripts accumulate in the aerial part and in roots of etiolated seedlings but only in roots of light-grown seedlings. The mRNA is cell-to-cell mobile.
Chr1:1553544-1553609;+	Chr1	1553544	1553609	66	+	37.53	1553604	21	AT1G05320.2;AT1G05320.1;AT1G05320.3	TRUE	promoter	promoter	5	AT1G05320		PICL		myosin heavy chain, embryonic smooth protein
Chr1:1564550-1564650;+	Chr1	1564550	1564650	101	+	80.96	1564616	24	AT1G05360.1	TRUE	promoter	promoter	62	AT1G05360		KMS2		KMS2 encode a endoplasmic reticulum protein involved in the early secretory pathway.
Chr1:1569414-1569441;+	Chr1	1569414	1569441	28	+	14.14	1569421	7		FALSE	antisense	antisense_CDS	13		AT1G05370
Chr1:1570192-1570270;+	Chr1	1570192	1570270	79	+	12.2	1570232	5		FALSE	antisense	antisense_intron	59		AT1G05370
Chr1:1576840-1576971;+	Chr1	1576840	1576971	132	+	497.61	1576860	24	AT1G05380.1;AT1G05380.2	TRUE	promoter	promoter	9	AT1G05380				Acyl-CoA N-acyltransferase with RING/FYVE/PHD-type zinc finger protein
Chr1:1584071-1584129;+	Chr1	1584071	1584129	59	+	92.64	1584078	24	AT1G05400.1;AT1G05400.2	TRUE	promoter	promoter	12	AT1G05400	AT1G05390			hypothetical protein
Chr1:1589977-1590116;+	Chr1	1589977	1590116	140	+	141.29	1590067	24	AT1G05420.1	TRUE	promoter	promoter	79	AT1G05420		ATOFP12		ovate family protein 12
Chr1:1624916-1625135;+	Chr1	1624916	1625135	220	+	472.81	1625019	24	AT1G05500.1	TRUE	promoter	promoter	54	AT1G05500		ATSYTE		Encodes a endomembrane-localized synaptotagmin. Synaptotagmin family proteins are calcium sensors that regulate exocytosis in mammalian cells.
Chr1:1645639-1645853;+	Chr1	1645639	1645853	215	+	119.61	1645717	24	AT1G05562.1	TRUE	proximal	proximal	120	AT1G05562	AT1G05560		UGT1	Natural antisense transcript overlaps with AT1G05560
Chr1:1661760-1661832;+	Chr1	1661760	1661832	73	+	16.56	1661770	5		FALSE	antisense	antisense_threeUTR	26		AT1G05575
Chr1:1669350-1669557;+	Chr1	1669350	1669557	208	+	233.39	1669443	24	AT1G05590.1	TRUE	promoter	promoter	87	AT1G05590		ATHEX3		Encodes a protein with &#946-hexosaminidase activity (the enzyme is active with p-nitrophenyl-&#946;-N-acetylglucosaminide as substrate but displayed only a minor activity toward p-nitrophenyl-&#946;-N-acetylgalactosaminide). Chitotriose-PA was digested almost completely overnight by a 50% ammonium sulfate fraction of a supernatant yeast expressing AtHEX3.
Chr1:1671900-1672014;+	Chr1	1671900	1672014	115	+	61.18	1671927	24	AT1G05600.2;AT1G05600.1	TRUE	promoter	promoter	66	AT1G05600		EMB3101		Tetratricopeptide repeat (TPR)-like superfamily protein
Chr1:1679079-1679264;+	Chr1	1679079	1679264	186	+	166.49	1679190	24	AT1G05620.1;AT1G05620.2	TRUE	promoter	promoter	98	AT1G05620		NSH2		Encodes a cytosolic inosine nucleoside hydrolase. It forms a heterocomplex with NSH1 with almost two orders of magnitude higher catalytic efficiency for xanthosine hydrolysis than observed for NSH1 alone. Transcript levels for this gene are elevated in older leaves suggesting that it may play a role in purine catabolism during senescence.
Chr1:1680747-1680817;+	Chr1	1680747	1680817	71	+	18.54	1680787	4	AT1G05620.1;AT1G05620.2	TRUE	intron	intron	28	AT1G05620		NSH2		Encodes a cytosolic inosine nucleoside hydrolase. It forms a heterocomplex with NSH1 with almost two orders of magnitude higher catalytic efficiency for xanthosine hydrolysis than observed for NSH1 alone. Transcript levels for this gene are elevated in older leaves suggesting that it may play a role in purine catabolism during senescence.
Chr1:1682162-1682250;+	Chr1	1682162	1682250	89	+	66.18	1682165	24	AT1G05630.1;AT1G05630.2	TRUE	proximal	proximal	81	AT1G05630		5PTASE13		Encodes an inositol polyphosphate 5-phosphatase with phosphatase activity toward only Ins(1,4,5)P3. Induced in response to ABA and wounding treatments. Expressed in young seedlings and flowers, while no transcripts were detectable in maturated roots, stems, and rosette leaves Modulates the development of cotyledon veins through its regulation of auxin homeostasis. Involved in blue light light?sti…
Chr1:1682272-1682410;+	Chr1	1682272	1682410	139	+	36.99	1682314	22	AT1G05630.1;AT1G05630.2	TRUE	promoter	promoter	106	AT1G05630		5PTASE13		Encodes an inositol polyphosphate 5-phosphatase with phosphatase activity toward only Ins(1,4,5)P3. Induced in response to ABA and wounding treatments. Expressed in young seedlings and flowers, while no transcripts were detectable in maturated roots, stems, and rosette leaves Modulates the development of cotyledon veins through its regulation of auxin homeostasis. Involved in blue light light?sti…
Chr1:1707010-1707108;+	Chr1	1707010	1707108	99	+	23.75	1707031	12	AT1G05690.1	TRUE	promoter	promoter	53	AT1G05690		BT3		BTB and TAZ domain protein. Acts redunantly with BT1 and BT2 during female gametophyte development. Acts with BT2 during male gametophyte development.
Chr1:1714921-1714944;+	Chr1	1714921	1714944	24	+	33.48	1714926	17	AT1G05710.2;AT1G05710.3;AT1G05710.5	TRUE	promoter	promoter	18	AT1G05710				basic helix-loop-helix (bHLH) DNA-binding superfamily protein
Chr1:1715049-1715072;+	Chr1	1715049	1715072	24	+	30.84	1715053	16	AT1G05710.2;AT1G05710.3;AT1G05710.5	TRUE	fiveUTR	fiveUTR	11	AT1G05710				basic helix-loop-helix (bHLH) DNA-binding superfamily protein
Chr1:1715210-1715409;+	Chr1	1715210	1715409	200	+	39.26	1715362	23	AT1G05710.2;AT1G05710.3;AT1G05710.5;AT1G05710.4	TRUE	fiveUTR	fiveUTR	79	AT1G05710				basic helix-loop-helix (bHLH) DNA-binding superfamily protein
Chr1:1715980-1716098;+	Chr1	1715980	1716098	119	+	28.6	1716025	12	AT1G05710.2;AT1G05710.3;AT1G05710.5;AT1G05710.4;AT1G05710.1	TRUE	promoter	promoter	60	AT1G05710				basic helix-loop-helix (bHLH) DNA-binding superfamily protein
Chr1:1719016-1719098;+	Chr1	1719016	1719098	83	+	45.17	1719055	22	AT1G05730.1	TRUE	fiveUTR	fiveUTR	45	AT1G05730	AT1G05720			FAM136A-like protein (DUF842)
Chr1:1721472-1721545;+	Chr1	1721472	1721545	74	+	109.1	1721510	24	AT1G05750.1	TRUE	promoter	promoter	12	AT1G05750		CLB19		Encodes a pentatricopeptide repeat protein required for editing of rpoA and clpP chloroplast transcripts.
Chr1:1726542-1726648;+	Chr1	1726542	1726648	107	+	129.38	1726630	24	AT1G05780.1	TRUE	promoter	promoter	59	AT1G05780	AT1G05770			Vacuolar ATPase assembly integral membrane protein VMA21-like domain-containing protein
Chr1:1730243-1730301;+	Chr1	1730243	1730301	59	+	54.48	1730250	16	AT1G05785.1;AT1G05785.2	TRUE	promoter	promoter	30	AT1G05785				Got1/Sft2-like vescicle transport protein family
Chr1:1732802-1732941;+	Chr1	1732802	1732941	140	+	688.18	1732867	24	AT1G05790.2;AT1G05790.1	TRUE	promoter	promoter	38	AT1G05790				lipase class 3 family protein
Chr1:1744682-1744870;+	Chr1	1744682	1744870	189	+	1858.86	1744792	24	AT1G05805.1	TRUE	promoter	promoter	54	AT1G05805		AKS2		basic helix-loop-helix (bHLH) DNA-binding superfamily protein
Chr1:1748265-1748472;+	Chr1	1748265	1748472	208	+	423.54	1748335	24	AT1G05810.1	TRUE	promoter	promoter	65	AT1G05810		ARA		Rab GTPase-like A5A protein
Chr1:1749622-1749773;+	Chr1	1749622	1749773	152	+	84.94	1749655	24	AT1G05820.1;AT1G05820.2	TRUE	promoter	promoter	80	AT1G05820		ATSPPL5		SIGNAL PEPTIDE PEPTIDASE-LIKE 5
Chr1:1754109-1754369;+	Chr1	1754109	1754369	261	+	1677.52	1754267	24	AT1G05830.1;AT1G05830.2	TRUE	promoter	promoter	25	AT1G05830		ATX2		Encodes a homolog of trithorax, a histone-lysine N-methyltransferase. Paralog of ATX1. Unlike ATX1 which is involved in trimethylating of histone H3-mysine 4, ATX2 is involved in dimethylating of histone H3-lysine 4. ATX1 and ATX2 influence the expression of largely nonoverlapping gene sets. The expression pattern of ATX2 is also different from that of ATX1.
Chr1:1762074-1762264;+	Chr1	1762074	1762264	191	+	362.29	1762227	24	AT1G05835.1	TRUE	promoter	promoter	3	AT1G05835				PhD finger protein.
Chr1:1768976-1769098;+	Chr1	1768976	1769098	123	+	179.19	1768994	24	AT1G05860.1	TRUE	promoter	promoter	64	AT1G05860	AT1G05850		ATCTL1	INO80 complex subunit D-like protein
Chr1:1775641-1775656;+	Chr1	1775641	1775656	16	+	25.11	1775646	10	AT1G05880.1;AT1G05880.2	TRUE	promoter	promoter	11	AT1G05880		ARI12		Encodes ARI12 (ARIADNE 12). ARI12 belongs to a family of `RING between RING fingers' (RBR) domain proteins with E3 ligase activity. Expression of ARI12 is induced by UV-B exposure.
Chr1:1779203-1779561;+	Chr1	1779203	1779561	359	+	1458.17	1779341	24	AT1G05890.2;AT1G05890.1	TRUE	promoter	promoter	203	AT1G05890		ARI5		RING/U-box superfamily protein
Chr1:1786826-1786933;+	Chr1	1786826	1786933	108	+	508.95	1786878	24	AT1G05900.1;AT1G05900.2	TRUE	promoter	promoter	28	AT1G05900		ATNTH2		endonuclease III 2
Chr1:1790217-1790268;+	Chr1	1790217	1790268	52	+	292.57	1790232	24	AT1G05910.1	TRUE	promoter	promoter	8	AT1G05910		BRAT1		Encodes an acetylated histone-binding protein BRAT1. BRAT1 forms a complex with BRP1 to prevent transcriptional silencing.
Chr1:1818365-1818382;+	Chr1	1818365	1818382	18	+	9.58	1818370	3	AT1G05990.1	TRUE	promoter	promoter	6	AT1G05990		RHS1		EF hand calcium-binding protein family
Chr1:1820444-1820595;+	Chr1	1820444	1820595	152	+	95.87	1820523	24	AT1G06002.1	FALSE	antisense	antisense_CDS	57		AT1G06000		UGT89C1
Chr1:1822540-1822649;+	Chr1	1822540	1822649	110	+	252.83	1822616	24	AT1G06010.1	TRUE	promoter	promoter	23	AT1G06010				basic leucine zipper/W2 domain protein
Chr1:1832900-1833036;+	Chr1	1832900	1833036	137	+	1332.38	1832944	24	AT1G06060.1	TRUE	promoter	promoter	42	AT1G06060	AT1G06050			LisH and RanBPM domains containing protein
Chr1:1843564-1843605;+	Chr1	1843564	1843605	42	+	88.26	1843566	23	AT1G06080.1	TRUE	promoter	promoter	8	AT1G06080		ADS1		Encodes a protein homologous to delta 9 acyl-lipid desaturases of cyanobacteria and acyl-CoA desaturases of yeast and mammals. expression down-regulated by cold temperature. It is involved in the desaturation of VLCFAs to make monounsaturated VLCFAs.
Chr1:1847881-1847906;+	Chr1	1847881	1847906	26	+	47.61	1847884	19	AT1G06090.1	TRUE	promoter	promoter	7	AT1G06090				Membrane bound acyl-lipid desaturases which can perform &#9169 desaturation.
Chr1:1851472-1851486;+	Chr1	1851472	1851486	15	+	16.85	1851473	4	AT1G06100.1	TRUE	promoter	promoter	11	AT1G06100				Fatty acid desaturase family protein
Chr1:1862176-1862210;+	Chr1	1862176	1862210	35	+	51.64	1862182	9	AT1G06135.1	TRUE	promoter	promoter	17	AT1G06135				transmembrane protein
Chr1:1876600-1876607;+	Chr1	1876600	1876607	8	+	23.48	1876600	8		FALSE	antisense	antisense_threeUTR	3		AT1G06148
Chr1:1882982-1883109;+	Chr1	1882982	1883109	128	+	227.28	1883003	24	AT1G06160.1	TRUE	promoter	promoter	6	AT1G06160		ERF59		encodes a member of the ERF (ethylene response factor) subfamily B-3 of ERF/AP2 transcription factor family. The protein contains one AP2 domain. There are 18 members in this subfamily including ATERF-1, ATERF-2, AND ATERF-5.
Chr1:1889375-1889517;+	Chr1	1889375	1889517	143	+	844.55	1889393	24	AT1G06180.1	TRUE	promoter	promoter	9	AT1G06180		ATMYB13		member of MYB3R- and R2R3- type MYB- encoding genes
Chr1:1897136-1897279;+	Chr1	1897136	1897279	144	+	371.16	1897210	24	AT1G06210.1;AT1G06210.2	TRUE	promoter	promoter	47	AT1G06210	AT1G06200			ENTH/VHS/GAT family protein
Chr1:1899914-1900082;+	Chr1	1899914	1900082	169	+	2862.93	1899965	24	AT1G06220.1;AT1G06220.2	TRUE	promoter	promoter	70	AT1G06220		CLO		Encodes a protein with similarity to splicing factor Snu114. Snu114 is thought to be involved in activation of the splicosome. Loss of GFA1 function results in reduced female fertility. Approximately 50% of ovules abort due to defects in the female gametophyte. In mutant gametophytes antipodal cells express egg cell markers suggesting a defect in specification of cell fate.GFA1 is also required t…
Chr1:1900866-1900881;+	Chr1	1900866	1900881	16	+	21.36	1900870	9	AT1G06220.1;AT1G06220.2	FALSE	CDS	CDS	1	AT1G06220		CLO		Encodes a protein with similarity to splicing factor Snu114. Snu114 is thought to be involved in activation of the splicosome. Loss of GFA1 function results in reduced female fertility. Approximately 50% of ovules abort due to defects in the female gametophyte. In mutant gametophytes antipodal cells express egg cell markers suggesting a defect in specification of cell fate.GFA1 is also required t…
Chr1:1907006-1907173;+	Chr1	1907006	1907173	168	+	1046.93	1907142	24	AT1G06230.3;AT1G06230.1;AT1G06230.2	TRUE	promoter	promoter	64	AT1G06230		GTE4		This gene is predicted to encode a bromodomain-containing protein. Plant lines expressing RNAi constructs targeted against GTE4 show some resistance to agrobacterium-mediated root transformation.
Chr1:1911080-1911200;+	Chr1	1911080	1911200	121	+	212.98	1911135	24	AT1G06240.1	TRUE	promoter	promoter	62	AT1G06240				diiron containing four-helix bundle family ferritin protein, putative (Protein of unknown function DUF455)
Chr1:1922319-1922429;+	Chr1	1922319	1922429	111	+	266.85	1922353	24	AT1G06290.1	TRUE	promoter	promoter	41	AT1G06290		ACX3		Encodes an acyl-CoA oxidase with specificity for medium chain fatty acids. The mRNA is cell-to-cell mobile.
Chr1:1930512-1930557;+	Chr1	1930512	1930557	46	+	17.32	1930513	6	AT1G06320.1	TRUE	promoter	promoter	10	AT1G06320				hypothetical protein
Chr1:1945005-1945106;+	Chr1	1945005	1945106	102	+	309.99	1945084	24	AT1G06380.1	TRUE	promoter	promoter	50	AT1G06380	AT1G06370			Ribosomal protein L1p/L10e family
Chr1:1946760-1946931;+	Chr1	1946760	1946931	172	+	3975.1	1946811	24	AT1G06390.1;AT1G06390.2	TRUE	promoter	promoter	29	AT1G06390		ATGSK1		encodes a GSK3/shaggy-like protein kinase. Gene expression is induced by NaCl and ABA but not KCl, suggesting that this gene may be involved in response to osmotic stress. This protein can interact with the BZR1 protein involved in brassinosteroid-mediated signaling in a Y2H assay and promotes BZR1 phosphorylation in protoplasts.
Chr1:1948430-1948467;+	Chr1	1948430	1948467	38	+	26.11	1948453	15	AT1G06390.1;AT1G06390.2	FALSE	CDS	CDS	13	AT1G06390		ATGSK1		encodes a GSK3/shaggy-like protein kinase. Gene expression is induced by NaCl and ABA but not KCl, suggesting that this gene may be involved in response to osmotic stress. This protein can interact with the BZR1 protein involved in brassinosteroid-mediated signaling in a Y2H assay and promotes BZR1 phosphorylation in protoplasts.
Chr1:1954715-1954929;+	Chr1	1954715	1954929	215	+	947.53	1954856	24	AT1G06410.1	TRUE	promoter	promoter	48	AT1G06410		ATTPS7		Encodes an enzyme putatively involved in trehalose biosynthesis. Though the protein has both trehalose-6-phosphate synthase (TPS)-like and trehalose-6-phosphate phosphatase (TPP)-like domains, neither activity has been detected in enzymatic assays nor has the protein been able to complement yeast TPS or TPP mutants.
Chr1:1958926-1959010;+	Chr1	1958926	1959010	85	+	26.5	1958947	14	AT1G06420.1;AT1G06420.2	TRUE	promoter	promoter	58	AT1G06420				DNA ligase-like protein
Chr1:1965808-1965941;+	Chr1	1965808	1965941	134	+	168.55	1965843	24	AT1G06450.1	TRUE	promoter	promoter	22	AT1G06450		CAF1g		Deadenylase.
Chr1:1969657-1969903;+	Chr1	1969657	1969903	247	+	869.67	1969794	24	AT1G06470.1;AT1G06470.2	TRUE	promoter	promoter	93	AT1G06470	AT1G06460		ACD31.2	Nucleotide/sugar transporter family protein
Chr1:1978718-1978729;+	Chr1	1978718	1978729	12	+	98.89	1978721	24	AT1G06490.1	TRUE	promoter	promoter	8	AT1G06490		ATGSL07		Encodes Callose Synthase 7 (CalS7), a phloem-specific callose synthase responsible for callose deposition in developing sieve elements during phloem formation and in mature phloem induced by wounding.
Chr1:1989412-1989584;+	Chr1	1989412	1989584	173	+	677.21	1989492	24	AT1G06500.4;AT1G06500.1;AT1G06500.2;AT1G06500.3	TRUE	promoter	promoter	13	AT1G06500				hypothetical protein
Chr1:1992311-1992423;+	Chr1	1992311	1992423	113	+	1508.73	1992386	24	AT1G06510.1	TRUE	promoter	promoter	45	AT1G06510	AT1G06515		ssSPTa	forkhead-associated domain protein
Chr1:2001316-2001674;+	Chr1	2001316	2001674	359	+	633.76	2001571	24	AT1G06530.1	TRUE	promoter	promoter	166	AT1G06530		PMD2		Encodes PEROXISOMAL AND MITOCHONDRIAL DIVISION FACTOR2. Involved in mitochondrial morphogenesis.
Chr1:2007605-2007715;+	Chr1	2007605	2007715	111	+	342.85	2007620	24	AT1G06560.1	TRUE	promoter	promoter	42	AT1G06560		AtTRM4f		NOL1/NOP2/sun family protein
Chr1:2009510-2009513;+	Chr1	2009510	2009513	4	+	15.31	2009512	3	AT1G06560.1	FALSE	CDS	CDS	2	AT1G06560		AtTRM4f		NOL1/NOP2/sun family protein
Chr1:2025528-2025660;+	Chr1	2025528	2025660	133	+	265.85	2025600	24	AT1G06620.1	TRUE	promoter	promoter	61	AT1G06620				encodes a protein whose sequence is similar to a 2-oxoglutarate-dependent dioxygenase The mRNA is cell-to-cell mobile.
Chr1:2027721-2027807;+	Chr1	2027721	2027807	87	+	117.21	2027750	24	AT1G06630.2;AT1G06630.3;AT1G06630.1	TRUE	promoter	promoter	30	AT1G06630				F-box/RNI-like superfamily protein
Chr1:2029922-2030034;+	Chr1	2029922	2030034	113	+	110.24	2029951	23	AT1G06630.3;AT1G06630.1	TRUE	intron	intron	60	AT1G06630				F-box/RNI-like superfamily protein
Chr1:2032207-2032380;+	Chr1	2032207	2032380	174	+	4591.42	2032351	24	AT1G06640.3;AT1G06640.2;AT1G06640.1	TRUE	promoter	promoter	8	AT1G06640				encodes a protein whose sequence is similar to a 2-oxoglutarate-dependent dioxygenase The mRNA is cell-to-cell mobile.
Chr1:2032580-2032713;+	Chr1	2032580	2032713	134	+	20.85	2032625	9	AT1G06640.3;AT1G06640.2;AT1G06640.1	FALSE	CDS	CDS	121	AT1G06640				encodes a protein whose sequence is similar to a 2-oxoglutarate-dependent dioxygenase The mRNA is cell-to-cell mobile.
Chr1:2032740-2032778;+	Chr1	2032740	2032778	39	+	21.52	2032747	11	AT1G06640.3;AT1G06640.2;AT1G06640.1	FALSE	CDS	CDS	30	AT1G06640				encodes a protein whose sequence is similar to a 2-oxoglutarate-dependent dioxygenase The mRNA is cell-to-cell mobile.
Chr1:2034148-2034243;+	Chr1	2034148	2034243	96	+	57.87	2034184	24	AT1G06645.1	TRUE	promoter	promoter	67	AT1G06645				2-oxoglutarate (2OG) and Fe(II)-dependent oxygenase superfamily protein
Chr1:2035687-2036016;+	Chr1	2035687	2036016	330	+	2840.22	2035896	24	AT1G06650.2;AT1G06650.1	TRUE	promoter	promoter	135	AT1G06650				encodes a protein whose sequence is similar to 2-oxoglutarate-dependent dioxygenase The mRNA is cell-to-cell mobile.
Chr1:2040408-2040548;+	Chr1	2040408	2040548	141	+	1003.52	2040458	24	AT1G06670.1	TRUE	promoter	promoter	52	AT1G06670	AT1G06660	NIH	JASON	nuclear DEIH-box helicase (NIH) encoding a putative RNA and/or DNA helicase homologous to a group of nucleic acid helicases from the DEAD/H family with nuclear DEIH-box helicase (NIH) distinct N- and C-terminal regions that differ from animal DEIH proteins The mRNA is cell-to-cell mobile.
Chr1:2047785-2048140;+	Chr1	2047785	2048140	356	+	70260	2047884	24	AT1G06680.1;AT1G06680.2	TRUE	promoter	promoter	16	AT1G06680		OE23		Encodes a 23 kD extrinsic protein that is part of photosystem II and participates in the regulation of oxygen evolution. Phosphorylation of this protein is dependent on calcium. In plsp1-1 mutant plastids, the nonmature form of the protein localizes in the stroma. The mRNA is cell-to-cell mobile.
Chr1:2048292-2048496;+	Chr1	2048292	2048496	205	+	19.99	2048350	9	AT1G06680.1;AT1G06680.2	FALSE	CDS	CDS	154	AT1G06680		OE23		Encodes a 23 kD extrinsic protein that is part of photosystem II and participates in the regulation of oxygen evolution. Phosphorylation of this protein is dependent on calcium. In plsp1-1 mutant plastids, the nonmature form of the protein localizes in the stroma. The mRNA is cell-to-cell mobile.
Chr1:2067501-2067562;+	Chr1	2067501	2067562	62	+	204.72	2067535	24	AT1G06730.1	TRUE	promoter	promoter	26	AT1G06730	AT1G06720			pfkB-like carbohydrate kinase family protein
Chr1:2070697-2070770;+	Chr1	2070697	2070770	74	+	63.67	2070737	23	AT1G06740.1	TRUE	promoter	promoter	36	AT1G06740				Encodes a member of a domesticated transposable element gene family MUSTANG. Members of this family are derived from transposable elements genes but gained function in plant fitness and flower development. Known members include: AT3G04605 (MUG1), AT2G30640 (MUG2), AT1G06740 (MUG3), AT5G16505 (MUG4), AT3G06940 (MUG5), AT5G48965 (MUG6), AT3G05850 (MUG7) and AT5G34853 (MUG8).
Chr1:2083364-2083502;+	Chr1	2083364	2083502	139	+	763.79	2083425	24	AT1G06780.2;AT1G06780.1	TRUE	promoter	promoter	3	AT1G06780		GAUT6		Encodes a protein with putative galacturonosyltransferase activity. Required for synthesis of native homogalacturonan in growing pollen tubes critical role in pollen tube growh and male fertility.
Chr1:2084327-2084343;+	Chr1	2084327	2084343	17	+	10.45	2084343	3	AT1G06780.2;AT1G06780.1	FALSE	CDS	CDS	1	AT1G06780		GAUT6		Encodes a protein with putative galacturonosyltransferase activity. Required for synthesis of native homogalacturonan in growing pollen tubes critical role in pollen tube growh and male fertility.
Chr1:2087180-2087301;+	Chr1	2087180	2087301	122	+	208.33	2087233	24	AT1G06790.1;AT1G06790.2	TRUE	promoter	promoter	27	AT1G06790		NRPC7		Encodes a subunit of RNA polymerase III involved in maintaining global RNA homeostasis, not just that of genes transcribed by RNA pol III.
Chr1:2090090-2090240;+	Chr1	2090090	2090240	151	+	62.44	2090160	23		FALSE	antisense	antisense_CDS	69		AT1G06800		DALL4
Chr1:2097150-2097161;+	Chr1	2097150	2097161	12	+	179.6	2097152	24	AT1G06830.1	TRUE	promoter	promoter	7	AT1G06830		CEPD1		Encodes a member of the CC-type glutaredoxin (ROXY) family that has been shown to interact with the transcription factor TGA2. CEPD1 is a non secreted polypeptide that is highly similar to CEPD2 which is another member of a novel family related to glutaredoxins. It is induced by nitrogen starvation. It acts downstream of the CEP1 peptide in systemic N-demand signalling .The RNA is expressed in th…
Chr1:2104977-2105118;+	Chr1	2104977	2105118	142	+	399.77	2105040	24	AT1G06850.1;AT1G06850.2	TRUE	promoter	promoter	68	AT1G06850		AtbZIP52		basic leucine-zipper 52
Chr1:2105143-2105272;+	Chr1	2105143	2105272	130	+	43.71	2105184	22	AT1G06850.1;AT1G06850.2	TRUE	fiveUTR	fiveUTR	84	AT1G06850		AtbZIP52		basic leucine-zipper 52
Chr1:2108579-2108674;+	Chr1	2108579	2108674	96	+	271.06	2108643	24	AT1G06870.1	TRUE	promoter	promoter	51	AT1G06870		Plsp2A		Peptidase S24/S26A/S26B/S26C family protein
Chr1:2120247-2120313;+	Chr1	2120247	2120313	67	+	13.35	2120294	3		FALSE	antisense	antisense_intron	41		AT1G06900
Chr1:2120882-2121037;+	Chr1	2120882	2121037	156	+	131.27	2120957	24	AT1G06910.1	TRUE	promoter	promoter	44	AT1G06910	AT1G06900	TRFL7		Arabidopsis thaliana myb family transcription factor (At1g06910)
Chr1:2128976-2129152;+	Chr1	2128976	2129152	177	+	72.35	2129011	24	AT1G06930.1	TRUE	fiveUTR	fiveUTR	126	AT1G06930	AT1G06925			TPRXL
Chr1:2135819-2135922;+	Chr1	2135819	2135922	104	+	291.02	2135855	24	AT1G06960.2;AT1G06960.1;AT1G06960.3	TRUE	promoter	promoter	49	AT1G06960	AT1G06950	U2BL	ATTIC110	Similar to U2B'. Functions in cold stress induced alternative splicing.
Chr1:2152793-2152968;+	Chr1	2152793	2152968	176	+	533.29	2152897	24	AT1G07010.2;AT1G07010.3;AT1G07010.1	TRUE	promoter	promoter	68	AT1G07010		AtSLP1		Calcineurin-like metallo-phosphoesterase superfamily protein
Chr1:2168527-2168638;+	Chr1	2168527	2168638	112	+	697.22	2168577	24	AT1G07070.1	TRUE	promoter	promoter	44	AT1G07070	AT1G07060		ATDFO	Ribosomal protein L35Ae family protein
Chr1:2169941-2170088;+	Chr1	2169941	2170088	148	+	6635.17	2170041	24	AT1G07080.1	TRUE	promoter	promoter	54	AT1G07080				Thioredoxin superfamily protein
Chr1:2184316-2184367;+	Chr1	2184316	2184367	52	+	118.4	2184337	24	AT1G07119.1	TRUE	promoter	promoter	21	AT1G07119	AT1G07110		ATF2KP	Natural antisense transcript overlaps with AT1G07120
Chr1:2187697-2187945;+	Chr1	2187697	2187945	249	+	258.54	2187876	24	AT1G07130.1	TRUE	fiveUTR	fiveUTR	82	AT1G07130	AT1G07128	ATSTN1		Encodes a protein with similarity to yeast STN1, an OB fold protein involved in protecting yeast telomeres. In Arabidopsis, loss of STN1 function mutations exhibit gross morphological abnormalities and defects in telomere architecture and maintenance. STN1 likely plays a role in telomere end capping.
Chr1:2190141-2190287;+	Chr1	2190141	2190287	147	+	29.2	2190226	14		FALSE	antisense	antisense_CDS	94		AT1G07135
Chr1:2200094-2200187;+	Chr1	2200094	2200187	94	+	547.89	2200160	24	AT1G07170.3;AT1G07170.1;AT1G07170.2	TRUE	promoter	promoter	9	AT1G07170				Similar to human splicing factor 3b, 14 kda subunit, SF3b14b.
Chr1:2202330-2202355;+	Chr1	2202330	2202355	26	+	26	2202335	10	AT1G07175.1	TRUE	promoter	promoter	5	AT1G07175				alternative NAD(P)H dehydrogenase
Chr1:2204241-2204415;+	Chr1	2204241	2204415	175	+	93.74	2204246	18	AT1G07180.1	TRUE	promoter	promoter	98	AT1G07180		ATNDI1		Internal NAD(P)H dehydrogenase in mitochondria. The predicted protein sequence has high homology with other designated NAD(P)H DHs from microorganisms the capacity for matrix NAD(P)H oxidation via the rotenone-insensitive pathway is significantly reduced in the Atndi1 mutant plant line; the in vitro translation product of AtNDI1 is imported into isolated mitochondria and located on the inside of …
Chr1:2215184-2215309;+	Chr1	2215184	2215309	126	+	567.05	2215224	24	AT1G07210.1	TRUE	promoter	promoter	21	AT1G07210				Ribosomal protein S18
Chr1:2220693-2220715;+	Chr1	2220693	2220715	23	+	10.28	2220696	5		FALSE	antisense	antisense_CDS	6		AT1G07230		NPC1
Chr1:2223788-2223946;+	Chr1	2223788	2223946	159	+	371.85	2223856	24	AT1G07240.1	TRUE	fiveUTR	fiveUTR	52	AT1G07240		UGT71C5		Encodes a UDP-glucosyltransferase that plays a role in abscisic acid (ABA) glucosylation from ABA to ABA-glucose ester and regulates ABA homeostasis, thereby influencing the ABA signal network.
Chr1:2225795-2226002;+	Chr1	2225795	2226002	208	+	217.06	2225864	24	AT1G07250.1	TRUE	promoter	promoter	147	AT1G07250		UGT71C4		UDP-glucosyl transferase 71C4
Chr1:2238030-2238102;+	Chr1	2238030	2238102	73	+	642.13	2238088	24	AT1G07280.1;AT1G07280.2;AT1G07280.3	TRUE	promoter	promoter	10	AT1G07280				Tetratricopeptide repeat (TPR)-like superfamily protein
Chr1:2238172-2238210;+	Chr1	2238172	2238210	39	+	15.78	2238207	4	AT1G07280.1;AT1G07280.2;AT1G07280.3	FALSE	promoter	promoter	35	AT1G07280				Tetratricopeptide repeat (TPR)-like superfamily protein
Chr1:2240705-2240788;+	Chr1	2240705	2240788	84	+	12.96	2240732	5	AT1G07280.1;AT1G07280.2;AT1G07280.3	FALSE	intron	intron	37	AT1G07280				Tetratricopeptide repeat (TPR)-like superfamily protein
Chr1:2249072-2249212;+	Chr1	2249072	2249212	141	+	4338.77	2249142	24	AT1G07320.2;AT1G07320.1;AT1G07320.3;AT1G07320.4	TRUE	promoter	promoter	32	AT1G07320	AT1G07310	EMB2784		encodes a plastid ribosomal protein L4
Chr1:2249369-2249481;+	Chr1	2249369	2249481	113	+	47.99	2249384	22	AT1G07320.2;AT1G07320.1;AT1G07320.3;AT1G07320.4	FALSE	CDS	CDS	91	AT1G07320		EMB2784		encodes a plastid ribosomal protein L4
Chr1:2249594-2249749;+	Chr1	2249594	2249749	156	+	24.1	2249735	10	AT1G07320.2;AT1G07320.1;AT1G07320.3;AT1G07320.4	FALSE	CDS	CDS	135	AT1G07320		EMB2784		encodes a plastid ribosomal protein L4
Chr1:2263091-2263194;+	Chr1	2263091	2263194	104	+	283.53	2263138	24	AT1G07370.1	TRUE	promoter	promoter	23	AT1G07370	AT1G07360	ATPCNA1	MAC5A	Encodes putative proliferating cell nuclear antigen involved in cell cycle regulation. May be sumoylated.
Chr1:2269637-2269767;+	Chr1	2269637	2269767	131	+	80.56	2269681	24	AT1G07390.1;AT1G07390.3	TRUE	proximal	proximal	48	AT1G07390		AtRLP1		receptor like protein 1
Chr1:2274884-2275115;+	Chr1	2274884	2275115	232	+	5067.74	2275062	24	AT1G07400.1	TRUE	fiveUTR	fiveUTR	7	AT1G07400				HSP20-like chaperones superfamily protein
Chr1:2276027-2276112;+	Chr1	2276027	2276112	86	+	45.02	2276079	20	AT1G07410.1	TRUE	promoter	promoter	54	AT1G07410		ATRAB-A2B		RAB GTPase homolog A2B
Chr1:2277765-2277913;+	Chr1	2277765	2277913	149	+	629.69	2277840	24	AT1G07420.1;AT1G07420.2	TRUE	promoter	promoter	87	AT1G07420		ATSMO1		Arabidopsis thaliana sterol 4-alpha-methyl-oxidase mRNA. The sterol 4alpha-methyl oxidase2 family proteins SMO2-1 and SMO2-2 function partially through effects on auxin accumulation, auxin response and PIN1 expression to regulate embryogenesis in Arabidopsis.
Chr1:2286521-2286560;+	Chr1	2286521	2286560	40	+	28.43	2286540	13		FALSE	antisense	antisense_threeUTR	2		AT1G07440
Chr1:2291354-2291508;+	Chr1	2291354	2291508	155	+	1861.76	2291462	24	AT1G07470.1	TRUE	promoter	promoter	4	AT1G07470				Transcription factor IIA, alpha/beta subunit
Chr1:2305371-2305655;+	Chr1	2305371	2305655	285	+	213.16	2305443	24	AT1G07510.1	TRUE	promoter	promoter	147	AT1G07510		AtFTSH10		encodes an FtsH protease that is localized to the mitochondrion
Chr1:2305676-2305702;+	Chr1	2305676	2305702	27	+	22.64	2305682	8	AT1G07510.1	TRUE	fiveUTR	fiveUTR	9	AT1G07510		AtFTSH10		encodes an FtsH protease that is localized to the mitochondrion
Chr1:2327262-2327403;+	Chr1	2327262	2327403	142	+	14.44	2327356	4	AT1G07560.1	TRUE	promoter	promoter	99	AT1G07560				Leucine-rich repeat protein kinase family protein
Chr1:2341487-2341626;+	Chr1	2341487	2341626	140	+	2078.26	2341545	24	AT1G07610.1	TRUE	promoter	promoter	4	AT1G07610		MT1C		one of the five metallothioneins (MTs) genes identified in Arabidopsis. MTs are cysteine-rich proteins required for heavy metal tolerance. The mRNA is cell-to-cell mobile.
Chr1:2348912-2349255;+	Chr1	2348912	2349255	344	+	1324.34	2349025	24	AT1G07630.1	TRUE	promoter	promoter	182	AT1G07630		PLL5		Encodes a protein phosphatase 2C like gene, similar to POL. Involved in leaf development. Knockout mutants have abnormally shaped leaves.
Chr1:2352164-2352217;+	Chr1	2352164	2352217	54	+	8.89	2352167	3		FALSE	intergenic	intergenic	50
Chr1:2365952-2366004;+	Chr1	2365952	2366004	53	+	16.45	2365973	6		FALSE	antisense	antisense_intron	46		AT1G07650
Chr1:2368762-2368801;+	Chr1	2368762	2368801	40	+	44.01	2368795	17	AT1G07660.1;AT1G07660.2	TRUE	promoter	promoter	6	AT1G07660				Histone superfamily protein
Chr1:2368844-2368867;+	Chr1	2368844	2368867	24	+	16.43	2368866	3	AT1G07660.1;AT1G07660.2	TRUE	promoter	promoter	1	AT1G07660				Histone superfamily protein
Chr1:2368905-2368973;+	Chr1	2368905	2368973	69	+	23.25	2368936	9	AT1G07660.1;AT1G07660.2	TRUE	promoter	promoter	47	AT1G07660				Histone superfamily protein
Chr1:2369004-2369059;+	Chr1	2369004	2369059	56	+	17.4	2369031	4	AT1G07660.1;AT1G07660.2	TRUE	intron	intron	46	AT1G07660				Histone superfamily protein
Chr1:2379616-2379792;+	Chr1	2379616	2379792	177	+	516.4	2379667	24	AT1G07700.3;AT1G07700.2;AT1G07700.1	TRUE	promoter	promoter	53	AT1G07700				Thioredoxin superfamily protein
Chr1:2381539-2381730;+	Chr1	2381539	2381730	192	+	955.16	2381653	24	AT1G07705.1;AT1G07705.2	TRUE	promoter	promoter	41	AT1G07705		NOT2a		NOT2 / NOT3 / NOT5 family
Chr1:2395431-2395554;+	Chr1	2395431	2395554	124	+	490.72	2395446	24	AT1G07728.2;AT1G07728.1	TRUE	promoter	promoter	96	AT1G07728	AT1G07725		ATEXO70H6	Natural antisense transcript overlaps with AT1G07725
Chr1:2407498-2407654;+	Chr1	2407498	2407654	157	+	299.53	2407601	24		FALSE	intergenic	intergenic	5
Chr1:2407676-2407722;+	Chr1	2407676	2407722	47	+	17.79	2407719	7		FALSE	intergenic	intergenic	37
Chr1:2409861-2409878;+	Chr1	2409861	2409878	18	+	34.33	2409864	13		FALSE	reverse	intergenic	3		AT1G07770		RPS15A
Chr1:2412964-2413061;+	Chr1	2412964	2413061	98	+	3984.17	2412997	24	AT1G07790.1	TRUE	promoter	promoter	3	AT1G07790	AT1G07780	HTB1	PAI1	Encodes a histone 2B (H2B) protein.
Chr1:2416154-2416369;+	Chr1	2416154	2416369	216	+	1693.67	2416259	24	AT1G07810.1	TRUE	promoter	promoter	32	AT1G07810		ACA3		Encodes an ER-type Ca2+-pumping ATPase. The mRNA is cell-to-cell mobile.
Chr1:2422232-2422331;+	Chr1	2422232	2422331	100	+	233.84	2422306	24	AT1G07830.1	TRUE	promoter	promoter	50	AT1G07830	AT1G07820			ribosomal protein L29 family protein
Chr1:2424013-2424123;+	Chr1	2424013	2424123	111	+	567.53	2424054	24	AT1G07840.1;AT1G07840.3;AT1G07840.2	TRUE	promoter	promoter	29	AT1G07840				Sas10/Utp3/C1D family
Chr1:2437260-2437680;+	Chr1	2437260	2437680	421	+	49928.2	2437479	24	AT1G07890.1;AT1G07890.6;AT1G07890.2;AT1G07890.4;AT1G07890.5;AT1G07890.7;AT1G07890.8;AT1G07890.3	TRUE	promoter	promoter	9	AT1G07890		APX1		Encodes a cytosolic ascorbate peroxidase APX1. Ascorbate peroxidases are enzymes that scavenge hydrogen peroxide in plant cells. Eight types of APX have been described for Arabidopsis: three cytosolic (APX1, APX2, APX6), two chloroplastic types (stromal sAPX, thylakoid tAPX), and three microsomal (APX3, APX4, APX5) isoforms. At least part of the induction of heat shock proteins during light stres…
Chr1:2437988-2438101;+	Chr1	2437988	2438101	114	+	80.27	2438066	24	AT1G07890.1;AT1G07890.6;AT1G07890.2;AT1G07890.4;AT1G07890.5;AT1G07890.7;AT1G07890.8;AT1G07890.3	FALSE	CDS	CDS	83	AT1G07890		APX1		Encodes a cytosolic ascorbate peroxidase APX1. Ascorbate peroxidases are enzymes that scavenge hydrogen peroxide in plant cells. Eight types of APX have been described for Arabidopsis: three cytosolic (APX1, APX2, APX6), two chloroplastic types (stromal sAPX, thylakoid tAPX), and three microsomal (APX3, APX4, APX5) isoforms. At least part of the induction of heat shock proteins during light stres…
Chr1:2438213-2438364;+	Chr1	2438213	2438364	152	+	119.97	2438349	24	AT1G07890.1;AT1G07890.6;AT1G07890.2;AT1G07890.4;AT1G07890.5;AT1G07890.7;AT1G07890.8;AT1G07890.3	FALSE	CDS	CDS	94	AT1G07890		APX1		Encodes a cytosolic ascorbate peroxidase APX1. Ascorbate peroxidases are enzymes that scavenge hydrogen peroxide in plant cells. Eight types of APX have been described for Arabidopsis: three cytosolic (APX1, APX2, APX6), two chloroplastic types (stromal sAPX, thylakoid tAPX), and three microsomal (APX3, APX4, APX5) isoforms. At least part of the induction of heat shock proteins during light stres…
Chr1:2438499-2438533;+	Chr1	2438499	2438533	35	+	17.08	2438511	4	AT1G07890.1;AT1G07890.6;AT1G07890.2;AT1G07890.4;AT1G07890.5;AT1G07890.7;AT1G07890.8;AT1G07890.3	FALSE	CDS	CDS	19	AT1G07890		APX1		Encodes a cytosolic ascorbate peroxidase APX1. Ascorbate peroxidases are enzymes that scavenge hydrogen peroxide in plant cells. Eight types of APX have been described for Arabidopsis: three cytosolic (APX1, APX2, APX6), two chloroplastic types (stromal sAPX, thylakoid tAPX), and three microsomal (APX3, APX4, APX5) isoforms. At least part of the induction of heat shock proteins during light stres…
Chr1:2438692-2438822;+	Chr1	2438692	2438822	131	+	80.66	2438710	24	AT1G07890.1;AT1G07890.6;AT1G07890.2;AT1G07890.4;AT1G07890.5;AT1G07890.7;AT1G07890.8;AT1G07890.3	FALSE	CDS	CDS	87	AT1G07890		APX1		Encodes a cytosolic ascorbate peroxidase APX1. Ascorbate peroxidases are enzymes that scavenge hydrogen peroxide in plant cells. Eight types of APX have been described for Arabidopsis: three cytosolic (APX1, APX2, APX6), two chloroplastic types (stromal sAPX, thylakoid tAPX), and three microsomal (APX3, APX4, APX5) isoforms. At least part of the induction of heat shock proteins during light stres…
Chr1:2438931-2438992;+	Chr1	2438931	2438992	62	+	18.14	2438938	7	AT1G07890.1;AT1G07890.6;AT1G07890.2;AT1G07890.4;AT1G07890.5;AT1G07890.7;AT1G07890.8;AT1G07890.3	FALSE	CDS	CDS	39	AT1G07890		APX1		Encodes a cytosolic ascorbate peroxidase APX1. Ascorbate peroxidases are enzymes that scavenge hydrogen peroxide in plant cells. Eight types of APX have been described for Arabidopsis: three cytosolic (APX1, APX2, APX6), two chloroplastic types (stromal sAPX, thylakoid tAPX), and three microsomal (APX3, APX4, APX5) isoforms. At least part of the induction of heat shock proteins during light stres…
Chr1:2439071-2439157;+	Chr1	2439071	2439157	87	+	21.88	2439106	9	AT1G07890.1;AT1G07890.6;AT1G07890.2;AT1G07890.4;AT1G07890.5;AT1G07890.7;AT1G07890.8;AT1G07890.3	FALSE	CDS	CDS	64	AT1G07890		APX1		Encodes a cytosolic ascorbate peroxidase APX1. Ascorbate peroxidases are enzymes that scavenge hydrogen peroxide in plant cells. Eight types of APX have been described for Arabidopsis: three cytosolic (APX1, APX2, APX6), two chloroplastic types (stromal sAPX, thylakoid tAPX), and three microsomal (APX3, APX4, APX5) isoforms. At least part of the induction of heat shock proteins during light stres…
Chr1:2439367-2439421;+	Chr1	2439367	2439421	55	+	16.41	2439373	6	AT1G07890.1;AT1G07890.6;AT1G07890.2;AT1G07890.4;AT1G07890.5;AT1G07890.7;AT1G07890.8;AT1G07890.3	FALSE	threeUTR	threeUTR	20	AT1G07890		APX1		Encodes a cytosolic ascorbate peroxidase APX1. Ascorbate peroxidases are enzymes that scavenge hydrogen peroxide in plant cells. Eight types of APX have been described for Arabidopsis: three cytosolic (APX1, APX2, APX6), two chloroplastic types (stromal sAPX, thylakoid tAPX), and three microsomal (APX3, APX4, APX5) isoforms. At least part of the induction of heat shock proteins during light stres…
Chr1:2442556-2442565;+	Chr1	2442556	2442565	10	+	21.99	2442558	10	AT1G07900.1	TRUE	promoter	promoter	7	AT1G07900		LBD1		LOB domain-containing protein 1
Chr1:2443675-2443946;+	Chr1	2443675	2443946	272	+	188.05	2443860	24		FALSE	intergenic	intergenic	93
Chr1:2444027-2444127;+	Chr1	2444027	2444127	101	+	134.13	2444074	24		FALSE	antisense	antisense_CDS	28		AT1G07901
Chr1:2445443-2445492;+	Chr1	2445443	2445492	50	+	25.22	2445469	13	AT1G07910.1	FALSE	promoter	promoter	47	AT1G07910		AtRLG1		Encodes a tRNA ligase that resembles the yeast Trl1 RNA ligase in structure and function but very different in sequence. Like Trl1, AtRNL consists of two domains, an N-terminal ligase component and a C-terminal 5'-kinase/2',3'-cyclic phosphodiesterase (CPD) component that can function in tRNA splicing in vivo when expressed as separate polypeptides. Requires a 2'-PO4 end for tRNA splicing in vivo.
Chr1:2446006-2446280;+	Chr1	2446006	2446280	275	+	422.37	2446178	24	AT1G07910.1;AT1G07910.2	TRUE	promoter	promoter	153	AT1G07910		AtRLG1		Encodes a tRNA ligase that resembles the yeast Trl1 RNA ligase in structure and function but very different in sequence. Like Trl1, AtRNL consists of two domains, an N-terminal ligase component and a C-terminal 5'-kinase/2',3'-cyclic phosphodiesterase (CPD) component that can function in tRNA splicing in vivo when expressed as separate polypeptides. Requires a 2'-PO4 end for tRNA splicing in vivo.
Chr1:2454830-2454964;+	Chr1	2454830	2454964	135	+	14708.2	2454888	24	AT1G07920.1	TRUE	promoter	promoter	4	AT1G07920				GTP binding Elongation factor Tu family protein
Chr1:2458241-2458409;+	Chr1	2458241	2458409	169	+	12141.3	2458278	24	AT1G07930.1;AT1G07930.2	TRUE	promoter	promoter	14	AT1G07930				GTP binding Elongation factor Tu family protein
Chr1:2459103-2459127;+	Chr1	2459103	2459127	25	+	20.64	2459112	11	AT1G07930.1;AT1G07930.2	FALSE	CDS	CDS	17	AT1G07930				GTP binding Elongation factor Tu family protein
Chr1:2459996-2460043;+	Chr1	2459996	2460043	48	+	14.87	2460042	3	AT1G07930.1;AT1G07930.2	FALSE	CDS	CDS	31	AT1G07930				GTP binding Elongation factor Tu family protein
Chr1:2467139-2467216;+	Chr1	2467139	2467216	78	+	428.23	2467162	24	AT1G07960.1;AT1G07960.3;AT1G07960.2	TRUE	promoter	promoter	30	AT1G07960	AT1G07950	ATPDIL5-1	MED22B	Encodes a protein disulfide isomerase-like (PDIL) protein, a member of a multigene family within the thioredoxin (TRX) superfamily.
Chr1:2475395-2475420;+	Chr1	2475395	2475420	26	+	11.54	2475395	3	AT1G07985.1	TRUE	promoter	promoter	11	AT1G07985				Expressed protein
Chr1:2477127-2477230;+	Chr1	2477127	2477230	104	+	66.96	2477185	22	AT1G07990.1	TRUE	promoter	promoter	35	AT1G07990				SIT4 phosphatase-associated family protein
Chr1:2524075-2524094;+	Chr1	2524075	2524094	20	+	63.97	2524077	21	AT1G08090.1	TRUE	promoter	promoter	3	AT1G08090		ACH1		High-affinity nitrate transporter. Up-regulated by nitrate. Functions as a repressor of lateral root initiation independently of nitrate uptake.
Chr1:2535281-2535389;+	Chr1	2535281	2535389	109	+	1450.82	2535325	24	AT1G08110.3;AT1G08110.1;AT1G08110.4;AT1G08110.2	TRUE	promoter	promoter	39	AT1G08110		AtGLYI2		Encodes a Zn2+ dependent glyoxylase.
Chr1:2567475-2567650;+	Chr1	2567475	2567650	176	+	1769.15	2567533	24	AT1G08190.1	TRUE	promoter	promoter	53	AT1G08190		ATVAM2		Might be involved in protein sorting to the vacuole. The mRNA is cell-to-cell mobile.
Chr1:2586182-2586289;+	Chr1	2586182	2586289	108	+	21.09	2586228	11		FALSE	antisense	antisense_intron	66		AT1G08230
Chr1:2590756-2590961;+	Chr1	2590756	2590961	206	+	215.11	2590868	24	AT1G08260.1	TRUE	promoter	promoter	88	AT1G08260		ABO4		Similar to POL2A, DNA polymerase epsilon catalytic subunit. Essential for Arabidopsis growth. Null homozygotes are embryo lethal, partial loss of function alleles show embryo patterning defects such as root pole displacement. Delayed progression through cell cycle results in embryos with smaller numbers of larger cells.
Chr1:2607831-2608035;+	Chr1	2607831	2608035	205	+	62.04	2607961	23	AT1G08280.1	FALSE	intergenic	intergenic	72
Chr1:2608062-2608123;+	Chr1	2608062	2608123	62	+	19.09	2608104	3	AT1G08280.1	TRUE	proximal	proximal	30	AT1G08280		GALT29A		Encodes a glycosyltransferase (GT) GALT29A, which belongs to the Carbohydrate Active Enzyme family GT29. GALT29A co-expresses with other arabinogalactan GTs, GALT31A and GLCAT14A. The recombinant GALT29A expressed in Nicotiana benthamiana demonstrated a galactosyltransferase activity, transferring galactose from UDP-galactose to a mixture of various oligosaccharides derived from arabinogalactan p…
Chr1:2614908-2615054;+	Chr1	2614908	2615054	147	+	974.72	2615002	24	AT1G08300.1	TRUE	intron	intron	5	AT1G08300		NVL		no vein-like protein
Chr1:2620451-2620594;+	Chr1	2620451	2620594	144	+	23.69	2620469	12	AT1G08310.1;AT1G08310.2	FALSE	antisense	antisense_threeUTR	93		AT1G08315
Chr1:2630992-2631078;+	Chr1	2630992	2631078	87	+	27.59	2631069	14	AT1G08340.1	TRUE	promoter	promoter	75	AT1G08340				Rho GTPase activating protein with PAK-box/P21-Rho-binding domain-containing protein
Chr1:2635978-2636113;+	Chr1	2635978	2636113	136	+	1081.67	2636028	24	AT1G08360.1	TRUE	promoter	promoter	15	AT1G08360	AT1G08350			Ribosomal protein L1p/L10e family
Chr1:2638146-2638314;+	Chr1	2638146	2638314	169	+	381.85	2638236	24	AT1G08370.1	TRUE	promoter	promoter	69	AT1G08370		ATDCP1		Encodes DCP1 involved in mRNA decapping. DCP1 forms a mRNA decapping complex with DCP2 (At5g13570) and VCS (VARICOSE) (At3g13300). However, unlike DCP2, DCP1 itself does not have mRNA decapping activity in vitro. DCP1, DCP2 and VCS colocalize in cytoplasmic loci, which are putative Arabidopsis mRNA processing bodies. Null mutants of DCP1, DCP2, and VCS accumulate capped mRNAs with a reduced degra…
Chr1:2642150-2642307;+	Chr1	2642150	2642307	158	+	149.22	2642214	24	AT1G08390.1	TRUE	promoter	promoter	43	AT1G08390	AT1G08380	RMI2	PSAO	Involved in preserving the stability of 45S rDNA repeats.
Chr1:2646116-2646354;+	Chr1	2646116	2646354	239	+	894.44	2646241	24	AT1G08410.1	TRUE	promoter	promoter	102	AT1G08410	AT1G08400	DIG6		Encodes a large 60S subunit nuclear export GTPase 1 that is required for 40S maturation and is involved in ribosome biogenesis and affects multiple auxin-regulated development processes.
Chr1:2649590-2649801;+	Chr1	2649590	2649801	212	+	252.05	2649754	24	AT1G08420.2;AT1G08420.1	TRUE	promoter	promoter	67	AT1G08420		BSL2		BRI1 suppressor 1 (BSU1)-like 2
Chr1:2658717-2658720;+	Chr1	2658717	2658720	4	+	18.39	2658717	6	AT1G08430.1	TRUE	promoter	promoter	3	AT1G08430		ALMT1		Encodes a Al-activated malate efflux transporter. It is essential for aluminum tolerance but does not represent the major Al tolerance QTL. Staurosporine and calyculin A both block all changes in AtALMT1 gene expression (as a result malate release is totally inhibited). AtALMT1 transcription was clearly induced by indole-3-acetic acid, abscisic acid, low pH, hydrogen peroxide and flg22. STOP1 and…
Chr1:2672408-2672512;+	Chr1	2672408	2672512	105	+	248.97	2672500	24	AT1G08460.1	TRUE	promoter	promoter	42	AT1G08460		ATHDA8		histone deacetylase 8
Chr1:2673976-2674006;+	Chr1	2673976	2674006	31	+	17.77	2673981	3	AT1G08460.1	TRUE	intron	intron	5	AT1G08460		ATHDA8		histone deacetylase 8
Chr1:2675794-2676042;+	Chr1	2675794	2676042	249	+	179.38	2675846	24	AT1G08465.1	TRUE	promoter	promoter	139	AT1G08465		YAB2		Member of the YABBY family of Arabidopsis proteins involved in the abaxial cell fate specification in lateral organs
Chr1:2684206-2684445;+	Chr1	2684206	2684445	240	+	5433.78	2684290	24	AT1G08480.1	TRUE	promoter	promoter	34	AT1G08480	AT1G08470	SDH6	SSL3	Encodes subunit 6 of mitochondrial complex II (succinate dehydrogenase complex) and participates in the respiratory chain. It contributes to anchoring succinate dehydrogenase to the inner mitochondrial membrane. The mRNA is cell-to-cell mobile.
Chr1:2689005-2689223;+	Chr1	2689005	2689223	219	+	348.52	2689067	24	AT1G08500.1	TRUE	promoter	promoter	63	AT1G08500		AtENODL18		early nodulin-like protein 18
Chr1:2690932-2690939;+	Chr1	2690932	2690939	8	+	17.02	2690936	7		FALSE	intergenic	intergenic	3
Chr1:2696362-2696571;+	Chr1	2696362	2696571	210	+	1936.43	2696481	24	AT1G08520.1	TRUE	promoter	promoter	109	AT1G08520		ALB-1V		Encodes the CHLD subunit of the Mg-chelatase enzyme involved in chlorophyll biosynthesis. Lines carrying recessive mutations of this locus are white and seedling lethal.
Chr1:2697465-2697613;+	Chr1	2697465	2697613	149	+	138.63	2697522	24	AT1G08520.1	FALSE	CDS	CDS	41	AT1G08520		ALB-1V		Encodes the CHLD subunit of the Mg-chelatase enzyme involved in chlorophyll biosynthesis. Lines carrying recessive mutations of this locus are white and seedling lethal.
Chr1:2701160-2701246;+	Chr1	2701160	2701246	87	+	140.35	2701227	24	AT1G08530.1	TRUE	promoter	promoter	62	AT1G08530				chitinase-like protein
Chr1:2703303-2703459;+	Chr1	2703303	2703459	157	+	1380.9	2703392	24	AT1G08540.1	TRUE	promoter	promoter	87	AT1G08540		ABC1		Enodes a subunit of chloroplast RNA polymerase, confers the ability to recognize promoter sequences on the core enzyme. SIG1 is induced by red and blue light.
Chr1:2705881-2705910;+	Chr1	2705881	2705910	30	+	16.7	2705906	3	AT1G08540.1	FALSE	CDS	CDS	20	AT1G08540		ABC1		Enodes a subunit of chloroplast RNA polymerase, confers the ability to recognize promoter sequences on the core enzyme. SIG1 is induced by red and blue light.
Chr1:2706884-2707154;+	Chr1	2706884	2707154	271	+	441.97	2707009	24	AT1G08550.1;AT1G08550.2	TRUE	promoter	promoter	113	AT1G08550		AVDE1		Violaxanthin deepoxidase involved in xanthophyll cycle.Two major consequences of the npq1 mutation are the absence of zeaxanthin formation in strong light and the partial inhibition of the quenching of singlet excited chlorophylls in the photosystem II light-harvesting complex
Chr1:2712851-2713098;+	Chr1	2712851	2713098	248	+	296.48	2712928	24	AT1G08570.3;AT1G08570.1;AT1G08570.2;AT1G08570.4	TRUE	promoter	promoter	91	AT1G08570		ACHT4		Encodes a member of the thioredoxin family protein. Located in the chloroplast. Shows high activity towards the chloroplast 2-Cys peroxiredoxin A, and poor activity towards the chloroplast NADP-malate dehydrogenase. The mRNA is cell-to-cell mobile.
Chr1:2723651-2723870;+	Chr1	2723651	2723870	220	+	490.72	2723798	24	AT1G08600.1;AT1G08600.2;AT1G08600.3;AT1G08600.4	TRUE	promoter	promoter	80	AT1G08600		ATRX		The Arabidopsis ATRX harbours a N-terminal ADD domain and a C-terminal helicase domain and is devoid of the large central region involved in DAXX interaction in mammals. Arabidopsis ATRX mutant alleles are viable, but with reduced fertility. Their combination with mutants for the H3.3 chaperone HIRA impairs plant survival. ATRX loss affects cellular histone H3.3 pools and modulates the H3.1/H3.3 …
Chr1:2736605-2737181;+	Chr1	2736605	2737181	577	+	662.89	2736793	24	AT1G08620.2;AT1G08620.1	TRUE	promoter	promoter	216	AT1G08620		JMJ16		Member of family of Jumonji C (JmjC)-containing demethylases, its catalytic domain exhibits both H3K4 and H3K9 demethylation activities. Together with MMD1 promotes in male meiocytes gene expression in an H3K9me3-dependent manner and thereby contributes to meiotic chromosome condensation.
Chr1:2752150-2752240;+	Chr1	2752150	2752240	91	+	328.29	2752157	24	AT1G08650.2;AT1G08650.1	TRUE	promoter	promoter	26	AT1G08650		ATPPCK1		Encodes a phosphoenolpyruvate carboxylase kinase that is expressed at highest levels in leaves. Expression is induced by light. The mRNA is cell-to-cell mobile.
Chr1:2762576-2762763;+	Chr1	2762576	2762763	188	+	334.85	2762644	24	AT1G08680.4;AT1G08680.1;AT1G08680.2;AT1G08680.3	TRUE	promoter	promoter	57	AT1G08680		AGD14		A member of ARF GAP domain (AGD), A thaliana has 15 members, grouped into four classes. AGD14 belongs to the class 4, together with AGD15.
Chr1:2771613-2771742;+	Chr1	2771613	2771742	130	+	265.35	2771713	24	AT1G08710.2;AT1G08710.1	TRUE	promoter	promoter	16	AT1G08710	AT1G08700		PS1	F-box protein that is induced in roots by drought stress.
Chr1:2773950-2774097;+	Chr1	2773950	2774097	148	+	256.99	2774030	24	AT1G08720.1	TRUE	promoter	promoter	3	AT1G08720		ATEDR1		enhanced disease resistance 1 (EDR1) confers resistance to powdery mildew disease caused by the fungus Erysiphe cichoracearum The mRNA is cell-to-cell mobile.
Chr1:2779391-2779441;+	Chr1	2779391	2779441	51	+	17.84	2779419	4		FALSE	intergenic	intergenic	20
Chr1:2801010-2801142;+	Chr1	2801010	2801142	133	+	153.57	2801076	24	AT1G08750.1;AT1G08750.3;AT1G08750.2	TRUE	promoter	promoter	42	AT1G08750		ATGPI8		GPI8/PIG-K homolog involved in stomata development. Loss of function alleles do not transmit through the pollen.
Chr1:2805047-2805442;+	Chr1	2805047	2805442	396	+	189.45	2805344	24	AT1G08760.1	TRUE	promoter	promoter	244	AT1G08760		CORD2		CORD2 is a member of a novel and plant specific family of microtubule associated proteins. CORD1 binds microtubules via a conserved protein domain shared among family members. CORD functions may overlapcord1 / cord2 mutants have defects in secondary cell wall pit morphology.
Chr1:2808846-2808956;+	Chr1	2808846	2808956	111	+	231.05	2808873	24	AT1G08770.1	TRUE	promoter	promoter	32	AT1G08770		PRA1.E		prenylated RAB acceptor 1.E
Chr1:2827048-2827168;+	Chr1	2827048	2827168	121	+	1919.7	2827119	24	AT1G08830.1;AT1G08830.2	TRUE	promoter	promoter	14	AT1G08830		AtSOD1		Encodes a cytosolic copper/zinc superoxide dismutase CSD1 that can detoxify superoxide radicals. Its expression is affected by miR398-directed mRNA cleavage. Regulated by biotic and abiotic stress. Activation of CSD1 in the cytoplasm involves both a CCS-dependent and -independent pathway.
Chr1:2839092-2839195;+	Chr1	2839092	2839195	104	+	232.39	2839145	24	AT1G08845.2;AT1G08845.1	TRUE	promoter	promoter	12	AT1G08845		HES		Member of the uL18 RNA-binding protein family. uL18 proteins share a short structurally conserved domain that binds the 5S rRNA and allow its incorporation into ribosomes.
Chr1:2842031-2842048;+	Chr1	2842031	2842048	18	+	14.47	2842039	6	AT1G08860.1	TRUE	proximal	proximal	4	AT1G08860		BON3		Encodes a copine-like protein, which is a member of a newly identified class of calcium-dependent, phospholipid binding proteins that are present in a wide range of organisms. Overexpression of this gene suppresses bon1-1 phenotypes. Double mutant analyses with bon1-1 suggest that BON1 and BON3 have overlapping functions in maintaining cellular homeostasis and inhibiting cell death.
Chr1:2848242-2848425;+	Chr1	2848242	2848425	184	+	149.03	2848351	24	AT1G08890.1	TRUE	promoter	promoter	89	AT1G08890				Major facilitator superfamily protein
Chr1:2852453-2852594;+	Chr1	2852453	2852594	142	+	624.68	2852455	24	AT1G08900.2;AT1G08900.1;AT1G08900.3	TRUE	promoter	promoter	13	AT1G08900				Major facilitator superfamily protein
Chr1:2856132-2856234;+	Chr1	2856132	2856234	103	+	513.81	2856163	24	AT1G08910.1	TRUE	promoter	promoter	50	AT1G08910		PIAL1		Encodes an SP-RING domain containing protein that functions in sumolaytion and is involved in positive regulation of sulfur metabolism and stress response.
Chr1:2856357-2856450;+	Chr1	2856357	2856450	94	+	54.48	2856411	24	AT1G08910.1	TRUE	intron	intron	11	AT1G08910		PIAL1		Encodes an SP-RING domain containing protein that functions in sumolaytion and is involved in positive regulation of sulfur metabolism and stress response.
Chr1:2867223-2867476;+	Chr1	2867223	2867476	254	+	820.52	2867352	24	AT1G08920.1;AT1G08920.2;AT1G08920.3	TRUE	promoter	promoter	64	AT1G08920		ESL1		Encodes ESL1, a transporter for monosaccharides.
Chr1:2873422-2873771;+	Chr1	2873422	2873771	350	+	4886.64	2873548	24	AT1G08930.1;AT1G08930.2	TRUE	promoter	promoter	69	AT1G08930		ERD6		encodes a putative sucrose transporter whose gene expression is induced by dehydration and cold. The mRNA is cell-to-cell mobile.
Chr1:2874461-2874536;+	Chr1	2874461	2874536	76	+	17.36	2874512	5	AT1G08930.1;AT1G08930.2	FALSE	CDS	CDS	29	AT1G08930		ERD6		encodes a putative sucrose transporter whose gene expression is induced by dehydration and cold. The mRNA is cell-to-cell mobile.
Chr1:2877475-2877594;+	Chr1	2877475	2877594	120	+	47.81	2877534	24	AT1G08940.1	TRUE	proximal	proximal	41	AT1G08940				Phosphoglycerate mutase family protein
Chr1:2877616-2877699;+	Chr1	2877616	2877699	84	+	582.42	2877676	24	AT1G08940.1	TRUE	promoter	promoter	12	AT1G08940				Phosphoglycerate mutase family protein
Chr1:2879492-2879740;+	Chr1	2879492	2879740	249	+	525.71	2879643	24	AT1G08960.1	TRUE	promoter	promoter	81	AT1G08960		ATCAX11		Encodes a member of the Potassium-dependent sodium-calcium exchanger like-family that localizes to the plasma membrane and nuclear periphery, and has a role in mediating high-af&#64257nity K+ uptake and Na+ transport in yeast.
Chr1:2882424-2882664;+	Chr1	2882424	2882664	241	+	2359.03	2882532	24	AT1G08970.1;AT1G08970.3;AT1G08970.2;AT1G08970.4	TRUE	promoter	promoter	92	AT1G08970		HAP5C		Encodes a NUCLEAR FACTOR-Y C (NF-YC) homologue NF-YC9. NF-YC3., NF-YC4 and NF-YC9 redundantly modulate GA- and ABA-mediated seed germination.
Chr1:2884339-2884471;+	Chr1	2884339	2884471	133	+	491.18	2884438	24	AT1G08980.1	TRUE	promoter	promoter	28	AT1G08980		AMI1		Encodes an enzyme with similarity to bacterial acylamidohydrolases and exhibits indole-3-acetamide amidohydrolase activity in vitro. This enzyme may be involved in the in vivo biosynthesis of indole-acetic acid from indole-3-acetamide, a native metabolite of A. thaliana. It appears to exist as a monomer.
Chr1:2888679-2888746;+	Chr1	2888679	2888746	68	+	14.97	2888688	4	AT1G08990.1	TRUE	promoter	promoter	23	AT1G08990		GUX5		plant glycogenin-like starch initiation protein 5
Chr1:2891031-2891116;+	Chr1	2891031	2891116	86	+	143.68	2891041	24	AT1G09000.1	TRUE	promoter	promoter	64	AT1G09000		ANP1		NPK1-related protein kinase 1S
Chr1:2927568-2927621;+	Chr1	2927568	2927621	54	+	15.51	2927601	3	AT1G09070.1	FALSE	proximal	proximal	44	AT1G09070		(AT)SRC2		SRC2 specifically binds the peptide PIEPPPHH, and moves from ER to a vacuole fraction where it gets internalized. Involved in Protein Storage Vacuole targeting. The mRNA is cell-to-cell mobile.
Chr1:2927645-2927777;+	Chr1	2927645	2927777	133	+	2354.95	2927704	24	AT1G09070.1	TRUE	promoter	promoter	3	AT1G09070		(AT)SRC2		SRC2 specifically binds the peptide PIEPPPHH, and moves from ER to a vacuole fraction where it gets internalized. Involved in Protein Storage Vacuole targeting. The mRNA is cell-to-cell mobile.
Chr1:2928011-2928140;+	Chr1	2928011	2928140	130	+	10.34	2928042	3	AT1G09070.1	FALSE	CDS	CDS	98	AT1G09070		(AT)SRC2		SRC2 specifically binds the peptide PIEPPPHH, and moves from ER to a vacuole fraction where it gets internalized. Involved in Protein Storage Vacuole targeting. The mRNA is cell-to-cell mobile.
Chr1:2932703-2932748;+	Chr1	2932703	2932748	46	+	98.85	2932728	23	AT1G09090.1;AT1G09090.2	TRUE	promoter	promoter	13	AT1G09090		ATRBOHB		NADPH-oxidase AtrbohB plays a role in seed after-ripening. Major producer of superoxide in germinating seeds. AtrbohB pre-mRNA is alternatively spliced in seeds in a hormonally and developmentally regulated manner. ABA caused accumulation of AtrbohB-? mRNA and prevented prevented AtrbohB-a mRNA expression in fresh seeds.
Chr1:2946178-2946349;+	Chr1	2946178	2946349	172	+	541.39	2946278	24	AT1G09150.1	TRUE	promoter	promoter	43	AT1G09150	AT1G09140		At-SR30	pseudouridine synthase and archaeosine transglycosylase (PUA) domain-containing protein
Chr1:2953002-2953091;+	Chr1	2953002	2953091	90	+	35.63	2953071	12		FALSE	antisense	antisense_threeUTR	35		AT1G09160
Chr1:2984856-2984977;+	Chr1	2984856	2984977	122	+	73.16	2984882	16	AT1G09240.1	TRUE	promoter	promoter	9	AT1G09240		ATNAS3		Encodes a nicotianamine synthase.
Chr1:2989372-2989417;+	Chr1	2989372	2989417	46	+	222.13	2989378	24	AT1G09250.1	TRUE	promoter	promoter	11	AT1G09250		AIF4		basic helix-loop-helix (bHLH) DNA-binding superfamily protein
Chr1:2994332-2994598;+	Chr1	2994332	2994598	267	+	1137.87	2994421	24	AT1G09270.1;AT1G09270.2;AT1G09270.3	TRUE	promoter	promoter	28	AT1G09270		IMPA-4		Protein interacts with Agrobacterium proteins VirD2 and VirE2.
Chr1:3003829-3003952;+	Chr1	3003829	3003952	124	+	362.94	3003905	24	AT1G09300.2;AT1G09300.1	TRUE	promoter	promoter	15	AT1G09300	AT1G09290	AtICP55		Encodes a mitochondrial protease ICP55. Alters the stability of proteins by removal of a single amino acid from their sequence.
Chr1:3009053-3009574;+	Chr1	3009053	3009574	522	+	17373.8	3009058	24	AT1G09310.1	TRUE	promoter	promoter	2	AT1G09310				plant/protein (Protein of unknown function, DUF538)
Chr1:3009669-3009669;+	Chr1	3009669	3009669	1	+	12.37	3009669	5	AT1G09310.1	FALSE	threeUTR	threeUTR	0	AT1G09310				plant/protein (Protein of unknown function, DUF538)
Chr1:3015228-3015480;+	Chr1	3015228	3015480	253	+	3007.36	3015462	24	AT1G09340.1	TRUE	fiveUTR	fiveUTR	71	AT1G09340	AT1G09330	CRB	ECH	Encodes CHLOROPLAST RNA BINDING (CRB), a putative RNA-binding protein. CRB is important for the proper functioning of the chloroplast. Mutations in CRB also affects the circadian system, altering the expression of both oscillator and output genes. The mRNA is cell-to-cell mobile.
Chr1:3016243-3016299;+	Chr1	3016243	3016299	57	+	32.42	3016268	16	AT1G09340.1	FALSE	CDS	CDS	31	AT1G09340		CRB		Encodes CHLOROPLAST RNA BINDING (CRB), a putative RNA-binding protein. CRB is important for the proper functioning of the chloroplast. Mutations in CRB also affects the circadian system, altering the expression of both oscillator and output genes. The mRNA is cell-to-cell mobile.
Chr1:3031125-3031290;+	Chr1	3031125	3031290	166	+	175.23	3031243	24	AT1G09390.1	TRUE	promoter	promoter	113	AT1G09390				GDSL-motif esterase/acyltransferase/lipase. Enzyme group with broad substrate specificity that may catalyze acyltransfer or hydrolase reactions with lipid and non-lipid substrates.
Chr1:3038532-3038626;+	Chr1	3038532	3038626	95	+	126.53	3038565	23	AT1G09421.1	TRUE	promoter	promoter	64	AT1G09421	AT1G09420		G6PD4	Natural antisense transcript overlaps with AT1G09420
Chr1:3041921-3042161;+	Chr1	3041921	3042161	241	+	2983.65	3042047	24	AT1G09430.1	TRUE	promoter	promoter	85	AT1G09430	AT1G09420	ACLA-3	G6PD4	Encodes subunit A of the heteromeric enzyme ATP citrate lyase (ACL). In animals, ACL is encoded by a single gene ACL in Arabidopsis is composed of two polypeptides, ACLA (encoded by 3 genes) and ACLB (encoded by 2 genes). The holoenzyme has an A(4)B(4)stoichiometry. Expression of both ACLA and ACLB but not of either of the subunits alone results in ACL activity.
Chr1:3042569-3042601;+	Chr1	3042569	3042601	33	+	19.07	3042600	8	AT1G09430.1	FALSE	CDS	CDS	16	AT1G09430		ACLA-3		Encodes subunit A of the heteromeric enzyme ATP citrate lyase (ACL). In animals, ACL is encoded by a single gene ACL in Arabidopsis is composed of two polypeptides, ACLA (encoded by 3 genes) and ACLB (encoded by 2 genes). The holoenzyme has an A(4)B(4)stoichiometry. Expression of both ACLA and ACLB but not of either of the subunits alone results in ACL activity.
Chr1:3048968-3049099;+	Chr1	3048968	3049099	132	+	151.62	3049025	24	AT1G09450.1	TRUE	promoter	promoter	16	AT1G09450		AtHaspin		Encodes a protein kinase that phosphorylates histone H3 at Thr3 and Thr11 and plays a role in mitotic cell division.
Chr1:3053503-3053582;+	Chr1	3053503	3053582	80	+	19.5	3053525	7	AT1G09460.1	FALSE	proximal	proximal	49	AT1G09460				Carbohydrate-binding X8 domain superfamily protein
Chr1:3053645-3053908;+	Chr1	3053645	3053908	264	+	359.71	3053882	24	AT1G09460.1	TRUE	promoter	promoter	136	AT1G09460				Carbohydrate-binding X8 domain superfamily protein
Chr1:3058468-3058546;+	Chr1	3058468	3058546	79	+	47.56	3058485	22	AT1G09480.1	TRUE	intron	intron	42	AT1G09480				similar to Eucalyptus gunnii alcohol dehydrogenase of unknown physiological function (GI:1143445), Vigna unguiculata (gi:1854445), NOT a cinnamyl-alcohol dehydrogenase The mRNA is cell-to-cell mobile.
Chr1:3064096-3064186;+	Chr1	3064096	3064186	91	+	464.32	3064118	24	AT1G09490.1;AT1G09490.2	TRUE	promoter	promoter	63	AT1G09490	AT1G09486			similar to Eucalyptus gunnii alcohol dehydrogenase of unknown physiological function (GI:1143445), Vigna unguiculata (gi:1854445), NOT a cinnamyl-alcohol dehydrogenase Location of EST gb:H37170, gb:H77227 and gb:AA605565
Chr1:3066754-3066795;+	Chr1	3066754	3066795	42	+	56.82	3066754	13	AT1G09500.2;AT1G09500.3;AT1G09500.1	TRUE	promoter	promoter	23	AT1G09500				similar to Eucalyptus gunnii alcohol dehydrogenase of unknown physiological function (GI:1143445), Vigna unguiculata (gi:1854445), NOT a cinnamyl-alcohol dehydrogenase
Chr1:3076450-3076905;+	Chr1	3076450	3076905	456	+	1317.81	3076775	24	AT1G09530.1;AT1G09530.2	TRUE	fiveUTR	fiveUTR	288	AT1G09530		PAP3		Transcription factor interacting with photoreceptors phyA and phyB. Forms a ternary complex in vitro with G-box element of the promoters of LHY, CCA1. Acts as a negative regulator of phyB signalling. It degrades rapidly after irradiation of dark grown seedlings in a process controlled by phytochromes. Does not play a significant role in controlling light input and function of the circadian clockw…
Chr1:3086156-3086270;+	Chr1	3086156	3086270	115	+	55.68	3086157	23	AT1G09540.1	TRUE	promoter	promoter	93	AT1G09540		ATMYB61		Encodes putative transcription factor. Mutants lack of mucilage extrusion from the seeds during imbibition. Reduced quantities of mucilage are deposited during the development of the seed coat epidermis in myb61 mutants. Expressed in guard cells,loss of function mutations show an increase in stomatal pore opening suggesting a role in ABA independent regulation of stomatal pore size.
Chr1:3093631-3093951;+	Chr1	3093631	3093951	321	+	3585.72	3093846	24	AT1G09560.1	TRUE	promoter	promoter	5	AT1G09560		GLP5		Encodes a plasodesmata-located protein involved in regulating primary root growth by controlling phloem-mediated allocation of resources between the primary and lateral root meristems. The mRNA is cell-to-cell mobile.
Chr1:3104561-3104673;+	Chr1	3104561	3104673	113	+	341.61	3104584	24	AT1G09580.1	TRUE	promoter	promoter	29	AT1G09580				emp24/gp25L/p24 family/GOLD family protein
Chr1:3106503-3106642;+	Chr1	3106503	3106642	140	+	12114.5	3106536	24	AT1G09590.1	TRUE	promoter	promoter	4	AT1G09590				Translation protein SH3-like family protein
Chr1:3111736-3111765;+	Chr1	3111736	3111765	30	+	24.81	3111756	14	AT1G09610.1	TRUE	promoter	promoter	3	AT1G09610		GXM1		glucuronoxylan 4-O-methyltransferase-like protein (DUF579)
Chr1:3119819-3119986;+	Chr1	3119819	3119986	168	+	6158.11	3119924	24	AT1G09640.1;AT1G09640.2	TRUE	promoter	promoter	41	AT1G09640	AT1G09630		ATRAB-A2A	Translation elongation factor EF1B, gamma chain
Chr1:3122862-3123163;+	Chr1	3122862	3123163	302	+	192.28	3123028	24	AT1G09645.1	TRUE	promoter	promoter	114	AT1G09645				transmembrane protein
Chr1:3125797-3125896;+	Chr1	3125797	3125896	100	+	23.72	3125806	8	AT1G09650.1	TRUE	promoter	promoter	66	AT1G09650				F-box and associated interaction domains-containing protein
Chr1:3125924-3125975;+	Chr1	3125924	3125975	52	+	16.89	3125955	5	AT1G09650.1	TRUE	fiveUTR	fiveUTR	15	AT1G09650				F-box and associated interaction domains-containing protein
Chr1:3140847-3140932;+	Chr1	3140847	3140932	86	+	123.18	3140889	24	AT1G09710.2;AT1G09710.1	TRUE	promoter	promoter	45	AT1G09710		DP1		Paralog of DRMY1 with unknown function.
Chr1:3154482-3154683;+	Chr1	3154482	3154683	202	+	1620	3154554	24	AT1G09740.1	TRUE	promoter	promoter	31	AT1G09740	AT1G09730		ASP1	Adenine nucleotide alpha hydrolases-like superfamily protein
Chr1:3157450-3157654;+	Chr1	3157450	3157654	205	+	4333.51	3157505	24	AT1G09750.1	TRUE	promoter	promoter	8	AT1G09750				Eukaryotic aspartyl protease family protein
Chr1:3161809-3162098;+	Chr1	3161809	3162098	290	+	2103.24	3161869	24	AT1G09770.1	TRUE	promoter	promoter	55	AT1G09770	AT1G09760	ATCDC5	U2A'	Member of MYB3R- and R2R3- type MYB- encoding genes. Essential for plant innate immunity. Interacts with MOS4 and PRL1. The mRNA is cell-to-cell mobile.
Chr1:3162595-3162950;+	Chr1	3162595	3162950	356	+	82.22	3162755	24	AT1G09770.1	FALSE	CDS	CDS	257	AT1G09770		ATCDC5		Member of MYB3R- and R2R3- type MYB- encoding genes. Essential for plant innate immunity. Interacts with MOS4 and PRL1. The mRNA is cell-to-cell mobile.
Chr1:3172076-3172182;+	Chr1	3172076	3172182	107	+	246.25	3172119	24	AT1G09794.1	TRUE	promoter	promoter	24	AT1G09794				Cox19 family protein (CHCH motif)
Chr1:3173503-3173589;+	Chr1	3173503	3173589	87	+	639.82	3173549	24	AT1G09795.1	TRUE	promoter	promoter	27	AT1G09795		ATATP-PRT2		ATP phosphoribosyl transferase, catalyses first step of histidine biosynthesis
Chr1:3187451-3187461;+	Chr1	3187451	3187461	11	+	27.27	3187456	13	AT1G09812.1	TRUE	proximal	proximal	4	AT1G09812				multidrug resistance protein
Chr1:3189367-3189484;+	Chr1	3189367	3189484	118	+	871.78	3189396	24	AT1G09815.1	TRUE	promoter	promoter	46	AT1G09815		POLD4		polymerase delta 4
Chr1:3201764-3201854;+	Chr1	3201764	3201854	91	+	421.72	3201829	24	AT1G09850.1	TRUE	promoter	promoter	56	AT1G09850		XBCP3		Arabidopsis thaliana papain-like cysteine peptidase
Chr1:3205680-3205842;+	Chr1	3205680	3205842	163	+	1144.58	3205794	24	AT1G09870.1	TRUE	promoter	promoter	69	AT1G09870				histidine acid phosphatase family protein
Chr1:3217952-3218053;+	Chr1	3217952	3218053	102	+	83.61	3217978	24	AT1G09900.1	TRUE	proximal	proximal	57	AT1G09900				Pentatricopeptide repeat (PPR-like) superfamily protein
Chr1:3227545-3227657;+	Chr1	3227545	3227657	113	+	36.79	3227647	9		FALSE	antisense	antisense_CDS	47		AT1G09930		ATOPT2
Chr1:3240627-3240878;+	Chr1	3240627	3240878	252	+	85.54	3240751	19		FALSE	antisense	antisense_threeUTR	94		AT1G09950		RAS1
Chr1:3244142-3244261;+	Chr1	3244142	3244261	120	+	99.61	3244214	24	AT1G09960.1	TRUE	promoter	promoter	58	AT1G09960		ATSUC4		low affinity (10mM) sucrose transporter in sieve elements (phloem)
Chr1:3252170-3252276;+	Chr1	3252170	3252276	107	+	714.79	3252241	24	AT1G09970.1;AT1G09970.2	TRUE	promoter	promoter	21	AT1G09970		LRR		RLK7 belongs to a leucine-rich repeat class of receptor-likekinase (LRR-RLKs). It is involved in the control of germination speed and the tolerance to oxidant stress. The mRNA is cell-to-cell mobile.
Chr1:3273773-3273952;+	Chr1	3273773	3273952	180	+	478.02	3273931	24	AT1G10030.1	TRUE	fiveUTR	fiveUTR	115	AT1G10030		ERG28		ergosterol biosynthesis protein
Chr1:3278917-3279127;+	Chr1	3278917	3279127	211	+	291.93	3279004	24	AT1G10050.1	TRUE	proximal	proximal	137	AT1G10050	AT1G10040			Encodes a putative glycosyl hydrolase family 10 protein (xylanase).
Chr1:3284210-3284358;+	Chr1	3284210	3284358	149	+	181.92	3284312	24	AT1G10060.1;AT1G10060.2;AT1G10060.3	TRUE	promoter	promoter	8	AT1G10060		ATBCAT-1		encodes a mitochondrial branched-chain amino acid aminotransferase. Complements the yeast leu/iso-leu/val auxotrophy mutant.
Chr1:3288007-3288282;+	Chr1	3288007	3288282	276	+	556.56	3288095	24	AT1G10070.1;AT1G10070.2;AT1G10070.3	TRUE	promoter	promoter	70	AT1G10070		ATBCAT-2		Encodes a chloroplast branched-chain amino acid aminotransferase. Complements the yeast leu/iso-leu/val auxotrophy mutant. Involved in cell wall development.
Chr1:3310910-3311084;+	Chr1	3310910	3311084	175	+	2140.96	3310987	24	AT1G10130.1	TRUE	promoter	promoter	52	AT1G10130		ATECA3		Encodes a golgi localized P2A-type Ca2+ ATPase involved in Mn nutrition and homeostasis.
Chr1:3322686-3322724;+	Chr1	3322686	3322724	39	+	9.37	3322720	4		FALSE	intergenic	intergenic	27
Chr1:3322858-3323031;+	Chr1	3322858	3323031	174	+	62.66	3323003	23		FALSE	antisense	antisense_CDS	145		AT1G10140
Chr1:3325814-3326028;+	Chr1	3325814	3326028	215	+	95.29	3325916	24	AT1G10150.1	TRUE	promoter	promoter	160	AT1G10150				Carbohydrate-binding protein
Chr1:3328841-3329048;+	Chr1	3328841	3329048	208	+	107.95	3328972	24	AT1G10160.1	TRUE	promoter	promoter	63	AT1G10160				transposable_element_gene;non-LTR retrotransposon family (LINE), has a 3.9e-39 P-value blast match to GB:AAA67727 reverse transcriptase (LINE-element) (Mus musculus);(source:TAIR10)
Chr1:3349182-3349285;+	Chr1	3349182	3349285	104	+	163.94	3349242	24	AT1G10210.1;AT1G10210.2	TRUE	promoter	promoter	27	AT1G10210		ATMPK1		Encodes ATMPK1. Kinase is activated by wounding.
Chr1:3354222-3354278;+	Chr1	3354222	3354278	57	+	10.32	3354247	3	AT1G10220.1;AT1G10220.2	TRUE	promoter	promoter	22	AT1G10220				ZCF37
Chr1:3354305-3354382;+	Chr1	3354305	3354382	78	+	26.52	3354339	8	AT1G10220.1;AT1G10220.2	TRUE	promoter	promoter	53	AT1G10220				ZCF37
Chr1:3355564-3355631;+	Chr1	3355564	3355631	68	+	366.04	3355595	24	AT1G10230.1	TRUE	promoter	promoter	31	AT1G10230		ASK18		E3 ubiquitin ligase SCF complex subunit SKP1/ASK1 family protein
Chr1:3360267-3360267;+	Chr1	3360267	3360267	1	+	20.6	3360267	8		FALSE	antisense	antisense_intron	0		AT1G10250
Chr1:3363394-3363545;+	Chr1	3363394	3363545	152	+	1064.68	3363446	24	AT1G10270.1	TRUE	promoter	promoter	36	AT1G10270		GRP23		glutamine-rich protein 23
Chr1:3370402-3370639;+	Chr1	3370402	3370639	238	+	2035.77	3370562	24	AT1G10290.1	TRUE	promoter	promoter	79	AT1G10290		ADL6		involved in trafficking from the trans-Golgi Network to the central vacuole. The mRNA is cell-to-cell mobile.
Chr1:3377852-3377896;+	Chr1	3377852	3377896	45	+	44.52	3377881	23	AT1G10300.1	TRUE	proximal	proximal	37	AT1G10300		Nog1-2		GTPase involved in HA - and ABA-mediated signaling pathways, particularly during defense respnses to pathogens. A truncated version of NOG1-2 has been detected in Col-0, Ler-0, Rsch-4 ecotypes. Functions similarly to the paralogous gene NOG1-1.
Chr1:3384112-3384179;+	Chr1	3384112	3384179	68	+	24.62	3384118	13		FALSE	reverse	intergenic	25		AT1G10310
Chr1:3400549-3400633;+	Chr1	3400549	3400633	85	+	173.7	3400607	24	AT1G10380.1	TRUE	promoter	promoter	10	AT1G10380				Putative membrane lipoprotein
Chr1:3400656-3400715;+	Chr1	3400656	3400715	60	+	64.39	3400659	24	AT1G10380.1	TRUE	promoter	promoter	36	AT1G10380				Putative membrane lipoprotein
Chr1:3431726-3431804;+	Chr1	3431726	3431804	79	+	112.73	3431791	24	AT1G10450.1	TRUE	promoter	promoter	15	AT1G10450		SNL6		Encodes SIN3-like 6, a homolog of the transcriptional repressor SIN3 (AT1G24190).
Chr1:3449690-3449719;+	Chr1	3449690	3449719	30	+	126.89	3449692	24	AT1G10480.1	TRUE	promoter	promoter	4	AT1G10480		ZFP5		Encodes a zinc finger protein containing only a single zinc finger that acts downstream of ZFP6 in regulating trichome development by integrating GA and cytokinin signaling.
Chr1:3453171-3453280;+	Chr1	3453171	3453280	110	+	554.04	3453185	24	AT1G10490.1	TRUE	promoter	promoter	75	AT1G10490				GNAT acetyltransferase (DUF699)
Chr1:3461607-3461729;+	Chr1	3461607	3461729	123	+	381.18	3461633	24	AT1G10510.1	TRUE	promoter	promoter	18	AT1G10510	AT1G10500	emb2004	ATCPISCA	RNI-like superfamily protein
Chr1:3465905-3465953;+	Chr1	3465905	3465953	49	+	26.27	3465914	12	AT1G10520.1	TRUE	promoter	promoter	39	AT1G10520		AtPol{lambda}		Encodes a homolog of the mammalian DNA polymerase lambda that is involved in the repair of UV-B induced DNA damage.
Chr1:3469891-3470053;+	Chr1	3469891	3470053	163	+	5993.56	3469974	24	AT1G10522.2;AT1G10522.1	TRUE	fiveUTR	fiveUTR	37	AT1G10522		PRIN2		Encodes PRIN2 (plastid redox insensitive 2). PRIN2 mutants are impaired in PEP (plastid-encoded RNA polymerase) activity and high light-dependent plastid redox signalling to the nucleus.
Chr1:3484524-3484606;+	Chr1	3484524	3484606	83	+	44.91	3484553	17	AT1G10560.1	TRUE	promoter	promoter	45	AT1G10560		ATPUB18		Encodes a protein containing a UND, a U-box, and an ARM domain. This protein has E3 ubiquitin ligase activity based on in vitro assays.
Chr1:3487536-3487694;+	Chr1	3487536	3487694	159	+	673.74	3487584	24	AT1G10570.2;AT1G10570.1	TRUE	promoter	promoter	65	AT1G10570		OTS2		Encodes a deSUMOylating enzyme. In vitro it has both peptidase activity and isopeptidase activity: it can cleave the C-terminal residues from SUMO to activate it for attachment to a target protein and it can also act on the isopeptide bond between SUMO and another protein. sYFP:OTS2 protein accumulates in nuclei in a punctate pattern. Double mutant analysis with ULP1D/OTS1 indicates that these ge…
Chr1:3503626-3503771;+	Chr1	3503626	3503771	146	+	387.21	3503725	24	AT1G10600.2;AT1G10600.3;AT1G10600.1	TRUE	promoter	promoter	76	AT1G10600	AT1G10590	AMSH2		associated molecule with the SH3 domain of STAM 2
Chr1:3530442-3530570;+	Chr1	3530442	3530570	129	+	171.11	3530505	24	AT1G10657.3;AT1G10657.1;AT1G10657.4;AT1G10657.2	TRUE	promoter	promoter	47	AT1G10657				transmembrane protein
Chr1:3532382-3532644;+	Chr1	3532382	3532644	263	+	1387.1	3532476	24	AT1G10660.2;AT1G10660.1;AT1G10660.3;AT1G10660.4	TRUE	promoter	promoter	111	AT1G10660				transmembrane protein
Chr1:3535451-3535687;+	Chr1	3535451	3535687	237	+	4957.01	3535514	24	AT1G10670.3;AT1G10670.4;AT1G10670.1;AT1G10670.2	TRUE	promoter	promoter	24	AT1G10670		ACLA-1		One of the three genes encoding subunit A of the trimeric protein ATP Citrate Lyase. Antisense ACLA-1 plants cause a reduction in cytosolic acetyl-CoA metabolism and have upregulation of stress-related genes and down-regulation of primary metabolism and growth genes, suggesting the mutation restricts normal growth and developmental processes and puts the plant into a state of stress.
Chr1:3536130-3536262;+	Chr1	3536130	3536262	133	+	17.84	3536201	5	AT1G10670.3;AT1G10670.4;AT1G10670.1;AT1G10670.2	FALSE	CDS	CDS	75	AT1G10670		ACLA-1		One of the three genes encoding subunit A of the trimeric protein ATP Citrate Lyase. Antisense ACLA-1 plants cause a reduction in cytosolic acetyl-CoA metabolism and have upregulation of stress-related genes and down-regulation of primary metabolism and growth genes, suggesting the mutation restricts normal growth and developmental processes and puts the plant into a state of stress.
Chr1:3554096-3554272;+	Chr1	3554096	3554272	177	+	503.07	3554116	24	AT1G10700.1	TRUE	promoter	promoter	25	AT1G10700		PRS3		Encodes a P-independent phosphoribosyl pyrophosphate (PRPP) synthase.
Chr1:3562862-3563025;+	Chr1	3562862	3563025	164	+	232.25	3562958	24	AT1G10720.1	TRUE	promoter	promoter	44	AT1G10720				BSD domain-containing protein
Chr1:3565233-3565305;+	Chr1	3565233	3565305	73	+	148.31	3565252	24	AT1G10730.1	TRUE	proximal	proximal	25	AT1G10730		AP1M1		Clathrin adaptor complexes medium subunit family protein
Chr1:3611745-3611907;+	Chr1	3611745	3611907	163	+	172.28	3611748	24	AT1G10850.1	TRUE	promoter	promoter	130	AT1G10850				Leucine-rich repeat protein kinase family protein
Chr1:3627614-3627820;+	Chr1	3627614	3627820	207	+	2204.9	3627709	24	AT1G10890.1	TRUE	promoter	promoter	55	AT1G10890				arginine/glutamate-rich 1 protein
Chr1:3629101-3629102;+	Chr1	3629101	3629102	2	+	19.96	3629102	7	AT1G10890.1	FALSE	CDS	CDS	0	AT1G10890				arginine/glutamate-rich 1 protein
Chr1:3639833-3639955;+	Chr1	3639833	3639955	123	+	246.04	3639886	24	AT1G10910.1	TRUE	promoter	promoter	31	AT1G10910		EMB3103		Member of the P subfamily of PRR proteins. Loss of function results in defects in abnormal plastid RNA edit and chloroplast biogenesis
Chr1:3647979-3648166;+	Chr1	3647979	3648166	188	+	142.98	3648038	20		FALSE	reverse	antisense_CDS	105		AT1G10930		ATRECQ4A
Chr1:3659132-3659306;+	Chr1	3659132	3659306	175	+	3664.73	3659243	24	AT1G10950.1	TRUE	promoter	promoter	43	AT1G10950		AtTMN1		Encodes an Arabidopsis Transmembrane nine (TMN) protein. Transmembrane nine (TM9) proteins are localized in the secretory pathway of eukaryotic cells and are involved in cell adhesion and phagocytosis.
Chr1:3661387-3661394;+	Chr1	3661387	3661394	8	+	18.6	3661393	8	AT1G10950.1	FALSE	CDS	CDS	2	AT1G10950		AtTMN1		Encodes an Arabidopsis Transmembrane nine (TMN) protein. Transmembrane nine (TM9) proteins are localized in the secretory pathway of eukaryotic cells and are involved in cell adhesion and phagocytosis.
Chr1:3662766-3662786;+	Chr1	3662766	3662786	21	+	26.17	3662770	13	AT1G10950.1	FALSE	CDS	CDS	1	AT1G10950		AtTMN1		Encodes an Arabidopsis Transmembrane nine (TMN) protein. Transmembrane nine (TM9) proteins are localized in the secretory pathway of eukaryotic cells and are involved in cell adhesion and phagocytosis.
Chr1:3664190-3664351;+	Chr1	3664190	3664351	162	+	147.28	3664275	24	AT1G10960.1	FALSE	proximal	proximal	65	AT1G10960		ATFD1		Phosphatidylinositol 4-phosphate 5-kinase (PIP5K) enzyme family member.
Chr1:3664383-3664478;+	Chr1	3664383	3664478	96	+	17737.8	3664387	24	AT1G10960.1	TRUE	promoter	promoter	10	AT1G10960		ATFD1		Phosphatidylinositol 4-phosphate 5-kinase (PIP5K) enzyme family member.
Chr1:3671890-3671990;+	Chr1	3671890	3671990	101	+	34.62	3671957	14		FALSE	antisense	antisense_CDS	45		AT1G11000		ATMLO4
Chr1:3676672-3676839;+	Chr1	3676672	3676839	168	+	675.67	3676757	24	AT1G11020.1	TRUE	promoter	promoter	60	AT1G11020				RING/FYVE/PHD zinc finger superfamily protein
Chr1:3681742-3681966;+	Chr1	3681742	3681966	225	+	968.63	3681814	24	AT1G11050.1	TRUE	promoter	promoter	79	AT1G11050				Protein kinase superfamily protein
Chr1:3684602-3684785;+	Chr1	3684602	3684785	184	+	735.03	3684676	24	AT1G11060.1	TRUE	CDS	CDS	48	AT1G11060		AtWAPL1		Encodes one of two redundant proteins (the other is WAPL2) that are involved in prophase removal of cohesion during meiosis. Double mutants with wapl2 exhibit reduced fertility due to defects in meiosis and also some abnormal embryo development in rare cases where embryos are formed.
Chr1:3702547-3702706;+	Chr1	3702547	3702706	160	+	146.53	3702633	24	AT1G11090.1	TRUE	promoter	promoter	82	AT1G11090		MAGL1		alpha/beta-Hydrolases superfamily protein
Chr1:3715096-3715193;+	Chr1	3715096	3715193	98	+	72.4	3715111	24	AT1G11120.1;AT1G11120.2	TRUE	promoter	promoter	71	AT1G11120				CTTNBP 2 amino-terminal-like protein
Chr1:3728811-3728924;+	Chr1	3728811	3728924	114	+	81.45	3728873	23	AT1G11150.1	TRUE	promoter	promoter	44	AT1G11150				transposable_element_gene;pseudogene, similar to putative AP endonuclease/reverse transcriptase, blastp match of 30%25 identity and 3.2e-59 P-value to GP|21952510|gb|AAM82604.1|AF525305_2|AF525305 putative AP endonuclease/reverse transcriptase {Brassica napus};(source:TAIR10)
Chr1:3728947-3729018;+	Chr1	3728947	3729018	72	+	43.05	3728997	20	AT1G11150.1	TRUE	promoter	promoter	34	AT1G11150				transposable_element_gene;pseudogene, similar to putative AP endonuclease/reverse transcriptase, blastp match of 30%25 identity and 3.2e-59 P-value to GP|21952510|gb|AAM82604.1|AF525305_2|AF525305 putative AP endonuclease/reverse transcriptase {Brassica napus};(source:TAIR10)
Chr1:3733111-3733227;+	Chr1	3733111	3733227	117	+	22.48	3733140	10	AT1G11160.1	TRUE	promoter	promoter	88	AT1G11160		KTN80.1		One of four katanin p80 subunits. Involved in targeting of katanin complex to crossover and branch points to properly sever microtubules.
Chr1:3740764-3740775;+	Chr1	3740764	3740775	12	+	28.24	3740766	16	AT1G11170.1;AT1G11170.2	TRUE	promoter	promoter	4	AT1G11170				lysine ketoglutarate reductase trans-splicing-like protein (DUF707)
Chr1:3744821-3744901;+	Chr1	3744821	3744901	81	+	126.58	3744889	24	AT1G11175.1	TRUE	promoter	promoter	35	AT1G11175				other_RNA
Chr1:3745660-3745668;+	Chr1	3745660	3745668	9	+	19.93	3745668	6	AT1G11180.1;AT1G11180.2	FALSE	proximal	proximal	8	AT1G11180		AtSCAMP2		Secretory carrier membrane protein (SCAMP) family protein
Chr1:3745711-3745856;+	Chr1	3745711	3745856	146	+	1101.47	3745769	24	AT1G11180.1;AT1G11180.2	TRUE	promoter	promoter	64	AT1G11180		AtSCAMP2		Secretory carrier membrane protein (SCAMP) family protein
Chr1:3749506-3749519;+	Chr1	3749506	3749519	14	+	121.08	3749509	24	AT1G11185.1	TRUE	promoter	promoter	6	AT1G11185				Has been identified as a translated small open reading frame by ribosome profiling.
Chr1:3753271-3753303;+	Chr1	3753271	3753303	33	+	21.49	3753293	11	AT1G11200.1	TRUE	promoter	promoter	12	AT1G11200				organic solute transporter ostalpha protein (DUF300)
Chr1:3753341-3753424;+	Chr1	3753341	3753424	84	+	175.34	3753371	24	AT1G11200.1	TRUE	promoter	promoter	27	AT1G11200				organic solute transporter ostalpha protein (DUF300)
Chr1:3774525-3774577;+	Chr1	3774525	3774577	53	+	22.66	3774556	9		FALSE	intergenic	intergenic	13
Chr1:3777262-3777454;+	Chr1	3777262	3777454	193	+	1566.68	3777331	24	AT1G11260.1	TRUE	promoter	promoter	2	AT1G11260		ATSTP1		Encodes a H+/hexose cotransporter. The mRNA is cell-to-cell mobile.
Chr1:3794204-3794264;+	Chr1	3794204	3794264	61	+	16.55	3794230	5	AT1G11300.1	TRUE	promoter	promoter	31	AT1G11300	AT1G11290	EGM1	CRR22	The annotation for At1g11300 in TAIR10 is incorrect. This locus has been split into two At1g11300 (symbol: EGM1) and At1g11305 (symbol: EGM2) (Olivier Loudet, personal communication, 2013-04-03). See Comment field for revised annotation.
Chr1:3794285-3794329;+	Chr1	3794285	3794329	45	+	25.55	3794319	9	AT1G11300.1	TRUE	promoter	promoter	3	AT1G11300		EGM1		The annotation for At1g11300 in TAIR10 is incorrect. This locus has been split into two At1g11300 (symbol: EGM1) and At1g11305 (symbol: EGM2) (Olivier Loudet, personal communication, 2013-04-03). See Comment field for revised annotation.
Chr1:3797629-3797772;+	Chr1	3797629	3797772	144	+	244.04	3797693	24	AT1G11300.1	TRUE	intron	intron	44	AT1G11300		EGM1		The annotation for At1g11300 in TAIR10 is incorrect. This locus has been split into two At1g11300 (symbol: EGM1) and At1g11305 (symbol: EGM2) (Olivier Loudet, personal communication, 2013-04-03). See Comment field for revised annotation.
Chr1:3807097-3807203;+	Chr1	3807097	3807203	107	+	64.19	3807126	24	AT1G11320.1	TRUE	promoter	promoter	38	AT1G11320				GDSL esterase/lipase
Chr1:3808184-3808282;+	Chr1	3808184	3808282	99	+	18.93	3808276	9	AT1G11320.1	TRUE	CDS	CDS	47	AT1G11320				GDSL esterase/lipase
Chr1:3810196-3810489;+	Chr1	3810196	3810489	294	+	235.26	3810341	24	AT1G11330.2;AT1G11330.1	TRUE	fiveUTR	fiveUTR	89	AT1G11330		RDA2		S-locus lectin protein kinase family protein
Chr1:3832556-3832717;+	Chr1	3832556	3832717	162	+	267.63	3832624	24	AT1G11380.1	TRUE	promoter	promoter	68	AT1G11380				PLAC8 family protein
Chr1:3837812-3837959;+	Chr1	3837812	3837959	148	+	552.06	3837877	24	AT1G11400.2;AT1G11400.1;AT1G11400.3	TRUE	promoter	promoter	97	AT1G11400	AT1G11390	PYM		The PYM gene encodes a protein capable of interacting with MAGO, and Y14, whose orthologs form part of the exon junction complex in animal cells. In vitro binding assays indicate that PYM can bind to MAGO and Y14 either individually, or when they are together. But, MAGO-Y14-PYM ternary complexes are difficult to detect in vivo in Arabidopsis based on pull-down experiments. However there is some e…
Chr1:3841260-3841302;+	Chr1	3841260	3841302	43	+	31.17	3841282	16	AT1G11410.1	TRUE	promoter	promoter	10	AT1G11410				S-locus lectin protein kinase family protein
Chr1:3847193-3847291;+	Chr1	3847193	3847291	99	+	2695.23	3847264	24	AT1G11430.1	TRUE	promoter	promoter	16	AT1G11430	AT1G11420	MORF9	ATDUF2	Encodes a protein involved in RNA editing in chloroplasts. The mRNA is cell-to-cell mobile.
Chr1:3847402-3847461;+	Chr1	3847402	3847461	60	+	23.04	3847457	9	AT1G11430.1	FALSE	CDS	CDS	28	AT1G11430		MORF9		Encodes a protein involved in RNA editing in chloroplasts. The mRNA is cell-to-cell mobile.
Chr1:3849271-3849400;+	Chr1	3849271	3849400	130	+	56.77	3849314	21	AT1G11440.1	TRUE	promoter	promoter	45	AT1G11440				hypothetical protein
Chr1:3853207-3853254;+	Chr1	3853207	3853254	48	+	120.36	3853243	24	AT1G11450.1;AT1G11450.2	TRUE	promoter	promoter	6	AT1G11450		UMAMIT27		nodulin MtN21-like transporter family protein
Chr1:3862396-3862513;+	Chr1	3862396	3862513	118	+	1787.25	3862439	24	AT1G11475.1	TRUE	promoter	promoter	26	AT1G11475		NRPB10		Non-catalytic subunit common to nuclear DNA-dependent RNA polymerases II, IV and V homologous to budding yeast RPB10.
Chr1:3874378-3874569;+	Chr1	3874378	3874569	192	+	282.62	3874489	24	AT1G11530.1	TRUE	promoter	promoter	78	AT1G11530		ATCXXS1		Encodes a monocysteinic thioredoxin, thioredoxin in which the second cysteine of the redox site is replaced by a serine, with low disulfide reductase but efficient disulfide isomerase activity. The mRNA is cell-to-cell mobile.
Chr1:3888565-3888829;+	Chr1	3888565	3888829	265	+	2699.01	3888691	24	AT1G11580.1	TRUE	promoter	promoter	6	AT1G11580		ATPMEPCRA		methylesterase PCR A
Chr1:3889049-3889172;+	Chr1	3889049	3889172	124	+	24.02	3889059	10	AT1G11580.1	FALSE	CDS	CDS	114	AT1G11580		ATPMEPCRA		methylesterase PCR A
Chr1:3889281-3889330;+	Chr1	3889281	3889330	50	+	19.74	3889320	8	AT1G11580.1	FALSE	CDS	CDS	19	AT1G11580		ATPMEPCRA		methylesterase PCR A
Chr1:3889600-3889793;+	Chr1	3889600	3889793	194	+	39.93	3889648	14	AT1G11580.1	FALSE	CDS	CDS	109	AT1G11580		ATPMEPCRA		methylesterase PCR A
Chr1:3902001-3902036;+	Chr1	3902001	3902036	36	+	69.74	3902018	22	AT1G11600.1	TRUE	promoter	promoter	7	AT1G11600		CYP77B1		member of CYP77B
Chr1:3914731-3915134;+	Chr1	3914731	3915134	404	+	6867.86	3914830	24	AT1G11650.1;AT1G11650.2	TRUE	promoter	promoter	46	AT1G11650	AT1G11640	ATRBP45B		Encodes an RNA binding protein with three RNA recognition motifs. The mRNA is cell-to-cell mobile.
Chr1:3915413-3915486;+	Chr1	3915413	3915486	74	+	33.9	3915424	19	AT1G11650.1;AT1G11650.2	FALSE	intron	intron	55	AT1G11650		ATRBP45B		Encodes an RNA binding protein with three RNA recognition motifs. The mRNA is cell-to-cell mobile.
Chr1:3915582-3915690;+	Chr1	3915582	3915690	109	+	18.28	3915690	5	AT1G11650.1;AT1G11650.2	FALSE	CDS	CDS	101	AT1G11650		ATRBP45B		Encodes an RNA binding protein with three RNA recognition motifs. The mRNA is cell-to-cell mobile.
Chr1:3915712-3915827;+	Chr1	3915712	3915827	116	+	30.88	3915721	18	AT1G11650.1;AT1G11650.2	FALSE	CDS	CDS	98	AT1G11650		ATRBP45B		Encodes an RNA binding protein with three RNA recognition motifs. The mRNA is cell-to-cell mobile.
Chr1:3920468-3920582;+	Chr1	3920468	3920582	115	+	1225.38	3920535	24	AT1G11660.1	TRUE	promoter	promoter	51	AT1G11660		HSP70-16		heat shock protein 70 (Hsp 70) family protein
Chr1:3938479-3938608;+	Chr1	3938479	3938608	130	+	1589.94	3938583	24	AT1G11680.1	TRUE	promoter	promoter	60	AT1G11680		atCYP51		putative obtusifoliol 14-alpha demethylase involved in sterol biosynthesis. The mRNA is cell-to-cell mobile.
Chr1:3945730-3945743;+	Chr1	3945730	3945743	14	+	223.55	3945738	24	AT1G11700.1	TRUE	promoter	promoter	1	AT1G11700				senescence regulator (Protein of unknown function, DUF584)
Chr1:3948717-3948749;+	Chr1	3948717	3948749	33	+	16.89	3948721	5	AT1G11710.1	TRUE	promoter	promoter	15	AT1G11710				Pentatricopeptide repeat (PPR) superfamily protein
Chr1:3951351-3951563;+	Chr1	3951351	3951563	213	+	651.08	3951408	24	AT1G11710.1;AT1G11720.1;AT1G11720.2	TRUE	proximal	proximal	53	AT1G11720		ATSS3		Encodes a starch synthase that in addition to its role in starch biosynthesis also has a negative regulatory function in the biosynthesis of transient starch. The protein apparently contains a starch-binding domain (SBD).
Chr1:3967444-3967624;+	Chr1	3967444	3967624	181	+	3272.43	3967549	24	AT1G11750.1;AT1G11750.2	TRUE	promoter	promoter	29	AT1G11750		CLPP6		One of several nuclear-encoded ClpPs (caseinolytic protease). Contains a highly conserved catalytic triad of Ser-type proteases (Ser-His-Asp). The name reflects nomenclature described in Adam et. al (2001).
Chr1:3981232-3981401;+	Chr1	3981232	3981401	170	+	227.1	3981333	24	AT1G11790.1;AT1G11790.2	TRUE	promoter	promoter	87	AT1G11790	AT1G11785	ADT1		Encodes a plastid-localized arogenate dehydratase involved in phenylalanine biosynthesis. Not less than six genes encoding ADT were identi&#64257ed in the Arabidopsis genome: ADT1 [At1g11790]; ADT2 [At3g07630]; ADT3 [At2g27820]; ADT4 [At3g44720]; ADT5 [At5g22630]; and ADT6 [At1g08250].
Chr1:3995311-3995361;+	Chr1	3995311	3995361	51	+	16.36	3995334	4	AT1G11840.5;AT1G11840.2;AT1G11840.6;AT1G11840.1;AT1G11840.3;AT1G11840.4	FALSE	promoter	promoter	43	AT1G11840		ATGLX1		Encodes Ni+ dependent glyoxalase I homolog ATGLX1.
Chr1:3995384-3995486;+	Chr1	3995384	3995486	103	+	2323.41	3995413	24	AT1G11840.5;AT1G11840.2;AT1G11840.6;AT1G11840.1;AT1G11840.3;AT1G11840.4	TRUE	promoter	promoter	13	AT1G11840		ATGLX1		Encodes Ni+ dependent glyoxalase I homolog ATGLX1.
Chr1:3999166-3999247;+	Chr1	3999166	3999247	82	+	334.65	3999200	24	AT1G11850.3;AT1G11850.4;AT1G11850.1;AT1G11850.2	TRUE	promoter	promoter	4	AT1G11850				transmembrane protein
Chr1:4001178-4001454;+	Chr1	4001178	4001454	277	+	4864.51	4001411	24	AT1G11860.3;AT1G11860.1;AT1G11860.2	TRUE	fiveUTR	fiveUTR	60	AT1G11860				Glycine cleavage T-protein family
Chr1:4003816-4003929;+	Chr1	4003816	4003929	114	+	712.35	4003878	24	AT1G11870.1;AT1G11870.3;AT1G11870.2	TRUE	promoter	promoter	38	AT1G11870		ATSRS		Seryl-tRNA synthetase targeted to chloroplasts and mitochondria. Its inactivation causes developmental arrest of chloroplasts and mitochondria in Nicotiana benthamiana.
Chr1:4010684-4010866;+	Chr1	4010684	4010866	183	+	1036.07	4010780	24	AT1G11890.1	TRUE	promoter	promoter	31	AT1G11890	AT1G11880	ATSEC22		member of SEC22 Gene Family
Chr1:4014803-4014916;+	Chr1	4014803	4014916	114	+	170.28	4014851	24	AT1G11905.1;AT1G11905.2	TRUE	promoter	promoter	12	AT1G11905	AT1G11900			B-cell receptor-associated protein 31-like protein
Chr1:4028663-4028841;+	Chr1	4028663	4028841	179	+	565.54	4028772	24	AT1G11930.1;AT1G11930.2	TRUE	promoter	promoter	65	AT1G11930				Putative pyridoxal phosphate-dependent enzyme, YBL036C type
Chr1:4056207-4056221;+	Chr1	4056207	4056221	15	+	127.81	4056208	24	AT1G12010.1	TRUE	promoter	promoter	5	AT1G12010		ACO3		Encodes a protein that appears to have 1-amino-cyclopropane-1-carboxylic acid oxidase activity based on mutant analyses. The mRNA is cell-to-cell mobile.
Chr1:4058160-4058239;+	Chr1	4058160	4058239	80	+	217.14	4058162	24	AT1G12013.1;AT1G12015.1	TRUE	proximal	proximal	1	AT1G12013				Encodes a H/ACA-box snoRNA (snoR111). Gb: AJ505682
Chr1:4062627-4062667;+	Chr1	4062627	4062667	41	+	12.87	4062628	4		FALSE	antisense	antisense_CDS	30		AT1G12020
Chr1:4070104-4070154;+	Chr1	4070104	4070154	51	+	174.5	4070125	24	AT1G12040.1	TRUE	promoter	promoter	11	AT1G12040		LRX1		encodes a a chimeric leucine-rich repeat/extensin protein that regulates root hair morphogenesis and elongation. Null mutants develop root hairs that frequently abort, swell, or branch. Gene is expressed in root hair cells and protein is specifically localized in the wall of the hair proper. The mRNA is cell-to-cell mobile.
Chr1:4072724-4072877;+	Chr1	4072724	4072877	154	+	757.36	4072809	24	AT1G12050.1	TRUE	promoter	promoter	48	AT1G12050		AtFAH		Encodes a fumarylacetoacetase that converts fumarylacetoacetate to acetoacetate and fumarate and is likely to be involved in tyrosine catabolism.
Chr1:4076269-4076377;+	Chr1	4076269	4076377	109	+	42.88	4076301	22	AT1G12060.1	TRUE	promoter	promoter	48	AT1G12060		ATBAG5		A member of Arabidopsis BAG (Bcl-2-associated athanogene) proteins, plant homologs of mammalian regulators of apoptosis. Plant BAG proteins are multi-functional and remarkably similar to their animal counterparts, as they regulate apoptotic-like processes ranging from pathogen attack, to abiotic stress, to plant development.
Chr1:4084205-4084273;+	Chr1	4084205	4084273	69	+	3031.98	4084212	24	AT1G12080.1;AT1G12080.2	TRUE	promoter	promoter	7	AT1G12080				Vacuolar calcium-binding protein-like protein
Chr1:4084483-4084750;+	Chr1	4084483	4084750	268	+	24.91	4084584	12	AT1G12080.1;AT1G12080.2	FALSE	CDS	CDS	164	AT1G12080				Vacuolar calcium-binding protein-like protein
Chr1:4090443-4090480;+	Chr1	4090443	4090480	38	+	13.62	4090451	5		FALSE	antisense	antisense_CDS	29		AT1G12090		ELP
Chr1:4095166-4095371;+	Chr1	4095166	4095371	206	+	81.32	4095315	20	AT1G12100.1	TRUE	promoter	promoter	126	AT1G12100				Bifunctional inhibitor/lipid-transfer protein/seed storage 2S albumin superfamily protein
Chr1:4095401-4095474;+	Chr1	4095401	4095474	74	+	15.65	4095458	6	AT1G12100.1	TRUE	intron	intron	65	AT1G12100				Bifunctional inhibitor/lipid-transfer protein/seed storage 2S albumin superfamily protein
Chr1:4105202-4105384;+	Chr1	4105202	4105384	183	+	2610.56	4105239	24	AT1G12110.1	TRUE	promoter	promoter	16	AT1G12110		AtNPF6.3		Encodes NRT1.1 (CHL1), a dual-affinity nitrate transporter. The protein is expressed in guard cells and function in stomatal opening. Mutants have less transpiration and are more tolerant to drought. Expressed in lateral roots. Involved in nitrate signaling which enables the plant root system to detect and exploit nitrate-rich soil patches. Comparing to the wild type, the mutant displays a strong…
Chr1:4121368-4121380;+	Chr1	4121368	4121380	13	+	262.92	4121373	24	AT1G12140.2;AT1G12140.1	TRUE	promoter	promoter	3	AT1G12140		FMO		Encodes a glucosinolate S-oxygenase that catalyzes the conversion of methylthioalkyl glucosinolates to methylsulfinylalkyl glucosinolates. It is a suppressor of the bp mutant phenotype.
Chr1:4126034-4126089;+	Chr1	4126034	4126089	56	+	89.82	4126058	24	AT1G12160.1	TRUE	promoter	promoter	15	AT1G12160		FMOGS-OX7		Encodes a flavin-containing monooxygenases involved in biosynthesis of aliphatic glucosinolates.
Chr1:4137529-4137576;+	Chr1	4137529	4137576	48	+	325.22	4137536	24	AT1G12200.1	TRUE	promoter	promoter	5	AT1G12200		FMO		Putative flavin monooxygenase.
Chr1:4139294-4139297;+	Chr1	4139294	4139297	4	+	110.59	4139295	24	AT1G12200.1	TRUE	intron	intron	1	AT1G12200		FMO		Putative flavin monooxygenase.
Chr1:4140225-4140362;+	Chr1	4140225	4140362	138	+	124.43	4140275	24		FALSE	intergenic	intergenic	88
Chr1:4144887-4145030;+	Chr1	4144887	4145030	144	+	44.68	4144939	22	AT1G12220.2;AT1G12220.1	TRUE	promoter	promoter	90	AT1G12220		RPS5		Resistance gene, mediates resistance against the bacterial pathogen Pseudomonas syringae. Contains a putative nucleotide binding site composed of kinase-1a (or P-loop), kinase-2a, and putative kinase-3a domains, 13 imperfect leucine-rich repeats, a potential leucine zipper, and two uncharacterized motifs that are well conserved in products of previously isolated R genes. Confers resistance to Pse…
Chr1:4147998-4148153;+	Chr1	4147998	4148153	156	+	4542.07	4148035	24	AT1G12230.2;AT1G12230.1	TRUE	promoter	promoter	6	AT1G12230				Aldolase superfamily protein
Chr1:4149250-4149295;+	Chr1	4149250	4149295	46	+	16.97	4149275	3	AT1G12230.2;AT1G12230.1	FALSE	CDS	CDS	31	AT1G12230				Aldolase superfamily protein
Chr1:4149429-4149511;+	Chr1	4149429	4149511	83	+	17.83	4149447	5	AT1G12230.2;AT1G12230.1	FALSE	CDS	CDS	30	AT1G12230				Aldolase superfamily protein
Chr1:4153583-4153723;+	Chr1	4153583	4153723	141	+	963.79	4153653	24	AT1G12240.1	TRUE	promoter	promoter	3	AT1G12240		ATBETAFRUCT4		Encodes a vacuolar invertase betaFruct4. betaFruct4 is transported from the endoplasmic reticulum through the intermediate compartments as a membrane protein. The N-terminal cytoplasmic domain contains multiple sequence motifs that are involved at various stages in the trafficking of betaFruct4 from the ER to the central vacuole. The mRNA is cell-to-cell mobile.
Chr1:4155085-4155169;+	Chr1	4155085	4155169	85	+	32.12	4155133	19	AT1G12240.1	FALSE	CDS	CDS	60	AT1G12240		ATBETAFRUCT4		Encodes a vacuolar invertase betaFruct4. betaFruct4 is transported from the endoplasmic reticulum through the intermediate compartments as a membrane protein. The N-terminal cytoplasmic domain contains multiple sequence motifs that are involved at various stages in the trafficking of betaFruct4 from the ER to the central vacuole. The mRNA is cell-to-cell mobile.
Chr1:4157625-4157826;+	Chr1	4157625	4157826	202	+	730.1	4157735	24	AT1G12240.1;AT1G12244.1	TRUE	promoter	promoter	76	AT1G12244				Polynucleotidyl transferase, ribonuclease H-like superfamily protein
Chr1:4159211-4159347;+	Chr1	4159211	4159347	137	+	973.18	4159268	24	AT1G12250.1;AT1G12250.2	TRUE	promoter	promoter	11	AT1G12250		TL20.3		Pentapeptide repeat-containing protein
Chr1:4171963-4172153;+	Chr1	4171963	4172153	191	+	1686.72	4172076	24	AT1G12270.1	TRUE	promoter	promoter	50	AT1G12270		Hop1		Encodes one of the 36 carboxylate clamp (CC)-tetratricopeptide repeat (TPR) proteins (Prasad 2010, Pubmed ID: 20856808) with potential to interact with Hsp90/Hsp70 as co-chaperones.
Chr1:4172728-4172893;+	Chr1	4172728	4172893	166	+	41.34	4172830	20	AT1G12270.1	FALSE	CDS	CDS	93	AT1G12270		Hop1		Encodes one of the 36 carboxylate clamp (CC)-tetratricopeptide repeat (TPR) proteins (Prasad 2010, Pubmed ID: 20856808) with potential to interact with Hsp90/Hsp70 as co-chaperones.
Chr1:4189333-4189389;+	Chr1	4189333	4189389	57	+	135.82	4189356	24	AT1G12320.1	TRUE	promoter	promoter	7	AT1G12320				ankyrin repeat/KH domain protein (DUF1442)
Chr1:4194589-4194756;+	Chr1	4194589	4194756	168	+	195.17	4194652	24	AT1G12330.1	TRUE	promoter	promoter	33	AT1G12330				cyclin-dependent kinase-like protein
Chr1:4198338-4198502;+	Chr1	4198338	4198502	165	+	178.95	4198481	24	AT1G12350.1	TRUE	promoter	promoter	82	AT1G12350		ATCOAB		At1g12350 encodes phosphopantothenoylcysteine synthetase (phosphopantothenoylcysteine ligase). Its molecular function was shown to add cysteine forming (R)-4?-phospho-N-pantothenoylcysteine (PPC)
Chr1:4200966-4201098;+	Chr1	4200966	4201098	133	+	244.4	4200973	24	AT1G12360.1	TRUE	promoter	promoter	97	AT1G12360		KEU		encodes a Sec1 protein and expressed throughout the plant. physically interacts with Syntaxin1 and is required for cytokinesis.
Chr1:4220072-4220268;+	Chr1	4220072	4220268	197	+	570.52	4220193	24	AT1G12390.1	TRUE	promoter	promoter	22	AT1G12390				Cornichon family protein
Chr1:4221908-4221951;+	Chr1	4221908	4221951	44	+	46.49	4221917	14	AT1G12400.1	TRUE	promoter	promoter	5	AT1G12400				Nucleotide excision repair, TFIIH, subunit TTDA
Chr1:4223003-4223120;+	Chr1	4223003	4223120	118	+	2058.57	4223053	24	AT1G12410.1	TRUE	promoter	promoter	38	AT1G12410		CLP2		Encodes a ClpP-related sequence. Though similar to ClpP proteins, this does not contains the highly conserved catalytic triad of Ser-type proteases (Ser-His-Asp). The name reflects nomenclature described in Adam et. al (2001).
Chr1:4242718-4242774;+	Chr1	4242718	4242774	57	+	20.49	4242720	11		FALSE	antisense	antisense_fiveUTR	34		AT1G12440
Chr1:4244256-4244450;+	Chr1	4244256	4244450	195	+	328.67	4244290	24	AT1G12450.1	TRUE	promoter	promoter	67	AT1G12450				SNARE associated Golgi protein family
Chr1:4247309-4247378;+	Chr1	4247309	4247378	70	+	36.34	4247331	13	AT1G12460.1	TRUE	promoter	promoter	51	AT1G12460				Leucine-rich repeat protein kinase family protein
Chr1:4247699-4247779;+	Chr1	4247699	4247779	81	+	59.12	4247733	23	AT1G12460.1	TRUE	CDS	CDS	18	AT1G12460				Leucine-rich repeat protein kinase family protein
Chr1:4250917-4251049;+	Chr1	4250917	4251049	133	+	2553.43	4251012	24	AT1G12470.1	TRUE	promoter	promoter	33	AT1G12470		VPS18		zinc ion binding protein
Chr1:4263536-4263615;+	Chr1	4263536	4263615	80	+	24.56	4263545	13		FALSE	antisense	antisense_CDS	70		AT1G12500
Chr1:4274538-4274673;+	Chr1	4274538	4274673	136	+	110.82	4274636	24	AT1G12550.1	TRUE	promoter	promoter	46	AT1G12550		HPPR3		Encodes a hydroxypyruvate reductase that reduces HP to glycerate and shows even more activity with glyoxylate, a more upstream intermediate of the photorespiratory cycle. It is likely targeted to the chloroplast where it could provide a compensatory bypass for the reduction of HP and glyoxylate within this compartment. Together with HPPR2 and TAT1 involved in the biosynthesis of pHPL from tyrosin…
Chr1:4276503-4276521;+	Chr1	4276503	4276521	19	+	91.03	4276506	24	AT1G12560.1	TRUE	promoter	promoter	1	AT1G12560		ATEXP7		Member of Alpha-Expansin Gene Family. Naming convention from the Expansin Working Group (Kende et al, 2004. Plant Mol Bio). Containing a conserved root hair-specific cis-element RHE. Expressed specifically in root hair cell and involved in root hair elongation.
Chr1:4282831-4282971;+	Chr1	4282831	4282971	141	+	2432.79	4282900	24	AT1G12580.1	TRUE	promoter	promoter	10	AT1G12580		PEPKR1		phosphoenolpyruvate carboxylase-related kinase 1
Chr1:4305896-4306001;+	Chr1	4305896	4306001	106	+	602.31	4305934	24	AT1G12650.2;AT1G12650.3;AT1G12650.4;AT1G12650.1	TRUE	promoter	promoter	25	AT1G12650	AT1G12640		AtLPLAT1	rRNA biogenesis RRP36-like protein
Chr1:4334554-4334654;+	Chr1	4334554	4334654	101	+	120.4	4334614	24	AT1G12730.2;AT1G12730.1	TRUE	promoter	promoter	40	AT1G12730				GPI transamidase subunit PIG-U
Chr1:4342279-4342295;+	Chr1	4342279	4342295	17	+	63.81	4342283	20	AT1G12740.1;AT1G12740.2	TRUE	promoter	promoter	3	AT1G12740		CYP87A2		encodes a protein with cytochrome P450 domain
Chr1:4348496-4348632;+	Chr1	4348496	4348632	137	+	130.63	4348502	24	AT1G12760.1;AT1G12760.2	TRUE	promoter	promoter	91	AT1G12760	AT1G12750		ATRBL6	Zinc finger, C3HC4 type (RING finger) family protein
Chr1:4351163-4351273;+	Chr1	4351163	4351273	111	+	711.74	4351216	24	AT1G12770.1	TRUE	fiveUTR	fiveUTR	40	AT1G12770		EMB1586		Encodes a DEAD-box RNA helicase that localizes to mitochondria and is essential for regulating cell-to-cell transport via plasmodesmata. The mRNA is cell-to-cell mobile.
Chr1:4353844-4353892;+	Chr1	4353844	4353892	49	+	38.8	4353881	21	AT1G12775.1	TRUE	promoter	promoter	21	AT1G12775				Pentatricopeptide repeat (PPR) superfamily protein
Chr1:4366608-4366727;+	Chr1	4366608	4366727	120	+	173.39	4366610	15	AT1G12805.1	TRUE	promoter	promoter	13	AT1G12805				nucleotide binding protein
Chr1:4367231-4367403;+	Chr1	4367231	4367403	173	+	1287.77	4367340	24	AT1G12810.2;AT1G12810.1	TRUE	promoter	promoter	55	AT1G12810				proline-rich family protein
Chr1:4375499-4375594;+	Chr1	4375499	4375594	96	+	3712.73	4375516	24	AT1G12840.1	TRUE	promoter	promoter	55	AT1G12840	AT1G12830	ATVHA-C		Encodes subunit C of the vacuolar H(+)-ATPase (V-ATPase). Bound and phosphorylated by AtWNK8. The mRNA is cell-to-cell mobile.
Chr1:4384302-4384624;+	Chr1	4384302	4384624	323	+	689.39	4384510	24	AT1G12860.1	TRUE	fiveUTR	fiveUTR	136	AT1G12860		ICE2		Encodes ICE2 (Inducer of CBF Expression 2), a transcription factor of the bHLH family that participates in the response to deep freezing through the cold acclimation-dependent pathway. Overexpression of ICE2 results in increased tolerance to deep freezing stress after cold acclimation.
Chr1:4384645-4384731;+	Chr1	4384645	4384731	87	+	122.25	4384688	24	AT1G12860.1	TRUE	fiveUTR	fiveUTR	59	AT1G12860		ICE2		Encodes ICE2 (Inducer of CBF Expression 2), a transcription factor of the bHLH family that participates in the response to deep freezing through the cold acclimation-dependent pathway. Overexpression of ICE2 results in increased tolerance to deep freezing stress after cold acclimation.
Chr1:4389677-4389769;+	Chr1	4389677	4389769	93	+	180.34	4389736	24	AT1G12880.1	TRUE	promoter	promoter	25	AT1G12880		atnudt12		nudix hydrolase homolog 12
Chr1:4419738-4419780;+	Chr1	4419738	4419780	43	+	93.89	4419771	24	AT1G12950.1	TRUE	promoter	promoter	2	AT1G12950		AtDTX31		root hair specific 2
Chr1:4423542-4423743;+	Chr1	4423542	4423743	202	+	103.65	4423639	24	AT1G12970.1	TRUE	promoter	promoter	126	AT1G12970		PIRL3		Encodes PIRL3, a member of the Plant Intracellular Ras-group-related LRRs (Leucine rich repeat proteins). PIRLs are a distinct, plant-specific class of intracellular LRRs that likely mediate protein interactions, possibly in the context of signal transduction.
Chr1:4433613-4433664;+	Chr1	4433613	4433664	52	+	195.69	4433633	24	AT1G12990.1	TRUE	promoter	promoter	33	AT1G12990				beta-1,4-N-acetylglucosaminyltransferase family protein
Chr1:4433697-4433744;+	Chr1	4433697	4433744	48	+	20.32	4433725	9	AT1G12990.1	TRUE	promoter	promoter	28	AT1G12990				beta-1,4-N-acetylglucosaminyltransferase family protein
Chr1:4447543-4447590;+	Chr1	4447543	4447590	48	+	49.49	4447549	23	AT1G13040.1	TRUE	promoter	promoter	34	AT1G13040	AT1G13030		Atcoilin	Pentatricopeptide repeat (PPR-like) superfamily protein
Chr1:4450478-4450568;+	Chr1	4450478	4450568	91	+	35.88	4450498	16	AT1G13050.2;AT1G13050.1	TRUE	fiveUTR	fiveUTR	41	AT1G13050				proline-rich receptor-like kinase
Chr1:4452208-4452389;+	Chr1	4452208	4452389	182	+	15408.9	4452308	24	AT1G13060.2;AT1G13060.1	TRUE	promoter	promoter	21	AT1G13060		PBE1		Encodes 20S proteasome beta subunit PBE1 (PBE1).
Chr1:4452619-4452738;+	Chr1	4452619	4452738	120	+	13.12	4452662	3	AT1G13060.2;AT1G13060.1	FALSE	CDS	CDS	87	AT1G13060		PBE1		Encodes 20S proteasome beta subunit PBE1 (PBE1).
Chr1:4459159-4459216;+	Chr1	4459159	4459216	58	+	61.1	4459167	24	AT1G13080.2;AT1G13080.1	TRUE	promoter	promoter	12	AT1G13080		CYP71B2		cytochrome P450 monooxygenase
Chr1:4461790-4461936;+	Chr1	4461790	4461936	147	+	98.03	4461828	24	AT1G13090.1	TRUE	promoter	promoter	33	AT1G13090		CYP71B28		putative cytochrome P450
Chr1:4463909-4464008;+	Chr1	4463909	4464008	100	+	120.7	4463970	24	AT1G13100.1	TRUE	promoter	promoter	59	AT1G13100		CYP71B29		putative cytochrome P450
Chr1:4467156-4467273;+	Chr1	4467156	4467273	118	+	1212.16	4467221	24	AT1G13110.1	TRUE	promoter	promoter	5	AT1G13110		CYP71B7		member of CYP71B The mRNA is cell-to-cell mobile.
Chr1:4474693-4474703;+	Chr1	4474693	4474703	11	+	14.18	4474695	4	AT1G13130.1	TRUE	promoter	promoter	6	AT1G13130				Cellulase (glycosyl hydrolase family 5) protein
Chr1:4480783-4480864;+	Chr1	4480783	4480864	82	+	43.17	4480822	22	AT1G13145.1	TRUE	promoter	promoter	52	AT1G13145				pseudogene of expressed protein
Chr1:4484574-4484622;+	Chr1	4484574	4484622	49	+	472.34	4484588	24	AT1G13160.1	TRUE	promoter	promoter	1	AT1G13160				ARM repeat superfamily protein
Chr1:4494994-4495203;+	Chr1	4494994	4495203	210	+	132.27	4495029	24	AT1G13180.1	TRUE	promoter	promoter	106	AT1G13180		ARP3		Mutant has defect in trichome cell expansion and actin organization resulting in a distorted trichome phenotype.
Chr1:4498772-4499007;+	Chr1	4498772	4499007	236	+	850.11	4498844	24	AT1G13190.1	TRUE	promoter	promoter	88	AT1G13190				RNA-binding (RRM/RBD/RNP motifs) family protein
Chr1:4515549-4515667;+	Chr1	4515549	4515667	119	+	195.19	4515562	24	AT1G13220.1;AT1G13220.2	TRUE	promoter	promoter	55	AT1G13220		CRWN2		Encodes a nuclear coiled-coil protein related to the carrot peripheral nuclear protein NMCP1 that is involved in the determination of plant nuclear structure. Member of a small gene family in Arabidopsis containing 4 proteins (LNC1-4 or CRWN 1-4) with redundant functions in protection from oxidative damage, control of nuclear morphology and degradation of ABI5.
Chr1:4528300-4528307;+	Chr1	4528300	4528307	8	+	75.06	4528307	24		FALSE	intergenic	intergenic	2
Chr1:4542189-4542240;+	Chr1	4542189	4542240	52	+	49.54	4542217	24	AT1G13260.1	FALSE	promoter	promoter	26	AT1G13260		AtRAV1		Encodes an AP2/B3 domain transcription factor which is upregulated in response to low temperature. It contains a B3 DNA binding domain. It has circadian regulation and may function as a negative growth regulator. The mRNA is cell-to-cell mobile.
Chr1:4542269-4542423;+	Chr1	4542269	4542423	155	+	1020.76	4542308	24	AT1G13260.1	TRUE	fiveUTR	fiveUTR	7	AT1G13260		AtRAV1		Encodes an AP2/B3 domain transcription factor which is upregulated in response to low temperature. It contains a B3 DNA binding domain. It has circadian regulation and may function as a negative growth regulator. The mRNA is cell-to-cell mobile.
Chr1:4544950-4545047;+	Chr1	4544950	4545047	98	+	426.07	4544954	24	AT1G13270.1;AT1G13270.2	TRUE	promoter	promoter	42	AT1G13270		MAP1B		Encodes a methionine aminopeptidase formerly called MAP1B, renamed to MAP1C.
Chr1:4547396-4547633;+	Chr1	4547396	4547633	238	+	1623.54	4547536	24	AT1G13280.1	TRUE	promoter	promoter	41	AT1G13280		AOC4		Encodes allene oxide cyclase. One of four genes in Arabidopsis that encode this enzyme, which catalyzes an essential step in jasmonic acid biosynthesis. Gene expression is reduced during senescence, a process that involves jasmonic acid signalling pathway.
Chr1:4547777-4547827;+	Chr1	4547777	4547827	51	+	11.87	4547783	5	AT1G13280.1	FALSE	CDS	CDS	11	AT1G13280		AOC4		Encodes allene oxide cyclase. One of four genes in Arabidopsis that encode this enzyme, which catalyzes an essential step in jasmonic acid biosynthesis. Gene expression is reduced during senescence, a process that involves jasmonic acid signalling pathway.
Chr1:4556878-4557038;+	Chr1	4556878	4557038	161	+	175.53	4556899	24	AT1G13300.1	TRUE	promoter	promoter	102	AT1G13300		AtNIGT1		Encodes a nuclear localized member of the GARP family of transcription factors. Involved in nitrate/phosphate signaling in roots. It is transcriptionally regulated by nitrate and post transcriptionally by phosphate and functions to integrate these two nutrient signaling pathways in the root. HRS1 and HHO2 are involved in Ni cross regulation of Pi signaling. They function as transcriptional repres…
Chr1:4567914-4567963;+	Chr1	4567914	4567963	50	+	51.76	4567936	23	AT1G13330.1	TRUE	promoter	promoter	4	AT1G13330	AT1G13320	AHP2	PP2AA3	Encodes the Arabidopsis Hop2 homologue. In other species, Hop2 is proposed to be involved in inter-homolog bias in double strand break repair.
Chr1:4576924-4577040;+	Chr1	4576924	4577040	117	+	54.47	4576990	21		FALSE	reverse	antisense_threeUTR	33		AT1G13360
Chr1:4592705-4592843;+	Chr1	4592705	4592843	139	+	249.45	4592836	24		FALSE	antisense	antisense_CDS	112		AT1G13390
Chr1:4601200-4601293;+	Chr1	4601200	4601293	94	+	31.88	4601292	16	AT1G13410.1	TRUE	promoter	promoter	62	AT1G13410				Tetratricopeptide repeat (TPR)-like superfamily protein
Chr1:4604839-4604868;+	Chr1	4604839	4604868	30	+	72.01	4604842	19	AT1G13420.1	TRUE	promoter	promoter	2	AT1G13420		ATST4B		Encodes a sulfotransferase. Unlike the related ST4A protein (At2g14920), in vitro experiments show that this enzyme does not act brassinosteroids. ST4B is expressed in the roots and transcript levels rise in response to cytokinin treatment.
Chr1:4606478-4606537;+	Chr1	4606478	4606537	60	+	42.52	4606517	21	AT1G13430.1	TRUE	promoter	promoter	12	AT1G13430		ATST4C		Encodes a sulfotransferase. Unlike the related ST4A protein (At2g14920), in vitro experiements show that this enzyme does not act brassinosteroids. ST4C is expressed in the roots and transcript levels rise in response to cytokinin treatment.
Chr1:4612212-4612379;+	Chr1	4612212	4612379	168	+	32.45	4612248	16	AT1G13448.1	TRUE	promoter	promoter	61	AT1G13448				Natural antisense transcript overlaps with AT1G13450
Chr1:4615805-4615928;+	Chr1	4615805	4615928	124	+	381.83	4615849	24	AT1G13460.1;AT1G13460.2	TRUE	promoter	promoter	90	AT1G13460				Encodes protein phosphatase 2A (PP2A) B'theta subunit. Targeted to peroxisomes.
Chr1:4647903-4648003;+	Chr1	4647903	4648003	101	+	94.11	4647936	24	AT1G13590.1	TRUE	promoter	promoter	44	AT1G13590		ATPSK1		Encodes a phytosulfokine-alpha (PSK) precursor, a unique plant peptide growth factor first described in Asparagus.
Chr1:4668422-4668425;+	Chr1	4668422	4668425	4	+	16.06	4668422	4	AT1G13620.1	TRUE	promoter	promoter	0	AT1G13620		GLV5		Encodes a root meristem growth factor (RGF). Belongs to a family of functionally redundant homologous peptides that are secreted, tyrosine-sulfated, and expressed mainly in the stem cell area and the innermost layer of central columella cells. RGFs are required for maintenance of the root stem cell niche and transit amplifying cell proliferation. Members of this family include: At5g60810 (RGF1), …
Chr1:4688115-4688198;+	Chr1	4688115	4688198	84	+	395.19	4688155	24	AT1G13670.1	TRUE	promoter	promoter	3	AT1G13670		BGL2		hypothetical protein
Chr1:4693256-4693403;+	Chr1	4693256	4693403	148	+	1501.2	4693320	24	AT1G13690.1	TRUE	promoter	promoter	39	AT1G13690		ATE1		AtE1 - stimulates the ATPase activity of DnaK/DnaJ
Chr1:4695086-4695225;+	Chr1	4695086	4695225	140	+	24.32	4695207	6		FALSE	antisense	antisense_intron	128		AT1G13700		PGL1
Chr1:4709745-4710062;+	Chr1	4709745	4710062	318	+	703.97	4710014	24	AT1G13730.1	TRUE	fiveUTR	fiveUTR	145	AT1G13730				Nuclear transport factor 2 (NTF2) family protein with RNA binding (RRM-RBD-RNP motifs) domain-containing protein
Chr1:4713671-4713743;+	Chr1	4713671	4713743	73	+	36.13	4713700	15	AT1G13740.1	TRUE	promoter	promoter	32	AT1G13740		AFP2		Encodes a member of a small plant-specific gene family whose members interact with ABI5 and appear to be involved in mediating stress responses. AFP2 mutants affect a number of ABA mediated processes such as germination and response to osmotic and sugar stress. AFP2 nuclear localization is stress dependent.
Chr1:4721649-4721760;+	Chr1	4721649	4721760	112	+	146.29	4721698	24	AT1G13770.1;AT1G13770.2	TRUE	promoter	promoter	16	AT1G13770	AT1G13760	RUS3		root UVB sensitive protein (Protein of unknown function, DUF647)
Chr1:4724605-4724637;+	Chr1	4724605	4724637	33	+	51.57	4724609	23	AT1G13780.1	TRUE	promoter	promoter	3	AT1G13780				F-box/RNI-like/FBD-like domains-containing protein
Chr1:4726730-4726800;+	Chr1	4726730	4726800	71	+	52.95	4726764	23		FALSE	intergenic	intergenic	26
Chr1:4734026-4734075;+	Chr1	4734026	4734075	50	+	246.46	4734036	24	AT1G13810.1	TRUE	promoter	promoter	29	AT1G13810	AT1G13800		FAC19	Restriction endonuclease, type II-like superfamily protein
Chr1:4735505-4735631;+	Chr1	4735505	4735631	127	+	1282.66	4735548	24	AT1G13820.1	TRUE	promoter	promoter	62	AT1G13820				alpha/beta-Hydrolases superfamily protein
Chr1:4748865-4748983;+	Chr1	4748865	4748983	119	+	109.32	4748952	24	AT1G13880.1	TRUE	promoter	promoter	81	AT1G13880	AT1G13870	ELM2	AtKTI12	ELM2 domain-containing protein
Chr1:4755781-4755833;+	Chr1	4755781	4755833	53	+	20.08	4755797	8	AT1G13910.1	TRUE	promoter	promoter	48	AT1G13910	AT1G13900		PAP2	Leucine-rich repeat (LRR) family protein
Chr1:4758157-4758185;+	Chr1	4758157	4758185	29	+	60.19	4758160	24	AT1G13920.1	TRUE	promoter	promoter	0	AT1G13920				Remorin family protein
Chr1:4760934-4761286;+	Chr1	4760934	4761286	353	+	10846.7	4761043	24	AT1G13930.2;AT1G13930.3;AT1G13930.1	TRUE	promoter	promoter	4	AT1G13930				Involved in response to salt stress. Knockout mutants are hypersensitive to salt stress. The mRNA is cell-to-cell mobile.
Chr1:4773517-4773620;+	Chr1	4773517	4773620	104	+	776.39	4773549	24	AT1G13950.1	TRUE	promoter	promoter	47	AT1G13950		ATELF5A-1		Encodes eukaryotic translation initiation factor 5A (EIF-5A).In mammalian cells it functions as a shuttle protein that translocates mRNA from the nucleus to cytoplasmic ribosomes. Overexpression results in an increase in both primary and secondary xylem formation. In RNAi suppressed lines, xylem formation is reduced.
Chr1:4776303-4776649;+	Chr1	4776303	4776649	347	+	807.61	4776532	24	AT1G13960.2;AT1G13960.1	TRUE	promoter	promoter	193	AT1G13960		WRKY4		Encodes WRKY DNA-binding protein 4 (WRKY4).
Chr1:4788506-4788631;+	Chr1	4788506	4788631	126	+	1099.1	4788568	24	AT1G13980.2;AT1G13980.1	TRUE	promoter	promoter	27	AT1G13980		EMB30		Encodes a GDP/GTP exchange factor for small G-proteins of the ADP ribosylation factor (RAF) class, and as regulator of intracellular trafficking. Homologous to Sec7p and YEC2 from yeast. Involved in the specification of apical-basal pattern formation. Essential for cell division, expansion and adhesion. It appears that heteotypic binding between the DCB and C-terminal domains of two GNOM proteins…
Chr1:4794656-4794862;+	Chr1	4794656	4794862	207	+	807.76	4794765	24	AT1G13990.2;AT1G13990.3;AT1G13990.1	TRUE	promoter	promoter	99	AT1G13990				plant/protein
Chr1:4797217-4797604;+	Chr1	4797217	4797604	388	+	2576.47	4797392	24	AT1G14000.1	TRUE	promoter	promoter	63	AT1G14000		VIK		Encodes a protein with similarity to members of the C1 subgroup of MAP kinase kinase kinases. Interacts physically with the receptor kinase BRL2/VH1 and appears to be involved in auxin and brassinosteriod signaling. The mRNA is cell-to-cell mobile.
Chr1:4797631-4797661;+	Chr1	4797631	4797661	31	+	18.99	4797660	6	AT1G14000.1	FALSE	CDS	CDS	16	AT1G14000		VIK		Encodes a protein with similarity to members of the C1 subgroup of MAP kinase kinase kinases. Interacts physically with the receptor kinase BRL2/VH1 and appears to be involved in auxin and brassinosteriod signaling. The mRNA is cell-to-cell mobile.
Chr1:4799001-4799005;+	Chr1	4799001	4799005	5	+	19.05	4799004	6	AT1G14000.1	FALSE	CDS	CDS	3	AT1G14000		VIK		Encodes a protein with similarity to members of the C1 subgroup of MAP kinase kinase kinases. Interacts physically with the receptor kinase BRL2/VH1 and appears to be involved in auxin and brassinosteriod signaling. The mRNA is cell-to-cell mobile.
Chr1:4802728-4802875;+	Chr1	4802728	4802875	148	+	72.66	4802776	24	AT1G14020.1	TRUE	promoter	promoter	59	AT1G14020		RRT4		O-fucosyltransferase family protein
Chr1:4810445-4810481;+	Chr1	4810445	4810481	37	+	456.73	4810447	24	AT1G14040.1	TRUE	promoter	promoter	6	AT1G14040		PHO1;H3		Encodes a PHO1 homologue that is upregulated in response to Zn deficiency and is involved in Pi homeostasis in response to Zn deficiency. The mRNA is cell-to-cell mobile.
Chr1:4811861-4811895;+	Chr1	4811861	4811895	35	+	63.58	4811869	24	AT1G14040.1	TRUE	CDS	CDS	9	AT1G14040		PHO1;H3		Encodes a PHO1 homologue that is upregulated in response to Zn deficiency and is involved in Pi homeostasis in response to Zn deficiency. The mRNA is cell-to-cell mobile.
Chr1:4818444-4818498;+	Chr1	4818444	4818498	55	+	43.04	4818447	17	AT1G14070.1	TRUE	proximal	proximal	27	AT1G14070		FUT7		member of Xyloglucan fucosyltransferase family
Chr1:4822499-4822563;+	Chr1	4822499	4822563	65	+	30.18	4822531	17	AT1G14080.1	TRUE	promoter	promoter	32	AT1G14080		ATFUT6		Encodes an alpha-(1,2)-fucosyltransferase.
Chr1:4839795-4839898;+	Chr1	4839795	4839898	104	+	594.56	4839862	24	AT1G14150.2;AT1G14150.1	TRUE	promoter	promoter	8	AT1G14150	AT1G14140	PnsL2	UCP3	Encodes a subunit of the NAD(P)H dehydrogenase complex located in the chloroplast thylakoid lumen.
Chr1:4842640-4842643;+	Chr1	4842640	4842643	4	+	21.59	4842642	13		FALSE	intergenic	intergenic	1
Chr1:4847132-4847323;+	Chr1	4847132	4847323	192	+	390.31	4847163	24	AT1G14180.2;AT1G14180.1	TRUE	promoter	promoter	54	AT1G14180				RING/U-box superfamily protein
Chr1:4852553-4852642;+	Chr1	4852553	4852642	90	+	28.44	4852573	15	AT1G14190.1	TRUE	proximal	proximal	68	AT1G14190				Glucose-methanol-choline (GMC) oxidoreductase family protein
Chr1:4855380-4855594;+	Chr1	4855380	4855594	215	+	166.86	4855457	24	AT1G14205.1	TRUE	promoter	promoter	83	AT1G14205	AT1G14200			Member of the uL18 RNA-binding protein family. uL18 proteins share a short structurally conserved domain that binds the 5S rRNA and allow its incorporation into ribosomes. Essential for the splicing of the first intron of rps12 in plastid.
Chr1:4861230-4861315;+	Chr1	4861230	4861315	86	+	143.54	4861272	24	AT1G14230.1	TRUE	promoter	promoter	29	AT1G14230				GDA1/CD39 nucleoside phosphatase family protein
Chr1:4864855-4865052;+	Chr1	4864855	4865052	198	+	44.17	4864887	19	AT1G14240.2;AT1G14240.1;AT1G14240.3;AT1G14240.4	TRUE	promoter	promoter	145	AT1G14240		APY3		GDA1/CD39 nucleoside phosphatase family protein
Chr1:4865074-4865155;+	Chr1	4865074	4865155	82	+	26.24	4865122	11	AT1G14240.2;AT1G14240.1;AT1G14240.3;AT1G14240.4	TRUE	promoter	promoter	34	AT1G14240		APY3		GDA1/CD39 nucleoside phosphatase family protein
Chr1:4868343-4868475;+	Chr1	4868343	4868475	133	+	54.01	4868453	18	AT1G14250.1	TRUE	promoter	promoter	42	AT1G14250				GDA1/CD39 nucleoside phosphatase family protein
Chr1:4868496-4868503;+	Chr1	4868496	4868503	8	+	31.3	4868500	9	AT1G14250.1	TRUE	promoter	promoter	2	AT1G14250				GDA1/CD39 nucleoside phosphatase family protein
Chr1:4871696-4871696;+	Chr1	4871696	4871696	1	+	11.31	4871696	3		FALSE	intergenic	intergenic	0
Chr1:4872845-4872922;+	Chr1	4872845	4872922	78	+	54.31	4872856	23	AT1G14260.2;AT1G14260.1	TRUE	promoter	promoter	10	AT1G14260				RING/FYVE/PHD zinc finger superfamily protein
Chr1:4877576-4877733;+	Chr1	4877576	4877733	158	+	293.28	4877628	24	AT1G14280.1	TRUE	promoter	promoter	10	AT1G14280	AT1G14270	PKS2		Encodes phytochrome kinase substrate 2. PKS proteins are critical for hypocotyl phototropism. Forms a complex with Phot1, Phot2 and NPH3.
Chr1:4879947-4880007;+	Chr1	4879947	4880007	61	+	11.9	4879966	5		FALSE	intergenic	intergenic	43
Chr1:4884945-4885100;+	Chr1	4884945	4885100	156	+	162.42	4885010	24	AT1G14310.1	TRUE	promoter	promoter	51	AT1G14310	AT1G14300			Haloacid dehalogenase-like hydrolase (HAD) superfamily protein
Chr1:4888129-4888313;+	Chr1	4888129	4888313	185	+	36119.5	4888227	24	AT1G14320.1;AT1G14320.2	TRUE	promoter	promoter	3	AT1G14320	AT1G14315	RPL10		Encodes a ribosomal protein L10 and may be involved in translation regulation. Semi-dominant mutations in SAC552 can suppress defects in acaulis5, which encodes a thermospermine synthase, by enhancing translation of acl5 and itself.
Chr1:4888546-4888756;+	Chr1	4888546	4888756	211	+	92.88	4888664	24	AT1G14320.1;AT1G14320.2	FALSE	CDS	CDS	140	AT1G14320		RPL10		Encodes a ribosomal protein L10 and may be involved in translation regulation. Semi-dominant mutations in SAC552 can suppress defects in acaulis5, which encodes a thermospermine synthase, by enhancing translation of acl5 and itself.
Chr1:4897316-4897428;+	Chr1	4897316	4897428	113	+	700.8	4897343	24	AT1G14340.1	TRUE	promoter	promoter	62	AT1G14340		BPL3		ACD11 binding partner, negatively regulates ROS-mediated defense response.
Chr1:4899051-4899203;+	Chr1	4899051	4899203	153	+	2627.37	4899147	24	AT1G14345.1	TRUE	promoter	promoter	18	AT1G14345				NAD(P)-linked oxidoreductase superfamily protein
Chr1:4908291-4908452;+	Chr1	4908291	4908452	162	+	49.7	4908402	23	AT1G14350.2;AT1G14350.1	TRUE	fiveUTR	fiveUTR	57	AT1G14350		AtMYB124		Encodes a putative MYB transcription factor involved in stomata development, loss of FLP activity results in a failure of guard mother cells (GMCs) to adopt the guard cell fate, thus they continue to divide resulting in abnormal stomata consisting of clusters of numerous guard cell-like cells. This phenotype is enhanced in double mutants with MYB88. Its transcript levels change after inducing MUT…
Chr1:4915552-4915802;+	Chr1	4915552	4915802	251	+	1045.16	4915673	24	AT1G14370.1	TRUE	promoter	promoter	124	AT1G14370		APK2A		Encodes protein kinase APK2a. Protein is N-myristoylated.
Chr1:4924168-4924282;+	Chr1	4924168	4924282	115	+	42.49	4924231	20	AT1G14390.1	TRUE	promoter	promoter	87	AT1G14390				Leucine-rich repeat protein kinase family protein
Chr1:4934134-4934353;+	Chr1	4934134	4934353	220	+	101.94	4934286	24	AT1G14430.1	TRUE	fiveUTR	fiveUTR	148	AT1G14430				glyoxal oxidase-related protein
Chr1:4934658-4934846;+	Chr1	4934658	4934846	189	+	158.49	4934756	24	AT1G14430.1	TRUE	CDS	CDS	119	AT1G14430				glyoxal oxidase-related protein
Chr1:4954005-4954131;+	Chr1	4954005	4954131	127	+	207.52	4954108	24	AT1G14470.1	TRUE	promoter	promoter	81	AT1G14470				Pentatricopeptide repeat (PPR) superfamily protein
Chr1:4956193-4956254;+	Chr1	4956193	4956254	62	+	493.44	4956240	23	AT1G14480.1;AT1G14480.2	TRUE	promoter	promoter	19	AT1G14480				Ankyrin repeat family protein
Chr1:4971012-4971078;+	Chr1	4971012	4971078	67	+	8.18	4971065	3		FALSE	antisense	antisense_threeUTR	57		AT1G14530		THH1
Chr1:4978911-4978923;+	Chr1	4978911	4978923	13	+	18.39	4978914	7	AT1G14550.1	TRUE	proximal	proximal	5	AT1G14550	AT1G14549			Peroxidase superfamily protein
Chr1:4980637-4980759;+	Chr1	4980637	4980759	123	+	1028.88	4980666	24	AT1G14560.1	TRUE	promoter	promoter	24	AT1G14560		CoAc1		Encodes a mitochondrial CoA transporter.
Chr1:4983512-4983611;+	Chr1	4983512	4983611	100	+	1147.67	4983561	24	AT1G14570.1;AT1G14570.3;AT1G14570.4;AT1G14570.2	TRUE	promoter	promoter	6	AT1G14570		AtPUX7		Encodes a nuclear UBX-containing protein that can bridge ubiquitin to AtCDC48A.
Chr1:4989527-4989617;+	Chr1	4989527	4989617	91	+	331.83	4989565	24	AT1G14580.2;AT1G14580.1	TRUE	promoter	promoter	13	AT1G14580		BLJ		C2H2-like zinc finger protein
Chr1:4989640-4989746;+	Chr1	4989640	4989746	107	+	207.5	4989673	24	AT1G14580.2;AT1G14580.1	TRUE	fiveUTR	fiveUTR	48	AT1G14580		BLJ		C2H2-like zinc finger protein
Chr1:4989807-4990166;+	Chr1	4989807	4990166	360	+	120.35	4990061	24	AT1G14580.2;AT1G14580.1	TRUE	fiveUTR	fiveUTR	188	AT1G14580		BLJ		C2H2-like zinc finger protein
Chr1:4991433-4991536;+	Chr1	4991433	4991536	104	+	149.06	4991466	23	AT1G14580.2;AT1G14580.1	TRUE	intron	intron	36	AT1G14580		BLJ		C2H2-like zinc finger protein
Chr1:4991572-4991684;+	Chr1	4991572	4991684	113	+	18.73	4991635	6	AT1G14580.2;AT1G14580.1	FALSE	CDS	CDS	64	AT1G14580		BLJ		C2H2-like zinc finger protein
Chr1:5019951-5019998;+	Chr1	5019951	5019998	48	+	197.6	5019957	24	AT1G14630.1	TRUE	promoter	promoter	3	AT1G14630				XRI1-like protein
Chr1:5023373-5023512;+	Chr1	5023373	5023512	140	+	1523.73	5023439	24	AT1G14640.1	TRUE	proximal	proximal	2	AT1G14640				SWAP (Suppressor-of-White-APricot)/surp domain-containing protein
Chr1:5027632-5027794;+	Chr1	5027632	5027794	163	+	2400.66	5027666	24	AT1G14650.1;AT1G14650.2	TRUE	promoter	promoter	41	AT1G14650				SWAP (Suppressor-of-White-APricot)/surp domain-containing protein / ubiquitin family protein
Chr1:5028681-5028726;+	Chr1	5028681	5028726	46	+	19.19	5028693	6	AT1G14650.1;AT1G14650.2	FALSE	CDS	CDS	36	AT1G14650				SWAP (Suppressor-of-White-APricot)/surp domain-containing protein / ubiquitin family protein
Chr1:5037536-5037700;+	Chr1	5037536	5037700	165	+	2371.14	5037624	24	AT1G14670.1	TRUE	promoter	promoter	44	AT1G14670				Endomembrane protein 70 protein family
Chr1:5038249-5038313;+	Chr1	5038249	5038313	65	+	31.8	5038298	17	AT1G14670.1	FALSE	CDS	CDS	49	AT1G14670				Endomembrane protein 70 protein family
Chr1:5038337-5038586;+	Chr1	5038337	5038586	250	+	55.61	5038460	23	AT1G14670.1	FALSE	CDS	CDS	210	AT1G14670				Endomembrane protein 70 protein family
Chr1:5038607-5038706;+	Chr1	5038607	5038706	100	+	31.71	5038694	19	AT1G14670.1	FALSE	CDS	CDS	68	AT1G14670				Endomembrane protein 70 protein family
Chr1:5040757-5040813;+	Chr1	5040757	5040813	57	+	43.87	5040782	23	AT1G14680.1	TRUE	promoter	promoter	28	AT1G14680				early endosome antigen
Chr1:5042295-5042744;+	Chr1	5042295	5042744	450	+	1711.95	5042371	24	AT1G14685.1;AT1G14685.2;AT1G14685.3	TRUE	promoter	promoter	291	AT1G14685		ATBPC2		Encodes a member of the BASIC PENTACYSTEINE (BPC) proteins. BPC proteins are plant-specific transcription factors present throughout land plants. BPC transcription factor family is integral for a wide range of processes that support normal growth and development.Along with BPC1, BPC2 binds to the promoter of and represses GALS1 thereby reducing beta 1,4- galactan accumulation.
Chr1:5047925-5048077;+	Chr1	5047925	5048077	153	+	36.15	5047976	22	AT1G14687.1	TRUE	fiveUTR	fiveUTR	71	AT1G14687		AtHB32		homeobox protein 32
Chr1:5058669-5058726;+	Chr1	5058669	5058726	58	+	161.18	5058722	24	AT1G14700.1;AT1G14700.2	TRUE	promoter	promoter	8	AT1G14700		ATPAP3		purple acid phosphatase 3
Chr1:5058747-5058867;+	Chr1	5058747	5058867	121	+	41.29	5058811	21	AT1G14700.1;AT1G14700.2	TRUE	CDS	CDS	42	AT1G14700		ATPAP3		purple acid phosphatase 3
Chr1:5066518-5066520;+	Chr1	5066518	5066520	3	+	8.16	5066518	4		FALSE	intergenic	intergenic	2
Chr1:5073104-5073135;+	Chr1	5073104	5073135	32	+	205.76	5073108	24	AT1G14730.1	TRUE	promoter	promoter	8	AT1G14730				Cytochrome b561/ferric reductase transmembrane protein family
Chr1:5090952-5091036;+	Chr1	5090952	5091036	85	+	121.44	5090993	24	AT1G14780.1	TRUE	promoter	promoter	6	AT1G14780				MAC/Perforin domain-containing protein
Chr1:5104942-5104972;+	Chr1	5104942	5104972	31	+	42.51	5104962	15		FALSE	reverse	intergenic	3		AT1G14810
Chr1:5124721-5124873;+	Chr1	5124721	5124873	153	+	145.71	5124743	24	AT1G14860.1	TRUE	promoter	promoter	113	AT1G14860		atnudt18		nudix hydrolase homolog 18
Chr1:5129093-5129120;+	Chr1	5129093	5129120	28	+	11.16	5129114	5		FALSE	antisense	antisense_CDS	2		AT1G14870		AtPCR2
Chr1:5136959-5137165;+	Chr1	5136959	5137165	207	+	1291.79	5137055	24	AT1G14890.1	TRUE	promoter	promoter	15	AT1G14890				Plant invertase/pectin methylesterase inhibitor superfamily protein
Chr1:5149067-5149394;+	Chr1	5149067	5149394	328	+	796.56	5149298	24	AT1G14920.1	TRUE	promoter	promoter	149	AT1G14920		GAI		Similar to a putative transcription factor and transcriptional coactivators. Repressor of GA responses and involved in gibberellic acid mediated signaling. Member of the DELLA proteins that restrain the cell proliferation and expansion that drives plant growth. The protein undergoes degradation in response to GA via the 26S proteasome. GAI may be involved in reducing ROS accumulation in response …
Chr1:5168524-5168674;+	Chr1	5168524	5168674	151	+	125.29	5168616	24	AT1G15000.1	TRUE	promoter	promoter	54	AT1G15000	AT1G14990	scpl50		serine carboxypeptidase-like 50
Chr1:5171161-5171239;+	Chr1	5171161	5171239	79	+	418.51	5171208	24	AT1G15010.1	TRUE	promoter	promoter	2	AT1G15010				mediator of RNA polymerase II transcription subunit
Chr1:5177507-5177642;+	Chr1	5177507	5177642	136	+	141.22	5177562	24	AT1G15030.1	TRUE	promoter	promoter	76	AT1G15030				Encodes a Cysteine-rich peptide (CRP) family protein
Chr1:5181847-5181919;+	Chr1	5181847	5181919	73	+	9.73	5181894	3	AT1G15045.1	TRUE	promoter	promoter	47	AT1G15045
Chr1:5187573-5187756;+	Chr1	5187573	5187756	184	+	190.17	5187637	24	AT1G15080.1	TRUE	promoter	promoter	126	AT1G15080		ATLPP2		Encodes phosphatidic acid phosphatase. Involved in ABA signaling. Functions as a negative regulator upstream of ABI4. Expressed during germination and seed development. Expressed overall in young seedlings, in roots, hypocotyls, and vascular cells of cotyledons and leaves of 10 day-old seedlings, in flower filaments and stem elongation zones. Not expressed in anthers, pollen nor petals.
Chr1:5192132-5192149;+	Chr1	5192132	5192149	18	+	301.48	5192135	24		FALSE	intergenic	intergenic	4
Chr1:5192178-5192220;+	Chr1	5192178	5192220	43	+	22.07	5192181	9		FALSE	intergenic	intergenic	42
Chr1:5193538-5193552;+	Chr1	5193538	5193552	15	+	33.95	5193538	14		FALSE	antisense	antisense_threeUTR	1		AT1G15100		RHA2A
Chr1:5193576-5193648;+	Chr1	5193576	5193648	73	+	27.06	5193591	13		FALSE	antisense	antisense_threeUTR	38		AT1G15100		RHA2A
Chr1:5199070-5199093;+	Chr1	5199070	5199093	24	+	29.63	5199078	15	AT1G15110.1;AT1G15110.2	TRUE	promoter	promoter	16	AT1G15110		AtPSS1		PSS1 encodes a base-exchange-type Phosphatidylserine (PS) synthase. Mutant analysis revealed its role in pollen maturation.
Chr1:5199169-5199203;+	Chr1	5199169	5199203	35	+	51.39	5199197	24	AT1G15110.1;AT1G15110.2	TRUE	fiveUTR	fiveUTR	7	AT1G15110		AtPSS1		PSS1 encodes a base-exchange-type Phosphatidylserine (PS) synthase. Mutant analysis revealed its role in pollen maturation.
Chr1:5202829-5202948;+	Chr1	5202829	5202948	120	+	2845.52	5202859	24	AT1G15120.2;AT1G15120.1	TRUE	promoter	promoter	14	AT1G15120				Ubiquinol-cytochrome C reductase hinge protein
Chr1:5204485-5204688;+	Chr1	5204485	5204688	204	+	13549.5	5204605	24	AT1G15125.1	TRUE	promoter	promoter	3	AT1G15125				S-adenosyl-L-methionine-dependent methyltransferases superfamily protein
Chr1:5204717-5204819;+	Chr1	5204717	5204819	103	+	53.99	5204764	20	AT1G15125.1	FALSE	CDS	CDS	65	AT1G15125				S-adenosyl-L-methionine-dependent methyltransferases superfamily protein
Chr1:5212588-5212656;+	Chr1	5212588	5212656	69	+	13.08	5212592	5	AT1G15150.1	TRUE	promoter	promoter	57	AT1G15150	AT1G15140		FNRL	MATE efflux family protein
Chr1:5220386-5220470;+	Chr1	5220386	5220470	85	+	12.3	5220397	4	AT1G15170.1	FALSE	proximal	proximal	66	AT1G15170	AT1G15165			MATE efflux family protein
Chr1:5220521-5220746;+	Chr1	5220521	5220746	226	+	998.03	5220635	24	AT1G15170.1	TRUE	promoter	promoter	88	AT1G15170				MATE efflux family protein
Chr1:5224275-5224468;+	Chr1	5224275	5224468	194	+	1212.42	5224435	24	AT1G15180.1;AT1G15180.2	TRUE	promoter	promoter	56	AT1G15180	AT1G15175			MATE efflux family protein
Chr1:5237998-5238109;+	Chr1	5237998	5238109	112	+	252.83	5238053	24	AT1G15215.3;AT1G15215.2;AT1G15215.1	TRUE	promoter	promoter	48	AT1G15215		DTF1		Encodes SHH1, a homeodomain protein required for DNA methylation. It is an atypical RNA-directed DNA methylation component, and functions in transcriptional silencing through both DNA methylation-dependent and -independent pathways.
Chr1:5243384-5243515;+	Chr1	5243384	5243515	132	+	1381.57	5243451	24	AT1G15240.1;AT1G15240.2;AT1G15240.3	TRUE	promoter	promoter	22	AT1G15240	AT1G15230			Encodes a member of the Arabidopsis sorting nexin family.
Chr1:5249681-5249882;+	Chr1	5249681	5249882	202	+	408.75	5249825	24	AT1G15260.1	TRUE	promoter	promoter	90	AT1G15260	AT1G15250			LOW protein: ATP-dependent RNA helicase-like protein
Chr1:5252253-5252444;+	Chr1	5252253	5252444	192	+	1722.78	5252340	24	AT1G15280.1;AT1G15280.2	TRUE	promoter	promoter	52	AT1G15280	AT1G15270			CASC3/Barentsz eIF4AIII binding protein
Chr1:5252556-5252678;+	Chr1	5252556	5252678	123	+	55.03	5252672	23	AT1G15280.1;AT1G15280.2	FALSE	CDS	CDS	91	AT1G15280				CASC3/Barentsz eIF4AIII binding protein
Chr1:5252700-5252847;+	Chr1	5252700	5252847	148	+	40.77	5252742	22	AT1G15280.1;AT1G15280.2	FALSE	CDS	CDS	76	AT1G15280				CASC3/Barentsz eIF4AIII binding protein
Chr1:5253567-5253619;+	Chr1	5253567	5253619	53	+	16.45	5253594	4	AT1G15280.1;AT1G15280.2	FALSE	CDS	CDS	26	AT1G15280				CASC3/Barentsz eIF4AIII binding protein
Chr1:5269122-5269262;+	Chr1	5269122	5269262	141	+	69.27	5269202	15		FALSE	antisense	antisense_CDS	65		AT1G15310		ATHSRP54A
Chr1:5286998-5287130;+	Chr1	5286998	5287130	133	+	984.75	5287063	24	AT1G15370.1	TRUE	promoter	promoter	60	AT1G15370		LOLITA		TPLATE adaptor complex subunit.
Chr1:5287780-5287918;+	Chr1	5287780	5287918	139	+	22.94	5287821	9	AT1G15370.1	FALSE	CDS	CDS	84	AT1G15370		LOLITA		TPLATE adaptor complex subunit.
Chr1:5290727-5290763;+	Chr1	5290727	5290763	37	+	323.67	5290747	24	AT1G15380.1;AT1G15380.2	TRUE	promoter	promoter	3	AT1G15380		GLYI4		Glyoxalase which affects ABA?JA crosstalk.
Chr1:5290831-5290869;+	Chr1	5290831	5290869	39	+	95.31	5290836	23	AT1G15380.1;AT1G15380.2	TRUE	promoter	promoter	2	AT1G15380		GLYI4		Glyoxalase which affects ABA?JA crosstalk.
Chr1:5290922-5290994;+	Chr1	5290922	5290994	73	+	145.15	5290951	24	AT1G15380.1;AT1G15380.2	TRUE	fiveUTR	fiveUTR	18	AT1G15380		GLYI4		Glyoxalase which affects ABA?JA crosstalk.
Chr1:5294618-5294704;+	Chr1	5294618	5294704	87	+	782.47	5294667	24	AT1G15390.1	TRUE	promoter	promoter	8	AT1G15390		ATDEF1		encodes a peptide deformylase-like protein. Removes N-formyl groups, a prerequisite for the action of methionine aminopeptidase during protein synthesis. Targeted to mitochondria. Requires Zn for catalysis.
Chr1:5295810-5295877;+	Chr1	5295810	5295877	68	+	14.24	5295839	5		FALSE	antisense	antisense_threeUTR	52		AT1G15400
Chr1:5295968-5296058;+	Chr1	5295968	5296058	91	+	14.02	5296055	6		FALSE	antisense	antisense_intron	82		AT1G15400
Chr1:5297855-5297925;+	Chr1	5297855	5297925	71	+	25.39	5297883	10	AT1G15410.1	FALSE	antisense	antisense_exon	45		AT1G15405
Chr1:5298322-5298343;+	Chr1	5298322	5298343	22	+	50.88	5298325	23	AT1G15410.1	TRUE	promoter	promoter	0	AT1G15410	AT1G15405			aspartate-glutamate racemase family
Chr1:5298871-5299165;+	Chr1	5298871	5299165	295	+	214.59	5298877	24	AT1G15410.1	TRUE	fiveUTR	fiveUTR	283	AT1G15410				aspartate-glutamate racemase family
Chr1:5301456-5301508;+	Chr1	5301456	5301508	53	+	28.3	5301483	10		FALSE	reverse	intergenic	20		AT1G15415
Chr1:5304295-5304370;+	Chr1	5304295	5304370	76	+	367.15	5304319	24	AT1G15430.1;AT1G15430.2	TRUE	promoter	promoter	7	AT1G15430				hypothetical protein (DUF1644)
Chr1:5304478-5304504;+	Chr1	5304478	5304504	27	+	20.55	5304479	7	AT1G15430.1;AT1G15430.2	TRUE	promoter	promoter	1	AT1G15430				hypothetical protein (DUF1644)
Chr1:5315469-5315599;+	Chr1	5315469	5315599	131	+	370.47	5315540	24	AT1G15470.1	TRUE	promoter	promoter	46	AT1G15470				WD40 nucleoplasmic shuttling protein that positively regulates the Abscisic acid (ABA) response by interacting with and maintaining the stability of ABI5 in the nucleus. Nuclear export of XIW1 is XPO1-dependent. Involved in regulating seed germination, primary root growth, and drought stress resistance.
Chr1:5317946-5318102;+	Chr1	5317946	5318102	157	+	155.68	5318015	24	AT1G15480.1	TRUE	promoter	promoter	46	AT1G15480		POCO1		PPR motif containing protein. Found in mitochondria. Mutants flower early and have reduced levels of the ABI5, a regulator of FLC expression.
Chr1:5325306-5325365;+	Chr1	5325306	5325365	60	+	10.53	5325330	3		FALSE	intergenic	intergenic	14
Chr1:5326158-5326487;+	Chr1	5326158	5326487	330	+	2902.86	5326338	24	AT1G15500.1	TRUE	promoter	promoter	61	AT1G15500		ATNTT2		TLC ATP/ADP transporter
Chr1:5326547-5326779;+	Chr1	5326547	5326779	233	+	34.66	5326680	19	AT1G15500.1	FALSE	CDS	CDS	170	AT1G15500		ATNTT2		TLC ATP/ADP transporter
Chr1:5329029-5329095;+	Chr1	5329029	5329095	67	+	94.21	5329046	24	AT1G15510.1	TRUE	promoter	promoter	36	AT1G15510		ATECB2		Encodes a pentatricopeptide repeat protein required for chloroplast transcript accD RNA editing and early chloroplast biogenesis.
Chr1:5332296-5332400;+	Chr1	5332296	5332400	105	+	148.04	5332372	24		FALSE	antisense	antisense_CDS	22		AT1G15520		ABCG40
Chr1:5340047-5340127;+	Chr1	5340047	5340127	81	+	22.58	5340093	8		FALSE	antisense	antisense_CDS	48		AT1G15530		LecRK-S.1
Chr1:5361959-5362079;+	Chr1	5361959	5362079	121	+	46.75	5362010	24	AT1G15570.1	TRUE	promoter	promoter	58	AT1G15570		CYCA2;3		A2-type cyclin. Negatively regulates endocycles and acts as a key regulator of ploidy levels in Arabidopsis endoreduplication. Interacts physically with CDKA1. Expressed preferentially in trichomes and young developing tissues.
Chr1:5374894-5374914;+	Chr1	5374894	5374914	21	+	44.78	5374905	17		FALSE	intergenic	intergenic	10
Chr1:5376924-5376993;+	Chr1	5376924	5376993	70	+	18.64	5376925	7	AT1G15630.1	TRUE	fiveUTR	fiveUTR	57	AT1G15630				transmembrane protein
Chr1:5378998-5379071;+	Chr1	5378998	5379071	74	+	45.87	5379057	12	AT1G15640.1	TRUE	fiveUTR	fiveUTR	23	AT1G15640				transmembrane protein
Chr1:5381060-5381195;+	Chr1	5381060	5381195	136	+	50.21	5381091	24	AT1G15660.1	TRUE	promoter	promoter	66	AT1G15660		CENP-C		Encodes a homologue of the human centromeric protein C (CENP-C). CENP-C co-localizes with the 180 bp centromeric regions of chromosomes throughout the cell cycle, but does not completely cover the 180 bp regions.
Chr1:5389988-5390144;+	Chr1	5389988	5390144	157	+	944.87	5390039	24	AT1G15670.1	TRUE	promoter	promoter	3	AT1G15670		KFB01		Encodes a member of a family of F-box proteins, called the KISS ME DEADLY (KMD) family, that targets type-B ARR proteins for degradation and is involved in the negative regulation of the cytokinin response. Also named as KFB1, a member of a group of Kelch repeat F-box proteins that negatively regulate phenylpropanoid biosynthesis by targeting the phenypropanoid biosynthesis enzyme phenylalanine a…
Chr1:5398885-5399356;+	Chr1	5398885	5399356	472	+	6603.7	5398998	24	AT1G15690.1;AT1G15690.2	TRUE	promoter	promoter	32	AT1G15690		AtAVP1		Encodes a H(+)-translocating (pyrophosphate-energized) inorganic pyrophosphatase (H(+)-PPase EC 3.6.1.1) located in the vacuolar membrane. Expression is found in all tissues examined, including meristems and floral organ primordium. Expression is particularly enhanced in pollen, and is repressed by light. Over expression and loss of function phenotypes suggest AVP1 is involved in regulation of ap…
Chr1:5399571-5400131;+	Chr1	5399571	5400131	561	+	262.83	5400059	24	AT1G15690.1;AT1G15690.2	FALSE	CDS	CDS	290	AT1G15690		AtAVP1		Encodes a H(+)-translocating (pyrophosphate-energized) inorganic pyrophosphatase (H(+)-PPase EC 3.6.1.1) located in the vacuolar membrane. Expression is found in all tissues examined, including meristems and floral organ primordium. Expression is particularly enhanced in pollen, and is repressed by light. Over expression and loss of function phenotypes suggest AVP1 is involved in regulation of ap…
Chr1:5400247-5400515;+	Chr1	5400247	5400515	269	+	26.59	5400288	13	AT1G15690.1;AT1G15690.2	FALSE	CDS	CDS	212	AT1G15690		AtAVP1		Encodes a H(+)-translocating (pyrophosphate-energized) inorganic pyrophosphatase (H(+)-PPase EC 3.6.1.1) located in the vacuolar membrane. Expression is found in all tissues examined, including meristems and floral organ primordium. Expression is particularly enhanced in pollen, and is repressed by light. Over expression and loss of function phenotypes suggest AVP1 is involved in regulation of ap…
Chr1:5400894-5401192;+	Chr1	5400894	5401192	299	+	40.63	5401125	22	AT1G15690.1;AT1G15690.2	FALSE	CDS	CDS	243	AT1G15690		AtAVP1		Encodes a H(+)-translocating (pyrophosphate-energized) inorganic pyrophosphatase (H(+)-PPase EC 3.6.1.1) located in the vacuolar membrane. Expression is found in all tissues examined, including meristems and floral organ primordium. Expression is particularly enhanced in pollen, and is repressed by light. Over expression and loss of function phenotypes suggest AVP1 is involved in regulation of ap…
Chr1:5404311-5404493;+	Chr1	5404311	5404493	183	+	323.83	5404343	24	AT1G15710.1	TRUE	promoter	promoter	77	AT1G15710				prephenate dehydrogenase family protein
Chr1:5405997-5406104;+	Chr1	5405997	5406104	108	+	111.75	5406026	24	AT1G15720.1	TRUE	promoter	promoter	63	AT1G15720		TRFL5		Arabidopsis thaliana myb family transcription factor (At1g15720). MYB/SANT domain containing protein.
Chr1:5410876-5410990;+	Chr1	5410876	5410990	115	+	104.35	5410913	24	AT1G15740.1	TRUE	promoter	promoter	28	AT1G15740				Leucine-rich repeat family protein
Chr1:5425692-5425703;+	Chr1	5425692	5425703	12	+	22.61	5425697	10	AT1G15760.1	TRUE	promoter	promoter	7	AT1G15760				Sterile alpha motif (SAM) domain-containing protein
Chr1:5430327-5430420;+	Chr1	5430327	5430420	94	+	63.16	5430381	20		FALSE	antisense	antisense_threeUTR	42		AT1G15780		AtMed15a
Chr1:5442607-5442642;+	Chr1	5442607	5442642	36	+	12.44	5442637	6		FALSE	antisense	antisense_intron	30		AT1G15800
Chr1:5442738-5442748;+	Chr1	5442738	5442748	11	+	22.75	5442740	8		FALSE	antisense	antisense_intron	7		AT1G15800
Chr1:5444397-5444507;+	Chr1	5444397	5444507	111	+	329.24	5444454	24	AT1G15810.1	TRUE	promoter	promoter	43	AT1G15810				S15/NS1, RNA-binding protein
Chr1:5448163-5448195;+	Chr1	5448163	5448195	33	+	20.89	5448166	9		FALSE	reverse	antisense_CDS	23		AT1G15825
Chr1:5454748-5454895;+	Chr1	5454748	5454895	148	+	478.34	5454821	24	AT1G15860.1;AT1G15860.3;AT1G15860.2	TRUE	promoter	promoter	50	AT1G15860				defective in cullin neddylation protein (DUF298)
Chr1:5457033-5457150;+	Chr1	5457033	5457150	118	+	55.51	5457103	22	AT1G15870.1	TRUE	promoter	promoter	38	AT1G15870				Mitochondrial glycoprotein family protein
Chr1:5460522-5460647;+	Chr1	5460522	5460647	126	+	136.79	5460599	24	AT1G15885.1	TRUE	CDS	CDS	97	AT1G15885	AT1G15880		atgos11	hypothetical protein
Chr1:5461242-5461427;+	Chr1	5461242	5461427	186	+	436.44	5461309	24	AT1G15885.1;AT1G15890.1	TRUE	promoter	promoter	49	AT1G15890				Disease resistance protein (CC-NBS-LRR class) family
Chr1:5464177-5464481;+	Chr1	5464177	5464481	305	+	274.38	5464323	24	AT1G15890.1;AT1G15900.1	TRUE	promoter	promoter	51	AT1G15900				transmembrane protein
Chr1:5465328-5465440;+	Chr1	5465328	5465440	113	+	83.59	5465371	24	AT1G15910.1	TRUE	promoter	promoter	37	AT1G15910		FDM1		Belongs to a subgroup of SGS3-like proteins that act redundantly in RNA-directed DNA methylation: AT1G15910 (FDM1), AT4G00380 (FDM2), AT3G12550 (FDM3), AT1G13790 (FDM4), AT1G80790 (FDM5).
Chr1:5469334-5469491;+	Chr1	5469334	5469491	158	+	199.6	5469415	24	AT1G15920.2;AT1G15920.1	TRUE	promoter	promoter	68	AT1G15920		CAF1h		Deadenylase.
Chr1:5469556-5469611;+	Chr1	5469556	5469611	56	+	30.31	5469582	15	AT1G15920.2;AT1G15920.1	TRUE	promoter	promoter	30	AT1G15920		CAF1h		Deadenylase.
Chr1:5471383-5471564;+	Chr1	5471383	5471564	182	+	12465	5471440	24	AT1G15930.2;AT1G15930.1	TRUE	promoter	promoter	15	AT1G15930				Ribosomal protein L7Ae/L30e/S12e/Gadd45 family protein
Chr1:5472137-5472354;+	Chr1	5472137	5472354	218	+	26.05	5472161	14	AT1G15930.2;AT1G15930.1	FALSE	CDS	CDS	130	AT1G15930				Ribosomal protein L7Ae/L30e/S12e/Gadd45 family protein
Chr1:5473465-5473745;+	Chr1	5473465	5473745	281	+	109.43	5473566	24	AT1G15940.1	TRUE	promoter	promoter	142	AT1G15940		AtPDS5E		One of 5 PO76/PDS5 cohesion cofactor orthologs of Arabidopsis.
Chr1:5478676-5478828;+	Chr1	5478676	5478828	153	+	1892.1	5478787	24	AT1G15950.2;AT1G15950.1	TRUE	promoter	promoter	4	AT1G15950		ATCCR1		Encodes a cinnamoyl CoA reductase. Involved in lignin biosynthesis. The mRNA is cell-to-cell mobile.
Chr1:5481539-5481695;+	Chr1	5481539	5481695	157	+	18.65	5481592	5	AT1G15950.2;AT1G15950.1	FALSE	intron	intron	100	AT1G15950		ATCCR1		Encodes a cinnamoyl CoA reductase. Involved in lignin biosynthesis. The mRNA is cell-to-cell mobile.
Chr1:5489243-5489317;+	Chr1	5489243	5489317	75	+	492.02	5489299	24	AT1G15980.1	TRUE	promoter	promoter	21	AT1G15980		NDF1		encodes a novel subunit of the chloroplast NAD(P)H dehydrogenase complex, involved in cyclic electron flow around photosystem I to produce ATP.
Chr1:5494507-5494616;+	Chr1	5494507	5494616	110	+	644.9	5494537	24	AT1G16000.1	TRUE	promoter	promoter	23	AT1G16000		OEP9.1		Member of the Arabidopsis 7-kDa OEP family. Tail-anchored (TA) membrane protein which possesses a single C-terminal transmembrane domain targeting post-translationally to plastids.
Chr1:5498129-5498253;+	Chr1	5498129	5498253	125	+	115.62	5498208	24	AT1G16020.1;AT1G16020.2	TRUE	promoter	promoter	60	AT1G16020		CCZ1a		vacuolar fusion protein (DUF1712)
Chr1:5504671-5504748;+	Chr1	5504671	5504748	78	+	140.87	5504714	24	AT1G16040.1	TRUE	promoter	promoter	20	AT1G16040	AT1G16030		Hsp70b	phosphatidylinositol-glycan biosynthesis class F-like protein
Chr1:5508486-5508530;+	Chr1	5508486	5508530	45	+	23.91	5508524	11	AT1G16060.1;AT1G16060.2	TRUE	promoter	promoter	36	AT1G16060		ADAP		Encodes ADAP, an AP2-domain protein that interacts with ARIA. ADAP is a positive regulator of the ABA response and is also involved in regulating seedling growth.
Chr1:5514244-5514545;+	Chr1	5514244	5514545	302	+	3294.49	5514365	24	AT1G16080.1	TRUE	promoter	promoter	107	AT1G16080				nuclear protein
Chr1:5516201-5516252;+	Chr1	5516201	5516252	52	+	342.26	5516208	16	AT1G16090.1	TRUE	promoter	promoter	12	AT1G16090		WAKL7		Encodes a truncated WAK-like kinase that is predicted to be a secreted protein.
Chr1:5518266-5518488;+	Chr1	5518266	5518488	223	+	387.66	5518376	24	AT1G16110.1	TRUE	promoter	promoter	76	AT1G16110	AT1G16100	WAKL6		Encodes a WAK-like receptor-like kinase with a cytoplasmic Ser/Thr protein kinase domain and an extracellular domain with EGF-like repeats. It has been shown to be localized to the cell wall.
Chr1:5522573-5522634;+	Chr1	5522573	5522634	62	+	20.02	5522581	7	AT1G16120.1	TRUE	promoter	promoter	52	AT1G16120		WAKL1		Encodes a WAK-like receptor-like kinase with a cytoplasmic Ser/Thr protein kinase domain and an extracellular domain with EGF-like repeats.
Chr1:5525475-5525673;+	Chr1	5525475	5525673	199	+	720.15	5525519	24	AT1G16130.1	TRUE	promoter	promoter	102	AT1G16130		WAKL2		Encodes a WAK-like receptor-like kinase with a cytoplasmic Ser/Thr protein kinase domain and an extracellular domain with EGF-like repeats.
Chr1:5532361-5532416;+	Chr1	5532361	5532416	56	+	33.18	5532397	11	AT1G16150.1	TRUE	promoter	promoter	26	AT1G16150		WAKL4		Encodes a WAK-like receptor-like kinase with a cytoplasmic Ser/Thr protein kinase domain and an extracellular domain with EGF-like repeats. Likely involved in Arabidopsis root mineral responses to Zn2+, Cu2+, K+, Na+ and Ni+. The mRNA is cell-to-cell mobile.
Chr1:5540408-5540605;+	Chr1	5540408	5540605	198	+	4725.9	5540495	24	AT1G16180.1;AT1G16180.2	TRUE	promoter	promoter	46	AT1G16180				Serinc-domain containing serine and sphingolipid biosynthesis protein
Chr1:5540953-5541058;+	Chr1	5540953	5541058	106	+	13.54	5540990	3	AT1G16180.1;AT1G16180.2	FALSE	CDS	CDS	75	AT1G16180				Serinc-domain containing serine and sphingolipid biosynthesis protein
Chr1:5543135-5543236;+	Chr1	5543135	5543236	102	+	311.44	5543177	24	AT1G16190.1	TRUE	promoter	promoter	71	AT1G16190		RAD23A		Encodes a member of the RADIATION SENSITIVE23 (RAD23) family: AT1G16190(RAD23A), AT1G79650(RAD23B), AT3G02540(RAD23C), AT5G38470(RAD23D). RAD23 proteins play an essential role in the cell cycle, morphology, and fertility of plants through their delivery of UPS (ubiquitin/26S proteasome system) substrates to the 26S proteasome.
Chr1:5548298-5548420;+	Chr1	5548298	5548420	123	+	26.01	5548334	13	AT1G16220.1	TRUE	proximal	proximal	72	AT1G16220				Protein phosphatase 2C family protein
Chr1:5556974-5557037;+	Chr1	5556974	5557037	64	+	118.19	5556994	24	AT1G16250.1	TRUE	promoter	promoter	22	AT1G16250	AT1G16240		ATSYP51	Galactose oxidase/kelch repeat superfamily protein
Chr1:5563118-5563306;+	Chr1	5563118	5563306	189	+	255.43	5563178	24	AT1G16270.1;AT1G16270.2	TRUE	promoter	promoter	102	AT1G16270				kinase superfamily with octicosapeptide/Phox/Bem1p domain-containing protein
Chr1:5574232-5574425;+	Chr1	5574232	5574425	194	+	381.68	5574309	24	AT1G16300.1	TRUE	promoter	promoter	38	AT1G16300		GAPCP-2		Encodes one of the chloroplast/plastid localized GAPDH isoforms (GAPCp1/At1g79530 and GAPCp2/At1g16300). gapcp double mutants display a drastic phenotype of arrested root development, dwarfism and sterility. GAPCps are important for the synthesis of serine in roots.
Chr1:5578425-5578490;+	Chr1	5578425	5578490	66	+	21.62	5578484	8	AT1G16310.1	TRUE	promoter	promoter	53	AT1G16310				Cation efflux family protein which affects ABA-JA crosstalk and susceptibility to Mamestra brassicae herbivory.
Chr1:5580809-5580905;+	Chr1	5580809	5580905	97	+	93.93	5580859	22	AT1G16320.1	TRUE	promoter	promoter	35	AT1G16320				plant/protein (DUF2358)
Chr1:5590808-5591063;+	Chr1	5590808	5591063	256	+	2787.08	5590905	24	AT1G16350.1	TRUE	promoter	promoter	39	AT1G16350	AT1G16340		AtKDO8PS	Aldolase-type TIM barrel family protein
Chr1:5593316-5593414;+	Chr1	5593316	5593414	99	+	28.38	5593347	10		FALSE	antisense	antisense_threeUTR	48		AT1G16360
Chr1:5596684-5596755;+	Chr1	5596684	5596755	72	+	48.39	5596689	20	AT1G16370.1	TRUE	promoter	promoter	63	AT1G16370		ATOCT6		organic cation/carnitine transporter 6
Chr1:5602800-5602896;+	Chr1	5602800	5602896	97	+	300.93	5602872	24	AT1G16390.1	TRUE	promoter	promoter	4	AT1G16390		ATOCT3		organic cation/carnitine transporter 3
Chr1:5605058-5605260;+	Chr1	5605058	5605260	203	+	731.67	5605160	24	AT1G16400.1	TRUE	promoter	promoter	7	AT1G16400		CYP79F2		Encodes cytochrome P450 CYP79F2.
Chr1:5608786-5608863;+	Chr1	5608786	5608863	78	+	1144.43	5608808	24	AT1G16410.2;AT1G16410.1	TRUE	promoter	promoter	4	AT1G16410		BUS1		member of CYP79F The mRNA is cell-to-cell mobile.
Chr1:5614541-5614662;+	Chr1	5614541	5614662	122	+	365.62	5614620	24	AT1G16430.1	TRUE	promoter	promoter	28	AT1G16430				Surfeit locus protein 5 subunit 22 of Mediator complex
Chr1:5615795-5615823;+	Chr1	5615795	5615823	29	+	17.7	5615797	7	AT1G16440.1	TRUE	promoter	promoter	10	AT1G16440		AGC1-6		Member of AGC VIIIa Kinase gene family. Invovled in the maintenance of (p)ppGpp level to accustom plastidial gene expression to darkness.
Chr1:5617774-5617884;+	Chr1	5617774	5617884	111	+	286.77	5617831	24	AT1G16445.1	TRUE	promoter	promoter	54	AT1G16445				S-adenosyl-L-methionine-dependent methyltransferases superfamily protein
Chr1:5622746-5622883;+	Chr1	5622746	5622883	138	+	1164.27	5622823	24	AT1G16470.1;AT1G16470.2	TRUE	promoter	promoter	71	AT1G16470	AT1G16460	PAB1	ATMST2	Encodes 20S proteasome subunit PAB1 (PAB1).
Chr1:5639019-5639067;+	Chr1	5639019	5639067	49	+	186.69	5639035	24	AT1G16500.1	TRUE	promoter	promoter	2	AT1G16500				filamentous hemagglutinin transporter
Chr1:5648710-5648910;+	Chr1	5648710	5648910	201	+	314.36	5648761	24	AT1G16520.1	TRUE	promoter	promoter	53	AT1G16520		NAIP2		NAI1 interacting protein, involved in ER body and vesicle formation.
Chr1:5659353-5659465;+	Chr1	5659353	5659465	113	+	38.67	5659411	21	AT1G16540.1	TRUE	promoter	promoter	57	AT1G16540		ABA3		Encodes molybdenum cofactor sulfurase. Involved in Moco biosynthesis. Involved in the conversion of ABA-aldehyde to ABA, the last step of abscisic acid (ABA) biosynthesis. <i>sir</i> loss-of-function mutants are resistant to sirtinol, a modulator of auxin signaling.N terminal domain is similar to bacterial NifS suggesting a common mechanism for sulphur mobilization and transfer. Also involved in …
Chr1:5665471-5665634;+	Chr1	5665471	5665634	164	+	181.57	5665529	24	AT1G16550.1	TRUE	proximal	proximal	74	AT1G16550				Possibly not a pseudogene based on evidence for transcription (RNA-seq) and translation (Ribo-seq) described in PMID:27791167
Chr1:5668375-5668461;+	Chr1	5668375	5668461	87	+	1206.34	5668423	24	AT1G16560.2;AT1G16560.3;AT1G16560.1;AT1G16560.4	TRUE	promoter	promoter	44	AT1G16560				Per1-like family protein
Chr1:5673707-5673878;+	Chr1	5673707	5673878	172	+	207.67	5673767	24	AT1G16590.1	TRUE	promoter	promoter	68	AT1G16590	AT1G16570	ATREV7	TUN	putative translesion synthesis polymerase zeta subunit, homologous to Y-family DNA polymerases, contains BRCT domain. Mutants are sensitive to UV-B radiation. Gene is involved in damage-tolerance mechanisms through translesion synthesis(TLS).
Chr1:5686594-5686713;+	Chr1	5686594	5686713	120	+	39.04	5686625	22	AT1G16640.1	TRUE	promoter	promoter	54	AT1G16640	AT1G16635			AP2/B3-like transcriptional factor family protein
Chr1:5687878-5688039;+	Chr1	5687878	5688039	162	+	255.61	5687949	24	AT1G16650.1	TRUE	promoter	promoter	2	AT1G16650				S-adenosyl-L-methionine-dependent methyltransferases superfamily protein
Chr1:5697252-5697434;+	Chr1	5697252	5697434	183	+	326.34	5697325	24	AT1G16670.1	TRUE	promoter	promoter	57	AT1G16670		CRPK1		Encodes a cold-activated plasma membrane protein cold-responsive protein kinase that phosphorylates 14-3-3 proteins. The phosphorylated 14-3-3 proteins shuttle from the cytosol to the nucleus, where they interact with and destabilize the key cold-responsive C-repeat-binding factor (CBF) proteins, modulate CBF stability and the response to cold stress.
Chr1:5702091-5702422;+	Chr1	5702091	5702422	332	+	151.22	5702331	24	AT1G16680.1	FALSE	intergenic	intergenic	244
Chr1:5705804-5705978;+	Chr1	5705804	5705978	175	+	39.23	5705974	18	AT1G16680.1;AT1G16690.1	TRUE	promoter	promoter	123	AT1G16690				Enhancer of polycomb-like transcription factor protein
Chr1:5706000-5706199;+	Chr1	5706000	5706199	200	+	202.09	5706074	24	AT1G16690.1	TRUE	fiveUTR	fiveUTR	108	AT1G16690				Enhancer of polycomb-like transcription factor protein
Chr1:5709693-5709989;+	Chr1	5709693	5709989	297	+	1451.36	5709778	24	AT1G16700.1	TRUE	promoter	promoter	31	AT1G16700				Alpha-helical ferredoxin
Chr1:5713811-5714157;+	Chr1	5713811	5714157	347	+	382.36	5714052	24	AT1G16710.2;AT1G16710.1	TRUE	proximal	proximal	139	AT1G16710		HAC12		Encodes an enzyme with histone acetyltransferase activity that can use both H3 and H4 histones as substrates. No single prior lysine acetylation is sufficient to block HAC12 acetylation of the H3 or H4 peptides, suggesting that HAC12 can acetylate any of several lysines present in the peptides.
Chr1:5714255-5714327;+	Chr1	5714255	5714327	73	+	66.49	5714266	24	AT1G16710.2;AT1G16710.1	TRUE	promoter	promoter	20	AT1G16710		HAC12		Encodes an enzyme with histone acetyltransferase activity that can use both H3 and H4 histones as substrates. No single prior lysine acetylation is sufficient to block HAC12 acetylation of the H3 or H4 peptides, suggesting that HAC12 can acetylate any of several lysines present in the peptides.
Chr1:5722861-5723215;+	Chr1	5722861	5723215	355	+	283.94	5722984	24	AT1G16720.1	TRUE	proximal	proximal	218	AT1G16720		HCF173		Encodes HCF173, a protein with weak similarities to the superfamily of the short-chain dehydrogenases/reductases. HCF173 is involved in the initiation of translation of the psbA mRNA and binds a specific site in the 5' UTR of psbA mRNA. Mutants shows a high chlorophyll fluorescence phenotype (hcf) and are severely affected in the accumulation of PSII subunits. The protein HCF173 is localized in t…
Chr1:5727603-5727795;+	Chr1	5727603	5727795	193	+	1774.13	5727707	24	AT1G16740.1	TRUE	promoter	promoter	30	AT1G16740	AT1G16730		UP6	Ribosomal protein L20
Chr1:5744524-5744628;+	Chr1	5744524	5744628	105	+	130.09	5744566	24	AT1G16790.1	TRUE	promoter	promoter	51	AT1G16790	AT1G16780		AtVHP2;2	ribosomal protein-like protein
Chr1:5755577-5755713;+	Chr1	5755577	5755713	137	+	296.23	5755629	24	AT1G16810.1;AT1G16810.2	TRUE	promoter	promoter	31	AT1G16810	AT1G16800			7-dehydrocholesterol reductase-like protein
Chr1:5758777-5758901;+	Chr1	5758777	5758901	125	+	89.84	5758860	24	AT1G16825.1	TRUE	promoter	promoter	49	AT1G16825	AT1G16820			Reticulon family protein
Chr1:5760623-5760696;+	Chr1	5760623	5760696	74	+	46.37	5760624	24	AT1G16830.1	TRUE	proximal	proximal	67	AT1G16830				Pentatricopeptide repeat (PPR) superfamily protein
Chr1:5767284-5767517;+	Chr1	5767284	5767517	234	+	376	5767361	24	AT1G16858.1;AT1G16860.1	TRUE	promoter	promoter	80	AT1G16858
Chr1:5768154-5768184;+	Chr1	5768154	5768184	31	+	33.22	5768177	8	AT1G16858.1;AT1G16860.1	TRUE	intron	intron	23	AT1G16858
Chr1:5773499-5773814;+	Chr1	5773499	5773814	316	+	14954.6	5773709	24	AT1G16880.1;AT1G16880.2	TRUE	promoter	promoter	60	AT1G16880		ACR11		Encodes a ACT domain-containing protein. The ACT domain, named after bacterial aspartate kinase, chorismate mutase and TyrA (prephenate dehydrogenase), is a regulatory domain that serves as an amino acid-binding site in feedback-regulated amino acid metabolic enzymes. The mRNA is cell-to-cell mobile.
Chr1:5775593-5775725;+	Chr1	5775593	5775725	133	+	56.52	5775692	21	AT1G16880.1	FALSE	intron	intron	96	AT1G16880		ACR11		Encodes a ACT domain-containing protein. The ACT domain, named after bacterial aspartate kinase, chorismate mutase and TyrA (prephenate dehydrogenase), is a regulatory domain that serves as an amino acid-binding site in feedback-regulated amino acid metabolic enzymes. The mRNA is cell-to-cell mobile.
Chr1:5789686-5789771;+	Chr1	5789686	5789771	86	+	13.68	5789738	4	AT1G16930.1	TRUE	proximal	proximal	46	AT1G16930				F-box/RNI-like/FBD-like domains-containing protein
Chr1:5799850-5800025;+	Chr1	5799850	5800025	176	+	165.89	5799905	24	AT1G16960.1	TRUE	promoter	promoter	57	AT1G16960				Ubiquitin domain-containing protein
Chr1:5820155-5820276;+	Chr1	5820155	5820276	122	+	106.38	5820244	24	AT1G17020.1	TRUE	promoter	promoter	38	AT1G17020		ATSRG1		Encodes a novel member of the Fe(II)/ascorbate oxidase gene family senescence-related gene.
Chr1:5824759-5825032;+	Chr1	5824759	5825032	274	+	216.34	5824882	24	AT1G17040.1;AT1G17040.2	TRUE	promoter	promoter	171	AT1G17040		ATSHA		Encodes a protein that contains an SH2 domain. It can pull down a 120-kD tyrosine-phosphorylated protein in vitro. It is predicted to act as a transcription factor.
Chr1:5828890-5829267;+	Chr1	5828890	5829267	378	+	524.02	5829160	24	AT1G17050.1	TRUE	promoter	promoter	228	AT1G17050		AtSPS2		Encodes one of the two paralogous solanesyl diphosphate synthases - SPS1 (At1g78510) and SPS2 (At1g17050) - that assemble the side-chain of plastoquinone-9 in plastids.
Chr1:5837554-5837642;+	Chr1	5837554	5837642	89	+	153.79	5837591	24	AT1G17070.1	TRUE	promoter	promoter	10	AT1G17070		NTR1		Encodes a homologue of spliceosome disassembly factor NTR1. Required for correct expression and splicing of DOG1, a regulator of seed dormancy. The mRNA is cell-to-cell mobile.
Chr1:5844595-5844829;+	Chr1	5844595	5844829	235	+	901.77	5844745	24	AT1G17100.1	TRUE	promoter	promoter	10	AT1G17100		AtHBP1		SOUL heme-binding family protein
Chr1:5851857-5852016;+	Chr1	5851857	5852016	160	+	1078.42	5851954	24	AT1G17120.1	TRUE	promoter	promoter	28	AT1G17120		CAT8		Encodes a member of the cationic amino acid transporter (CAT) subfamily of amino acid polyamine choline transporters. Does not mediate efficient uptake of basic amino acids in yeast or Xenopus systems but can transport neutral and acidic amino acid analogs.
Chr1:5854144-5854283;+	Chr1	5854144	5854283	140	+	577.56	5854149	24	AT1G17130.1;AT1G17130.2	TRUE	promoter	promoter	32	AT1G17130		CWC16b		DUF572 domain protein involved in alternative splicing.
Chr1:5856696-5856743;+	Chr1	5856696	5856743	48	+	15.4	5856715	5	AT1G17130.1;AT1G17130.2	FALSE	antisense	antisense_threeUTR	29		AT1G17140		ICR1
Chr1:5867576-5867785;+	Chr1	5867576	5867785	210	+	312.4	5867612	24	AT1G17160.1;AT1G17160.2	TRUE	promoter	promoter	95	AT1G17160		RBSK		RBSK is a plastid localized ribokinase involved in nucleoside metabolism. It is the only member of this gene family in Arabidopsis.
Chr1:5869738-5869886;+	Chr1	5869738	5869886	149	+	141.13	5869803	22	AT1G17170.1	TRUE	promoter	promoter	70	AT1G17170		ATGSTU24		Encodes glutathione transferase belonging to the tau class of GSTs. Naming convention according to Wagner et al. (2002). It is involved in the detoxification of the environmental pollutant 2,4,6-trinitrotoluene. Arabidopsis plants over-expressing At1g17170 were more resistant to TNT, removed more TNT from sterile and soil-based media, and had reduced levels of glutathione when grown in the presen…
Chr1:5872142-5872156;+	Chr1	5872142	5872156	15	+	16.55	5872145	5	AT1G17180.1	TRUE	promoter	promoter	14	AT1G17180		ATGSTU25		Encodes glutathione transferase belonging to the tau class of GSTs. Naming convention according to Wagner et al. (2002). Detoxification of the environmental pollutant 2,4,6-trinitrotoluene. Arabidopsis plant over-expressing At1g17180 were more resistant to TNT, removed more TNT from sterile and soil-based media, and had reduced levels of glutathione when grown in the presence of TNT.
Chr1:5875372-5875458;+	Chr1	5875372	5875458	87	+	55.94	5875375	23	AT1G17190.1	TRUE	promoter	promoter	26	AT1G17190		ATGSTU26		Encodes glutathione transferase belonging to the tau class of GSTs. Naming convention according to Wagner et al. (2002).
Chr1:5878394-5878524;+	Chr1	5878394	5878524	131	+	811.92	5878480	24	AT1G17200.2;AT1G17200.1	TRUE	promoter	promoter	33	AT1G17200		CASPL2A1		Uncharacterized protein family (UPF0497)
Chr1:5885008-5885241;+	Chr1	5885008	5885241	234	+	4652.39	5885118	24	AT1G17220.1	TRUE	promoter	promoter	60	AT1G17220	AT1G17210	FUG1	ATILP1	Encodes a chloroplast localized protein with similarity to translation initiation factor 2. Can complement loss of INFB in E.coli suggesting FUG1 does function as a translation initiation factor in vivo. Identified as a suppressor of the leaf variegation mutant var2-6. Suppression is only seen in hypomorphs as complete loss of function alleles are embryo lethal. The mRNA is cell-to-cell mobile.
Chr1:5885435-5885555;+	Chr1	5885435	5885555	121	+	16.77	5885474	3	AT1G17220.1	FALSE	CDS	CDS	93	AT1G17220		FUG1		Encodes a chloroplast localized protein with similarity to translation initiation factor 2. Can complement loss of INFB in E.coli suggesting FUG1 does function as a translation initiation factor in vivo. Identified as a suppressor of the leaf variegation mutant var2-6. Suppression is only seen in hypomorphs as complete loss of function alleles are embryo lethal. The mRNA is cell-to-cell mobile.
Chr1:5885651-5886016;+	Chr1	5885651	5886016	366	+	181.98	5885750	24	AT1G17220.1	FALSE	CDS	CDS	155	AT1G17220		FUG1		Encodes a chloroplast localized protein with similarity to translation initiation factor 2. Can complement loss of INFB in E.coli suggesting FUG1 does function as a translation initiation factor in vivo. Identified as a suppressor of the leaf variegation mutant var2-6. Suppression is only seen in hypomorphs as complete loss of function alleles are embryo lethal. The mRNA is cell-to-cell mobile.
Chr1:5891031-5891073;+	Chr1	5891031	5891073	43	+	14.32	5891039	4	AT1G17230.1	TRUE	proximal	proximal	7	AT1G17230				Leucine-rich receptor-like protein kinase family protein
Chr1:5891217-5891290;+	Chr1	5891217	5891290	74	+	15.22	5891287	3	AT1G17230.1	TRUE	promoter	promoter	31	AT1G17230				Leucine-rich receptor-like protein kinase family protein
Chr1:5899949-5900003;+	Chr1	5899949	5900003	55	+	44.3	5899956	22	AT1G17255.1	TRUE	promoter	promoter	10	AT1G17255				Natural antisense transcript overlaps with AT1G17250
Chr1:5920764-5920795;+	Chr1	5920764	5920795	32	+	15.98	5920790	4	AT1G17285.1	TRUE	promoter	promoter	29	AT1G17285				transmembrane protein
Chr1:5922514-5922934;+	Chr1	5922514	5922934	421	+	13199.9	5922776	24	AT1G17290.1	TRUE	CDS	CDS	127	AT1G17290		AlaAT1		Encodes for alanine aminotransferase (ALAAT1), involved in alanine catabolism during plants recovery from hypoxia The mRNA is cell-to-cell mobile.
Chr1:5924968-5925134;+	Chr1	5924968	5925134	167	+	41.01	5925025	17	AT1G17290.1	FALSE	CDS	CDS	104	AT1G17290		AlaAT1		Encodes for alanine aminotransferase (ALAAT1), involved in alanine catabolism during plants recovery from hypoxia The mRNA is cell-to-cell mobile.
Chr1:5925258-5925289;+	Chr1	5925258	5925289	32	+	20.98	5925282	9	AT1G17290.1	FALSE	CDS	CDS	20	AT1G17290		AlaAT1		Encodes for alanine aminotransferase (ALAAT1), involved in alanine catabolism during plants recovery from hypoxia The mRNA is cell-to-cell mobile.
Chr1:5929833-5929965;+	Chr1	5929833	5929965	133	+	451.05	5929910	24	AT1G17330.1	TRUE	promoter	promoter	54	AT1G17330				cGMP-activated phosphodiesterase responsible for UVA induced decrease in cGMP.
Chr1:5933802-5934111;+	Chr1	5933802	5934111	310	+	1578.58	5933881	24	AT1G17340.1	TRUE	promoter	promoter	179	AT1G17340		SAC5		Phosphoinositide phosphatase family protein
Chr1:5940419-5940427;+	Chr1	5940419	5940427	9	+	43.47	5940420	16	AT1G17345.1	TRUE	promoter	promoter	4	AT1G17345		SAUR77		SAUR-like auxin-responsive protein family
Chr1:5941720-5941850;+	Chr1	5941720	5941850	131	+	219.46	5941786	24	AT1G17350.2;AT1G17350.1	TRUE	promoter	promoter	45	AT1G17350				NADH:ubiquinone oxidoreductase intermediate-associated protein 30
Chr1:5946588-5946766;+	Chr1	5946588	5946766	179	+	233.62	5946729	24	AT1G17360.1	TRUE	promoter	promoter	125	AT1G17360				LOW protein: protein phosphatase 1 regulatory subunit-like protein
Chr1:5977396-5977502;+	Chr1	5977396	5977502	107	+	464.61	5977412	19	AT1G17420.1	TRUE	promoter	promoter	11	AT1G17420		ATLOX3		LOX3 encode a Lipoxygenase. Lipoxygenases (LOXs) catalyze the oxygenation of fatty acids (FAs).
Chr1:5982262-5982287;+	Chr1	5982262	5982287	26	+	48.71	5982268	19	AT1G17430.1	TRUE	promoter	promoter	2	AT1G17430				alpha/beta-Hydrolases superfamily protein
Chr1:5997141-5997257;+	Chr1	5997141	5997257	117	+	25.26	5997231	13	AT1G17455.1;AT1G17455.2	TRUE	promoter	promoter	69	AT1G17455		EFL4		ELF4-like 4
Chr1:5997327-5997357;+	Chr1	5997327	5997357	31	+	16.18	5997332	4	AT1G17455.1;AT1G17455.2	TRUE	fiveUTR	fiveUTR	13	AT1G17455		EFL4		ELF4-like 4
Chr1:5998774-5998930;+	Chr1	5998774	5998930	157	+	241.67	5998815	24	AT1G17460.1;AT1G17460.2	TRUE	promoter	promoter	56	AT1G17460		TRFL3		Arabidopsis thaliana myb family transcription factor (At1g17460)
Chr1:6002882-6003011;+	Chr1	6002882	6003011	130	+	891.58	6002925	24	AT1G17470.1;AT1G17470.2	TRUE	promoter	promoter	43	AT1G17470		ATDRG		Encodes a member of the DRG (developmentally regulated G-protein) family expressed throughout the plant, with highest expression in actively growing tissues. Has GTPase activity.
Chr1:6008502-6008675;+	Chr1	6008502	6008675	174	+	575.75	6008621	24	AT1G17490.1	TRUE	promoter	promoter	63	AT1G17490	AT1G17480		IQD7	epidermal patterning factor-like protein
Chr1:6017874-6018169;+	Chr1	6017874	6018169	296	+	703.02	6017954	24		FALSE	intergenic	intergenic	137
Chr1:6027577-6027689;+	Chr1	6027577	6027689	113	+	478.7	6027642	24	AT1G17530.1	TRUE	promoter	promoter	28	AT1G17530	AT1G17520	ATTIM23-1		Encodes a translocase of inner mitochondrial membrane.
Chr1:6034258-6034456;+	Chr1	6034258	6034456	199	+	381.04	6034363	24	AT1G17550.1	TRUE	promoter	promoter	81	AT1G17550		AtHAB2		Protein Phosphatase 2C
Chr1:6039197-6039329;+	Chr1	6039197	6039329	133	+	698.49	6039244	24	AT1G17580.1	TRUE	promoter	promoter	12	AT1G17580		ATMYA1		Encodes a member of the type XI myosin protein family involved in organelle trafficking and overall plant development.
Chr1:6062162-6062369;+	Chr1	6062162	6062369	208	+	697.53	6062250	24	AT1G17620.1	TRUE	promoter	promoter	47	AT1G17620				Late embryogenesis abundant (LEA) hydroxyproline-rich glycoprotein family
Chr1:6064479-6064598;+	Chr1	6064479	6064598	120	+	37.93	6064490	18	AT1G17630.1	TRUE	promoter	promoter	71	AT1G17630		CWM1		Encodes a PPR protein involved in mitochondrial functioning. Mutants suppress cell wall defects caused by C17 chemical inhibitor. Mutants are defective in cytochrome c maturation and activation of mitochondrial retrograde signalling.
Chr1:6076057-6076174;+	Chr1	6076057	6076174	118	+	244.7	6076134	24	AT1G17680.1;AT1G17680.2	TRUE	promoter	promoter	63	AT1G17680	AT1G17670			tetratricopeptide repeat (TPR)-containing protein
Chr1:6089509-6089599;+	Chr1	6089509	6089599	91	+	169.12	6089515	24	AT1G17700.1	TRUE	promoter	promoter	4	AT1G17700		PRA1.F1		prenylated RAB acceptor 1.F1
Chr1:6099021-6099186;+	Chr1	6099021	6099186	166	+	1418.04	6099116	24	AT1G17730.1	TRUE	promoter	promoter	40	AT1G17730		CHMP1B		Encodes an ESCRT-related protein: CHMP1A/AT1G73030 CHMP1B/AT1G17730. CHMP1A and B mediate multivesicular body sorting of auxin carriers and are required for plant development. ESCRT: Endosomal Sorting Complexes Required For Transport machinery; CHMP: Charged Multivesicular Body Protein/Chromatin Modifying Protein.
Chr1:6100995-6101208;+	Chr1	6100995	6101208	214	+	622.58	6101120	24	AT1G17745.1;AT1G17745.2	TRUE	fiveUTR	fiveUTR	24	AT1G17745	AT1G17744	PGDH		encodes a 3-Phosphoglycerate dehydrogenase The mRNA is cell-to-cell mobile.
Chr1:6106360-6106533;+	Chr1	6106360	6106533	174	+	40.2	6106529	14	AT1G17750.1	TRUE	proximal	proximal	136	AT1G17750		AtPEPR2		Encodes PEPR2, a plasma membrane leucine-rich repeat receptor kinase functioning as a receptor for the Pep1 and Pep2 peptides. Pep1 and Pep2 are amino acids that induce the transcription of defense-related genes.
Chr1:6123588-6123755;+	Chr1	6123588	6123755	168	+	108.98	6123658	24	AT1G17780.2;AT1G17780.1	TRUE	promoter	promoter	115	AT1G17780		ATI3A		ATG8A/F interacting protein containing a WxxL LIR motif at the C terminus which is essential for interaction with ATG8. Stress (abiotic or biotic) results in the formation of ATG8- and ATI3-labeled punctate structures, likely reflecting increased formation of ATG8-labeled phagophores or autophagosomes. ATI3 proteins probably act as selective autophagy receptors that target specific cellular compo…
Chr1:6142447-6142643;+	Chr1	6142447	6142643	197	+	328.93	6142507	24	AT1G17840.1	TRUE	promoter	promoter	96	AT1G17840		ABCG11		Encodes a plasma membrane-localized ATP-binding cassette transporter, that is required for cutin transport to the extracellular matrix. The mRNA is cell-to-cell mobile.
Chr1:6142744-6142763;+	Chr1	6142744	6142763	20	+	14.29	6142744	4	AT1G17840.1	FALSE	fiveUTR	fiveUTR	8	AT1G17840		ABCG11		Encodes a plasma membrane-localized ATP-binding cassette transporter, that is required for cutin transport to the extracellular matrix. The mRNA is cell-to-cell mobile.
Chr1:6143395-6143400;+	Chr1	6143395	6143400	6	+	30.63	6143396	18	AT1G17840.1	TRUE	intron	intron	1	AT1G17840		ABCG11		Encodes a plasma membrane-localized ATP-binding cassette transporter, that is required for cutin transport to the extracellular matrix. The mRNA is cell-to-cell mobile.
Chr1:6149296-6149362;+	Chr1	6149296	6149362	67	+	1228.67	6149302	24	AT1G17860.1	TRUE	promoter	promoter	5	AT1G17860	AT1G17850	AtKTI5		Member of Kunitz trypsin inhibitor (KTI) family involved in plant defense response against spider mites.
Chr1:6184876-6185007;+	Chr1	6184876	6185007	132	+	136.6	6184919	24	AT1G17970.1	TRUE	promoter	promoter	58	AT1G17970				RING/U-box superfamily protein
Chr1:6220213-6220241;+	Chr1	6220213	6220241	29	+	40.43	6220235	15		FALSE	intergenic	intergenic	0
Chr1:6222195-6222412;+	Chr1	6222195	6222412	218	+	8870.18	6222263	24	AT1G18080.1	TRUE	promoter	promoter	2	AT1G18080		ATARCA		Encodes the Arabidopsis thaliana homolog of the tobacco WD-40 repeat ArcA gene. It is a scaffold protein that acts downstream of and is phosphorylated by WNK8 in the glucose responsiveness and flowering pathways . Knockout mutants show insensitivity to gibberellin in GA-induced seed germination.
Chr1:6222435-6222648;+	Chr1	6222435	6222648	214	+	47.89	6222579	24	AT1G18080.1	FALSE	CDS	CDS	111	AT1G18080		ATARCA		Encodes the Arabidopsis thaliana homolog of the tobacco WD-40 repeat ArcA gene. It is a scaffold protein that acts downstream of and is phosphorylated by WNK8 in the glucose responsiveness and flowering pathways . Knockout mutants show insensitivity to gibberellin in GA-induced seed germination.
Chr1:6222679-6222793;+	Chr1	6222679	6222793	115	+	18.88	6222762	7	AT1G18080.1	FALSE	CDS	CDS	67	AT1G18080		ATARCA		Encodes the Arabidopsis thaliana homolog of the tobacco WD-40 repeat ArcA gene. It is a scaffold protein that acts downstream of and is phosphorylated by WNK8 in the glucose responsiveness and flowering pathways . Knockout mutants show insensitivity to gibberellin in GA-induced seed germination.
Chr1:6222909-6223024;+	Chr1	6222909	6223024	116	+	27.58	6223004	17	AT1G18080.1	FALSE	CDS	CDS	77	AT1G18080		ATARCA		Encodes the Arabidopsis thaliana homolog of the tobacco WD-40 repeat ArcA gene. It is a scaffold protein that acts downstream of and is phosphorylated by WNK8 in the glucose responsiveness and flowering pathways . Knockout mutants show insensitivity to gibberellin in GA-induced seed germination.
Chr1:6224413-6224577;+	Chr1	6224413	6224577	165	+	220.73	6224505	24	AT1G18090.1;AT1G18090.2	TRUE	promoter	promoter	18	AT1G18090				5-3 exonuclease family protein
Chr1:6244632-6244712;+	Chr1	6244632	6244712	81	+	18.29	6244675	6		FALSE	antisense	antisense_CDS	27		AT1G18150		ATMPK8
Chr1:6248642-6248967;+	Chr1	6248642	6248967	326	+	504.43	6248767	24	AT1G18160.1	TRUE	promoter	promoter	108	AT1G18160				required for ABA- and osmotic-stress-MAP3 kinase required for activation of SnRK2 kinases, enabling robust ABA and osmotic stress signal transduction.
Chr1:6254156-6254374;+	Chr1	6254156	6254374	219	+	959.73	6254286	24	AT1G18170.1	TRUE	promoter	promoter	60	AT1G18170				FKBP-like peptidyl-prolyl cis-trans isomerase family protein
Chr1:6255705-6255878;+	Chr1	6255705	6255878	174	+	83.71	6255806	24	AT1G18180.1	TRUE	promoter	promoter	97	AT1G18180				3-oxo-5-alpha-steroid 4-dehydrogenase (DUF1295)
Chr1:6297360-6297397;+	Chr1	6297360	6297397	38	+	70.46	6297365	22	AT1G18290.1	TRUE	promoter	promoter	20	AT1G18290				PADRE protein up-regulated after infection by S. sclerotiorum.
Chr1:6299685-6299782;+	Chr1	6299685	6299782	98	+	459.16	6299688	24	AT1G18300.1	TRUE	promoter	promoter	3	AT1G18300		atnudt4		nudix hydrolase homolog 4
Chr1:6304254-6304306;+	Chr1	6304254	6304306	53	+	204.72	6304266	24	AT1G18320.1	TRUE	promoter	promoter	39	AT1G18320	AT1G18310			Mitochondrial import inner membrane translocase subunit Tim17/Tim22/Tim23 family protein
Chr1:6325718-6325945;+	Chr1	6325718	6325945	228	+	820.97	6325849	24	AT1G18390.1	TRUE	fiveUTR	fiveUTR	8	AT1G18390		LRK10L1.1		Serine/Threonine kinase family catalytic domain protein
Chr1:6326880-6326951;+	Chr1	6326880	6326951	72	+	675.11	6326922	17	AT1G18390.1	TRUE	intron	intron	4	AT1G18390	AT1G18382	LRK10L1.1		Serine/Threonine kinase family catalytic domain protein
Chr1:6327273-6327403;+	Chr1	6327273	6327403	131	+	79.37	6327318	24	AT1G18390.1;AT1G18390.2	TRUE	intron	intron	71	AT1G18390		LRK10L1.1		Serine/Threonine kinase family catalytic domain protein
Chr1:6331378-6331410;+	Chr1	6331378	6331410	33	+	299.99	6331399	24	AT1G18400.1	TRUE	promoter	promoter	2	AT1G18400		BEE1		Encodes the brassinosteroid signaling component BEE1 (BR-ENHANCED EXPRESSION 1). Positively modulates the shade avoidance syndrome in Arabidopsis seedlings.
Chr1:6336884-6336898;+	Chr1	6336884	6336898	15	+	13.69	6336891	4		FALSE	antisense	antisense_intron	6		AT1G18410
Chr1:6345884-6346027;+	Chr1	6345884	6346027	144	+	163.87	6345919	24	AT1G18440.1	TRUE	promoter	promoter	51	AT1G18440	AT1G18415			Peptidyl-tRNA hydrolase family protein
Chr1:6348054-6348184;+	Chr1	6348054	6348184	131	+	563.27	6348110	24	AT1G18450.1	TRUE	promoter	promoter	56	AT1G18450		ARP4		Encodes a gene similar to actin-related proteins in other organisms. Member of nuclear ARP family of genes. Component of chromatin remodeling complexes, involved in chromatin-mediated gene regulation. Phenotype of the arp4-1 mutant allele revealed partial sterility due to defects in anther development. Targeting the distinct, 3' UTR of AtARP4 transcripts with RNA interference caused a drastic red…
Chr1:6352455-6352520;+	Chr1	6352455	6352520	66	+	311.16	6352463	24	AT1G18460.1	TRUE	promoter	promoter	56	AT1G18460		alpha/beta-hydrolase		Alpha/beta hydrolase
Chr1:6361551-6361703;+	Chr1	6361551	6361703	153	+	367.71	6361633	24	AT1G18480.1	TRUE	promoter	promoter	13	AT1G18480		AtSLP2		Calcineurin-like metallo-phosphoesterase superfamily protein
Chr1:6363009-6363244;+	Chr1	6363009	6363244	236	+	24.65	6363201	10	AT1G18485.1	TRUE	promoter	promoter	206	AT1G18485				Pentatricopeptide repeat (PPR) superfamily protein
Chr1:6366956-6367223;+	Chr1	6366956	6367223	268	+	398.28	6367091	24	AT1G18490.1	TRUE	fiveUTR	fiveUTR	122	AT1G18490		PCO3		2-aminoethanethiol dioxygenase, putative (DUF1637)
Chr1:6369206-6369405;+	Chr1	6369206	6369405	200	+	6806.45	6369267	24	AT1G18500.1	TRUE	promoter	promoter	25	AT1G18500		IPMS1		Encodes an active Arabidopsis isopropylmalate synthase IPMS1. Involved in leucine biosynthesis. Do not participate in the chain elongation of glucosinolates. Expressed constitutively throughout the plant. Loss of IPMS1 can be compensated by a second isopropylmalate synthase gene IPMS2 (At1g74040). The mRNA is cell-to-cell mobile.
Chr1:6369641-6369680;+	Chr1	6369641	6369680	40	+	13.36	6369643	3	AT1G18500.1	FALSE	CDS	CDS	36	AT1G18500		IPMS1		Encodes an active Arabidopsis isopropylmalate synthase IPMS1. Involved in leucine biosynthesis. Do not participate in the chain elongation of glucosinolates. Expressed constitutively throughout the plant. Loss of IPMS1 can be compensated by a second isopropylmalate synthase gene IPMS2 (At1g74040). The mRNA is cell-to-cell mobile.
Chr1:6381680-6381759;+	Chr1	6381680	6381759	80	+	12.19	6381687	6		FALSE	antisense	antisense_CDS	60		AT1G18550
Chr1:6385217-6385394;+	Chr1	6385217	6385394	178	+	378.39	6385295	24	AT1G18560.1	TRUE	proximal	proximal	78	AT1G18560				BED zinc finger and hAT dimerization domain-containing protein
Chr1:6389345-6389361;+	Chr1	6389345	6389361	17	+	21.79	6389349	9	AT1G18570.1	FALSE	promoter	promoter	2	AT1G18570		AtMYB51		Encodes a member of the R2R3-MYB transcription family. Involved in indole glucosinolate biosynthesis. The mRNA is cell-to-cell mobile.
Chr1:6389395-6389504;+	Chr1	6389395	6389504	110	+	2470.25	6389487	24	AT1G18570.1	TRUE	promoter	promoter	87	AT1G18570		AtMYB51		Encodes a member of the R2R3-MYB transcription family. Involved in indole glucosinolate biosynthesis. The mRNA is cell-to-cell mobile.
Chr1:6389993-6390113;+	Chr1	6389993	6390113	121	+	107.67	6390021	19	AT1G18570.1	FALSE	CDS	CDS	31	AT1G18570		AtMYB51		Encodes a member of the R2R3-MYB transcription family. Involved in indole glucosinolate biosynthesis. The mRNA is cell-to-cell mobile.
Chr1:6395822-6396039;+	Chr1	6395822	6396039	218	+	886.6	6395899	24	AT1G18580.1	TRUE	promoter	promoter	101	AT1G18580		GAUT11		Encodes a protein with putative galacturonosyltransferase activity.GAUT11 is required for pectin synthesis in seed coat epidermal cells and normal mucilage release.
Chr1:6398552-6398637;+	Chr1	6398552	6398637	86	+	555.96	6398581	24	AT1G18590.1	TRUE	promoter	promoter	3	AT1G18590		ATSOT17		encodes a desulfoglucosinolate sulfotransferase, involved in the final step of glucosinolate core structure biosynthesis. Has a broad-substrate specificity with preference with methionine-derived desulfoglucosinolates.
Chr1:6398703-6398759;+	Chr1	6398703	6398759	57	+	16.13	6398706	3	AT1G18590.1	FALSE	CDS	CDS	17	AT1G18590		ATSOT17		encodes a desulfoglucosinolate sulfotransferase, involved in the final step of glucosinolate core structure biosynthesis. Has a broad-substrate specificity with preference with methionine-derived desulfoglucosinolates.
Chr1:6400342-6400650;+	Chr1	6400342	6400650	309	+	249.33	6400479	24	AT1G18600.1	TRUE	promoter	promoter	162	AT1G18600		AtPARL		Mitochondrion-located rhomboid-like protein
Chr1:6405574-6405703;+	Chr1	6405574	6405703	130	+	59.96	6405678	24	AT1G18610.1	TRUE	promoter	promoter	57	AT1G18610				Galactose oxidase/kelch repeat superfamily protein, induced by calcium.
Chr1:6405906-6405978;+	Chr1	6405906	6405978	73	+	24.03	6405909	12	AT1G18610.1	TRUE	CDS	CDS	47	AT1G18610				Galactose oxidase/kelch repeat superfamily protein, induced by calcium.
Chr1:6409670-6410108;+	Chr1	6409670	6410108	439	+	761.06	6409816	24	AT1G18620.1;AT1G18620.2	TRUE	proximal	proximal	244	AT1G18620		LNG4		Member of a small gene family in Arabidopsis. Quadruple mutants in this family display defects in cell elongation.
Chr1:6410491-6410619;+	Chr1	6410491	6410619	129	+	147.25	6410589	24	AT1G18620.1;AT1G18620.2	TRUE	fiveUTR	fiveUTR	83	AT1G18620		LNG4		Member of a small gene family in Arabidopsis. Quadruple mutants in this family display defects in cell elongation.
Chr1:6414697-6414797;+	Chr1	6414697	6414797	101	+	441.84	6414751	24	AT1G18630.1	TRUE	promoter	promoter	48	AT1G18630		GR-RBP6		encodes a glycine-rich RNA binding protein.
Chr1:6421031-6421405;+	Chr1	6421031	6421405	375	+	1254.49	6421124	24	AT1G18660.1;AT1G18660.4;AT1G18660.3;AT1G18660.2	TRUE	promoter	promoter	190	AT1G18660		IAP1		Membrane localized protein of unknown function. Involved in negative regulation of immune response. Mutants have increased resistance to pathogens.
Chr1:6423797-6423857;+	Chr1	6423797	6423857	61	+	33.45	6423842	16	AT1G18660.1;AT1G18660.4;AT1G18660.3;AT1G18660.2	FALSE	CDS	CDS	13	AT1G18660		IAP1		Membrane localized protein of unknown function. Involved in negative regulation of immune response. Mutants have increased resistance to pathogens.
Chr1:6433562-6433636;+	Chr1	6433562	6433636	75	+	477.86	6433610	24	AT1G18690.1	TRUE	promoter	promoter	29	AT1G18690	AT1G18680	XXT4	M20	Galactosyl transferase GMA12/MNN10 family protein
Chr1:6434933-6434989;+	Chr1	6434933	6434989	57	+	64.27	6434935	24	AT1G18690.1	TRUE	fiveUTR	fiveUTR	40	AT1G18690		XXT4		Galactosyl transferase GMA12/MNN10 family protein
Chr1:6437483-6437591;+	Chr1	6437483	6437591	109	+	311.21	6437533	24	AT1G18700.4;AT1G18700.1;AT1G18700.2;AT1G18700.3	TRUE	promoter	promoter	18	AT1G18700				DNAJ heat shock N-terminal domain-containing protein
Chr1:6459190-6459201;+	Chr1	6459190	6459201	12	+	18.78	6459195	6		FALSE	antisense	antisense_intron	4		AT1G18720
Chr1:6460487-6460656;+	Chr1	6460487	6460656	170	+	688.91	6460580	24	AT1G18730.1;AT1G18730.2;AT1G18730.3;AT1G18730.4	TRUE	promoter	promoter	54	AT1G18730		NDF6		likely a subunit of the chloroplast NAD(P)H dehydrogenase complex, involved in PSI cyclic electron transport. Located on the thylakoid membrane. Mutant has impaired NAD(P)H dehydrogenase activity. The mRNA is cell-to-cell mobile.
Chr1:6463943-6464033;+	Chr1	6463943	6464033	91	+	508.37	6463995	24	AT1G18740.1	TRUE	promoter	promoter	3	AT1G18740				DUF793 domain containing protein. Expression is induced by cold. Loss of function mutations are more sensitive to freezing and have reduced levels of CBFs. May act by preventing degradation of CBFs.
Chr1:6466642-6466769;+	Chr1	6466642	6466769	128	+	95.91	6466745	24	AT1G18750.1	TRUE	promoter	promoter	66	AT1G18750	AT1G18745	AGL65		Encodes a member of the MIKC (MADS box, Keratin binding domain, and C terminal domain containing )family of transcriptional regulators. AGL65 is expressed in pollen.It forms heterodimers with other MICK family members (AGL104). Involved in late stages of pollen development and pollen tube growth.
Chr1:6474803-6474866;+	Chr1	6474803	6474866	64	+	28.22	6474832	14	AT1G18773.1	TRUE	promoter	promoter	20	AT1G18773				acyl thioesterase-like protein
Chr1:6508861-6508967;+	Chr1	6508861	6508967	107	+	48.55	6508871	24		FALSE	intergenic	intergenic	67
Chr1:6515424-6515489;+	Chr1	6515424	6515489	66	+	38.42	6515439	21	AT1G18870.1;AT1G18870.2	TRUE	promoter	promoter	28	AT1G18870		ATICS2		Encodes a protein with isochorismate synthase activity involved in phylloquinone biosynthesis. Mutant studies of this gene's function suggest that its function is redundant with that of ICS1 (AT1G7410).
Chr1:6520749-6520817;+	Chr1	6520749	6520817	69	+	267.09	6520754	24	AT1G18880.1;AT1G18879.1	TRUE	promoter	promoter	21	AT1G18880		AtNPF2.9		Encodes a low-af&#64257nity plasma membrane nitrate transporter expressed in the companion cells of root phloem.
Chr1:6528976-6529084;+	Chr1	6528976	6529084	109	+	391.8	6528985	24	AT1G18900.1;AT1G18900.3;AT1G18900.2	TRUE	promoter	promoter	35	AT1G18900				Pentatricopeptide repeat (PPR) superfamily protein
Chr1:6543786-6543845;+	Chr1	6543786	6543845	60	+	71.27	6543801	24	AT1G18940.1	TRUE	promoter	promoter	12	AT1G18940				Nodulin-like / Major Facilitator Superfamily protein
Chr1:6546180-6546226;+	Chr1	6546180	6546226	47	+	26.42	6546208	12	AT1G18950.1	TRUE	proximal	proximal	24	AT1G18950				DDT domain superfamily
Chr1:6546247-6546462;+	Chr1	6546247	6546462	216	+	79.67	6546309	24	AT1G18950.1	TRUE	promoter	promoter	134	AT1G18950				DDT domain superfamily
Chr1:6565473-6565598;+	Chr1	6565473	6565598	126	+	39.94	6565565	23	AT1G19010.1;AT1G19010.2	TRUE	promoter	promoter	98	AT1G19010				hypothetical protein
Chr1:6565634-6565789;+	Chr1	6565634	6565789	156	+	30.94	6565781	13	AT1G19010.1;AT1G19010.2	TRUE	promoter	promoter	98	AT1G19010				hypothetical protein
Chr1:6567956-6568228;+	Chr1	6567956	6568228	273	+	10846	6568077	24	AT1G19020.1	TRUE	promoter	promoter	3	AT1G19020				Modulates defense against bacterial pathogens and tolerance to oxidative stress.
Chr1:6568719-6568836;+	Chr1	6568719	6568836	118	+	28.14	6568793	17	AT1G19025.1	TRUE	promoter	promoter	112	AT1G19025				DNA repair metallo-beta-lactamase family protein
Chr1:6584199-6584276;+	Chr1	6584199	6584276	78	+	177.57	6584246	24	AT1G19080.1;AT1G19080.2;AT1G19070.1	TRUE	promoter	promoter	32	AT1G19080		PSF3		This gene is predicted to encode a PSF3 component of the GINS complex. This complex has been implicated in the initiation of DNA replication in Xenopus. Mutations in this gene cause defects in embryo development.
Chr1:6585563-6585563;+	Chr1	6585563	6585563	1	+	56.02	6585563	16	AT1G19080.1;AT1G19080.2	TRUE	intron	intron	0	AT1G19080		PSF3		This gene is predicted to encode a PSF3 component of the GINS complex. This complex has been implicated in the initiation of DNA replication in Xenopus. Mutations in this gene cause defects in embryo development.
Chr1:6594869-6594955;+	Chr1	6594869	6594955	87	+	45.8	6594938	24	AT1G19100.1	TRUE	promoter	promoter	66	AT1G19100		AtMORC6		Encodes a member of the conserved Microrchidia (MORC) adenosine triphosphatase (ATPase) family, predicted to catalyze alterations in chromosome superstructure. Required for heterochromatin condensation and gene silencing.
Chr1:6602094-6602253;+	Chr1	6602094	6602253	160	+	312.84	6602112	24	AT1G19110.1	TRUE	promoter	promoter	64	AT1G19110				inter-alpha-trypsin inhibitor heavy chain-like protein
Chr1:6608054-6608216;+	Chr1	6608054	6608216	163	+	414.38	6608110	24	AT1G19120.1	TRUE	promoter	promoter	98	AT1G19120		LSM1A		Small nuclear ribonucleoprotein family protein
Chr1:6612734-6612828;+	Chr1	6612734	6612828	95	+	453.03	6612768	24	AT1G19150.1	TRUE	promoter	promoter	27	AT1G19150	AT1G19140	LHCA2*1	COQ9	PSI type II chlorophyll a/b-binding protein (Lhca2*1) mRNA, The mRNA is cell-to-cell mobile.
Chr1:6616619-6616769;+	Chr1	6616619	6616769	151	+	118.66	6616686	24	AT1G19170.1	TRUE	promoter	promoter	81	AT1G19170				Pectin lyase-like superfamily protein
Chr1:6622042-6622454;+	Chr1	6622042	6622454	413	+	8588.59	6622123	24	AT1G19180.1;AT1G19180.2	TRUE	promoter	promoter	30	AT1G19180		AtJAZ1		JAZ1 is a nuclear-localized protein involved in jasmonate signaling. JAZ1 transcript levels rise in response to a jasmonate stimulus. JAZ1 can interact with the COI1 F-box subunit of an SCF E3 ubiquitin ligase in a yeast-two-hybrid assay only in the presence of jasmonate-isoleucine (JA-ILE) or coronatine. Application of jasmonate methyl ester to Arabidopsis roots reduces the levels of a JAZ1:GUS …
Chr1:6662457-6662547;+	Chr1	6662457	6662547	91	+	93.57	6662498	24	AT1G19270.1	TRUE	promoter	promoter	35	AT1G19270		DA1		Encodes a ubiquitin-activated peptidase that is a member of a small (7 member) ubiquitin binding protein family. It appears to play a role in regulation of endoreduplication in leaf epidermal tissue. Together with CUC2/CUC3-UBP15 part of a regulatory module which controls the initiation of axillary meristems, thereby determining plant architecture.
Chr1:6662858-6662983;+	Chr1	6662858	6662983	126	+	47.78	6662894	24	AT1G19270.1	TRUE	fiveUTR	fiveUTR	69	AT1G19270		DA1		Encodes a ubiquitin-activated peptidase that is a member of a small (7 member) ubiquitin binding protein family. It appears to play a role in regulation of endoreduplication in leaf epidermal tissue. Together with CUC2/CUC3-UBP15 part of a regulatory module which controls the initiation of axillary meristems, thereby determining plant architecture.
Chr1:6666121-6666202;+	Chr1	6666121	6666202	82	+	40.64	6666128	23	AT1G19290.1	TRUE	proximal	proximal	60	AT1G19290		TANG2		Pentatricopeptide repeat (PPR) superfamily protein
Chr1:6671712-6671757;+	Chr1	6671712	6671757	46	+	13.74	6671715	3		FALSE	antisense	antisense_CDS	9		AT1G19300		ATGATL1
Chr1:6679280-6679289;+	Chr1	6679280	6679289	10	+	28.57	6679282	10	AT1G19320.1	TRUE	promoter	promoter	5	AT1G19320				Pathogenesis-related thaumatin superfamily protein
Chr1:6684726-6684845;+	Chr1	6684726	6684845	120	+	54.45	6684769	22	AT1G19340.1	TRUE	promoter	promoter	33	AT1G19340				Methyltransferase MT-A70 family protein
Chr1:6688513-6688585;+	Chr1	6688513	6688585	73	+	394.27	6688522	24	AT1G19350.4;AT1G19350.3;AT1G19350.5;AT1G19350.1;AT1G19350.6	TRUE	promoter	promoter	11	AT1G19350		BES1		Encodes brassinosteroid (BR) signalling protein that accumulates in the nucleus as dephosphorylated form in response to BRs. Is phosphorylated by the BIN2 GSK3 kinase. It synergistically interacts with BIM1 to bind to E box sequences (CANNTG). The protein contains a nuclear localization signal (NLS), followed by a highly conserved amino-terminal domain (N) shared by all family members, a BIN2 pho…
Chr1:6688695-6688858;+	Chr1	6688695	6688858	164	+	440.3	6688705	24	AT1G19350.4;AT1G19350.3;AT1G19350.5;AT1G19350.1;AT1G19350.6	TRUE	promoter	promoter	100	AT1G19350		BES1		Encodes brassinosteroid (BR) signalling protein that accumulates in the nucleus as dephosphorylated form in response to BRs. Is phosphorylated by the BIN2 GSK3 kinase. It synergistically interacts with BIM1 to bind to E box sequences (CANNTG). The protein contains a nuclear localization signal (NLS), followed by a highly conserved amino-terminal domain (N) shared by all family members, a BIN2 pho…
Chr1:6697044-6697065;+	Chr1	6697044	6697065	22	+	101.1	6697046	22	AT1G19373.1;AT1G19376.1	TRUE	proximal	proximal	11	AT1G19373				snoRNA
Chr1:6697919-6698279;+	Chr1	6697919	6698279	361	+	22346.1	6698058	24	AT1G19380.1	TRUE	promoter	promoter	69	AT1G19380				sugar, putative (DUF1195)
Chr1:6699847-6699848;+	Chr1	6699847	6699848	2	+	25.07	6699847	11		FALSE	intergenic	intergenic	1
Chr1:6709781-6709888;+	Chr1	6709781	6709888	108	+	393.61	6709787	24	AT1G19394.1;AT1G19396.2;AT1G19396.1;AT1G19396.3	TRUE	promoter	promoter	90	AT1G19396				hypothetical protein
Chr1:6712748-6712811;+	Chr1	6712748	6712811	64	+	20.49	6712770	10		FALSE	antisense	antisense_intron	47		AT1G19400		E-4PDHase
Chr1:6728766-6728794;+	Chr1	6728766	6728794	29	+	19.81	6728772	8	AT1G19440.1	FALSE	proximal	proximal	25	AT1G19440		KCS4		Encodes KCS4, a member of the 3-ketoacyl-CoA synthase family involved in the biosynthesis of VLCFA (very long chain fatty acids).
Chr1:6728816-6729151;+	Chr1	6728816	6729151	336	+	418.98	6729104	24	AT1G19440.1	TRUE	fiveUTR	fiveUTR	248	AT1G19440		KCS4		Encodes KCS4, a member of the 3-ketoacyl-CoA synthase family involved in the biosynthesis of VLCFA (very long chain fatty acids).
Chr1:6731682-6731736;+	Chr1	6731682	6731736	55	+	9.65	6731699	3		FALSE	antisense	antisense_CDS	21		AT1G19450
Chr1:6744389-6744456;+	Chr1	6744389	6744456	68	+	81.82	6744414	24	AT1G19480.1;AT1G19480.2	TRUE	promoter	promoter	34	AT1G19480				DNA glycosylase superfamily protein
Chr1:6746769-6746869;+	Chr1	6746769	6746869	101	+	757.28	6746773	24	AT1G19485.2;AT1G19485.1	TRUE	promoter	promoter	46	AT1G19485				Transducin/WD40 repeat-like superfamily protein
Chr1:6759876-6760028;+	Chr1	6759876	6760028	153	+	160.71	6759973	24	AT1G19520.2;AT1G19520.1	TRUE	promoter	promoter	71	AT1G19520		NFD5		Ribosomal pentatricopeptide repeat protein
Chr1:6763823-6763892;+	Chr1	6763823	6763892	70	+	19.14	6763876	6	AT1G19530.1	TRUE	promoter	promoter	47	AT1G19530				DNA polymerase epsilon catalytic subunit A
Chr1:6763913-6763999;+	Chr1	6763913	6763999	87	+	471.73	6763916	24	AT1G19530.1	TRUE	promoter	promoter	9	AT1G19530				DNA polymerase epsilon catalytic subunit A
Chr1:6765668-6765695;+	Chr1	6765668	6765695	28	+	60.89	6765672	24	AT1G19540.1	TRUE	promoter	promoter	11	AT1G19540				NmrA-like negative transcriptional regulator family protein
Chr1:6774696-6774915;+	Chr1	6774696	6774915	220	+	1166.31	6774820	24	AT1G19580.2;AT1G19580.1	TRUE	promoter	promoter	45	AT1G19580	AT1G19570	GAMMA	ATDHAR1	Encodes mitochondrial gamma carbonic anhydrase. Component of the NADH dehydrogenase complex.
Chr1:6778930-6779081;+	Chr1	6778930	6779081	152	+	873.3	6779028	24	AT1G19600.1	TRUE	promoter	promoter	34	AT1G19600				pfkB-like carbohydrate kinase family protein
Chr1:6805414-6805502;+	Chr1	6805414	6805502	89	+	109.42	6805459	24	AT1G19680.1	TRUE	promoter	promoter	31	AT1G19680				RING/U-box superfamily protein
Chr1:6814731-6814890;+	Chr1	6814731	6814890	160	+	459.71	6814822	24	AT1G19710.1	TRUE	promoter	promoter	72	AT1G19710				UDP-Glycosyltransferase superfamily protein
Chr1:6824301-6824438;+	Chr1	6824301	6824438	138	+	1713.87	6824351	24	AT1G19740.1	TRUE	promoter	promoter	39	AT1G19740	AT1G19730		ATH4	ATP-dependent protease La (LON) domain protein
Chr1:6826841-6826908;+	Chr1	6826841	6826908	68	+	28.01	6826899	14	AT1G19750.1	TRUE	promoter	promoter	15	AT1G19750		CSA-2		Transducin/WD40 repeat-like superfamily protein
Chr1:6832321-6832525;+	Chr1	6832321	6832525	205	+	14076.9	6832327	24	AT1G19770.1	TRUE	promoter	promoter	2	AT1G19770		ATPUP14		Member of a family of proteins related to PUP1, a purine transporter. May be involved in the transport of purine and purine derivatives such as cytokinins, across the plasma membrane. The mRNA is cell-to-cell mobile.
Chr1:6846323-6846418;+	Chr1	6846323	6846418	96	+	531.15	6846370	24	AT1G19800.1;AT1G19800.3;AT1G19800.2	TRUE	promoter	promoter	17	AT1G19800		ABCI14		Encodes a permease-like protein involved in lipid transfer from the ER to the chloroplast, more specifically, transfer of phosphatidate across the chloroplast inner membrane. Mutant leaves accumulate trigalactosyldiacylglycerol, triacylglycerol and phosphatidate. Chloroplast lipids are altered in their fatty acid composition and as a consequence the development of chloroplasts in the mutants are …
Chr1:6886808-6887020;+	Chr1	6886808	6887020	213	+	61.68	6886903	24	AT1G19850.1	TRUE	promoter	promoter	140	AT1G19850		ARF5		Encodes a transcription factor (IAA24) mediating embryo axis formation and vascular development. Similar to AUXIN RESPONSIVE FACTOR 1 (ARF1) shown to bind to auxin responsive elements (AREs), and to the maize transcriptional activator VIVIPAROUS 1( VP1). In situ hybridization shows expression in provascular tissue of embryos, the emerging shoot primordia, then is restricted to provascular tissue,…
Chr1:6887071-6887339;+	Chr1	6887071	6887339	269	+	156.83	6887085	24	AT1G19850.1	TRUE	fiveUTR	fiveUTR	225	AT1G19850		ARF5		Encodes a transcription factor (IAA24) mediating embryo axis formation and vascular development. Similar to AUXIN RESPONSIVE FACTOR 1 (ARF1) shown to bind to auxin responsive elements (AREs), and to the maize transcriptional activator VIVIPAROUS 1( VP1). In situ hybridization shows expression in provascular tissue of embryos, the emerging shoot primordia, then is restricted to provascular tissue,…
Chr1:6913199-6913375;+	Chr1	6913199	6913375	177	+	2010.75	6913245	24	AT1G19910.1	TRUE	promoter	promoter	56	AT1G19910		ATVHA-C2		vacuolar H+-pumping ATPase 16 kDa proteolipid (ava-p2)
Chr1:6924065-6924272;+	Chr1	6924065	6924272	208	+	181.86	6924190	24	AT1G19950.1	TRUE	promoter	promoter	62	AT1G19950		HVA22H		HVA22-like protein H (ATHVA22H)
Chr1:6928038-6928068;+	Chr1	6928038	6928068	31	+	117.86	6928042	24	AT1G19960.1	TRUE	promoter	promoter	2	AT1G19960				Unknown gene, expression decreased in response to Mn and increased by cytokinin.
Chr1:6930257-6930277;+	Chr1	6930257	6930277	21	+	13.76	6930271	3	AT1G19968.1	TRUE	promoter	promoter	17	AT1G19968				other_RNA
Chr1:6933012-6933059;+	Chr1	6933012	6933059	48	+	102.87	6933014	24	AT1G19980.1	TRUE	promoter	promoter	26	AT1G19980	AT1G19970			cytomatrix protein-like protein
Chr1:6935214-6935325;+	Chr1	6935214	6935325	112	+	487.02	6935252	24	AT1G19990.1	TRUE	promoter	promoter	25	AT1G19990				nucleolin
Chr1:6941136-6941188;+	Chr1	6941136	6941188	53	+	373.86	6941181	22	AT1G20015.1	TRUE	proximal	proximal	6	AT1G20015				snoRNA
Chr1:6942614-6942857;+	Chr1	6942614	6942857	244	+	13084.5	6942767	24	AT1G20020.3;AT1G20020.1;AT1G20020.2	TRUE	promoter	promoter	111	AT1G20020		ATLFNR2		Encodes a leaf-type ferredoxin:NADP(H) oxidoreductase. It is present in both chloroplast stroma and thylakoid membranes but is more abundant in the stroma The mRNA is cell-to-cell mobile.
Chr1:6945615-6945701;+	Chr1	6945615	6945701	87	+	45.57	6945675	22	AT1G20030.2;AT1G20030.1	TRUE	promoter	promoter	49	AT1G20030				Pathogenesis-related thaumatin superfamily protein
Chr1:6948924-6949210;+	Chr1	6948924	6949210	287	+	3428.06	6949101	24	AT1G20050.1	TRUE	promoter	promoter	72	AT1G20050	AT1G20040	HYD1		C-8 sterol isomerase that also plays a role in miRNA function.
Chr1:6956496-6956564;+	Chr1	6956496	6956564	69	+	24.14	6956513	11	AT1G20065.2;AT1G20065.1	TRUE	promoter	promoter	41	AT1G20065	AT1G20060			DNA-directed RNA polymerase I subunit RPA12-like protein
Chr1:6961331-6961337;+	Chr1	6961331	6961337	7	+	11.45	6961335	3		FALSE	intergenic	intergenic	2
Chr1:6966841-6967192;+	Chr1	6966841	6967192	352	+	3886.56	6967010	24	AT1G20090.1	TRUE	promoter	promoter	92	AT1G20090		ARAC4		Member of the Rho GTPase family. Functions to organize the microtubular cytoskeleton in combination with RIC1 and RIC4. These interactions affect pavement cell morphogenesis and pollen tube growth. ROP2 expression is stimulated by brassinosteroid treatment. Inhibit light-induced stomatal opening. The mRNA is cell-to-cell mobile.
Chr1:6971334-6971566;+	Chr1	6971334	6971566	233	+	1744.92	6971444	24	AT1G20110.1	TRUE	promoter	promoter	98	AT1G20110		FREE1		Encodes a protein that is localized to the peripheral membrane of late endosomal compartments. Involved in the regulation of mulitivesicular/prevacuolar compartment protein sorting. Loss of function mutations are embryo lethal. Regulates IRT1-dependent metal transport and metal homeostasis. The mRNA is cell-to-cell mobile.
Chr1:6978285-6978359;+	Chr1	6978285	6978359	75	+	24.74	6978320	13	AT1G20130.2;AT1G20130.1	TRUE	CDS	CDS	48	AT1G20130				GDSL-motif esterase/acyltransferase/lipase. Enzyme group with broad substrate specificity that may catalyze acyltransfer or hydrolase reactions with lipid and non-lipid substrates.
Chr1:6986314-6986413;+	Chr1	6986314	6986413	100	+	820.88	6986362	24	AT1G20140.1	TRUE	promoter	promoter	6	AT1G20140		ASK4		SKP1-like 4
Chr1:7009534-7009630;+	Chr1	7009534	7009630	97	+	51.22	7009566	24	AT1G20230.1	TRUE	promoter	promoter	31	AT1G20230	AT1G20225			Pentatricopeptide repeat (PPR) superfamily protein
Chr1:7016631-7016887;+	Chr1	7016631	7016887	257	+	5373.11	7016697	24	AT1G20260.1	TRUE	promoter	promoter	65	AT1G20260		AtVAB3		One of three genes encoding the vacuolar ATP synthase subunit B1. The protein binds to and co-localizes with F-actin, bundles F-actin to form higher-order structure, and stabilizes actin filaments in vitro. The mRNA is cell-to-cell mobile.
Chr1:7017637-7017679;+	Chr1	7017637	7017679	43	+	36.18	7017679	17	AT1G20260.1	FALSE	CDS	CDS	11	AT1G20260		AtVAB3		One of three genes encoding the vacuolar ATP synthase subunit B1. The protein binds to and co-localizes with F-actin, bundles F-actin to form higher-order structure, and stabilizes actin filaments in vitro. The mRNA is cell-to-cell mobile.
Chr1:7029566-7029705;+	Chr1	7029566	7029705	140	+	484	7029650	24	AT1G20300.1	TRUE	promoter	promoter	31	AT1G20300	AT1G20290			Pentatricopeptide repeat (PPR) superfamily protein
Chr1:7032234-7032259;+	Chr1	7032234	7032259	26	+	19.3	7032249	11	AT1G20310.1	TRUE	promoter	promoter	5	AT1G20310				syringolide-induced protein
Chr1:7032289-7032350;+	Chr1	7032289	7032350	62	+	327.42	7032291	17	AT1G20310.1	TRUE	promoter	promoter	32	AT1G20310				syringolide-induced protein
Chr1:7038616-7038671;+	Chr1	7038616	7038671	56	+	22.15	7038643	12		FALSE	intergenic	intergenic	44
Chr1:7038889-7038971;+	Chr1	7038889	7038971	83	+	22.58	7038934	8		FALSE	antisense	antisense_threeUTR	77		AT1G20330		CVP1
Chr1:7043204-7043215;+	Chr1	7043204	7043215	12	+	45.02	7043207	22		FALSE	antisense	antisense_CDS	1		AT1G20340		DRT112
Chr1:7043644-7043755;+	Chr1	7043644	7043755	112	+	289.95	7043724	24	AT1G20350.1	TRUE	promoter	promoter	54	AT1G20350	AT1G20340	ATTIM17-1	DRT112	mitochondrial inner membrane translocase
Chr1:7061575-7061588;+	Chr1	7061575	7061588	14	+	35.7	7061581	20	AT1G20380.1	TRUE	promoter	promoter	5	AT1G20380		POQR		Putative prolyl oligopeptidase, associated with quantitive disease resistance to S. sclerotiorum.
Chr1:7062096-7062211;+	Chr1	7062096	7062211	116	+	54.63	7062148	24	AT1G20380.1	TRUE	CDS	CDS	38	AT1G20380		POQR		Putative prolyl oligopeptidase, associated with quantitive disease resistance to S. sclerotiorum.
Chr1:7084666-7084811;+	Chr1	7084666	7084811	146	+	30.87	7084751	15		FALSE	antisense	antisense_CDS	120		AT1G20440		AtCOR47
Chr1:7088144-7088294;+	Chr1	7088144	7088294	151	+	258.22	7088242	24		FALSE	antisense	antisense_CDS	44		AT1G20450		ERD10
Chr1:7088346-7088376;+	Chr1	7088346	7088376	31	+	259.35	7088350	20		FALSE	antisense	antisense_CDS	4		AT1G20450		ERD10
Chr1:7091252-7091343;+	Chr1	7091252	7091343	92	+	407.43	7091295	24	AT1G20460.1	TRUE	promoter	promoter	19	AT1G20460				NADH-ubiquinone oxidoreductase chain
Chr1:7094255-7094269;+	Chr1	7094255	7094269	15	+	18.26	7094262	7	AT1G20470.1	TRUE	promoter	promoter	7	AT1G20470		SAUR60		SAUR-like auxin-responsive protein family
Chr1:7098449-7098483;+	Chr1	7098449	7098483	35	+	18.33	7098483	4		FALSE	antisense	antisense_CDS	33		AT1G20490
Chr1:7106125-7106201;+	Chr1	7106125	7106201	77	+	26.31	7106154	16	AT1G20515.1	TRUE	promoter	promoter	23	AT1G20515	AT1G20510		OPCL1	Natural antisense transcript overlaps with AT1G20520
Chr1:7112559-7112693;+	Chr1	7112559	7112693	135	+	913.15	7112610	24	AT1G20540.1	TRUE	promoter	promoter	21	AT1G20540				Transducin/WD40 repeat-like superfamily protein
Chr1:7128844-7129095;+	Chr1	7128844	7129095	252	+	1145.83	7128889	24	AT1G20580.1	TRUE	promoter	promoter	2	AT1G20580	AT1G20575		DPMS1	Small nuclear ribonucleoprotein family protein
Chr1:7142949-7143134;+	Chr1	7142949	7143134	186	+	18189.1	7143089	24	AT1G20620.5;AT1G20620.1;AT1G20620.2	TRUE	promoter	promoter	3	AT1G20620		ATCAT3		Catalase, catalyzes the breakdown of hydrogen peroxide (H2O2) into water and oxygen. The mRNA is cell-to-cell mobile.
Chr1:7143862-7144038;+	Chr1	7143862	7144038	177	+	88.05	7143997	24	AT1G20620.5;AT1G20620.1;AT1G20620.2;AT1G20620.4	FALSE	intron	intron	126	AT1G20620		ATCAT3		Catalase, catalyzes the breakdown of hydrogen peroxide (H2O2) into water and oxygen. The mRNA is cell-to-cell mobile.
Chr1:7144079-7144156;+	Chr1	7144079	7144156	78	+	123.68	7144120	24	AT1G20620.5;AT1G20620.1;AT1G20620.2;AT1G20620.4	FALSE	promoter	promoter	40	AT1G20620		ATCAT3		Catalase, catalyzes the breakdown of hydrogen peroxide (H2O2) into water and oxygen. The mRNA is cell-to-cell mobile.
Chr1:7144417-7144715;+	Chr1	7144417	7144715	299	+	50.98	7144461	23	AT1G20620.5;AT1G20620.1;AT1G20620.2;AT1G20620.4	FALSE	fiveUTR	fiveUTR	228	AT1G20620		ATCAT3		Catalase, catalyzes the breakdown of hydrogen peroxide (H2O2) into water and oxygen. The mRNA is cell-to-cell mobile.
Chr1:7144825-7145012;+	Chr1	7144825	7145012	188	+	70.69	7144831	24	AT1G20620.5;AT1G20620.1;AT1G20620.2;AT1G20620.4	FALSE	CDS	CDS	123	AT1G20620		ATCAT3		Catalase, catalyzes the breakdown of hydrogen peroxide (H2O2) into water and oxygen. The mRNA is cell-to-cell mobile.
Chr1:7145037-7145242;+	Chr1	7145037	7145242	206	+	49.97	7145174	22	AT1G20620.5;AT1G20620.1;AT1G20620.2;AT1G20620.4	FALSE	CDS	CDS	190	AT1G20620		ATCAT3		Catalase, catalyzes the breakdown of hydrogen peroxide (H2O2) into water and oxygen. The mRNA is cell-to-cell mobile.
Chr1:7145271-7145534;+	Chr1	7145271	7145534	264	+	42.61	7145278	21	AT1G20620.5;AT1G20620.1;AT1G20620.2;AT1G20620.4	FALSE	CDS	CDS	175	AT1G20620		ATCAT3		Catalase, catalyzes the breakdown of hydrogen peroxide (H2O2) into water and oxygen. The mRNA is cell-to-cell mobile.
Chr1:7146581-7146825;+	Chr1	7146581	7146825	245	+	6390.5	7146731	24	AT1G20630.1	TRUE	promoter	promoter	43	AT1G20630		CAT1		Catalyzes the reduction of hydrogen peroxide using heme group as cofactor. Protects cells from toxicity by H2O2.
Chr1:7147784-7147911;+	Chr1	7147784	7147911	128	+	88.57	7147875	24	AT1G20630.1	FALSE	CDS	CDS	73	AT1G20630		CAT1		Catalyzes the reduction of hydrogen peroxide using heme group as cofactor. Protects cells from toxicity by H2O2.
Chr1:7154398-7154743;+	Chr1	7154398	7154743	346	+	183.81	7154561	24	AT1G20640.2;AT1G20640.1	TRUE	promoter	promoter	309	AT1G20640		NLP4		Plant regulator RWP-RK family protein
Chr1:7155013-7155152;+	Chr1	7155013	7155152	140	+	15.15	7155053	4	AT1G20640.2;AT1G20640.1	TRUE	intron	intron	120	AT1G20640		NLP4		Plant regulator RWP-RK family protein
Chr1:7169319-7169339;+	Chr1	7169319	7169339	21	+	25.36	7169322	10	AT1G20680.2;AT1G20680.1	TRUE	promoter	promoter	5	AT1G20680				transport/golgi organization-like protein (DUF833)
Chr1:7176770-7176956;+	Chr1	7176770	7176956	187	+	7657.3	7176856	24	AT1G20693.1;AT1G20693.2;AT1G20693.3	TRUE	promoter	promoter	91	AT1G20693		HMG		Encodes a protein belonging to the subgroup of HMGB (high mobility group B) proteins that have a distinctive DNA-binding motif, the HMG-box domain. The motif confers non-sequence specific interaction with linear DNA and structure-specific binding to distorted DNA sites. The HMGB proteins are involved in the assembly of nucleoprotein complexes. Can be phosphorylated by CK2alpha. The mRNA is cell-t…
Chr1:7179415-7179660;+	Chr1	7179415	7179660	246	+	6370.4	7179529	24	AT1G20696.1;AT1G20696.2;AT1G20696.3	TRUE	promoter	promoter	61	AT1G20696		HMGB3		Encodes a protein belonging to the subgroup of HMGB (high mobility group B) proteins that have a distinctive DNA-binding motif, the HMG-box domain. The motif confers non-sequence specific interaction with linear DNA and structure-specific binding to distorted DNA sites. The HMGB proteins are involved in the assembly of nucleoprotein complexes. Can be phosphorylated by CK2alpha. The mRNA is cell-t…
Chr1:7179997-7180070;+	Chr1	7179997	7180070	74	+	18.62	7180025	5	AT1G20696.1;AT1G20696.2;AT1G20696.3	FALSE	CDS	CDS	21	AT1G20696		HMGB3		Encodes a protein belonging to the subgroup of HMGB (high mobility group B) proteins that have a distinctive DNA-binding motif, the HMG-box domain. The motif confers non-sequence specific interaction with linear DNA and structure-specific binding to distorted DNA sites. The HMGB proteins are involved in the assembly of nucleoprotein complexes. Can be phosphorylated by CK2alpha. The mRNA is cell-t…
Chr1:7209340-7209544;+	Chr1	7209340	7209544	205	+	477.36	7209401	24	AT1G20760.1	TRUE	promoter	promoter	62	AT1G20760		AtEH1		EH domain containing protein.
Chr1:7217038-7217239;+	Chr1	7217038	7217239	202	+	333.01	7217131	24	AT1G20780.1	TRUE	promoter	promoter	90	AT1G20780	AT1G20770	ATPUB44		Encodes a protein containing a U-box and an ARM domain. Homozygous mutant seedlings have a seedling lethal phenotype with widespread cell death lesions throughout the cotyledons and roots.
Chr1:7217366-7217504;+	Chr1	7217366	7217504	139	+	38.75	7217423	14	AT1G20780.1	TRUE	intron	intron	61	AT1G20780		ATPUB44		Encodes a protein containing a U-box and an ARM domain. Homozygous mutant seedlings have a seedling lethal phenotype with widespread cell death lesions throughout the cotyledons and roots.
Chr1:7231963-7232066;+	Chr1	7231963	7232066	104	+	206.07	7232022	24	AT1G20810.1	TRUE	promoter	promoter	24	AT1G20810				FKBP-like peptidyl-prolyl cis-trans isomerase family protein
Chr1:7233662-7233842;+	Chr1	7233662	7233842	181	+	1562.39	7233726	24	AT1G20816.1	TRUE	promoter	promoter	32	AT1G20816				outer envelope pore-like protein
Chr1:7238761-7238817;+	Chr1	7238761	7238817	57	+	279.18	7238806	24	AT1G20823.1	TRUE	promoter	promoter	11	AT1G20823		AtATL80		Encodes a RING E3 ubiquitin ligase ATL80. Involved in phosphate mobilization and cold stress response in sufficient phosphate growth conditions. The mRNA is cell-to-cell mobile.
Chr1:7242880-7242956;+	Chr1	7242880	7242956	77	+	1019.44	7242924	24	AT1G20830.1	TRUE	promoter	promoter	8	AT1G20830	AT1G20820	MCD1		Encodes MCD1 (MULTIPLE CHLOROPLAST DIVISION SITE 1). Determines the site of chloroplast division in concert with MinD (AT5G24020).
Chr1:7252173-7252207;+	Chr1	7252173	7252207	35	+	648.69	7252176	24	AT1G20850.1	TRUE	promoter	promoter	3	AT1G20850		XCP2		Cysteine peptidase. Enzyme activity detected in leaf.
Chr1:7272507-7272811;+	Chr1	7272507	7272811	305	+	202.81	7272553	24	AT1G20900.1	TRUE	promoter	promoter	147	AT1G20900		AHL27		Encodes an AT hook domain containing protein that acts redundantly with SOB3 to modulate hypocotyl growth inhibition in response to light.
Chr1:7285030-7285145;+	Chr1	7285030	7285145	116	+	678.54	7285058	24	AT1G20920.2;AT1G20920.1	TRUE	promoter	promoter	27	AT1G20920		RCF1		P-loop containing nucleoside triphosphate hydrolases superfamily protein
Chr1:7285301-7285510;+	Chr1	7285301	7285510	210	+	46.75	7285395	19	AT1G20920.2;AT1G20920.1	FALSE	fiveUTR	fiveUTR	121	AT1G20920		RCF1		P-loop containing nucleoside triphosphate hydrolases superfamily protein
Chr1:7285539-7285637;+	Chr1	7285539	7285637	99	+	48.38	7285596	19	AT1G20920.2;AT1G20920.1	FALSE	fiveUTR	fiveUTR	75	AT1G20920		RCF1		P-loop containing nucleoside triphosphate hydrolases superfamily protein
Chr1:7285659-7285977;+	Chr1	7285659	7285977	319	+	92.25	7285735	24	AT1G20920.2;AT1G20920.1	TRUE	fiveUTR	fiveUTR	264	AT1G20920		RCF1		P-loop containing nucleoside triphosphate hydrolases superfamily protein
Chr1:7313908-7314100;+	Chr1	7313908	7314100	193	+	115.2	7313995	24	AT1G20970.1	TRUE	promoter	promoter	107	AT1G20970				calponin-like domain protein
Chr1:7317664-7317760;+	Chr1	7317664	7317760	97	+	23.48	7317748	12	AT1G20970.1	TRUE	CDS	CDS	79	AT1G20970				calponin-like domain protein
Chr1:7324523-7324728;+	Chr1	7324523	7324728	206	+	2818.98	7324591	24	AT1G20980.1	TRUE	promoter	promoter	31	AT1G20980		ATSPL14		Encodes a nuclear plant-specific protein with features characteristic of a transcriptional regulator, including a nuclear localization signal sequence, a plant-specific DNA binding domain (the SBP box), and a protein interaction motif (ankyrin repeats). It unctions as a transcriptional regulator that plays a role not only in sensitivity to FB1, but also in the development of normal plant architec…
Chr1:7325130-7325245;+	Chr1	7325130	7325245	116	+	17.63	7325201	5	AT1G20980.1	FALSE	CDS	CDS	104	AT1G20980		ATSPL14		Encodes a nuclear plant-specific protein with features characteristic of a transcriptional regulator, including a nuclear localization signal sequence, a plant-specific DNA binding domain (the SBP box), and a protein interaction motif (ankyrin repeats). It unctions as a transcriptional regulator that plays a role not only in sensitivity to FB1, but also in the development of normal plant architec…
Chr1:7337698-7337864;+	Chr1	7337698	7337864	167	+	783.53	7337730	24	AT1G21000.1;AT1G21000.2	TRUE	promoter	promoter	51	AT1G21000				PLATZ transcription factor family protein
Chr1:7346155-7346265;+	Chr1	7346155	7346265	111	+	781.61	7346160	24	AT1G21010.1	TRUE	promoter	promoter	4	AT1G21010				PADRE proteinup-regulated after infection by S. sclerotiorun.
Chr1:7366757-7366785;+	Chr1	7366757	7366785	29	+	178.65	7366776	24	AT1G21050.1	TRUE	promoter	promoter	4	AT1G21050				MIZU-KUSSEI-like protein (Protein of unknown function, DUF617)
Chr1:7371252-7371369;+	Chr1	7371252	7371369	118	+	112.69	7371292	18	AT1G21060.2	TRUE	proximal	proximal	49	AT1G21060				Serine/Threonine-kinase, putative (Protein of unknown function, DUF547)
Chr1:7371484-7371808;+	Chr1	7371484	7371808	325	+	247.36	7371641	24	AT1G21060.2;AT1G21060.1	TRUE	promoter	promoter	237	AT1G21060				Serine/Threonine-kinase, putative (Protein of unknown function, DUF547)
Chr1:7374195-7374446;+	Chr1	7374195	7374446	252	+	1134.14	7374270	24	AT1G21065.1	TRUE	promoter	promoter	141	AT1G21065				secondary thiamine-phosphate synthase enzyme
Chr1:7384583-7384879;+	Chr1	7384583	7384879	297	+	317.23	7384792	24	AT1G21090.1	TRUE	fiveUTR	fiveUTR	227	AT1G21090				Cupredoxin superfamily protein
Chr1:7412887-7413036;+	Chr1	7412887	7413036	150	+	180.17	7412932	24	AT1G21170.1	TRUE	proximal	proximal	81	AT1G21170	AT1G21160	SEC5B		Exocyst complex component SEC5
Chr1:7421167-7421262;+	Chr1	7421167	7421262	96	+	197.68	7421243	24	AT1G21200.1	TRUE	promoter	promoter	37	AT1G21200	AT1G21190		LSM3A	sequence-specific DNA binding transcription factor
Chr1:7434259-7434271;+	Chr1	7434259	7434271	13	+	23.06	7434261	10	AT1G21240.1	TRUE	promoter	promoter	1	AT1G21240		WAK3		encodes a wall-associated kinase The mRNA is cell-to-cell mobile.
Chr1:7439214-7439391;+	Chr1	7439214	7439391	178	+	307.83	7439322	24	AT1G21250.1	TRUE	promoter	promoter	59	AT1G21250		AtWAK1		Encodes a cell wall-associated kinase that interacts with AtGRP3 and may function as a signaling receptor of extracellular matrix component such as oligogalacturonides. The mRNA is cell-to-cell mobile.
Chr1:7439419-7439529;+	Chr1	7439419	7439529	111	+	570.74	7439450	24	AT1G21250.1	TRUE	fiveUTR	fiveUTR	1	AT1G21250		AtWAK1		Encodes a cell wall-associated kinase that interacts with AtGRP3 and may function as a signaling receptor of extracellular matrix component such as oligogalacturonides. The mRNA is cell-to-cell mobile.
Chr1:7444751-7445024;+	Chr1	7444751	7445024	274	+	650.51	7444940	24	AT1G21270.1	TRUE	promoter	promoter	28	AT1G21270		WAK2		cytoplasmic serine/threonine protein kinase induced by salicylic acid. mutant plants exhibit a loss of cell expansion and dependence on sugars and salts for seedling growth, affecting the expression and activity of vacuolar invertase.
Chr1:7453684-7453780;+	Chr1	7453684	7453780	97	+	33.4	7453744	15		FALSE	antisense	antisense_CDS	66		AT1G21310		ATEXT3
Chr1:7453885-7453909;+	Chr1	7453885	7453909	25	+	30.51	7453894	16		FALSE	antisense	antisense_CDS	12		AT1G21310		ATEXT3
Chr1:7453970-7454026;+	Chr1	7453970	7454026	57	+	50.44	7453988	21		FALSE	antisense	antisense_CDS	27		AT1G21310		ATEXT3
Chr1:7454078-7454101;+	Chr1	7454078	7454101	24	+	15.18	7454089	3		FALSE	antisense	antisense_CDS	16		AT1G21310		ATEXT3
Chr1:7454176-7454320;+	Chr1	7454176	7454320	145	+	132.15	7454320	24		FALSE	antisense	antisense_CDS	98		AT1G21310		ATEXT3
Chr1:7454353-7454404;+	Chr1	7454353	7454404	52	+	53.11	7454395	21		FALSE	antisense	antisense_CDS	42		AT1G21310		ATEXT3
Chr1:7454437-7454557;+	Chr1	7454437	7454557	121	+	98.69	7454503	24		FALSE	antisense	antisense_CDS	73		AT1G21310		ATEXT3
Chr1:7454590-7454684;+	Chr1	7454590	7454684	95	+	61.51	7454676	22		FALSE	antisense	antisense_CDS	67		AT1G21310		ATEXT3
Chr1:7454755-7454845;+	Chr1	7454755	7454845	91	+	17.26	7454844	5		FALSE	antisense	antisense_CDS	76		AT1G21310		ATEXT3
Chr1:7481330-7481382;+	Chr1	7481330	7481382	53	+	47.9	7481331	23	AT1G21360.1	TRUE	promoter	promoter	10	AT1G21360		GLTP2		glycolipid transfer protein 2
Chr1:7481919-7482027;+	Chr1	7481919	7482027	109	+	31.8	7481938	15	AT1G21360.1	TRUE	intron	intron	86	AT1G21360		GLTP2		glycolipid transfer protein 2
Chr1:7483815-7483928;+	Chr1	7483815	7483928	114	+	29.09	7483915	15	AT1G21370.2;AT1G21370.1	TRUE	promoter	promoter	79	AT1G21370				transmembrane protein
Chr1:7493368-7493511;+	Chr1	7493368	7493511	144	+	224.16	7493440	24	AT1G21400.1	TRUE	promoter	promoter	41	AT1G21400				Thiamin diphosphate-binding fold (THDP-binding) superfamily protein
Chr1:7497090-7497213;+	Chr1	7497090	7497213	124	+	141.81	7497144	24	AT1G21410.1	TRUE	promoter	promoter	48	AT1G21410		SKP2A		AtSKP21 is a homolog of human SKP2, the human F-box protein that recruits E2F1. Contains an F-box motif at the N-terminal region and a C-terminal Leu-rich repeat domain. Forms part of an E3-ubiquitin-ligase SCF (Skp1, cullin, F-box) complex and recruits phosphorylated AtE2Fc, a transcriptional factor that might play a role in cell division and during the transition from skotomorphogenesis to phot…
Chr1:7508660-7508705;+	Chr1	7508660	7508705	46	+	15.9	7508664	5	AT1G21450.1	FALSE	proximal	proximal	35	AT1G21450		SCL1		Encodes a scarecrow-like protein (SCL1). Member of GRAS gene family. The mRNA is cell-to-cell mobile.
Chr1:7508903-7509153;+	Chr1	7508903	7509153	251	+	1137.02	7509128	24	AT1G21450.1	TRUE	fiveUTR	fiveUTR	136	AT1G21450		SCL1		Encodes a scarecrow-like protein (SCL1). Member of GRAS gene family. The mRNA is cell-to-cell mobile.
Chr1:7554751-7554955;+	Chr1	7554751	7554955	205	+	686.36	7554794	24	AT1G21560.2;AT1G21560.3;AT1G21560.1	TRUE	promoter	promoter	85	AT1G21560				hypothetical protein
Chr1:7573901-7574028;+	Chr1	7573901	7574028	128	+	420.14	7573934	24	AT1G21610.1;AT1G21610.2;AT1G21610.3	TRUE	promoter	promoter	51	AT1G21610	AT1G21600	UBN1	PTAC6	wound-responsive family protein
Chr1:7580991-7581272;+	Chr1	7580991	7581272	282	+	3198.14	7581122	24	AT1G21630.2;AT1G21630.1	TRUE	promoter	promoter	66	AT1G21630		AtEH2		TPLATE Adaptor complex subunit.
Chr1:7582260-7582283;+	Chr1	7582260	7582283	24	+	16.48	7582276	5	AT1G21630.2;AT1G21630.1	FALSE	CDS	CDS	5	AT1G21630		AtEH2		TPLATE Adaptor complex subunit.
Chr1:7582487-7582631;+	Chr1	7582487	7582631	145	+	18.71	7582630	7	AT1G21630.2;AT1G21630.1	FALSE	CDS	CDS	129	AT1G21630		AtEH2		TPLATE Adaptor complex subunit.
Chr1:7586311-7586357;+	Chr1	7586311	7586357	47	+	18.69	7586313	4	AT1G21630.2;AT1G21630.1	FALSE	CDS	CDS	44	AT1G21630		AtEH2		TPLATE Adaptor complex subunit.
Chr1:7588518-7588756;+	Chr1	7588518	7588756	239	+	1043.6	7588701	24	AT1G21640.2;AT1G21640.1	TRUE	fiveUTR	fiveUTR	127	AT1G21640		ATNADK2		Encodes a protein with NAD kinase activity. The protein was also shown to bind calmodulin.
Chr1:7605592-7605969;+	Chr1	7605592	7605969	378	+	750.88	7605717	24	AT1G21660.1	TRUE	promoter	promoter	91	AT1G21660		AUXILIN-LIKE3		Chaperone DnaJ-domain superfamily protein
Chr1:7610391-7610425;+	Chr1	7610391	7610425	35	+	829.2	7610399	24	AT1G21670.1	TRUE	promoter	promoter	6	AT1G21670				DPP6 amino-terminal domain protein
Chr1:7612937-7613037;+	Chr1	7612937	7613037	101	+	684.83	7613006	24	AT1G21680.1	TRUE	promoter	promoter	7	AT1G21680				DPP6 N-terminal domain-like protein
Chr1:7615516-7615681;+	Chr1	7615516	7615681	166	+	2283.54	7615645	24	AT1G21690.3;AT1G21690.1;AT1G21690.4;AT1G21690.2	TRUE	promoter	promoter	4	AT1G21690		EMB1968		ATPase family associated with various cellular activities (AAA)
Chr1:7624361-7624433;+	Chr1	7624361	7624433	73	+	75.45	7624403	24	AT1G21710.1	TRUE	promoter	promoter	40	AT1G21710	AT1G21700	ATOGG1	ATSWI3C	Encodes 8-oxoguanine-DNA glycosylase. DNA repair enzyme.
Chr1:7626231-7626373;+	Chr1	7626231	7626373	143	+	1759.55	7626336	24	AT1G21720.1	TRUE	promoter	promoter	47	AT1G21720		PBC1		20S proteasome beta subunit PBC1 truncated protein (PBC1)
Chr1:7630107-7630352;+	Chr1	7630107	7630352	246	+	904.68	7630266	24	AT1G21730.1	TRUE	fiveUTR	fiveUTR	35	AT1G21730		Kin7.1		P-loop containing nucleoside triphosphate hydrolases superfamily protein
Chr1:7641229-7641345;+	Chr1	7641229	7641345	117	+	36.65	7641300	19	AT1G21740.1	TRUE	proximal	proximal	88	AT1G21740	AT1G21738			DUF630 family protein, putative (DUF630 and DUF632)
Chr1:7645600-7645903;+	Chr1	7645600	7645903	304	+	15574.5	7645723	24	AT1G21750.1;AT1G21750.2	TRUE	promoter	promoter	6	AT1G21750		ATPDI5		Encodes a protein disulfide isomerase-like (PDIL) protein, a member of a multigene family within the thioredoxin (TRX) superfamily isoform contains non-consensus GA donor splice site at intron 9. Transcript levels for this gene are up-regulated in response to three different chemical inducers of ER stress (dithiothreitol, beta-mercaptoethanol, and tunicamycin). Neither AtIRE1-2 nor AtbZIP60 appea…
Chr1:7646469-7646735;+	Chr1	7646469	7646735	267	+	120.32	7646617	24	AT1G21750.1;AT1G21750.2	FALSE	CDS	CDS	177	AT1G21750		ATPDI5		Encodes a protein disulfide isomerase-like (PDIL) protein, a member of a multigene family within the thioredoxin (TRX) superfamily isoform contains non-consensus GA donor splice site at intron 9. Transcript levels for this gene are up-regulated in response to three different chemical inducers of ER stress (dithiothreitol, beta-mercaptoethanol, and tunicamycin). Neither AtIRE1-2 nor AtbZIP60 appea…
Chr1:7646847-7647019;+	Chr1	7646847	7647019	173	+	63.17	7646996	23	AT1G21750.1;AT1G21750.2	FALSE	CDS	CDS	137	AT1G21750		ATPDI5		Encodes a protein disulfide isomerase-like (PDIL) protein, a member of a multigene family within the thioredoxin (TRX) superfamily isoform contains non-consensus GA donor splice site at intron 9. Transcript levels for this gene are up-regulated in response to three different chemical inducers of ER stress (dithiothreitol, beta-mercaptoethanol, and tunicamycin). Neither AtIRE1-2 nor AtbZIP60 appea…
Chr1:7647579-7647668;+	Chr1	7647579	7647668	90	+	83.06	7647637	24	AT1G21750.1;AT1G21750.2	FALSE	CDS	CDS	58	AT1G21750		ATPDI5		Encodes a protein disulfide isomerase-like (PDIL) protein, a member of a multigene family within the thioredoxin (TRX) superfamily isoform contains non-consensus GA donor splice site at intron 9. Transcript levels for this gene are up-regulated in response to three different chemical inducers of ER stress (dithiothreitol, beta-mercaptoethanol, and tunicamycin). Neither AtIRE1-2 nor AtbZIP60 appea…
Chr1:7647885-7647930;+	Chr1	7647885	7647930	46	+	12.63	7647894	3	AT1G21750.1;AT1G21750.2	FALSE	CDS	CDS	19	AT1G21750		ATPDI5		Encodes a protein disulfide isomerase-like (PDIL) protein, a member of a multigene family within the thioredoxin (TRX) superfamily isoform contains non-consensus GA donor splice site at intron 9. Transcript levels for this gene are up-regulated in response to three different chemical inducers of ER stress (dithiothreitol, beta-mercaptoethanol, and tunicamycin). Neither AtIRE1-2 nor AtbZIP60 appea…
Chr1:7649138-7649298;+	Chr1	7649138	7649298	161	+	662.45	7649257	24	AT1G21760.1	TRUE	promoter	promoter	54	AT1G21760		ATFBP7		This gene is predicted to encode an F-box protein that is evolutionarily conserved between Arabidopsis and other eukaryotes including S.cerevisiae and humans. It may play a role in regulating translation under conditions of temperature stress. FBP7 transcript levels are increased at high and low temperatures. The mRNA is cell-to-cell mobile.
Chr1:7651755-7652061;+	Chr1	7651755	7652061	307	+	266.68	7651859	24	AT1G21760.1;AT1G21780.2;AT1G21780.1	TRUE	promoter	promoter	145	AT1G21780	AT1G21770			BTB/POZ domain-containing protein. Contains similarity to gb:AJ000644 SPOP (speckle-type POZ protein) from Homo sapiens and contains a PF:00651 BTB/POZ domain. ESTs gb:T75841, gb:R89974, gb:R30221, gb:N96386, gb:T76457, gb:AI100013 and gb:T76456 come from this genesupported by full-length. Interacts with CUL3A and CUL3B.
Chr1:7652372-7652528;+	Chr1	7652372	7652528	157	+	2327.76	7652445	24	AT1G21780.2;AT1G21780.1	TRUE	fiveUTR	fiveUTR	18	AT1G21780	AT1G21770			BTB/POZ domain-containing protein. Contains similarity to gb:AJ000644 SPOP (speckle-type POZ protein) from Homo sapiens and contains a PF:00651 BTB/POZ domain. ESTs gb:T75841, gb:R89974, gb:R30221, gb:N96386, gb:T76457, gb:AI100013 and gb:T76456 come from this genesupported by full-length. Interacts with CUL3A and CUL3B.
Chr1:7654212-7654303;+	Chr1	7654212	7654303	92	+	123.42	7654256	24	AT1G21790.1	TRUE	promoter	promoter	4	AT1G21790				TRAM, LAG1 and CLN8 (TLC) lipid-sensing domain containing protein
Chr1:7666430-7666480;+	Chr1	7666430	7666480	51	+	42.32	7666461	20	AT1G21840.1	TRUE	promoter	promoter	30	AT1G21840		UREF		Encodes a urease accessory protein which is essential for the activation of plant urease.
Chr1:7680364-7680703;+	Chr1	7680364	7680703	340	+	1346.94	7680511	24	AT1G21880.1;AT1G21880.2	TRUE	promoter	promoter	108	AT1G21880		LYM1		Encodes a lysin-motif protein mediating bacterial peptidoglycan sensing and immunity to bacterial infection. Induction of chitin-responsive genes by chitin treatment is not blocked in the mutant. It contains a C-terminal GPI anchor signal and is an ortholog of OsLYP4 and OsLYP6. Phosphatidylinositol 4-phosphate 5-kinase (PIP5K) enzyme family member.
Chr1:7696477-7696702;+	Chr1	7696477	7696702	226	+	1269.14	7696537	24	AT1G21910.1	TRUE	promoter	promoter	2	AT1G21910		DREB26		encodes a member of the DREB subfamily A-5 of ERF/AP2 transcription factor family. The protein contains one AP2 domain. There are 15 members in this subfamily including RAP2.1, RAP2.9 and RAP2.10.
Chr1:7712861-7712971;+	Chr1	7712861	7712971	111	+	922.08	7712899	24	AT1G21930.1	TRUE	promoter	promoter	33	AT1G21930	AT1G21928			transmembrane protein
Chr1:7734710-7734835;+	Chr1	7734710	7734835	126	+	84.19	7734740	24	AT1G21980.1	TRUE	promoter	promoter	55	AT1G21980		ATPIP5K1		Type I phosphatidylinositol-4-phosphate 5-kinase. Preferentially phosphorylates PtdIns4P. Induced by water stress and abscisic acid in Arabidopsis thaliana. Expressed in procambial cells of leaves, flowers and roots. A N-terminal Membrane Occupation and Recognition Nexus (MORN)affects enzyme activity and distribution.
Chr1:7754260-7754367;+	Chr1	7754260	7754367	108	+	72.13	7754322	23	AT1G22020.1	TRUE	promoter	promoter	21	AT1G22020		SHM6		Encodes a putative serine hydroxymethyltransferase.
Chr1:7759336-7759480;+	Chr1	7759336	7759480	145	+	36.65	7759467	19		FALSE	antisense	antisense_CDS	123		AT1G22030
Chr1:7767909-7768082;+	Chr1	7767909	7768082	174	+	190.86	7767982	24	AT1G22040.1	TRUE	promoter	promoter	47	AT1G22040				Galactose oxidase/kelch repeat superfamily protein
Chr1:7771622-7771703;+	Chr1	7771622	7771703	82	+	53.63	7771643	21	AT1G22050.1	TRUE	promoter	promoter	38	AT1G22050		MUB6		membrane-anchored ubiquitin-fold protein 6 precursor
Chr1:7785769-7785798;+	Chr1	7785769	7785798	30	+	125.54	7785777	24	AT1G22065.1	TRUE	promoter	promoter	6	AT1G22065				hypothetical protein
Chr1:7789388-7789680;+	Chr1	7789388	7789680	293	+	1230.23	7789560	24	AT1G22070.1	TRUE	fiveUTR	fiveUTR	71	AT1G22070		TGA3		Encodes a transcription factor. Like other TGAla-related factors, TGA3 has a highly conserved bZIP region and exhibits similar DNA-binding properties.
Chr1:7826229-7826371;+	Chr1	7826229	7826371	143	+	82	7826269	24	AT1G22170.1	TRUE	promoter	promoter	91	AT1G22170				Phosphoglycerate mutase family protein
Chr1:7835806-7835818;+	Chr1	7835806	7835818	13	+	129.26	7835812	24	AT1G22190.1	TRUE	promoter	promoter	3	AT1G22190		RAP2.4		The gene encodes a putative transcription factor belongings to the abiotic stress-associated DREB A-6 clade. The mRNA is cell-to-cell mobile.
Chr1:7836449-7836549;+	Chr1	7836449	7836549	101	+	19.21	7836526	7	AT1G22190.1	TRUE	CDS	CDS	66	AT1G22190		RAP2.4		The gene encodes a putative transcription factor belongings to the abiotic stress-associated DREB A-6 clade. The mRNA is cell-to-cell mobile.
Chr1:7846596-7846644;+	Chr1	7846596	7846644	49	+	257.23	7846599	24	AT1G22220.1	TRUE	promoter	promoter	6	AT1G22220		AUF2		F-box family protein
Chr1:7850022-7850080;+	Chr1	7850022	7850080	59	+	22.22	7850070	11	AT1G22230.1	TRUE	fiveUTR	fiveUTR	36	AT1G22230				nucleolar GTP-binding protein
Chr1:7858891-7858914;+	Chr1	7858891	7858914	24	+	18.68	7858895	5	AT1G22250.1	TRUE	promoter	promoter	8	AT1G22250				hypothetical protein
Chr1:7865448-7865560;+	Chr1	7865448	7865560	113	+	431.39	7865494	24	AT1G22270.1	TRUE	promoter	promoter	40	AT1G22270	AT1G22260	AtTRM112b	AtZYP1a	Encodes SMO2 (Small Organ 2). Modulates progression of cell division during organ growth.
Chr1:7873930-7874123;+	Chr1	7873930	7874123	194	+	3015.55	7873963	24	AT1G22280.3;AT1G22280.1;AT1G22280.2	TRUE	promoter	promoter	80	AT1G22280		PAPP2C		Encodes a phytochrome-associated protein, PAPP2C (phytochrome-associated protein phosphatase type 2C). PAPP2C interacts in the nucleus with phyA (phytochrome A) and phyB. Functions as a regulator of phytochrome-interacting factor PIF3 by dephosphorylating phytochromes in the nucleus.
Chr1:7874710-7874804;+	Chr1	7874710	7874804	95	+	19.07	7874733	8	AT1G22280.3;AT1G22280.1;AT1G22280.2	FALSE	CDS	CDS	45	AT1G22280		PAPP2C		Encodes a phytochrome-associated protein, PAPP2C (phytochrome-associated protein phosphatase type 2C). PAPP2C interacts in the nucleus with phyA (phytochrome A) and phyB. Functions as a regulator of phytochrome-interacting factor PIF3 by dephosphorylating phytochromes in the nucleus.
Chr1:7886496-7886740;+	Chr1	7886496	7886740	245	+	167.12	7886540	24	AT1G22330.1	TRUE	promoter	promoter	216	AT1G22330				RNA-binding (RRM/RBD/RNP motifs) family protein
Chr1:7887774-7887854;+	Chr1	7887774	7887854	81	+	15.58	7887826	5	AT1G22330.1	TRUE	intron	intron	46	AT1G22330				RNA-binding (RRM/RBD/RNP motifs) family protein
Chr1:7893987-7894068;+	Chr1	7893987	7894068	82	+	28.98	7894046	15		FALSE	antisense	antisense_exon	34		AT1G22350
Chr1:7898064-7898169;+	Chr1	7898064	7898169	106	+	46.88	7898070	17		FALSE	antisense	antisense_threeUTR	76		AT1G22370		AtUGT85A5
Chr1:7898202-7898227;+	Chr1	7898202	7898227	26	+	18.43	7898209	6		FALSE	antisense	antisense_CDS	3		AT1G22370		AtUGT85A5
Chr1:7900496-7900607;+	Chr1	7900496	7900607	112	+	24.43	7900507	10		FALSE	antisense	antisense_threeUTR	51		AT1G22380		AtUGT85A3
Chr1:7903810-7903979;+	Chr1	7903810	7903979	170	+	173.66	7903874	19		FALSE	antisense	antisense_CDS	86		AT1G22400		ATUGT85A1
Chr1:7904004-7904143;+	Chr1	7904004	7904143	140	+	89.99	7904014	15		FALSE	antisense	antisense_CDS	79		AT1G22400		ATUGT85A1
Chr1:7911922-7912095;+	Chr1	7911922	7912095	174	+	3508.14	7912027	24	AT1G22410.1	TRUE	promoter	promoter	66	AT1G22410				Class-II DAHP synthetase family protein
Chr1:7912280-7912389;+	Chr1	7912280	7912389	110	+	18.27	7912283	6	AT1G22410.1	FALSE	CDS	CDS	84	AT1G22410				Class-II DAHP synthetase family protein
Chr1:7912461-7912623;+	Chr1	7912461	7912623	163	+	21.16	7912461	8	AT1G22410.1	FALSE	CDS	CDS	144	AT1G22410				Class-II DAHP synthetase family protein
Chr1:7912706-7912830;+	Chr1	7912706	7912830	125	+	29.45	7912739	15	AT1G22410.1	FALSE	CDS	CDS	79	AT1G22410				Class-II DAHP synthetase family protein
Chr1:7919093-7919283;+	Chr1	7919093	7919283	191	+	565.82	7919160	24	AT1G22430.1;AT1G22430.2	TRUE	promoter	promoter	32	AT1G22430				GroES-like zinc-binding dehydrogenase family protein
Chr1:7922411-7922548;+	Chr1	7922411	7922548	138	+	149.55	7922538	24	AT1G22440.1	TRUE	fiveUTR	fiveUTR	78	AT1G22440				Zinc-binding alcohol dehydrogenase family protein
Chr1:7925241-7925460;+	Chr1	7925241	7925460	220	+	10579.1	7925353	24	AT1G22450.1	TRUE	fiveUTR	fiveUTR	59	AT1G22450		ATCOX6B2		subunit 6b of cytochrome c oxidase
Chr1:7932872-7932948;+	Chr1	7932872	7932948	77	+	21.38	7932913	10		FALSE	antisense	antisense_CDS	50		AT1G22470
Chr1:7949385-7949448;+	Chr1	7949385	7949448	64	+	27.52	7949403	15	AT1G22500.1	TRUE	promoter	promoter	30	AT1G22500		AtATL15		Gene encodes a putative C3HC4-type RING zinc finger factor. it is induced in response to light and ascorbate stimulus.
Chr1:7949478-7949602;+	Chr1	7949478	7949602	125	+	169.86	7949518	24	AT1G22500.1	TRUE	promoter	promoter	73	AT1G22500		AtATL15		Gene encodes a putative C3HC4-type RING zinc finger factor. it is induced in response to light and ascorbate stimulus.
Chr1:7963964-7964083;+	Chr1	7963964	7964083	120	+	181.03	7964043	24	AT1G22540.1	TRUE	promoter	promoter	63	AT1G22540		NPF5.10		Major facilitator superfamily protein
Chr1:7964104-7964215;+	Chr1	7964104	7964215	112	+	87.33	7964179	24	AT1G22540.1	TRUE	fiveUTR	fiveUTR	70	AT1G22540		NPF5.10		Major facilitator superfamily protein
Chr1:7981741-7981864;+	Chr1	7981741	7981864	124	+	134.8	7981791	24	AT1G22590.1	TRUE	promoter	promoter	47	AT1G22590		AGL87		AGAMOUS-like 87
Chr1:7994190-7994400;+	Chr1	7994190	7994400	211	+	159.65	7994301	24	AT1G22610.1	TRUE	promoter	promoter	72	AT1G22610		MCTP6		C2 calcium/lipid-binding plant phosphoribosyltransferase family protein
Chr1:8003274-8003526;+	Chr1	8003274	8003526	253	+	768.21	8003386	24	AT1G22630.1	TRUE	promoter	promoter	105	AT1G22630				SSUH2-like protein
Chr1:8006155-8006232;+	Chr1	8006155	8006232	78	+	103.36	8006198	24	AT1G22640.1	TRUE	promoter	promoter	3	AT1G22640		ATMYB3		MYB-type transcription factor (MYB3) that represses phenylpropanoid biosynthesis gene expression
Chr1:8017336-8017492;+	Chr1	8017336	8017492	157	+	453.9	8017435	24	AT1G22660.2;AT1G22660.1	TRUE	promoter	promoter	40	AT1G22660				Polynucleotide adenylyltransferase family protein
Chr1:8027274-8027322;+	Chr1	8027274	8027322	49	+	634.8	8027297	24	AT1G22690.1;AT1G22690.2;AT1G22690.3	TRUE	promoter	promoter	7	AT1G22690				Gibberellin-regulated family protein
Chr1:8046113-8046262;+	Chr1	8046113	8046262	150	+	976.29	8046164	24	AT1G22730.1	TRUE	promoter	promoter	37	AT1G22730		MRF2		MA3 domain-containing protein
Chr1:8049014-8049241;+	Chr1	8049014	8049241	228	+	327.49	8049097	24	AT1G22730.1;AT1G22740.1	TRUE	promoter	promoter	89	AT1G22740		ATRABG3B		GTP-binding protein Rab7
Chr1:8050801-8050915;+	Chr1	8050801	8050915	115	+	216.62	8050862	24	AT1G22750.1;AT1G22750.3;AT1G22750.4;AT1G22750.2	TRUE	promoter	promoter	23	AT1G22750				transmembrane protein
Chr1:8061721-8062006;+	Chr1	8061721	8062006	286	+	1252.07	8061837	24	AT1G22770.1	TRUE	promoter	promoter	114	AT1G22770		FB		Together with CONSTANTS (CO) and FLOWERING LOCUS T (FT), GIGANTEA promotes flowering under long days in a circadian clock-controlled flowering pathway. GI acts earlier than CO and FT in the pathway by increasing CO and FT mRNA abundance. Located in the nucleus. Regulates several developmental processes, including photoperiod-mediated flowering, phytochrome B signaling, circadian clock, carbohydra…
Chr1:8067833-8068041;+	Chr1	8067833	8068041	209	+	18935.5	8067930	24	AT1G22780.1	TRUE	promoter	promoter	45	AT1G22780		PFL		S18 ribosomal protein involved in the binding of f-Met tRNA during initiation of mRNA translation. Expression restricted to meristems. Mutant phenotype-pointed first leaves,reduced fresh weight, growth retardation.
Chr1:8068189-8068317;+	Chr1	8068189	8068317	129	+	22.93	8068244	10	AT1G22780.1	FALSE	CDS	CDS	95	AT1G22780		PFL		S18 ribosomal protein involved in the binding of f-Met tRNA during initiation of mRNA translation. Expression restricted to meristems. Mutant phenotype-pointed first leaves,reduced fresh weight, growth retardation.
Chr1:8069460-8069605;+	Chr1	8069460	8069605	146	+	121	8069488	24	AT1G22790.1;AT1G22790.2	TRUE	promoter	promoter	48	AT1G22790				Low affinity potassium transport system protein
Chr1:8071914-8072008;+	Chr1	8071914	8072008	95	+	257.32	8071964	24	AT1G22800.1	TRUE	promoter	promoter	37	AT1G22800				S-adenosyl-L-methionine-dependent methyltransferases superfamily protein
Chr1:8075992-8076006;+	Chr1	8075992	8076006	15	+	15.59	8075994	7		FALSE	intergenic	intergenic	12
Chr1:8079232-8079480;+	Chr1	8079232	8079480	249	+	12476.4	8079298	24	AT1G22840.1;AT1G22840.2	TRUE	promoter	promoter	36	AT1G22840		ATCYTC-A		Encodes cytochrome c. Contains two site II (TGGGCC/T) elements, which interact with a TCP-domain transcription factor, and a downstream internal telomeric repeat, and are required for expression of the Cytc-1 gene. Promoter directs preferential expression in root and shoot meristems and in anthers. Double mutants with CYTC-2 accumulate starch during the day, have delayed growth and development an…
Chr1:8083231-8083418;+	Chr1	8083231	8083418	188	+	325.87	8083299	24	AT1G22860.1	TRUE	proximal	proximal	84	AT1G22860		VPS3		Vacuolar sorting protein 39
Chr1:8089290-8089413;+	Chr1	8089290	8089413	124	+	405.21	8089311	24	AT1G22870.1	TRUE	proximal	proximal	54	AT1G22870		SCYL2A		One of two paralogs in Arabidopsis.Loss of both SCYL2B and SCYL2A results in severe growth defects.
Chr1:8095748-8095767;+	Chr1	8095748	8095767	20	+	32.59	8095751	17	AT1G22880.1;AT1G22880.2	TRUE	fiveUTR	fiveUTR	6	AT1G22880		ATCEL5		cellulase 5
Chr1:8098445-8098866;+	Chr1	8098445	8098866	422	+	597.42	8098758	24	AT1G22882.1	TRUE	promoter	promoter	182	AT1G22882		AtSUN3		Encodes a member of the mid-SUN subfamily of SUN-domain proteins that is localized to both the nuclear envelope and the ER. It is involved in early seed development and nuclear morphology. Secreted peptide which functions in plant growth and pathogen defense.
Chr1:8101454-8101653;+	Chr1	8101454	8101653	200	+	1324.18	8101594	24	AT1G22885.1;AT1G22885.2	TRUE	promoter	promoter	73	AT1G22885				transmembrane protein
Chr1:8102763-8102879;+	Chr1	8102763	8102879	117	+	1256.25	8102815	24	AT1G22890.1	TRUE	promoter	promoter	8	AT1G22890		STMP2		Secreted peptide which functions in plant growth and pathogen defense.
Chr1:8105570-8105833;+	Chr1	8105570	8105833	264	+	349.58	8105680	24	AT1G22910.1;AT1G22910.3;AT1G22910.2	TRUE	promoter	promoter	109	AT1G22910				RNA-binding (RRM/RBD/RNP motifs) family protein
Chr1:8117270-8117331;+	Chr1	8117270	8117331	62	+	144.81	8117309	24	AT1G22930.1	FALSE	promoter	promoter	19	AT1G22930				T-complex protein 11
Chr1:8117352-8117546;+	Chr1	8117352	8117546	195	+	2242.84	8117413	24	AT1G22930.1;AT1G22930.2	TRUE	promoter	promoter	29	AT1G22930				T-complex protein 11
Chr1:8117799-8117896;+	Chr1	8117799	8117896	98	+	29.29	8117872	18	AT1G22930.1;AT1G22930.2	FALSE	fiveUTR	fiveUTR	57	AT1G22930				T-complex protein 11
Chr1:8122331-8122435;+	Chr1	8122331	8122435	105	+	364.44	8122380	24	AT1G22940.1	TRUE	promoter	promoter	39	AT1G22940		TH-1		Encodes a bifunctional enzyme required for thiamine (vitamin B1) biosynthesis. TH1 can phosphorylate HMP-P to produce HMP-PP, the pyrimidine heterocyclic subunit of thiamine. TH1 also catalyzes the condensation of HMP-PP and HET to form thiamine monophosphate (TMP). TH1 also appears capable of phosphorylating HMP based on E.coli mutant complementation assays. th1 mutants are thiamine auxotrophs t…
Chr1:8139163-8139174;+	Chr1	8139163	8139174	12	+	25.36	8139166	12	AT1G22990.1	TRUE	promoter	promoter	3	AT1G22990		HIPP22		Heavy metal transport/detoxification superfamily protein
Chr1:8143447-8143582;+	Chr1	8143447	8143582	136	+	23.61	8143447	10	AT1G23000.1	TRUE	promoter	promoter	114	AT1G23000				Heavy metal transport/detoxification superfamily protein
Chr1:8154864-8155082;+	Chr1	8154864	8155082	219	+	78.58	8154999	15		FALSE	intergenic	intergenic	174
Chr1:8156601-8156720;+	Chr1	8156601	8156720	120	+	534.87	8156664	24	AT1G23030.1	TRUE	promoter	promoter	29	AT1G23030		PUB11		Encodes a plant U-Box protein that is capable of binding and ubiquitinating a variety of targets including MYC2,LRR1,KIN and acting as an E3 ligase. Regulates a number of physiological hormonal and environment al responses via selective degradation of targets.Unlike PUB10, its closest homolog in Arabidopsis, it does not appear to play a major role in the MeJA-mediated response.
Chr1:8164799-8165033;+	Chr1	8164799	8165033	235	+	675.96	8164989	24	AT1G23040.1	TRUE	promoter	promoter	135	AT1G23040				hydroxyproline-rich glycoprotein family protein
Chr1:8168469-8168664;+	Chr1	8168469	8168664	196	+	49	8168610	22	AT1G23050.1	TRUE	fiveUTR	fiveUTR	55	AT1G23050	AT1G23052			hydroxyproline-rich glycoprotein family protein
Chr1:8181697-8181784;+	Chr1	8181697	8181784	88	+	18.32	8181697	7		FALSE	antisense	antisense_CDS	40		AT1G23080		ATPIN7
Chr1:8181851-8182009;+	Chr1	8181851	8182009	159	+	47.87	8181949	13		FALSE	antisense	antisense_CDS	91		AT1G23080		ATPIN7
Chr1:8188181-8188323;+	Chr1	8188181	8188323	143	+	33.92	8188271	17		FALSE	antisense	antisense_CDS	65		AT1G23090		AST91
Chr1:8195774-8195860;+	Chr1	8195774	8195860	87	+	272.36	8195811	24	AT1G23100.1	TRUE	promoter	promoter	34	AT1G23100				GroES-like family protein
Chr1:8198614-8198823;+	Chr1	8198614	8198823	210	+	115.95	8198721	24	AT1G23120.1	TRUE	promoter	promoter	88	AT1G23120	AT1G23110			Polyketide cyclase/dehydrase and lipid transport superfamily protein
Chr1:8200351-8200505;+	Chr1	8200351	8200505	155	+	742.83	8200387	24	AT1G23130.1	TRUE	promoter	promoter	40	AT1G23130				Polyketide cyclase/dehydrase and lipid transport superfamily protein
Chr1:8206518-8206591;+	Chr1	8206518	8206591	74	+	32.47	8206542	11	AT1G23149.1;AT1G23150.1	TRUE	promoter	promoter	35	AT1G23149
Chr1:8212605-8212744;+	Chr1	8212605	8212744	140	+	75.73	8212641	24	AT1G23170.2;AT1G23170.1	TRUE	promoter	promoter	53	AT1G23170				transmembrane protein (Protein of unknown function DUF2359, transmembrane)
Chr1:8215820-8215909;+	Chr1	8215820	8215909	90	+	132.92	8215878	24	AT1G23180.1	TRUE	fiveUTR	fiveUTR	57	AT1G23180				ARM repeat superfamily protein
Chr1:8215992-8216128;+	Chr1	8215992	8216128	137	+	1430.33	8216080	24	AT1G23180.1	TRUE	fiveUTR	fiveUTR	32	AT1G23180				ARM repeat superfamily protein
Chr1:8219808-8219968;+	Chr1	8219808	8219968	161	+	3576.61	8219874	24	AT1G23190.1	TRUE	promoter	promoter	35	AT1G23190		PGM3		Encodes a cytosolic phosphoglucomutase (PGM). Two Arabidopsis PGM proteins (AT1G70730/PGM2 and AT1G23190/PGM3) have high sequence similarities and redundant functions. Mature plants possessing a single cPGM allele had a major reduction in cPGM activity. Whereas pgm2 and pgm3 single mutants are undistinguishable from the wild type, loss of both PGM2 and PGM3 severely impairs male and female gameto…
Chr1:8227118-8227212;+	Chr1	8227118	8227212	95	+	59.31	8227182	24	AT1G23200.1	TRUE	promoter	promoter	11	AT1G23200		HMS		ProPME pectin methyl esterase involved in embryo development.
Chr1:8242371-8242586;+	Chr1	8242371	8242586	216	+	404.14	8242419	24	AT1G23220.1	TRUE	promoter	promoter	97	AT1G23220				Dynein light chain type 1 family protein
Chr1:8244196-8244303;+	Chr1	8244196	8244303	108	+	27.38	8244259	13	AT1G23220.1;AT1G23230.1;AT1G23230.2	FALSE	threeUTR	threeUTR	90	AT1G23230		MED23		Mediator tail subunit, involved in transcriptional regulation.
Chr1:8244324-8244559;+	Chr1	8244324	8244559	236	+	773.77	8244467	24	AT1G23220.1;AT1G23230.1;AT1G23230.2	TRUE	promoter	promoter	50	AT1G23230		MED23		Mediator tail subunit, involved in transcriptional regulation.
Chr1:8262939-8263066;+	Chr1	8262939	8263066	128	+	4649.56	8262985	24	AT1G23290.1	TRUE	promoter	promoter	9	AT1G23290	AT1G23280	RPL27A		Encodes a ribosomal protein L27A, a constituent of the large subunit of the ribosomal complex. Regulated by TCP20. The mRNA is cell-to-cell mobile.
Chr1:8312018-8312077;+	Chr1	8312018	8312077	60	+	12.23	8312065	5		FALSE	intergenic	intergenic	27
Chr1:8314906-8315015;+	Chr1	8314906	8315015	110	+	778.01	8314935	24	AT1G23410.1	TRUE	promoter	promoter	6	AT1G23410	AT1G23400		ATCAF2	cytosolic ribosomal protein gene, part of eS31 family
Chr1:8321565-8321652;+	Chr1	8321565	8321652	88	+	30.77	8321643	20	AT1G23440.1;AT1G23440.2	TRUE	promoter	promoter	61	AT1G23440				Peptidase C15, pyroglutamyl peptidase I-like protein
Chr1:8321678-8321839;+	Chr1	8321678	8321839	162	+	390	8321685	24	AT1G23440.1;AT1G23440.2	TRUE	promoter	promoter	75	AT1G23440				Peptidase C15, pyroglutamyl peptidase I-like protein
Chr1:8324553-8324575;+	Chr1	8324553	8324575	23	+	23.29	8324555	9	AT1G23450.1	TRUE	proximal	proximal	6	AT1G23450				pentatricopeptide (PPR) repeat-containing protein
Chr1:8327284-8327350;+	Chr1	8327284	8327350	67	+	122.22	8327303	24	AT1G23460.1	TRUE	promoter	promoter	10	AT1G23460				Pectin lyase-like superfamily protein
Chr1:8329952-8330001;+	Chr1	8329952	8330001	50	+	35.16	8329953	18	AT1G23465.1	TRUE	proximal	proximal	40	AT1G23465		AtIMP1b		Mitochondrial ATP-independent protease
Chr1:8333585-8333856;+	Chr1	8333585	8333856	272	+	125.11	8333699	24	AT1G23480.1;AT1G23480.3;AT1G23480.2	TRUE	promoter	promoter	119	AT1G23480		ATCSLA03		encodes a gene similar to cellulose synthase
Chr1:8336627-8336848;+	Chr1	8336627	8336848	222	+	24916.8	8336705	24	AT1G23490.1	TRUE	promoter	promoter	3	AT1G23490		ARF1		Gene encoding ADP-ribosylation factor and similar to other ARFs and ARF-like proteins. A member of ARF GTPase family. Arabidopsis has 21 known members, known to be essential for vesicle coating and uncoating and functions in GTP-binding. The gene is shown to play a role in cell division, cell expansion and cellulose production using antisense construct.
Chr1:8345753-8345864;+	Chr1	8345753	8345864	112	+	43.58	8345833	23	AT1G23530.1	TRUE	fiveUTR	fiveUTR	49	AT1G23530				transmembrane protein
Chr1:8350742-8350825;+	Chr1	8350742	8350825	84	+	56.72	8350782	22	AT1G23550.1	TRUE	promoter	promoter	56	AT1G23550		SRO2		Encodes a protein with similarity to RCD1 but without the WWE domain. The protein does have a PARP signature upstream of the C-terminal protein interaction domain. The PARP signature may bind NAD+ and attach the ADP-ribose-moiety from NAD+ to the target molecule. Its presence suggests a role for the protein in ADP ribosylation. Its transcript level is up-regulated by tunicamycin (N-linked glycosy…
Chr1:8350846-8350912;+	Chr1	8350846	8350912	67	+	20.01	8350847	8	AT1G23550.1	TRUE	promoter	promoter	35	AT1G23550		SRO2		Encodes a protein with similarity to RCD1 but without the WWE domain. The protein does have a PARP signature upstream of the C-terminal protein interaction domain. The PARP signature may bind NAD+ and attach the ADP-ribose-moiety from NAD+ to the target molecule. Its presence suggests a role for the protein in ADP ribosylation. Its transcript level is up-regulated by tunicamycin (N-linked glycosy…
Chr1:8385151-8385363;+	Chr1	8385151	8385363	213	+	1207.96	8385252	24	AT1G23710.1	TRUE	promoter	promoter	6	AT1G23710				hypothetical protein (DUF1645)
Chr1:8388517-8388610;+	Chr1	8388517	8388610	94	+	1072.91	8388521	24	AT1G23720.1	TRUE	proximal	proximal	7	AT1G23720				Proline-rich extensin-like family protein
Chr1:8389009-8389204;+	Chr1	8389009	8389204	196	+	53.92	8389110	19	AT1G23720.1	FALSE	CDS	CDS	115	AT1G23720				Proline-rich extensin-like family protein
Chr1:8395573-8395607;+	Chr1	8395573	8395607	35	+	36.28	8395575	18	AT1G23730.1	TRUE	promoter	promoter	9	AT1G23730		ATBCA3		beta carbonic anhydrase 3
Chr1:8400113-8400224;+	Chr1	8400113	8400224	112	+	370.38	8400149	24	AT1G23750.1	TRUE	promoter	promoter	48	AT1G23750	AT1G23740		AOR	Nucleic acid-binding, OB-fold-like protein
Chr1:8402040-8402060;+	Chr1	8402040	8402060	21	+	58.88	8402052	23	AT1G23760.1	TRUE	promoter	promoter	7	AT1G23760		JP630		Encodes aromatic rich glycoprotein JP630.
Chr1:8409912-8410052;+	Chr1	8409912	8410052	141	+	130.36	8409970	24	AT1G23790.1	TRUE	promoter	promoter	99	AT1G23790		CORD4		dicer-like protein (DUF936)
Chr1:8420191-8420418;+	Chr1	8420191	8420418	228	+	2820.31	8420343	24	AT1G23820.1;AT1G23820.2	TRUE	promoter	promoter	51	AT1G23820		SPDS1		Spermidine synthase.
Chr1:8432089-8432300;+	Chr1	8432089	8432300	212	+	534.96	8432223	24	AT1G23870.1	TRUE	promoter	promoter	86	AT1G23870		ATTPS9		Encodes an enzyme putatively involved in trehalose biosynthesis. The protein has a trehalose synthase (TPS)-like domain that may or may not be active as well as a trehalose phosphatase (TPP)-like domain. The mRNA is cell-to-cell mobile.
Chr1:8441096-8441252;+	Chr1	8441096	8441252	157	+	203.86	8441151	24	AT1G23900.2;AT1G23900.1	TRUE	promoter	promoter	41	AT1G23900	AT1G23890	GAMMA-ADAPTIN		Encodes large subunit of the heterotetrameric adaptor protein complex AP-1. AP-1 is required for clathrin coated vesicles budding from the trans-Golgi network or plasma membrane
Chr1:8476431-8476431;+	Chr1	8476431	8476431	1	+	24.47	8476431	12		FALSE	intergenic	intergenic	0
Chr1:8503229-8503260;+	Chr1	8503229	8503260	32	+	14.57	8503254	3	AT1G24030.1;AT1G24030.2	TRUE	promoter	promoter	2	AT1G24030				Protein kinase superfamily protein
Chr1:8507018-8507072;+	Chr1	8507018	8507072	55	+	816.37	8507027	24	AT1G24050.1	TRUE	promoter	promoter	12	AT1G24050	AT1G24040			RNA-processing, Lsm domain-containing protein
Chr1:8520409-8520534;+	Chr1	8520409	8520534	126	+	161.54	8520459	24	AT1G24090.1	TRUE	proximal	proximal	18	AT1G24090	AT1G24080	RNH1C		RNase H family protein
Chr1:8523233-8523372;+	Chr1	8523233	8523372	140	+	114.33	8523348	24	AT1G24095.1	TRUE	CDS	CDS	106	AT1G24095				Putative thiol-disulfide oxidoreductase DCC
Chr1:8540877-8540906;+	Chr1	8540877	8540906	30	+	12.33	8540900	7	AT1G24145.1	TRUE	proximal	proximal	19	AT1G24145				transmembrane protein
Chr1:8540929-8540956;+	Chr1	8540929	8540956	28	+	15.93	8540931	7	AT1G24145.1	TRUE	promoter	promoter	8	AT1G24145				transmembrane protein
Chr1:8540988-8541049;+	Chr1	8540988	8541049	62	+	317.75	8541025	22	AT1G24145.1	TRUE	promoter	promoter	3	AT1G24145				transmembrane protein
Chr1:8542445-8542460;+	Chr1	8542445	8542460	16	+	129.72	8542451	15	AT1G24147.1	TRUE	promoter	promoter	6	AT1G24147				transmembrane protein
Chr1:8544232-8544323;+	Chr1	8544232	8544323	92	+	76.19	8544296	23	AT1G24148.1;AT1G24148.2	TRUE	promoter	promoter	31	AT1G24148				hypothetical protein
Chr1:8544379-8544480;+	Chr1	8544379	8544480	102	+	35.84	8544421	14	AT1G24148.1;AT1G24148.2	TRUE	promoter	promoter	66	AT1G24148				hypothetical protein
Chr1:8549285-8549506;+	Chr1	8549285	8549506	222	+	178.72	8549300	23	AT1G24150.1	TRUE	proximal	proximal	107	AT1G24150		ATFH4		Encodes a group I formin. Localized to cell junctions. Polymerizes actin. Binds profilin. Member of family of cytoskeletal-interacting proteins which have the ability to stimulate actin nucleation and barbed-end capping through the combined activity of conserved formin-homology 1 (FH1) and formin-homology 2 (FH2) domains. FORMIN4 is a spatial feedback element in a multi-layered, temporally define…
Chr1:8586351-8586436;+	Chr1	8586351	8586436	86	+	103.3	8586354	24	AT1G24240.1	TRUE	promoter	promoter	53	AT1G24240				Ribosomal protein L19 family protein
Chr1:8600433-8600510;+	Chr1	8600433	8600510	78	+	101.56	8600436	24	AT1G24265.2;AT1G24265.1;AT1G24265.3	TRUE	promoter	promoter	43	AT1G24265				bZIP transcription factor, putative (DUF1664)
Chr1:8609324-8609521;+	Chr1	8609324	8609521	198	+	501.92	8609446	24	AT1G24280.1	TRUE	promoter	promoter	73	AT1G24280		G6PD3		Encodes a plastidic glucose-6-phosphate dehydrogenase that is sensitive to reduction by DTT and whose mRNA is most highly expressed in root.
Chr1:8609986-8610016;+	Chr1	8609986	8610016	31	+	22.86	8610013	8	AT1G24280.1	FALSE	CDS	CDS	3	AT1G24280		G6PD3		Encodes a plastidic glucose-6-phosphate dehydrogenase that is sensitive to reduction by DTT and whose mRNA is most highly expressed in root.
Chr1:8610797-8610809;+	Chr1	8610797	8610809	13	+	18.74	8610804	5	AT1G24280.1	FALSE	CDS	CDS	4	AT1G24280		G6PD3		Encodes a plastidic glucose-6-phosphate dehydrogenase that is sensitive to reduction by DTT and whose mRNA is most highly expressed in root.
Chr1:8623996-8624195;+	Chr1	8623996	8624195	200	+	444.28	8624145	24	AT1G24310.1	TRUE	promoter	promoter	96	AT1G24310		NUP54		nuclear pore complex protein
Chr1:8635154-8635220;+	Chr1	8635154	8635220	67	+	443.98	8635186	24	AT1G24340.1	TRUE	promoter	promoter	31	AT1G24340		EMB2421		A locus involved in embryogenesis. Mutations in this locus result in embryo lethality. The mRNA is cell-to-cell mobile.
Chr1:8640526-8640906;+	Chr1	8640526	8640906	381	+	9366.61	8640731	24	AT1G24360.1	TRUE	fiveUTR	fiveUTR	92	AT1G24360	AT1G24350			NAD(P)-binding Rossmann-fold superfamily protein
Chr1:8641953-8641986;+	Chr1	8641953	8641986	34	+	22	8641983	7	AT1G24360.1	FALSE	CDS	CDS	21	AT1G24360				NAD(P)-binding Rossmann-fold superfamily protein
Chr1:8661862-8661961;+	Chr1	8661862	8661961	100	+	21.39	8661917	10	AT1G24440.1	TRUE	proximal	proximal	50	AT1G24440				RING/U-box superfamily protein
Chr1:8662018-8662334;+	Chr1	8662018	8662334	317	+	272.47	8662150	24	AT1G24440.1	TRUE	fiveUTR	fiveUTR	167	AT1G24440				RING/U-box superfamily protein
Chr1:8664125-8664191;+	Chr1	8664125	8664191	67	+	180.72	8664154	24	AT1G24450.1	TRUE	promoter	promoter	8	AT1G24450		NFD2		Putative RNAse III-Like protein intracellular localization affected by TBSV.
Chr1:8665721-8665972;+	Chr1	8665721	8665972	252	+	418.82	8665808	24	AT1G24460.2;AT1G24460.1	TRUE	promoter	promoter	123	AT1G24460		TNO1		Encodes a novel protein that co-immunoprecipitates with SYP41. It is involved in vacuolar trafficking and salt tolerance, potentially via a role in vesicle fusion and in maintaining TGN structure or identity. Mutants display delayed formation of the Brefeldin A (BFA) compartment in cotyledons upon application of BFA.
Chr1:8682158-8682424;+	Chr1	8682158	8682424	267	+	2430.55	8682324	24	AT1G24490.1;AT1G24490.2	TRUE	promoter	promoter	128	AT1G24490		ALB4		Homologue of the Alb3/Oxa1/YidC family. ALB4 is almost identical to the Alb3/Oxa1/YidC domain of the previously described 110 kDa inner envelope protein ARTEMIS. However, ALB4 is expressed as a separate 55 kDa protein and is located in the thylakoid membrane of chloroplasts. Analysis of a T-DNA insertion line with a reduced level of Alb4 revealed chloroplasts with an altered ultrastructure. Mutan…
Chr1:8693094-8693155;+	Chr1	8693094	8693155	62	+	792.46	8693101	24	AT1G24530.1	TRUE	proximal	proximal	5	AT1G24530				Transducin/WD40 repeat-like superfamily protein
Chr1:8693207-8693285;+	Chr1	8693207	8693285	79	+	488.33	8693228	24	AT1G24530.1	TRUE	promoter	promoter	9	AT1G24530				Transducin/WD40 repeat-like superfamily protein
Chr1:8702349-8702431;+	Chr1	8702349	8702431	83	+	537.32	8702362	24	AT1G24560.1	TRUE	promoter	promoter	33	AT1G24560		PUF2		Effector molecule of the plant-unique RAB5, ARA6. Acts in the vacuolar/endocytic trafficking pathway with canonical RAB5 and SYP. Promotes recruitment of VSP9a onto the endosome, which is required for efficient RAB5 activation. Colocalizes with RAB5 on endosomes, where it coordinates transport with canonical RAB5.
Chr1:8710116-8710171;+	Chr1	8710116	8710171	56	+	39.53	8710121	5	AT1G24580.1	TRUE	promoter	promoter	10	AT1G24580				RING/U-box superfamily protein
Chr1:8720287-8720326;+	Chr1	8720287	8720326	40	+	26.98	8720317	13	AT1G24600.1	TRUE	promoter	promoter	6	AT1G24600				hypothetical protein
Chr1:8741876-8742055;+	Chr1	8741876	8742055	180	+	174.51	8741943	24	AT1G24706.2;AT1G24706.1	TRUE	promoter	promoter	92	AT1G24706		AtTHO2		Encodes a component of the putative Arabidopsis THO/TREX complex: THO1 or HPR1 (At5g09860), THO2 (At1g24706), THO3 or TEX1 (At5g56130), THO5 (At5g42920, At1g45233), THO6 (At2g19430), and THO7 (At5g16790, At3g02950). THO/TREX complexes in animals have been implicated in the transport of mRNA precursors. Mutants of THO3/TEX1, THO1, THO6 accumulate reduced amount of small interfering (si)RNA, sugges…
Chr1:8775811-8775824;+	Chr1	8775811	8775824	14	+	40.54	8775812	15	AT1G24880.2;AT1G24880.3;AT1G24880.1	TRUE	promoter	promoter	7	AT1G24880	AT1G24822	AtLpxC2		Similar to bacterial lipid A biosynthetic gene.
Chr1:8812692-8812703;+	Chr1	8812692	8812703	12	+	16.59	8812697	5	AT1G25098.2;AT1G25098.1	TRUE	proximal	proximal	2	AT1G25098	AT1G25097			Natural antisense transcript overlaps with AT1G25097
Chr1:8860581-8860819;+	Chr1	8860581	8860819	239	+	21510.9	8860678	24	AT1G25275.1;AT1G25275.3;AT1G25275.2	TRUE	promoter	promoter	3	AT1G25275				Thionin-like gene involved in resistance against the beet cyst nematode (Heterodera schachtii).
Chr1:8861825-8861971;+	Chr1	8861825	8861971	147	+	215.45	8861882	24		FALSE	intergenic	intergenic	28
Chr1:8863744-8864130;+	Chr1	8863744	8864130	387	+	675.77	8863952	24	AT1G25280.1;AT1G25280.3;AT1G25280.2	TRUE	promoter	promoter	54	AT1G25280		AtTLP10		Member of TLP family
Chr1:8864811-8864945;+	Chr1	8864811	8864945	135	+	48.52	8864827	24	AT1G25280.1;AT1G25280.3;AT1G25280.2	FALSE	intron	intron	65	AT1G25280		AtTLP10		Member of TLP family
Chr1:8866989-8867206;+	Chr1	8866989	8867206	218	+	415.37	8867146	24	AT1G25290.1;AT1G25290.2	TRUE	promoter	promoter	38	AT1G25290		ATRBL10		Predicted to be a plastid rhomboid protease. Mutants show defects in phosphatidic acid metabolism.
Chr1:8877799-8877954;+	Chr1	8877799	8877954	156	+	205.28	8877806	24	AT1G25320.1	TRUE	promoter	promoter	82	AT1G25320				Leucine-rich repeat protein kinase family protein
Chr1:8894377-8894450;+	Chr1	8894377	8894450	74	+	125.79	8894413	24	AT1G25360.1	TRUE	promoter	promoter	21	AT1G25360	AT1G25350		OVA9	DYW-type pentatricopeptide repeat protein involved in C to U editing in mitochondria and chloroplasts.
Chr1:8903389-8903615;+	Chr1	8903389	8903615	227	+	986.67	8903406	24	AT1G25380.1	TRUE	promoter	promoter	140	AT1G25380	AT1G25375	ATNDT2		Encodes a mitochondrial-localized NAD+ transporter that transports NAD+ in a counter exchange mode with ADP and AMP in vitro.
Chr1:8903654-8903716;+	Chr1	8903654	8903716	63	+	27.92	8903654	16	AT1G25380.1	FALSE	fiveUTR	fiveUTR	32	AT1G25380	AT1G25375	ATNDT2		Encodes a mitochondrial-localized NAD+ transporter that transports NAD+ in a counter exchange mode with ADP and AMP in vitro.
Chr1:8911406-8911474;+	Chr1	8911406	8911474	69	+	459.5	8911429	24		FALSE	antisense	antisense_threeUTR	25		AT1G25400
Chr1:8916019-8916060;+	Chr1	8916019	8916060	42	+	48.75	8916057	24	AT1G25420.1;AT1G25420.3;AT1G25420.2	TRUE	promoter	promoter	35	AT1G25420		ISTL2		Regulator of Vps4 activity in the MVB pathway protein
Chr1:8916082-8916118;+	Chr1	8916082	8916118	37	+	186.28	8916106	24	AT1G25420.1;AT1G25420.3;AT1G25420.2	TRUE	promoter	promoter	24	AT1G25420		ISTL2		Regulator of Vps4 activity in the MVB pathway protein
Chr1:8922682-8922782;+	Chr1	8922682	8922782	101	+	43.38	8922694	19	AT1G25425.1	TRUE	promoter	promoter	62	AT1G25425		CLE43		CLAVATA3/ESR-RELATED 43
Chr1:8942697-8942848;+	Chr1	8942697	8942848	152	+	19.7	8942777	6	AT1G25460.1	TRUE	promoter	promoter	128	AT1G25460				NAD(P)-binding Rossmann-fold superfamily protein
Chr1:8948293-8948487;+	Chr1	8948293	8948487	195	+	301	8948461	24	AT1G25480.1	TRUE	promoter	promoter	47	AT1G25480		ALMT4		Encodes a phosphorylation-dependent anion channel that can mediate malate release from the vacuole and is required for stomatal closure in response to abscisic acid.
Chr1:8951200-8951288;+	Chr1	8951200	8951288	89	+	2829.62	8951221	24	AT1G25490.1	TRUE	promoter	promoter	7	AT1G25490		ATB		One of three genes encoding phosphoprotein phosphatase 2A regulatory subunit A Recessive ethylene-response mutant EER1 displays increased ethylene sensitivity in the hypocotyl and stem
Chr1:8951824-8951916;+	Chr1	8951824	8951916	93	+	17.99	8951910	4	AT1G25490.1	FALSE	CDS	CDS	74	AT1G25490		ATB		One of three genes encoding phosphoprotein phosphatase 2A regulatory subunit A Recessive ethylene-response mutant EER1 displays increased ethylene sensitivity in the hypocotyl and stem
Chr1:8962079-8962246;+	Chr1	8962079	8962246	168	+	459.17	8962145	24	AT1G25520.1	TRUE	promoter	promoter	41	AT1G25520				Member of the UPF0016 family of membrane proteins, belongs to the conserved group of Mn/Ca transporters. Might act to fine tune Mn allocation into the endoplasmic reticulum of specific cell types.
Chr1:8976392-8976690;+	Chr1	8976392	8976690	299	+	1788.25	8976458	24	AT1G25550.1	TRUE	promoter	promoter	94	AT1G25550		HHO3		Member of HHO/HRS GARP type transcriptional repressor family. Involved in Pi uptake and Pi starvation signaling. Transcriptional repressors that functions with other NIGT genes as an important hub in the nutrient signaling network associated with the acquisition and use of nitrogen and phosphorus.
Chr1:8981833-8981946;+	Chr1	8981833	8981946	114	+	51.57	8981932	20		FALSE	antisense	antisense_CDS	65		AT1G25560		AtTEM1
Chr1:9020353-9020579;+	Chr1	9020353	9020579	227	+	731.99	9020368	24	AT1G26090.1	TRUE	promoter	promoter	52	AT1G26090				P-loop containing nucleoside triphosphate hydrolases superfamily protein
Chr1:9023414-9023483;+	Chr1	9023414	9023483	70	+	12.4	9023463	3		FALSE	antisense	antisense_intron	35		AT1G26100
Chr1:9054737-9054837;+	Chr1	9054737	9054837	101	+	1434.13	9054752	24	AT1G26180.1	TRUE	promoter	promoter	38	AT1G26180	AT1G26170			membrane protein
Chr1:9066640-9066745;+	Chr1	9066640	9066745	106	+	32.59	9066699	9	AT1G26210.1	TRUE	proximal	proximal	59	AT1G26210	AT1G26208	ATSOFL1		AtSOFL1 acts redundantly with AtSOFL2 as positive regulator of cytokinin levels.
Chr1:9067115-9067207;+	Chr1	9067115	9067207	93	+	18.97	9067195	8	AT1G26210.1	TRUE	fiveUTR	fiveUTR	69	AT1G26210	AT1G26208	ATSOFL1		AtSOFL1 acts redundantly with AtSOFL2 as positive regulator of cytokinin levels.
Chr1:9067239-9067378;+	Chr1	9067239	9067378	140	+	44.67	9067299	22	AT1G26210.1	TRUE	fiveUTR	fiveUTR	89	AT1G26210	AT1G26208	ATSOFL1		AtSOFL1 acts redundantly with AtSOFL2 as positive regulator of cytokinin levels.
Chr1:9070994-9071175;+	Chr1	9070994	9071175	182	+	199.15	9071123	24	AT1G26220.1	TRUE	promoter	promoter	111	AT1G26220	AT1G26218			Catalyzes formation of N-acetylserotonin (NAS) from serotonin. Involved in the GA-related flowering pathway.
Chr1:9083837-9083910;+	Chr1	9083837	9083910	74	+	504.43	9083839	24	AT1G26250.1	TRUE	promoter	promoter	5	AT1G26250		EXT18		Proline-rich extensin-like family protein
Chr1:9086832-9086888;+	Chr1	9086832	9086888	57	+	16.16	9086888	3	AT1G26260.2;AT1G26260.1;AT1G26260.3	TRUE	promoter	promoter	47	AT1G26260		CIB5		Encodes CIB5 (cryptochrome-interacting basic-helix-loop-helix). Related to CIB1 (AT4G34530). CIB5 interacts with CRY2 and forms heterodimer with CIB1 in vitro. Regulates flowering time redundantly with CIB1.
Chr1:9098013-9098052;+	Chr1	9098013	9098052	40	+	26.01	9098024	12	AT1G26290.1	TRUE	promoter	promoter	11	AT1G26290	AT1G26300			hypothetical protein
Chr1:9113853-9114024;+	Chr1	9113853	9114024	172	+	1392.28	9113907	24	AT1G26340.1	TRUE	promoter	promoter	10	AT1G26340		ATCB5-A		encodes a member of the cytochromes b5 family of proteins that localizes to the outer envelope of the chloroplast. The C-terminal portion of the protein appears to be capable of inserting into a plant microsomal membrane in vitro.
Chr1:9151614-9151827;+	Chr1	9151614	9151827	214	+	1931.46	9151762	24	AT1G26460.1	TRUE	promoter	promoter	35	AT1G26460				Tetratricopeptide repeat (TPR)-like superfamily protein
Chr1:9155086-9155141;+	Chr1	9155086	9155141	56	+	299.06	9155089	24	AT1G26470.1	TRUE	promoter	promoter	13	AT1G26470		SNS1		chromatin modification-like protein
Chr1:9158310-9158389;+	Chr1	9158310	9158389	80	+	26.95	9158365	13	AT1G26500.1	TRUE	promoter	promoter	27	AT1G26500				Pentatricopeptide repeat (PPR) superfamily protein
Chr1:9165718-9165771;+	Chr1	9165718	9165771	54	+	14.05	9165733	3	AT1G26530.1	TRUE	fiveUTR	fiveUTR	40	AT1G26530	AT1G26520			PIN domain-like family protein
Chr1:9171112-9171294;+	Chr1	9171112	9171294	183	+	5831.93	9171133	24	AT1G26550.1	TRUE	promoter	promoter	46	AT1G26550	AT1G26540			FKBP-like peptidyl-prolyl cis-trans isomerase family protein
Chr1:9171785-9171907;+	Chr1	9171785	9171907	123	+	17.11	9171860	4	AT1G26550.1	FALSE	CDS	CDS	88	AT1G26550				FKBP-like peptidyl-prolyl cis-trans isomerase family protein
Chr1:9178376-9178385;+	Chr1	9178376	9178385	10	+	314.71	9178383	24	AT1G26560.1	TRUE	promoter	promoter	4	AT1G26560		BGLU40		beta glucosidase 40
Chr1:9182143-9182275;+	Chr1	9182143	9182275	133	+	262.37	9182205	24	AT1G26570.1	TRUE	promoter	promoter	101	AT1G26570		ATUGD1		UDP-glucose dehydrogenase 1
Chr1:9184563-9184830;+	Chr1	9184563	9184830	268	+	146.99	9184685	24	AT1G26580.1	TRUE	promoter	promoter	168	AT1G26580				ELM2 domain protein
Chr1:9191599-9191679;+	Chr1	9191599	9191679	81	+	47.17	9191648	21	AT1G26600.1	TRUE	promoter	promoter	49	AT1G26600		CLE9		Member of a large family of putative ligands homologous to the Clavata3 gene. Consists of a single exon. Can partially replace CLV3 function in vivo.
Chr1:9205785-9206058;+	Chr1	9205785	9206058	274	+	15184.6	9205886	24	AT1G26630.1;AT1G26630.2	TRUE	promoter	promoter	13	AT1G26630		ATELF5A-2		Eukaryotic translation initiation factor 5A-2. Involved in programmed cell death triggered as a response to pseudomonas syringae infection. Loss of function mutants are more resistant to infection. The mRNA is cell-to-cell mobile.
Chr1:9210036-9210292;+	Chr1	9210036	9210292	257	+	367.4	9210071	24	AT1G26650.1	TRUE	promoter	promoter	108	AT1G26650	AT1G26640		IPK	Son of sevenless protein
Chr1:9211673-9211765;+	Chr1	9211673	9211765	93	+	437.37	9211735	24	AT1G26660.1;AT1G26660.2	TRUE	promoter	promoter	8	AT1G26660				Prefoldin chaperone subunit family protein
Chr1:9214045-9214239;+	Chr1	9214045	9214239	195	+	689.31	9214190	24	AT1G26665.1;AT1G26665.2	TRUE	promoter	promoter	47	AT1G26665				Mediator complex, subunit Med10
Chr1:9215899-9216028;+	Chr1	9215899	9216028	130	+	498.42	9215984	24	AT1G26670.1	TRUE	promoter	promoter	45	AT1G26670		ATVTI12		member of VTI1 Gene Family. Normally localizes to the transgolgi network and plasma membrane. A dominant mutation (zip1) alters the subcellular localization of VTI12 and suppresses loss of function mutation (zag1) of VTI11. Interacts with members of the SYP family. Involved in protein trafficking to protein storage vacuoles.
Chr1:9241165-9241217;+	Chr1	9241165	9241217	53	+	64.78	9241183	20	AT1G26730.1	TRUE	proximal	proximal	23	AT1G26730				EXS (ERD1/XPR1/SYG1) family protein
Chr1:9246722-9246874;+	Chr1	9246722	9246874	153	+	1178.18	9246788	24	AT1G26750.1	TRUE	promoter	promoter	21	AT1G26750	AT1G26740			hypothetical protein
Chr1:9259603-9259656;+	Chr1	9259603	9259656	54	+	844.96	9259612	24	AT1G26770.1;AT1G26770.2	TRUE	promoter	promoter	4	AT1G26770		AT-EXP10		Encodes an expansin. Naming convention from the Expansin Working Group (Kende et al, Plant Mol Bio). Involved in the formation of nematode-induced syncytia in roots of Arabidopsis thaliana.
Chr1:9295669-9295686;+	Chr1	9295669	9295686	18	+	17.28	9295674	5	AT1G26830.1	TRUE	promoter	promoter	9	AT1G26830		ATCUL3		Cullin, putative, similar to Cullin homolog 3 (CUL-3) SP:Q13618, GI:3639052 from (Homo sapiens) contains Pfam profile PF00888: Cullin family. Interacts with other components of E3 ligase complex suggesting it functions in RUB-modification. Forms complexes with BTB domain proteins forming a novel class of E3-based ubiquitin protein-ligase complexes. Mutant is early flowering and has a reduced sens…
Chr1:9295719-9295820;+	Chr1	9295719	9295820	102	+	147.44	9295737	24	AT1G26830.1	TRUE	promoter	promoter	26	AT1G26830		ATCUL3		Cullin, putative, similar to Cullin homolog 3 (CUL-3) SP:Q13618, GI:3639052 from (Homo sapiens) contains Pfam profile PF00888: Cullin family. Interacts with other components of E3 ligase complex suggesting it functions in RUB-modification. Forms complexes with BTB domain proteins forming a novel class of E3-based ubiquitin protein-ligase complexes. Mutant is early flowering and has a reduced sens…
Chr1:9298657-9298797;+	Chr1	9298657	9298797	141	+	278.59	9298743	24	AT1G26840.1	TRUE	promoter	promoter	11	AT1G26840		ATORC6		Origin Recognition Complex subunit 6. Involved in the initiation of DNA replication. Regulated transcriptionally during cell cycle, peaking at G1/S-phase. Target of E2F/DF family of transcription factors. It acts downstream of BRP4, and is, at least in part, involved in the BRP4-mediated mitotic cell-cycle progression.
Chr1:9321658-9321697;+	Chr1	9321658	9321697	40	+	48.3	9321685	23	AT1G26910.1	TRUE	promoter	promoter	23	AT1G26910	AT1G26900	RPL10B		Ribosomal protein L16p/L10e family protein
Chr1:9329491-9329560;+	Chr1	9329491	9329560	70	+	1073.85	9329513	24	AT1G26920.1	TRUE	promoter	promoter	17	AT1G26920				zinc finger CCHC domain protein
Chr1:9343116-9343214;+	Chr1	9343116	9343214	99	+	199.46	9343122	24	AT1G26940.1	TRUE	promoter	promoter	25	AT1G26940				Cyclophilin-like peptidyl-prolyl cis-trans isomerase family protein
Chr1:9351317-9351356;+	Chr1	9351317	9351356	40	+	25.63	9351350	10	AT1G26945.1	FALSE	proximal	proximal	2	AT1G26945		KDR		Encodes a basic helix-loop-helix (bHLH) protein involved in blue/far-red light signaling. Physically interacts with HFR1 and negatively regulates its activity.
Chr1:9351393-9351589;+	Chr1	9351393	9351589	197	+	578.21	9351455	24	AT1G26945.1	TRUE	promoter	promoter	0	AT1G26945		KDR		Encodes a basic helix-loop-helix (bHLH) protein involved in blue/far-red light signaling. Physically interacts with HFR1 and negatively regulates its activity.
Chr1:9352093-9352156;+	Chr1	9352093	9352156	64	+	12.8	9352115	3	AT1G26945.1	FALSE	intron	intron	43	AT1G26945		KDR		Encodes a basic helix-loop-helix (bHLH) protein involved in blue/far-red light signaling. Physically interacts with HFR1 and negatively regulates its activity.
Chr1:9355963-9356179;+	Chr1	9355963	9356179	217	+	82.94	9356030	24	AT1G26960.1	TRUE	fiveUTR	fiveUTR	80	AT1G26960		AtHB23		Encodes a homeodomain leucine zipper class I (HD-Zip I) protein. Participates in the gene regulatory network controlling root branching by mediating the regulation of LAX3 by ARF7/19.
Chr1:9373866-9374101;+	Chr1	9373866	9374101	236	+	5401.2	9374023	24	AT1G27000.1	TRUE	promoter	promoter	44	AT1G27000				GRIP/coiled-coil protein, putative (DUF1664)
Chr1:9378385-9378665;+	Chr1	9378385	9378665	281	+	2854.02	9378586	24	AT1G27020.1	TRUE	promoter	promoter	7	AT1G27020				plant/protein
Chr1:9381666-9381729;+	Chr1	9381666	9381729	64	+	124.11	9381671	24	AT1G27030.1	FALSE	proximal	proximal	5	AT1G27030				hypothetical protein
Chr1:9381751-9381967;+	Chr1	9381751	9381967	217	+	1866.19	9381804	24	AT1G27030.1	TRUE	promoter	promoter	26	AT1G27030				hypothetical protein
Chr1:9393665-9393754;+	Chr1	9393665	9393754	90	+	246.51	9393691	24	AT1G27050.1	TRUE	promoter	promoter	11	AT1G27050				Encodes a protein with a RNA recognition motif. Previously annotated as ATHB54, a homeodomain leucine zipper (HD-Zip) family protein. In the TAIR10 genome release (2010), this locus was split into two loci: AT1G27045 (containing homeodomain and leucine zipper domains) and AT1G27050 (containing a RNA recognition motif). AT1G27045 is now named ATHB54. Note that Affymetrix ATH1 Probe Set linked to s…
Chr1:9394664-9394807;+	Chr1	9394664	9394807	144	+	19.96	9394753	4	AT1G27060.1	TRUE	proximal	proximal	81	AT1G27060		SAB1		Regulator of chromosome condensation (RCC1) family protein
Chr1:9394831-9394931;+	Chr1	9394831	9394931	101	+	137.12	9394906	24	AT1G27060.1	TRUE	proximal	proximal	65	AT1G27060		SAB1		Regulator of chromosome condensation (RCC1) family protein
Chr1:9394959-9395007;+	Chr1	9394959	9395007	49	+	20.86	9394995	7	AT1G27060.1	TRUE	promoter	promoter	38	AT1G27060		SAB1		Regulator of chromosome condensation (RCC1) family protein
Chr1:9407929-9407993;+	Chr1	9407929	9407993	65	+	32.17	9407939	14		FALSE	antisense	antisense_intron	35		AT1G27100
Chr1:9410509-9410540;+	Chr1	9410509	9410540	32	+	85.99	9410512	19		FALSE	antisense	antisense_CDS	8		AT1G27100
Chr1:9421116-9421224;+	Chr1	9421116	9421224	109	+	55.31	9421153	23	AT1G27120.1	TRUE	promoter	promoter	43	AT1G27120		GALT4		Encodes a Golgi-localized hydroxyproline-O-galactosyltransferase.
Chr1:9425410-9425600;+	Chr1	9425410	9425600	191	+	2758.6	9425536	24	AT1G27130.1	TRUE	promoter	promoter	6	AT1G27130		ATGSTU13		Encodes glutathione transferase belonging to the tau class of GSTs. Naming convention according to Wagner et al. (2002). GSTU13 acts in the pathogen triggered pathway for indole glucosinolate metabolisms that involves also PENETRATION2 myrosinase. It is likely the enzyme that conjugates GSH with unstable indol-3-ylmethyl-ITCs formed upon PEN2-mediated IG hydrolysis, particularly in the branch of …
Chr1:9427829-9427840;+	Chr1	9427829	9427840	12	+	12.7	9427835	3	AT1G27140.1	TRUE	promoter	promoter	4	AT1G27140		ATGSTU14		Encodes glutathione transferase belonging to the tau class of GSTs. Naming convention according to Wagner et al. (2002).
Chr1:9428982-9429153;+	Chr1	9428982	9429153	172	+	190.73	9429054	24	AT1G27150.1	TRUE	promoter	promoter	74	AT1G27150				Tetratricopeptide repeat (TPR)-like superfamily protein
Chr1:9434350-9434474;+	Chr1	9434350	9434474	125	+	126.57	9434412	24	AT1G27170.2;AT1G27170.1	TRUE	intron	intron	84	AT1G27170				transmembrane receptors / ATP binding protein
Chr1:9439770-9439812;+	Chr1	9439770	9439812	43	+	26.24	9439789	17	AT1G27180.1	TRUE	promoter	promoter	15	AT1G27180				disease resistance protein (TIR-NBS-LRR class)
Chr1:9441177-9441279;+	Chr1	9441177	9441279	103	+	165.54	9441209	24	AT1G27180.1	TRUE	intron	intron	52	AT1G27180				disease resistance protein (TIR-NBS-LRR class)
Chr1:9456693-9456763;+	Chr1	9456693	9456763	71	+	42.63	9456729	13		FALSE	antisense	antisense_CDS	63		AT1G27210
Chr1:9478822-9478861;+	Chr1	9478822	9478861	40	+	15.82	9478858	3	AT1G27285.1	TRUE	exon	exon	39	AT1G27285				transposable_element_gene;copia-like retrotransposon family, has a 0. P-value blast match to GB:AAC02666 polyprotein (Ty1_Copia-element) (Arabidopsis thaliana);(source:TAIR10)
Chr1:9481522-9481700;+	Chr1	9481522	9481700	179	+	197.94	9481601	24	AT1G27290.1;AT1G27290.2	TRUE	promoter	promoter	112	AT1G27290				transmembrane protein
Chr1:9483122-9483358;+	Chr1	9483122	9483358	237	+	1474.51	9483287	24	AT1G27300.1	TRUE	fiveUTR	fiveUTR	35	AT1G27300				transmembrane protein
Chr1:9487062-9487257;+	Chr1	9487062	9487257	196	+	888.82	9487136	24		FALSE	intergenic	intergenic	89
Chr1:9487494-9487727;+	Chr1	9487494	9487727	234	+	51.84	9487656	24	AT1G27320.1	TRUE	proximal	proximal	122	AT1G27320		AHK3		Encodes a histidine kinases, a cytokinin receptor that controls cytokinin-mediated leaf longevity through a specific phosphorylation of the response regulator, ARR2. The mRNA is cell-to-cell mobile.
Chr1:9492907-9493034;+	Chr1	9492907	9493034	128	+	2968.9	9492970	24	AT1G27330.1	TRUE	promoter	promoter	3	AT1G27330				Ribosome associated membrane protein RAMP4
Chr1:9495486-9495675;+	Chr1	9495486	9495675	190	+	1877	9495596	24	AT1G27340.1	TRUE	promoter	promoter	59	AT1G27340		LCR		Encodes a putative F-box protein that is involved in the regulation of leaf morphology.
Chr1:9500926-9501085;+	Chr1	9500926	9501085	160	+	171.96	9500977	24	AT1G27360.2	TRUE	promoter	promoter	27	AT1G27360		SPL11		In conjunction with SPL10 and SPL2, SPL11 redundantly controls proper development of lateral organs in association with shoot maturation in the reproductive phase. SPL2, SPL10, and SPL11, suppress root regeneration with age by inhibiting wound-induced auxin biosynthesis.
Chr1:9501751-9501933;+	Chr1	9501751	9501933	183	+	33.74	9501892	16	AT1G27360.2;AT1G27360.3;AT1G27360.4;AT1G27360.1	TRUE	promoter	promoter	124	AT1G27360		SPL11		In conjunction with SPL10 and SPL2, SPL11 redundantly controls proper development of lateral organs in association with shoot maturation in the reproductive phase. SPL2, SPL10, and SPL11, suppress root regeneration with age by inhibiting wound-induced auxin biosynthesis.
Chr1:9501970-9502005;+	Chr1	9501970	9502005	36	+	15.44	9501972	5	AT1G27360.2;AT1G27360.3;AT1G27360.4;AT1G27360.1	TRUE	promoter	promoter	31	AT1G27360		SPL11		In conjunction with SPL10 and SPL2, SPL11 redundantly controls proper development of lateral organs in association with shoot maturation in the reproductive phase. SPL2, SPL10, and SPL11, suppress root regeneration with age by inhibiting wound-induced auxin biosynthesis.
Chr1:9515127-9515273;+	Chr1	9515127	9515273	147	+	9220.6	9515196	24	AT1G27400.1	TRUE	promoter	promoter	0	AT1G27400	AT1G27390		TOM20-2	Ribosomal protein L22p/L17e family protein
Chr1:9516120-9516189;+	Chr1	9516120	9516189	70	+	20.19	9516162	7	AT1G27400.1	FALSE	CDS	CDS	42	AT1G27400				Ribosomal protein L22p/L17e family protein
Chr1:9517091-9517244;+	Chr1	9517091	9517244	154	+	249.87	9517189	24	AT1G27410.1	TRUE	promoter	promoter	32	AT1G27410				DNA repair metallo-beta-lactamase family protein
Chr1:9519039-9519123;+	Chr1	9519039	9519123	85	+	51.35	9519068	22	AT1G27420.1	TRUE	promoter	promoter	28	AT1G27420				Galactose oxidase/kelch repeat superfamily protein
Chr1:9531909-9532131;+	Chr1	9531909	9532131	223	+	1087.14	9532047	24	AT1G27450.3;AT1G27450.1;AT1G27450.2	TRUE	CDS	CDS	80	AT1G27450		APT1		Adenosine phosphoribosyl transferase(E.C:2.4.2.7), involved in the one-step salvage of adenine to AMP.
Chr1:9532251-9532476;+	Chr1	9532251	9532476	226	+	6643.52	9532380	24	AT1G27450.3;AT1G27450.1;AT1G27450.2	TRUE	promoter	promoter	42	AT1G27450		APT1		Adenosine phosphoribosyl transferase(E.C:2.4.2.7), involved in the one-step salvage of adenine to AMP.
Chr1:9534479-9534733;+	Chr1	9534479	9534733	255	+	938.37	9534558	24	AT1G27460.1	TRUE	promoter	promoter	163	AT1G27460		NPGR1		encodes a calmodulin-binding protein that is expressed in pollen, suspension culture cells, flowers, and fruits. The mRNA is cell-to-cell mobile.
Chr1:9544506-9544598;+	Chr1	9544506	9544598	93	+	114.01	9544536	24	AT1G27480.1	TRUE	promoter	promoter	49	AT1G27480	AT1G27470			alpha/beta-Hydrolases superfamily protein
Chr1:9558573-9558683;+	Chr1	9558573	9558683	111	+	381.94	9558647	24	AT1G27520.1	TRUE	promoter	promoter	20	AT1G27520	AT1G27510	MNS5	EX2	Glycosyl hydrolase family 47 protein
Chr1:9592072-9592255;+	Chr1	9592072	9592255	184	+	1333.93	9592114	24	AT1G27590.1	TRUE	promoter	promoter	41	AT1G27590
Chr1:9608330-9608427;+	Chr1	9608330	9608427	98	+	22.74	9608348	10	AT1G27620.1	TRUE	promoter	promoter	58	AT1G27620				HXXXD-type acyl-transferase family protein
Chr1:9611102-9611185;+	Chr1	9611102	9611185	84	+	596.89	9611109	24	AT1G27630.1	TRUE	promoter	promoter	44	AT1G27630		CYCT1;3		cyclin T 1
Chr1:9614545-9614688;+	Chr1	9614545	9614688	144	+	504.96	9614583	24	AT1G27650.1;AT1G27650.2	TRUE	promoter	promoter	34	AT1G27650	AT1G27640	ATU2AF35A		U2 auxiliary factor small subunit. The atU2AF35a protein and its homolog, atU2AF35b, contain most of the conserved domains of hsU2AF35, including the psiRRM, one RS domain, two zinc fingers, and the two regions for interacting with U2AF large subunit. Both proteins lack the stretch of glycines present in human U2AF35. The sequences are overall 83% identical, and each Arabidopsis homolog shows app…
Chr1:9621355-9621427;+	Chr1	9621355	9621427	73	+	18.34	9621382	5	AT1G27660.1	TRUE	proximal	proximal	63	AT1G27660				basic helix-loop-helix (bHLH) DNA-binding superfamily protein
Chr1:9631198-9631631;+	Chr1	9631198	9631631	434	+	247.17	9631269	24	AT1G27680.1	TRUE	promoter	promoter	190	AT1G27680		APL2		ADP-glucose pyrophosphorylase catalyzes the first, rate limiting step in starch biosynthesis. The large subunit plays a regulatory role whereas the small subunit (ApS) is the catalytic isoform. Four isoforms of the large subunit (ApL1-4) have been described.Mutational analysis of APS1 suggests that APL1 and APL2 can compensate for loss of APS1 catalytic activity,suggesting both have catalytic as …
Chr1:9636555-9636656;+	Chr1	9636555	9636656	102	+	59.87	9636599	23	AT1G27690.1	TRUE	promoter	promoter	53	AT1G27690		BDR3		lipase, putative (DUF620)
Chr1:9639006-9639101;+	Chr1	9639006	9639101	96	+	267.61	9639044	24	AT1G27695.1;AT1G27695.2	TRUE	promoter	promoter	35	AT1G27695		GLES1		TGD5 encodes a small glycine rich protein that is localized to the chloroplast envelope and is a component of the ER to plastid lipid trafficking pathway. TGD5 interacts with other components of this pathway including TGD1, TGD2, TGD3, and TGD4.
Chr1:9648837-9648868;+	Chr1	9648837	9648868	32	+	15.25	9648842	4		FALSE	antisense	antisense_CDS	8		AT1G27730		STZ
Chr1:9657275-9657433;+	Chr1	9657275	9657433	159	+	1247.23	9657386	24	AT1G27750.1	TRUE	promoter	promoter	48	AT1G27750				nucleic acid binding protein
Chr1:9662053-9662251;+	Chr1	9662053	9662251	199	+	271.73	9662133	24	AT1G27752.1;AT1G27752.2	TRUE	promoter	promoter	78	AT1G27752				Ubiquitin system component Cue protein
Chr1:9668542-9668679;+	Chr1	9668542	9668679	138	+	537.01	9668597	24	AT1G27760.1;AT1G27760.3;AT1G27760.2	TRUE	promoter	promoter	12	AT1G27760		ATSAT32		Encodes a protein with similarity to human interferon-related developmental regulator (IFRD)that is involved in salt tolerance. Loss of function mutations are hypersensitive to salt stress and have reduced fertility. SAT32 is found in the cytoplasm but appears to translocate to the nucleus when plants are subject to salt stress.
Chr1:9698319-9698542;+	Chr1	9698319	9698542	224	+	317.36	9698474	24	AT1G27850.1	TRUE	promoter	promoter	94	AT1G27850				Encodes a microtubule-associated protein involved in cortical microtubule organization during leaf development.
Chr1:9708859-9708980;+	Chr1	9708859	9708980	122	+	68.82	9708925	24	AT1G27880.1	TRUE	promoter	promoter	42	AT1G27880				DEAD/DEAH box RNA helicase family protein
Chr1:9740565-9740779;+	Chr1	9740565	9740779	215	+	5109.7	9740713	24	AT1G27950.1	TRUE	promoter	promoter	8	AT1G27950		LTPG1		Encodes LTPG1, a lipid transfer protein with a predicted GPI (glycosylphosphatidylinositol)-anchor domain. Localized in the plasma membrane. Disruption of the LTPG1 gene causes alterations of cuticular lipid composition, but no significant changes on total wax and cutin monomer loads are seen. The mRNA is cell-to-cell mobile.
Chr1:9741704-9741808;+	Chr1	9741704	9741808	105	+	49.7	9741757	23	AT1G27950.1	FALSE	intron	intron	56	AT1G27950		LTPG1		Encodes LTPG1, a lipid transfer protein with a predicted GPI (glycosylphosphatidylinositol)-anchor domain. Localized in the plasma membrane. Disruption of the LTPG1 gene causes alterations of cuticular lipid composition, but no significant changes on total wax and cutin monomer loads are seen. The mRNA is cell-to-cell mobile.
Chr1:9746724-9747001;+	Chr1	9746724	9747001	278	+	18903.1	9746864	24	AT1G27970.1;AT1G27970.2	TRUE	promoter	promoter	53	AT1G27970		NTF2B		Encodes an ortholog of yeast NTF2, a nuclear envelop transport protein that functions as the nuclear import receptor for RanGDP, an essential player in nucleocytoplasmic transport. The mRNA is cell-to-cell mobile.
Chr1:9748309-9748338;+	Chr1	9748309	9748338	30	+	29.24	9748338	13	AT1G27970.2;AT1G27980.1	TRUE	threeUTR	threeUTR	16	AT1G27980		ATDPL1		dihydrosphingosine phosphate lyase
Chr1:9748595-9748658;+	Chr1	9748595	9748658	64	+	16.96	9748650	3	AT1G27980.1	FALSE	promoter	promoter	54	AT1G27980		ATDPL1		dihydrosphingosine phosphate lyase
Chr1:9748681-9748889;+	Chr1	9748681	9748889	209	+	524.43	9748756	24	AT1G27980.1	TRUE	promoter	promoter	58	AT1G27980		ATDPL1		dihydrosphingosine phosphate lyase
Chr1:9763307-9763474;+	Chr1	9763307	9763474	168	+	347.27	9763374	24	AT1G28010.1	TRUE	promoter	promoter	33	AT1G28010		ABCB14		Encodes an ATP-binding cassette (ABC) transporter. Expressed in the vascular tissue of primary stem.
Chr1:9778994-9779221;+	Chr1	9778994	9779221	228	+	1638.19	9779139	24	AT1G28060.1	TRUE	promoter	promoter	7	AT1G28060		RDM16		Pre-mRNA-splicing factor 3
Chr1:9779318-9779410;+	Chr1	9779318	9779410	93	+	22.17	9779409	10	AT1G28060.1	FALSE	CDS	CDS	78	AT1G28060		RDM16		Pre-mRNA-splicing factor 3
Chr1:9789696-9789794;+	Chr1	9789696	9789794	99	+	29.65	9789752	14	AT1G28080.1	TRUE	promoter	promoter	50	AT1G28080				RING finger protein
Chr1:9795741-9795866;+	Chr1	9795741	9795866	126	+	874.25	9795775	24	AT1G28090.1;AT1G28090.2;AT1G28090.3	TRUE	promoter	promoter	44	AT1G28090				Polynucleotide adenylyltransferase family protein
Chr1:9796393-9796441;+	Chr1	9796393	9796441	49	+	26.21	9796432	10	AT1G28090.1;AT1G28090.2;AT1G28090.3	FALSE	intron	intron	4	AT1G28090				Polynucleotide adenylyltransferase family protein
Chr1:9801057-9801400;+	Chr1	9801057	9801400	344	+	138.12	9801223	24	AT1G28100.1;AT1G28100.4;AT1G28100.5;AT1G28100.2	TRUE	fiveUTR	fiveUTR	292	AT1G28100				hypothetical protein
Chr1:9825281-9825336;+	Chr1	9825281	9825336	56	+	300.46	9825287	24	AT1G28130.1	TRUE	promoter	promoter	4	AT1G28130		GH3.17		Encodes an IAA-amido synthase that conjugates Asp and other amino acids to auxin in vitro. Lines carrying insertions in this gene are hypersensitive to auxin.
Chr1:9854494-9854615;+	Chr1	9854494	9854615	122	+	136.6	9854527	24	AT1G28210.1;AT1G28210.2	TRUE	promoter	promoter	60	AT1G28210		AtDjB1		DnaJ homolog AtJ1 (atj)
Chr1:9874155-9874326;+	Chr1	9874155	9874326	172	+	973.68	9874262	24	AT1G28250.1	TRUE	promoter	promoter	19	AT1G28250				transmembrane protein
Chr1:9939987-9940175;+	Chr1	9939987	9940175	189	+	772.45	9940041	24	AT1G28340.1	TRUE	proximal	proximal	51	AT1G28340		AtRLP4		receptor like protein 4
Chr1:9943766-9944125;+	Chr1	9943766	9944125	360	+	1219.4	9944010	24	AT1G28350.1	TRUE	promoter	promoter	60	AT1G28350				Nucleotidylyl transferase superfamily protein
Chr1:9951817-9951943;+	Chr1	9951817	9951943	127	+	568.54	9951848	24	AT1G28360.1	TRUE	promoter	promoter	1	AT1G28360		ATERF12		encodes a member of the ERF (ethylene response factor) subfamily B-1 of ERF/AP2 transcription factor family (ERF12). The protein contains one AP2 domain. There are 15 members in this subfamily including ATERF-3, ATERF-4, ATERF-7, and leafy petiole. Regulates floral development.
Chr1:9963493-9963765;+	Chr1	9963493	9963765	273	+	3604.7	9963600	24	AT1G28380.1	TRUE	promoter	promoter	87	AT1G28380		NSL1		This gene is predicted to encode a protein involved in negatively regulating salicylic acid-related defense responses and cell death programs. nsl1 mutants develop necrotic lesions spontaneously and show other features of a defense response, such as higher levels of SA and disease resistance-related transcripts, in the absence of a biotic stimulus. The NSL1 protein is predicted to have a MACPF do…
Chr1:9964071-9964169;+	Chr1	9964071	9964169	99	+	15.02	9964071	7	AT1G28380.1	FALSE	CDS	CDS	86	AT1G28380		NSL1		This gene is predicted to encode a protein involved in negatively regulating salicylic acid-related defense responses and cell death programs. nsl1 mutants develop necrotic lesions spontaneously and show other features of a defense response, such as higher levels of SA and disease resistance-related transcripts, in the absence of a biotic stimulus. The NSL1 protein is predicted to have a MACPF do…
Chr1:9966774-9966962;+	Chr1	9966774	9966962	189	+	58.94	9966870	17		FALSE	antisense	antisense_CDS	133		AT1G28390
Chr1:9979303-9979433;+	Chr1	9979303	9979433	131	+	53.62	9979333	20	AT1G28420.1	FALSE	reverse	intergenic	69		AT1G28410
Chr1:9979462-9979566;+	Chr1	9979462	9979566	105	+	60.43	9979539	20	AT1G28420.1	TRUE	proximal	proximal	33	AT1G28420	AT1G28410	HB-1		homeobox-1
Chr1:9979594-9979759;+	Chr1	9979594	9979759	166	+	145.77	9979652	24	AT1G28420.1	TRUE	proximal	proximal	70	AT1G28420	AT1G28410	HB-1		homeobox-1
Chr1:9979780-9979912;+	Chr1	9979780	9979912	133	+	651.12	9979826	24	AT1G28420.1	TRUE	promoter	promoter	63	AT1G28420		HB-1		homeobox-1
Chr1:9996729-9996919;+	Chr1	9996729	9996919	191	+	459.87	9996825	24	AT1G28440.1	TRUE	promoter	promoter	31	AT1G28440		HSL1		HAESA-like 1
Chr1:10015889-10016003;+	Chr1	10000000	10000000	115	+	652.25	10000000	24	AT1G28490.1;AT1G28490.2	TRUE	promoter	promoter	27	AT1G28490		ATSYP61		Encodes SYP61, one of 24 Arabidopsis syntaxins. Its mRNA has been shown to be expressed. SYP61 and SYP121 coordinate the trafficking of plasma membrane aquaporin PIP27 to modulate the cell membrane water permeability.
Chr1:10023831-10023972;+	Chr1	10000000	10000000	142	+	466.96	10000000	24	AT1G28510.1	TRUE	promoter	promoter	55	AT1G28510				Optic atrophy 3 protein (OPA3)
Chr1:10029003-10029285;+	Chr1	10000000	10000000	283	+	1144.32	10000000	24	AT1G28520.2;AT1G28520.1	TRUE	promoter	promoter	133	AT1G28520		ATVOZ1		VOZ transcription factor which acts as positive regulator of several salt-responsive genes. Functionally redundant in salt stress with VOZ2.
Chr1:10035637-10035730;+	Chr1	10000000	10000000	94	+	320.52	10000000	24	AT1G28540.1	TRUE	promoter	promoter	3	AT1G28540	AT1G28530		ANU10	Tail-anchored (TA) OEP membrane protein which possesses a single C-terminal transmembrane domain targeting post-translationally to plastids.
Chr1:10074376-10074429;+	Chr1	10000000	10000000	54	+	17.62	10000000	9		FALSE	intergenic	intergenic	29
Chr1:10078163-10078353;+	Chr1	10000000	10000000	191	+	481.51	10000000	24	AT1G28680.1	TRUE	promoter	promoter	3	AT1G28680	AT1G28685			Catalyses trans-cis isomerization and lactonization in the biosynthesis of coumarins in roots.
Chr1:10095797-10095822;+	Chr1	10000000	10000000	26	+	40.71	10000000	20	AT1G28815.1	TRUE	promoter	promoter	6	AT1G28815				hypothetical protein
Chr1:10103067-10103161;+	Chr1	10000000	10000000	95	+	125.64	10000000	24	AT1G28760.1	TRUE	promoter	promoter	7	AT1G28760		Nemp_A		Encodes an orthlog of the Xenopus inner nuclear membrane (INM) protein Nemp1/TMEM194A.
Chr1:10134032-10134198;+	Chr1	10000000	10000000	167	+	241.09	10000000	24	AT1G29040.2;AT1G29040.3;AT1G29040.1;AT1G29040.4	TRUE	promoter	promoter	66	AT1G29040	AT1G29030			50S ribosomal protein L34
Chr1:10147662-10147779;+	Chr1	10000000	10000000	118	+	117.71	10000000	24	AT1G29060.1	TRUE	promoter	promoter	14	AT1G29060		AtSFT12		Encodes a golgi localized QcSNARE involved in response to salt and osmotic stress. Overexpression confers increased resistance to NaCl, mannitol and LiCl. SFT12 may act by mediating vacuolar sequestration of NaCl and other ions.
Chr1:10149781-10149916;+	Chr1	10000000	10000000	136	+	12128.8	10000000	24	AT1G29070.1	TRUE	promoter	promoter	13	AT1G29070		PRPL34		Ribosomal protein L34
Chr1:10174143-10174352;+	Chr1	10000000	10000000	210	+	440.64	10000000	24	AT1G29120.5;AT1G29120.2;AT1G29120.1;AT1G29120.3;AT1G29120.4	TRUE	promoter	promoter	34	AT1G29120		UP9		Hydrolase-like protein family
Chr1:10174442-10174543;+	Chr1	10000000	10000000	102	+	24.22	10000000	10	AT1G29120.5;AT1G29120.2;AT1G29120.1;AT1G29120.3;AT1G29120.4	FALSE	CDS	CDS	19	AT1G29120		UP9		Hydrolase-like protein family
Chr1:10180450-10180601;+	Chr1	10000000	10000000	152	+	2096.55	10000000	24	AT1G29150.1	TRUE	promoter	promoter	52	AT1G29150		ATS9		specifically interacts with FUS6/COP11 via the C-terminal domain of FUS6/COP11 and associates with an ATPase subunit of the 19S proteasome regulatory complex, AtS6A. The mRNA is cell-to-cell mobile.
Chr1:10198760-10198833;+	Chr1	10000000	10000000	74	+	24.03	10000000	13	AT1G29179.1	TRUE	promoter	promoter	34	AT1G29179				cysteine/histidine-rich C1 domain protein
Chr1:10224843-10224926;+	Chr1	10000000	10000000	84	+	347.8	10000000	24	AT1G29260.1	TRUE	promoter	promoter	29	AT1G29260	AT1G29250	ATPEX7	ALBA1	Encodes the peroxisomal targeting signal type 2 receptor that facilitates peroxisomal protein translocation. It recognizes proteins with the PTS2 consensus sequence (RLX5HL or a variant) within the first 30 or so amino acids. RNAi experiments suggest that PEX7 is necessary for the maintenance of glyoxysomal but not leaf peroxisomal function. The mRNA is cell-to-cell mobile.
Chr1:10230083-10230143;+	Chr1	10000000	10000000	61	+	156.34	10000000	24	AT1G29270.1	TRUE	promoter	promoter	30	AT1G29270				transcription factor bHLH35-like protein
Chr1:10236322-10236502;+	Chr1	10000000	10000000	181	+	226.93	10000000	24	AT1G29280.1	TRUE	promoter	promoter	144	AT1G29280		ATWRKY65		member of WRKY Transcription Factor Group II-e The mRNA is cell-to-cell mobile.
Chr1:10244965-10244997;+	Chr1	10000000	10000000	33	+	64.23	10000000	21	AT1G29290.1	TRUE	promoter	promoter	6	AT1G29290				B-cell lymphoma 6 protein
Chr1:10252263-10252391;+	Chr1	10000000	10000000	129	+	405.37	10000000	24	AT1G29310.1	TRUE	promoter	promoter	35	AT1G29310				SecY protein transport family protein
Chr1:10255250-10255362;+	Chr1	10000000	10000000	113	+	1101.58	10000000	24	AT1G29320.1	TRUE	promoter	promoter	38	AT1G29320				Transducin/WD40 repeat-like superfamily protein
Chr1:10264167-10264413;+	Chr1	10000000	10000000	247	+	471.54	10000000	24	AT1G29340.1	TRUE	promoter	promoter	183	AT1G29340		ATPUB17		Encodes a protein containing a UND, a U-box, and an ARM domain. This protein has E3 ubiquitin ligase activity. It is required for cell death and full resistance specified by Arabidopsis RPM1 and RPS4 resistance proteins against Pseudomonas syringae pv tomato. The mRNA is cell-to-cell mobile.
Chr1:10284118-10284145;+	Chr1	10000000	10000000	28	+	39.43	10000000	22	AT1G29380.1	TRUE	promoter	promoter	16	AT1G29380				Carbohydrate-binding X8 domain superfamily protein
Chr1:10300212-10300226;+	Chr1	10000000	10000000	15	+	18.82	10000000	3		FALSE	reverse	intergenic	12		AT1G29410		PAI3
Chr1:10308533-10308571;+	Chr1	10000000	10000000	39	+	85.13	10000000	14	AT1G29465.1	TRUE	promoter	promoter	7	AT1G29465				transmembrane protein
Chr1:10321182-10321220;+	Chr1	10000000	10000000	39	+	89.52	10000000	23	AT1G29500.1	TRUE	promoter	promoter	3	AT1G29500		SAUR66		SAUR-like auxin-responsive protein family
Chr1:10322574-10322582;+	Chr1	10000000	10000000	9	+	64.13	10000000	17	AT1G29510.1	TRUE	promoter	promoter	3	AT1G29510		SAUR67		This locus was referred to as SAUR68 in PMID:17948056 but the nomenclature should be SAUR67.
Chr1:10323654-10323668;+	Chr1	10000000	10000000	15	+	36.88	10000000	22	AT1G29520.1	TRUE	promoter	promoter	7	AT1G29520				AWPM-19-like family protein
Chr1:10330426-10330541;+	Chr1	10000000	10000000	116	+	198.91	10000000	24	AT1G29550.1	TRUE	promoter	promoter	41	AT1G29550		EIF4E1B		Eukaryotic initiation factor 4E protein
Chr1:10339987-10340058;+	Chr1	10000000	10000000	72	+	70.69	10000000	24	AT1G29590.1;AT1G29590.2	TRUE	promoter	promoter	35	AT1G29590		EIF4E1C		translation initiation factor
Chr1:10343787-10343872;+	Chr1	10000000	10000000	86	+	25.07	10000000	13	AT1G29600.1	TRUE	proximal	proximal	70	AT1G29600				Zinc finger C-x8-C-x5-C-x3-H type family protein
Chr1:10349444-10349543;+	Chr1	10000000	10000000	100	+	137.12	10000000	24	AT1G29630.3;AT1G29630.2;AT1G29630.1	TRUE	promoter	promoter	63	AT1G29630				5-3 exonuclease family protein
Chr1:10371684-10371995;+	Chr1	10000000	10000000	312	+	3337.75	10000000	24	AT1G29660.1	TRUE	promoter	promoter	27	AT1G29660				GDSL-motif esterase/acyltransferase/lipase. Enzyme group with broad substrate specificity that may catalyze acyltransfer or hydrolase reactions with lipid and non-lipid substrates.
Chr1:10375690-10376065;+	Chr1	10000000	10000000	376	+	6341.29	10000000	24	AT1G29670.1	TRUE	promoter	promoter	1	AT1G29670		GDSL1		GDSL-motif esterase/acyltransferase/lipase. Enzyme group with broad substrate specificity that may catalyze acyltransfer or hydrolase reactions with lipid and non-lipid substrates. The mRNA is cell-to-cell mobile.
Chr1:10376204-10376273;+	Chr1	10000000	10000000	70	+	16.2	10000000	4	AT1G29670.1	FALSE	CDS	CDS	59	AT1G29670		GDSL1		GDSL-motif esterase/acyltransferase/lipase. Enzyme group with broad substrate specificity that may catalyze acyltransfer or hydrolase reactions with lipid and non-lipid substrates. The mRNA is cell-to-cell mobile.
Chr1:10387523-10387669;+	Chr1	10000000	10000000	147	+	102.42	10000000	24	AT1G29710.1	TRUE	promoter	promoter	35	AT1G29710	AT1G29700	DYW4		Tetratricopeptide repeat (TPR)-like superfamily protein
Chr1:10422257-10422408;+	Chr1	10000000	10000000	152	+	266.95	10000000	24	AT1G29760.1	TRUE	promoter	promoter	86	AT1G29760		SEIPIN2		Membrane protein involved in lipid droplet biogenesis primarily in pollen. The interaction motif on SEIPIN2 for VAP27-1 is restricted to the N-terminal 30 amino acids that contain an FFAT motif.
Chr1:10429804-10430148;+	Chr1	10000000	10000000	345	+	829.59	10000000	24	AT1G29790.1;AT1G29790.2	TRUE	promoter	promoter	126	AT1G29790				S-adenosyl-L-methionine-dependent methyltransferases superfamily protein
Chr1:10432592-10432662;+	Chr1	10000000	10000000	71	+	247.21	10000000	24	AT1G29800.2;AT1G29800.1	TRUE	promoter	promoter	41	AT1G29800				RING/FYVE/PHD-type zinc finger family protein
Chr1:10437574-10437671;+	Chr1	10000000	10000000	98	+	328.15	10000000	24	AT1G29820.1;AT1G29820.2	TRUE	promoter	promoter	58	AT1G29820	AT1G29810			Magnesium transporter CorA-like family protein
Chr1:10447682-10447847;+	Chr1	10000000	10000000	166	+	1856.88	10000000	24	AT1G29850.1;AT1G29850.2;AT1G29850.3	TRUE	promoter	promoter	39	AT1G29850	AT1G29840	AtPDCD5		Encodes a protein that by its interaction with HAM acetyltransferases plays an important role during DNA damage responses induced by UV-B radiation and participates in programmed cell death programs.
Chr1:10463079-10463171;+	Chr1	10000000	10000000	93	+	20.82	10000000	10	AT1G29890.2;AT1G29890.1	TRUE	proximal	proximal	70	AT1G29890	AT1G29880	RWA4		Encodes a homolog of the protein Cas1p known to be involved in polysaccharide O-acetylation in Cryptococcus neoformans. Has high similarity to RWA2 whose mutant displays reduced acetylation. The protein is expressed in the Golgi and is involved in the acetylation of xylan during secondary wall biosynthesis.
Chr1:10463282-10463485;+	Chr1	10000000	10000000	204	+	234.69	10000000	24	AT1G29890.2;AT1G29890.1	TRUE	promoter	promoter	119	AT1G29890		RWA4		Encodes a homolog of the protein Cas1p known to be involved in polysaccharide O-acetylation in Cryptococcus neoformans. Has high similarity to RWA2 whose mutant displays reduced acetylation. The protein is expressed in the Golgi and is involved in the acetylation of xylan during secondary wall biosynthesis.
Chr1:10467991-10468182;+	Chr1	10000000	10000000	192	+	2054.57	10000000	24	AT1G29900.1	TRUE	promoter	promoter	44	AT1G29900		CARB		Encodes carbamoyl phosphate synthetase (CPS) large subunit (CARB), also named as VEN3. Heterologous expression of the Arabidopsis VEN3 and VEN6 genes in a CPS-deficient Escherichia coli strain fully restored bacterial growth in minimal medium, demonstrating the enzymatic activity of the VEN3 and VEN6 proteins.
Chr1:10470111-10470192;+	Chr1	10000000	10000000	82	+	20.1	10000000	6	AT1G29900.1	FALSE	CDS	CDS	31	AT1G29900		CARB		Encodes carbamoyl phosphate synthetase (CPS) large subunit (CARB), also named as VEN3. Heterologous expression of the Arabidopsis VEN3 and VEN6 genes in a CPS-deficient Escherichia coli strain fully restored bacterial growth in minimal medium, demonstrating the enzymatic activity of the VEN3 and VEN6 proteins.
Chr1:10470255-10470305;+	Chr1	10000000	10000000	51	+	17.87	10000000	4	AT1G29900.1	FALSE	CDS	CDS	19	AT1G29900		CARB		Encodes carbamoyl phosphate synthetase (CPS) large subunit (CARB), also named as VEN3. Heterologous expression of the Arabidopsis VEN3 and VEN6 genes in a CPS-deficient Escherichia coli strain fully restored bacterial growth in minimal medium, demonstrating the enzymatic activity of the VEN3 and VEN6 proteins.
Chr1:10477832-10478065;+	Chr1	10000000	10000000	234	+	46079.1	10000000	24	AT1G29930.1	TRUE	promoter	promoter	1	AT1G29930		AB140		Subunit of light-harvesting complex II (LHCII),which absorbs light and transfers energy to the photosynthetic reaction center. The mRNA is cell-to-cell mobile.
Chr1:10478093-10478142;+	Chr1	10000000	10000000	50	+	37.66	10000000	17	AT1G29930.1	FALSE	CDS	CDS	11	AT1G29930		AB140		Subunit of light-harvesting complex II (LHCII),which absorbs light and transfers energy to the photosynthetic reaction center. The mRNA is cell-to-cell mobile.
Chr1:10478178-10478265;+	Chr1	10000000	10000000	88	+	48.27	10000000	22	AT1G29930.1	FALSE	CDS	CDS	85	AT1G29930		AB140		Subunit of light-harvesting complex II (LHCII),which absorbs light and transfers energy to the photosynthetic reaction center. The mRNA is cell-to-cell mobile.
Chr1:10478296-10478361;+	Chr1	10000000	10000000	66	+	60.82	10000000	23	AT1G29930.1	FALSE	CDS	CDS	50	AT1G29930		AB140		Subunit of light-harvesting complex II (LHCII),which absorbs light and transfers energy to the photosynthetic reaction center. The mRNA is cell-to-cell mobile.
Chr1:10478568-10478592;+	Chr1	10000000	10000000	25	+	14.53	10000000	4	AT1G29930.1	FALSE	CDS	CDS	6	AT1G29930		AB140		Subunit of light-harvesting complex II (LHCII),which absorbs light and transfers energy to the photosynthetic reaction center. The mRNA is cell-to-cell mobile.
Chr1:10491643-10491699;+	Chr1	10000000	10000000	57	+	52.49	10000000	21	AT1G29950.1;AT1G29950.2;AT1G29951.1;AT1G29952.1	TRUE	promoter	promoter	3	AT1G29950		SACL3		basic helix-loop-helix (bHLH) DNA-binding superfamily protein
Chr1:10494686-10494776;+	Chr1	10000000	10000000	91	+	52.18	10000000	24	AT1G29960.1	TRUE	promoter	promoter	51	AT1G29960				Peptidase S24/S26A/S26B/S26C family protein
Chr1:10507558-10507705;+	Chr1	11000000	11000000	148	+	4781.52	11000000	24	AT1G29990.1	TRUE	promoter	promoter	50	AT1G29990		PFD6		Encodes a cytoplastic protein with similarity to yeast prefoldin6, a subunit of the prefoldin complex. The PFD complex is thought to function along with the TCP ring complex to properly fold microtubule proteins.
Chr1:10513161-10513334;+	Chr1	11000000	11000000	174	+	209.12	11000000	24	AT1G30010.1	TRUE	promoter	promoter	60	AT1G30010		nMAT1		Analysis of the RNA profiles of wild-type and mutant plants establishes a role for nMAT1 in the trans-splicing of nad1 intron 1 and in the cis-splicing of nad2 intron 1 and nad4 intron 2.
Chr1:10537646-10537667;+	Chr1	11000000	11000000	22	+	37.54	11000000	20	AT1G30040.2;AT1G30040.1	TRUE	promoter	promoter	12	AT1G30040		ATGA2OX2		Encodes a gibberellin 2-oxidase that acts on C-19 gibberellins. AtGA2OX2 expression is responsive to cytokinin and KNOX activities.
Chr1:10537693-10537790;+	Chr1	11000000	11000000	98	+	52.34	11000000	15	AT1G30040.2;AT1G30040.1	TRUE	promoter	promoter	59	AT1G30040		ATGA2OX2		Encodes a gibberellin 2-oxidase that acts on C-19 gibberellins. AtGA2OX2 expression is responsive to cytokinin and KNOX activities.
Chr1:10582011-10582143;+	Chr1	11000000	11000000	133	+	290.62	11000000	24	AT1G30110.2;AT1G30110.1	TRUE	promoter	promoter	16	AT1G30110		ATNUDX25		Encodes a ppGpp pyrophosphohydrolase.
Chr1:10587529-10587708;+	Chr1	11000000	11000000	180	+	834.36	11000000	24	AT1G30130.2;AT1G30130.1	TRUE	promoter	promoter	45	AT1G30130				DUF1365 family protein
Chr1:10596487-10596517;+	Chr1	11000000	11000000	31	+	19.8	11000000	6	AT1G30135.1	TRUE	promoter	promoter	7	AT1G30135		JAZ8		jasmonate-zim-domain protein 8
Chr1:10618894-10618904;+	Chr1	11000000	11000000	11	+	31.29	11000000	9	AT1G30190.1	TRUE	promoter	promoter	7	AT1G30190				cotton fiber protein
Chr1:10624972-10625142;+	Chr1	11000000	11000000	171	+	231.46	11000000	24	AT1G30200.1;AT1G30200.2	TRUE	promoter	promoter	73	AT1G30200				F-box family protein
Chr1:10638880-10638998;+	Chr1	11000000	11000000	119	+	12979	11000000	24	AT1G30230.1;AT1G30230.2	TRUE	promoter	promoter	10	AT1G30230		eEF-1Bb1		Encodes a guanine nucleotide exchange factor that plays an important role in translation elongation. It is localized in the plasma membrane and cytosol. Mutants display ectopic lignin deposition as well as cell expansion defects
Chr1:10639249-10639339;+	Chr1	11000000	11000000	91	+	24.36	11000000	11	AT1G30230.1;AT1G30230.2	FALSE	intron	intron	85	AT1G30230		eEF-1Bb1		Encodes a guanine nucleotide exchange factor that plays an important role in translation elongation. It is localized in the plasma membrane and cytosol. Mutants display ectopic lignin deposition as well as cell expansion defects
Chr1:10639749-10639800;+	Chr1	11000000	11000000	52	+	53.65	11000000	24	AT1G30230.1;AT1G30230.2	FALSE	CDS	CDS	23	AT1G30230		eEF-1Bb1		Encodes a guanine nucleotide exchange factor that plays an important role in translation elongation. It is localized in the plasma membrane and cytosol. Mutants display ectopic lignin deposition as well as cell expansion defects
Chr1:10651060-10651132;+	Chr1	11000000	11000000	73	+	22.78	11000000	11	AT1G30260.1	TRUE	promoter	promoter	51	AT1G30260				galactosyltransferase family protein
Chr1:10654843-10654999;+	Chr1	11000000	11000000	157	+	169.48	11000000	24	AT1G30270.1	TRUE	promoter	promoter	86	AT1G30270		ATCIPK23		Arabidopsis thaliana CBL-interacting protein kinase 23. CIPK23 serves as a positive regulator of the potassium transporter AKT1 by directly phosphorylating AKT1. CIPK23 is activated by the binding of two calcineurin B-like proteins, CBL1 and CBL9. The mRNA is cell-to-cell mobile.
Chr1:10655129-10655161;+	Chr1	11000000	11000000	33	+	15.74	11000000	7	AT1G30270.1	TRUE	fiveUTR	fiveUTR	11	AT1G30270		ATCIPK23		Arabidopsis thaliana CBL-interacting protein kinase 23. CIPK23 serves as a positive regulator of the potassium transporter AKT1 by directly phosphorylating AKT1. CIPK23 is activated by the binding of two calcineurin B-like proteins, CBL1 and CBL9. The mRNA is cell-to-cell mobile.
Chr1:10672973-10673059;+	Chr1	11000000	11000000	87	+	310	11000000	24	AT1G30300.1	TRUE	promoter	promoter	2	AT1G30300	AT1G30290			Metallo-hydrolase/oxidoreductase superfamily protein
Chr1:10680157-10680297;+	Chr1	11000000	11000000	141	+	184.96	11000000	24	AT1G30320.1	TRUE	promoter	promoter	73	AT1G30320				Remorin family protein
Chr1:10715459-10715988;+	Chr1	11000000	11000000	530	+	11762.6	11000000	24	AT1G30360.1	TRUE	fiveUTR	fiveUTR	94	AT1G30360		ERD4		Early-responsive to dehydration stress protein (ERD4)
Chr1:10716010-10716126;+	Chr1	11000000	11000000	117	+	21.36	11000000	9	AT1G30360.1	FALSE	CDS	CDS	54	AT1G30360		ERD4		Early-responsive to dehydration stress protein (ERD4)
Chr1:10722151-10722389;+	Chr1	11000000	11000000	239	+	11758.8	11000000	24	AT1G30380.1	TRUE	promoter	promoter	10	AT1G30380		PSAK		Encodes subunit K of photosystem I reaction center. The mRNA is cell-to-cell mobile.
Chr1:10727402-10727596;+	Chr1	11000000	11000000	195	+	787.98	11000000	24	AT1G30400.1;AT1G30400.2	TRUE	proximal	proximal	72	AT1G30400		ABCC1		glutathione S-conjugate transporting ATPase (AtMRP1) mRNA. An ABCC-type arsenite-phytochelatin transporter. The expression of this gene is upregulated by herbicide safeners such as benoxacor and fenclorim.
Chr1:10727923-10728158;+	Chr1	11000000	11000000	236	+	491.18	11000000	24	AT1G30400.1;AT1G30400.2	TRUE	fiveUTR	fiveUTR	83	AT1G30400		ABCC1		glutathione S-conjugate transporting ATPase (AtMRP1) mRNA. An ABCC-type arsenite-phytochelatin transporter. The expression of this gene is upregulated by herbicide safeners such as benoxacor and fenclorim.
Chr1:10738735-10739016;+	Chr1	11000000	11000000	282	+	339.62	11000000	24	AT1G30410.1	TRUE	fiveUTR	fiveUTR	150	AT1G30410		ABCC12		member of MRP subfamily
Chr1:10739043-10739268;+	Chr1	11000000	11000000	226	+	34.4	11000000	17	AT1G30410.1	TRUE	intron	intron	130	AT1G30410		ABCC12		member of MRP subfamily
Chr1:10748224-10748447;+	Chr1	11000000	11000000	224	+	1098.58	11000000	24	AT1G30420.1	FALSE	intergenic	intergenic	9
Chr1:10758970-10759302;+	Chr1	11000000	11000000	333	+	711.76	11000000	24	AT1G30440.1	TRUE	proximal	proximal	97	AT1G30440				Phototropic-responsive NPH3 family protein
Chr1:10762698-10762830;+	Chr1	11000000	11000000	133	+	317.62	11000000	24	AT1G30450.3;AT1G30450.1;AT1G30450.2	TRUE	promoter	promoter	55	AT1G30450		ATCCC1		member of Cation-chloride co-transporter family
Chr1:10779111-10779298;+	Chr1	11000000	11000000	188	+	1440.82	11000000	24	AT1G30470.1;AT1G30470.2;AT1G30470.3	TRUE	promoter	promoter	38	AT1G30470				SIT4 phosphatase-associated family protein
Chr1:10790210-10790301;+	Chr1	11000000	11000000	92	+	346.49	11000000	24	AT1G30480.1	TRUE	fiveUTR	fiveUTR	35	AT1G30480	AT1G30475	DRT111		recombination and DNA-damage resistance protein (DRT111)
Chr1:10810873-10810963;+	Chr1	11000000	11000000	91	+	39.52	11000000	17	AT1G30520.1	FALSE	promoter	promoter	71	AT1G30520		AAE14		Encodes a chloroplast O-succinylbenzoyl-CoA ligase. Involved in phylloquinone biosynthesis. Knock mutant is seedling lethal.
Chr1:10810985-10811050;+	Chr1	11000000	11000000	66	+	478.66	11000000	24	AT1G30520.1	TRUE	promoter	promoter	21	AT1G30520		AAE14		Encodes a chloroplast O-succinylbenzoyl-CoA ligase. Involved in phylloquinone biosynthesis. Knock mutant is seedling lethal.
Chr1:10814835-10814869;+	Chr1	11000000	11000000	35	+	36.46	11000000	21	AT1G30530.1	TRUE	fiveUTR	fiveUTR	29	AT1G30530		UGT78D1		The At1g30530 gene encodes a UDP-rhamnose:flavonol-3-O-rhamnosyltransferase (UGT78D1) attaching a rhamnosyl residue to the 3-O-position of the flavonols kaempferol and quercetin
Chr1:10814890-10814952;+	Chr1	11000000	11000000	63	+	217.63	11000000	24	AT1G30530.1	TRUE	fiveUTR	fiveUTR	25	AT1G30530		UGT78D1		The At1g30530 gene encodes a UDP-rhamnose:flavonol-3-O-rhamnosyltransferase (UGT78D1) attaching a rhamnosyl residue to the 3-O-position of the flavonols kaempferol and quercetin
Chr1:10828342-10828536;+	Chr1	11000000	11000000	195	+	193.96	11000000	24	AT1G30570.1	FALSE	intergenic	intergenic	129
Chr1:10840218-10840261;+	Chr1	11000000	11000000	44	+	333.3	11000000	24		FALSE	reverse	intergenic	1		AT1G30590
Chr1:10846508-10846665;+	Chr1	11000000	11000000	158	+	139.55	11000000	24	AT1G30610.2;AT1G30610.1	TRUE	promoter	promoter	44	AT1G30610		EMB2279		Pentatricopeptide repeat protein .Mutations in this locus result in embryo lethality due to defects in chloroplast development. Embryo shape at seed maturity is globular.
Chr1:10854541-10854767;+	Chr1	11000000	11000000	227	+	543.25	11000000	24	AT1G30620.1;AT1G30620.3;AT1G30620.2	TRUE	promoter	promoter	109	AT1G30620		HSR8		encodes a type-II membrane protein that catalyzes 4-epimerization of UDP-D-Xylose to UDP-L-Arabinose in vitro, the nucleotide sugar used by glycosyltransferases in the arabinosylation of cell wall polysaccharides and wall-resident proteoglycans.
Chr1:10855180-10855227;+	Chr1	11000000	11000000	48	+	16.08	11000000	5	AT1G30620.1;AT1G30620.3;AT1G30620.2	FALSE	intron	intron	23	AT1G30620		HSR8		encodes a type-II membrane protein that catalyzes 4-epimerization of UDP-D-Xylose to UDP-L-Arabinose in vitro, the nucleotide sugar used by glycosyltransferases in the arabinosylation of cell wall polysaccharides and wall-resident proteoglycans.
Chr1:10860613-10860633;+	Chr1	11000000	11000000	21	+	16.21	11000000	4	AT1G30640.1	TRUE	promoter	promoter	19	AT1G30640	AT1G30630			Protein kinase family protein
Chr1:10860685-10860818;+	Chr1	11000000	11000000	134	+	142.48	11000000	24	AT1G30640.1	TRUE	promoter	promoter	87	AT1G30640				Protein kinase family protein
Chr1:10868255-10868332;+	Chr1	11000000	11000000	78	+	35	11000000	19	AT1G30650.1	TRUE	promoter	promoter	31	AT1G30650		AR411		member of WRKY Transcription Factor Group II-e
Chr1:10881531-10881663;+	Chr1	11000000	11000000	133	+	959.42	11000000	24	AT1G30680.1	TRUE	promoter	promoter	36	AT1G30680		ATH		Twinkle is a dual localized (mitochondria and chloroplast) DNA primase-helicase. It synthesizes RNA primers from a 5&#8242 -(G/C)GGA-3&#8242; template, where the last two 3' nucleotides are cryptic. Mitochondrial protein involved in DNA replication which binds to DNA polymerases, Pol1A and Pol1B.
Chr1:10887610-10887829;+	Chr1	11000000	11000000	220	+	1392.76	11000000	24	AT1G30690.2;AT1G30690.1	TRUE	promoter	promoter	33	AT1G30690		PATL4		Sec14p-like phosphatidylinositol transfer family protein
Chr1:10892567-10892635;+	Chr1	11000000	11000000	69	+	567.41	11000000	24	AT1G30700.1	TRUE	promoter	promoter	8	AT1G30700		AtBBE8		FAD-binding Berberine family protein
Chr1:10892657-10892738;+	Chr1	11000000	11000000	82	+	24.01	11000000	9	AT1G30700.1	FALSE	CDS	CDS	29	AT1G30700		AtBBE8		FAD-binding Berberine family protein
Chr1:10897862-10898018;+	Chr1	11000000	11000000	157	+	74.65	11000000	20	AT1G30720.1	FALSE	proximal	proximal	85	AT1G30720		AtBBE10		FAD-binding Berberine family protein
Chr1:10898050-10898333;+	Chr1	11000000	11000000	284	+	1755.69	11000000	24	AT1G30720.1	TRUE	promoter	promoter	18	AT1G30720		AtBBE10		FAD-binding Berberine family protein
Chr1:10900754-10900929;+	Chr1	11000000	11000000	176	+	441.36	11000000	24	AT1G30730.1	TRUE	promoter	promoter	32	AT1G30730		AtBBE11		FAD-binding Berberine family protein
Chr1:10908985-10909202;+	Chr1	11000000	11000000	218	+	317.46	11000000	23	AT1G30757.1	TRUE	promoter	promoter	91	AT1G30757	AT1G30755		PSI2	transmembrane protein
Chr1:10918257-10918298;+	Chr1	11000000	11000000	42	+	67.06	11000000	24	AT1G30760.1	TRUE	promoter	promoter	0	AT1G30760		AtBBE-like		Encodes a BBE-like enzyme that acts in monolignol metabolism by catalyzing the oxidation of aromatic allylic alcohols, such as coumaryl-, sinapyl-, and coniferyl alcohol, to the corresponding aldehydes. The mRNA is cell-to-cell mobile.
Chr1:10951484-10951489;+	Chr1	11000000	11000000	6	+	23.04	11000000	9		FALSE	intergenic	intergenic	3
Chr1:10960886-10961004;+	Chr1	11000000	11000000	119	+	257.44	11000000	24	AT1G30825.1	TRUE	promoter	promoter	23	AT1G30825		ARPC2A		Involved in trichome maturation. mutant displays enlarged trichomes
Chr1:10966980-10967176;+	Chr1	11000000	11000000	197	+	957.3	11000000	24	AT1G30835.1;AT1G30835.2	TRUE	exon	exon	69	AT1G30835				Member of Sadhu non-coding retrotransposon family The mRNA is cell-to-cell mobile.
Chr1:10974412-10974490;+	Chr1	11000000	11000000	79	+	259.39	11000000	24	AT1G30840.2;AT1G30840.1	TRUE	promoter	promoter	9	AT1G30840		ATPUP4		Member of a family of proteins related to PUP1, a purine transporter. May be involved in the transport of purine and purine derivatives such as cytokinins, across the plasma membrane.
Chr1:10979629-10979701;+	Chr1	11000000	11000000	73	+	13.54	11000000	4	AT1G30845.1	TRUE	promoter	promoter	67	AT1G30845				cell growth defect protein
Chr1:10991478-10991495;+	Chr1	11000000	11000000	18	+	158.1	11000000	24	AT1G30870.1	TRUE	promoter	promoter	7	AT1G30870		PER7		Peroxidase superfamily protein
Chr1:10994276-10994392;+	Chr1	11000000	11000000	117	+	354.77	11000000	24	AT1G30890.1;AT1G30890.2	TRUE	promoter	promoter	49	AT1G30890	AT1G30880			Integral membrane HRF1 family protein
Chr1:10996992-10997178;+	Chr1	11000000	11000000	187	+	44.52	11000000	21	AT1G30900.1	TRUE	proximal	proximal	59	AT1G30900		BP80-3;3		VACUOLAR SORTING RECEPTOR 6
Chr1:11000827-11000967;+	Chr1	11000000	11000000	141	+	1488.35	11000000	24	AT1G30910.1	TRUE	promoter	promoter	12	AT1G30910				Molybdenum cofactor sulfurase family protein
Chr1:11052057-11052086;+	Chr1	11000000	11000000	30	+	109.32	11000000	22	AT1G30990.1	TRUE	promoter	promoter	2	AT1G30990				Polyketide cyclase/dehydrase and lipid transport superfamily protein
Chr1:11057081-11057257;+	Chr1	11000000	11000000	177	+	618.49	11000000	24	AT1G31020.1	TRUE	promoter	promoter	47	AT1G31020	AT1G31010	ATO2	OSB4	thioredoxin O2
Chr1:11084788-11084946;+	Chr1	11000000	11000000	159	+	363.78	11000000	24	AT1G31070.2;AT1G31070.1	TRUE	promoter	promoter	12	AT1G31070		GLCNA.UT1		Encodes a protein that functions as an N-acetylglucosamine-1-phosphate uridylyltransferase that catalyzes the formation of UDP-N-acetylglucosamine (UDP-GlcNAc). This is an essential precursor for glycolipid and glycoprotein synthesis and is also used for regulatory protein modification in signaling pathways. The enzyme can also catalyze the reverse reaction using both UDP-GlcNAc and the less comm…
Chr1:11119840-11119948;+	Chr1	11000000	11000000	109	+	55.94	11000000	18	AT1G31150.1	TRUE	proximal	proximal	34	AT1G31150				K-box region protein (DUF1985)
Chr1:11133466-11133570;+	Chr1	11000000	11000000	105	+	680.82	11000000	24	AT1G31170.4;AT1G31170.2;AT1G31170.1;AT1G31170.3	TRUE	promoter	promoter	28	AT1G31170		ATSRX		encodes a cysteine-sulfinic acid reductase (sulfiredoxin - EC 1.8.98.2) capable of reducing overoxidized plastidic 2-Cys-Prx involved in peroxide detoxification and response to oxidative stress
Chr1:11137336-11137366;+	Chr1	11000000	11000000	31	+	12.15	11000000	4	AT1G31173.1	TRUE	promoter	promoter	29	AT1G31173				Encodes a microRNA that targets ARF family members ARF6 and ARF8. MicroRNAs are regulatory RNAs with a mature length of ~21-nucleotides that are processed from hairpin precursors by Dicer-like enzymes. MicroRNAs can negatively regulate gene expression by attenuating translation or by directing mRNA cleavage.Mature sequence: UGAAGCUGCCAGCAUGAUCUGG
Chr1:11137393-11137419;+	Chr1	11000000	11000000	27	+	20.39	11000000	6	AT1G31173.1	TRUE	promoter	promoter	14	AT1G31173				Encodes a microRNA that targets ARF family members ARF6 and ARF8. MicroRNAs are regulatory RNAs with a mature length of ~21-nucleotides that are processed from hairpin precursors by Dicer-like enzymes. MicroRNAs can negatively regulate gene expression by attenuating translation or by directing mRNA cleavage.Mature sequence: UGAAGCUGCCAGCAUGAUCUGG
Chr1:11140572-11140675;+	Chr1	11000000	11000000	104	+	91.1	11000000	24	AT1G31175.1	TRUE	promoter	promoter	48	AT1G31175				cytochrome C oxidase biogenesis Cmc1-like protein
Chr1:11144730-11144886;+	Chr1	11000000	11000000	157	+	279.81	11000000	24	AT1G31190.1	TRUE	promoter	promoter	75	AT1G31190	AT1G31180	IMPL1	ATIMD3	Encodes a myo-inositol monophosphatase IMPL1 (myo-Inositol monophosphatase like 1).
Chr1:11156693-11156842;+	Chr1	11000000	11000000	150	+	163.38	11000000	24	AT1G31220.1	TRUE	promoter	promoter	94	AT1G31220				N10-formyltetrahydrofolate-dependent phosphoribosylglycinamide formyltransferase that catalyzes the conversion of phosphoribosyl glycineamide to phosphoribosyl N-formylglycineamide
Chr1:11170941-11171030;+	Chr1	11000000	11000000	90	+	63.91	11000000	16	AT1G31258.1	TRUE	proximal	proximal	35	AT1G31258				other_RNA
Chr1:11178624-11178636;+	Chr1	11000000	11000000	13	+	46.51	11000000	14	AT1G31270.1	TRUE	CDS	CDS	0	AT1G31270				hypothetical protein
Chr1:11181567-11181740;+	Chr1	11000000	11000000	174	+	135.95	11000000	24	AT1G31280.1	TRUE	promoter	promoter	70	AT1G31280		AGO2		Encodes Argonaute gene that binds viral siRNAs and is involved in antiviral defense response. Regulates innate immunity.Mutants have increased susceptibility to Potato virus X and tobacco rattle virus.
Chr1:11188200-11188220;+	Chr1	11000000	11000000	21	+	74.08	11000000	21	AT1G31290.1	TRUE	promoter	promoter	6	AT1G31290		AGO3		ARGONAUTE 3
Chr1:11190808-11191020;+	Chr1	11000000	11000000	213	+	53.36	11000000	19	AT1G31290.1	TRUE	CDS	CDS	89	AT1G31290		AGO3		ARGONAUTE 3
Chr1:11193633-11193747;+	Chr1	11000000	11000000	115	+	72.64	11000000	24	AT1G31300.2;AT1G31300.1	TRUE	promoter	promoter	87	AT1G31300				TRAM, LAG1 and CLN8 (TLC) lipid-sensing domain containing protein
Chr1:11212947-11213072;+	Chr1	11000000	11000000	126	+	540.34	11000000	24	AT1G31320.1	TRUE	promoter	promoter	1	AT1G31320		LBD4		LOB domain-containing protein 4
Chr1:11215743-11215888;+	Chr1	11000000	11000000	146	+	94.38	11000000	16		FALSE	antisense	antisense_CDS	61		AT1G31330		PSAF
Chr1:11217010-11217158;+	Chr1	11000000	11000000	149	+	59.28	11000000	24		FALSE	antisense	antisense_threeUTR	95		AT1G31335
Chr1:11232307-11232390;+	Chr1	11000000	11000000	84	+	146.37	11000000	24	AT1G31360.1;AT1G31360.2	TRUE	promoter	promoter	19	AT1G31360		ATRECQ2		Encodes a (d)NTP-dependent 3'->5' DNA helicase. This protein can also disrupt D loop structures and may mediate branch migration of Holliday junctions when tested in vitro. The unwinding activity of the enzyme depends on the presence of divalent cations (Mg2+, Mn2+, or Ca2+, but not Zn2+).(d)NTPs are also required with ATP and dATP supporting the greatest amount of DNA unwinding in vitro.
Chr1:11249593-11249903;+	Chr1	11000000	11000000	311	+	1577.61	11000000	24	AT1G31420.2;AT1G31420.1	TRUE	promoter	promoter	156	AT1G31420	AT1G31410	FEI1	ENF2	Encodes a plasma membrane localized leucine-rich repeat receptor kinase that is involved in cell wall elongation. Loss of function mutations of FEI1 and FEI2 exhibit defects in root and hypocotyl cell elongation. Double mutants are defective in cell wall biosynthesis and have thick hypocotyls, and short, thick roots.
Chr1:11251626-11251645;+	Chr1	11000000	11000000	20	+	20.59	11000000	7	AT1G31420.2;AT1G31420.1	FALSE	CDS	CDS	1	AT1G31420		FEI1		Encodes a plasma membrane localized leucine-rich repeat receptor kinase that is involved in cell wall elongation. Loss of function mutations of FEI1 and FEI2 exhibit defects in root and hypocotyl cell elongation. Double mutants are defective in cell wall biosynthesis and have thick hypocotyls, and short, thick roots.
Chr1:11265802-11266006;+	Chr1	11000000	11000000	205	+	103.39	11000000	24	AT1G31480.1	TRUE	promoter	promoter	154	AT1G31480		SGR2		encodes a novel protein that may be part of a gene family represented by bovine phosphatidic acid-preferring phospholipase A1 (PA-PLA1)containing a putative transmembrane domain. SGR2 is involved in the formation and function of the vacuole.
Chr1:11311040-11311125;+	Chr1	11000000	11000000	86	+	196.19	11000000	24	AT1G31580.1	TRUE	promoter	promoter	23	AT1G31580		CXC750		Encodes cell wall protein. ECS1 is not a Xcc750 resistance gene, but the genetic data indicate that ECS1 is linked to a locus influencing resistance to Xcc750. The mRNA is cell-to-cell mobile.
Chr1:11311158-11311409;+	Chr1	11000000	11000000	252	+	4935.54	11000000	24	AT1G31580.1	TRUE	fiveUTR	fiveUTR	29	AT1G31580		CXC750		Encodes cell wall protein. ECS1 is not a Xcc750 resistance gene, but the genetic data indicate that ECS1 is linked to a locus influencing resistance to Xcc750. The mRNA is cell-to-cell mobile.
Chr1:11343952-11343998;+	Chr1	11000000	11000000	47	+	50.17	11000000	22	AT1G31690.1	TRUE	promoter	promoter	3	AT1G31690				Copper amine oxidase family protein
Chr1:11349784-11349933;+	Chr1	11000000	11000000	150	+	330.54	11000000	24	AT1G31710.1	TRUE	promoter	promoter	36	AT1G31710				Copper amine oxidase family protein
Chr1:11359567-11359751;+	Chr1	11000000	11000000	185	+	1021.9	11000000	24	AT1G31730.1	TRUE	promoter	promoter	59	AT1G31730		AP4E		Encodes a component of the AP4 complex and is involved in vacuolar sorting of storage proteins.
Chr1:11391189-11391370;+	Chr1	11000000	11000000	182	+	2300.3	11000000	24	AT1G31780.1	TRUE	promoter	promoter	59	AT1G31780		COG7		Encodes a component of the oligomeric Golgi (COG) complex. Found in pollen golgi apparatus. Loss of function results in defects in pollen tube growth resulting in lack of transmission through the pollen.
Chr1:11396310-11396449;+	Chr1	11000000	11000000	140	+	3190.67	11000000	24	AT1G31800.1	TRUE	promoter	promoter	81	AT1G31800	AT1G31790	CYP97A3		Encodes a protein with &#946-ring carotenoid hydroxylase activity. The mRNA is cell-to-cell mobile.
Chr1:11423962-11424024;+	Chr1	11000000	11000000	63	+	13.29	11000000	3	AT1G31840.2;AT1G31840.1	TRUE	promoter	promoter	33	AT1G31840	AT1G31835			Tetratricopeptide repeat (TPR)-like superfamily protein
Chr1:11430066-11430430;+	Chr1	11000000	11000000	365	+	453.09	11000000	24	AT1G31850.1;AT1G31850.3	TRUE	promoter	promoter	82	AT1G31850				S-adenosyl-L-methionine-dependent methyltransferases superfamily protein
Chr1:11430833-11430985;+	Chr1	11000000	11000000	153	+	122.17	11000000	24	AT1G31850.1;AT1G31850.3;AT1G31850.2	TRUE	promoter	promoter	79	AT1G31850				S-adenosyl-L-methionine-dependent methyltransferases superfamily protein
Chr1:11436719-11436847;+	Chr1	11000000	11000000	129	+	90.53	11000000	24	AT1G31870.2;AT1G31870.1	TRUE	promoter	promoter	52	AT1G31870	AT1G31860	BUD13	AT-IE	Ortholog of yeast BUD13 RES complex protein. Functions in pre mRNA processing of RNAs expressed in embryos.
Chr1:11445484-11445501;+	Chr1	11000000	11000000	18	+	16.62	11000000	3	AT1G31880.1	TRUE	promoter	promoter	11	AT1G31880		BRX		Belongs to five-member BRX gene family. Arabidopsis BRX genes share high levels of similarity among each others, with several conserved domains. The most distinct is BRX domain - highly conserved in all BRX genes among distantly related species. This protein-protein interaction domain is required and sufficient for BRX activity. BRX encodes a key regulator of cell proliferation and elongation in …
Chr1:11450392-11450466;+	Chr1	11000000	11000000	75	+	58.4	11000000	24	AT1G31885.1	TRUE	promoter	promoter	53	AT1G31885		NIP3;1		NOD26-like intrinsic protein 3
Chr1:11453518-11453721;+	Chr1	11000000	11000000	204	+	151.54	11000000	24		FALSE	intergenic	intergenic	97
Chr1:11457121-11457150;+	Chr1	11000000	11000000	30	+	959.52	11000000	24	AT1G31910.1;AT1G31910.2	TRUE	promoter	promoter	1	AT1G31910				GHMP kinase family protein
Chr1:11457175-11457199;+	Chr1	11000000	11000000	25	+	61.86	11000000	24	AT1G31910.1;AT1G31910.2	TRUE	promoter	promoter	7	AT1G31910				GHMP kinase family protein
Chr1:11457270-11457433;+	Chr1	11000000	11000000	164	+	77.85	11000000	24	AT1G31910.1;AT1G31910.2	FALSE	fiveUTR	fiveUTR	89	AT1G31910				GHMP kinase family protein
Chr1:11458646-11458723;+	Chr1	11000000	11000000	78	+	24.22	11000000	14	AT1G31910.1;AT1G31910.2	FALSE	intron	intron	26	AT1G31910				GHMP kinase family protein
Chr1:11464993-11465159;+	Chr1	11000000	11000000	167	+	97.29	11000000	24	AT1G31930.3;AT1G31930.2;AT1G31930.1	TRUE	promoter	promoter	65	AT1G31930		XLG3		Encodes XLG3 (extra-large G protein 3) that shows significant similarity to the G protein alpha subunit in its C terminal region. Involved in the regulation of root morphological and growth responses.
Chr1:11465632-11465750;+	Chr1	11000000	11000000	119	+	76.2	11000000	21	AT1G31930.3;AT1G31930.2;AT1G31930.1	TRUE	fiveUTR	fiveUTR	69	AT1G31930		XLG3		Encodes XLG3 (extra-large G protein 3) that shows significant similarity to the G protein alpha subunit in its C terminal region. Involved in the regulation of root morphological and growth responses.
Chr1:11469445-11469545;+	Chr1	11000000	11000000	101	+	40.48	11000000	22	AT1G31935.1	TRUE	promoter	promoter	14	AT1G31935				Has been identified as a translated small open reading frame by ribosome profiling.
Chr1:11473094-11473114;+	Chr1	11000000	11000000	21	+	22.52	11000000	9		FALSE	intergenic	intergenic	7
Chr1:11475742-11475850;+	Chr1	11000000	11000000	109	+	52.78	11000000	24	AT1G31950.1	TRUE	promoter	promoter	81	AT1G31950				Sesterterpene synthase which produces various sesterpne backbones bia type-A cyclization mechanism.
Chr1:11479847-11479938;+	Chr1	11000000	11000000	92	+	346.68	11000000	24	AT1G31970.1	TRUE	promoter	promoter	22	AT1G31970	AT1G31960	RH5		DEA(D/H)-box RNA helicase family protein
Chr1:11528403-11528611;+	Chr1	12000000	12000000	209	+	9792.88	12000000	24	AT1G32050.1	TRUE	promoter	promoter	19	AT1G32050		AtSCAMP5		SCAMP family protein
Chr1:11532087-11532142;+	Chr1	12000000	12000000	56	+	36.9	12000000	11	AT1G32060.1	FALSE	intergenic	intergenic	47
Chr1:11532272-11532921;+	Chr1	12000000	12000000	650	+	21515	12000000	24	AT1G32060.1	TRUE	promoter	promoter	66	AT1G32060		PRK		phosphoribulokinase
Chr1:11533067-11533153;+	Chr1	12000000	12000000	87	+	21.18	12000000	9	AT1G32060.1	FALSE	CDS	CDS	43	AT1G32060		PRK		phosphoribulokinase
Chr1:11557108-11557125;+	Chr1	12000000	12000000	18	+	11.23	12000000	3	AT1G32120.1	TRUE	intron	intron	13	AT1G32120				serine/threonine-protein phosphatase 7 long form-like protein
Chr1:11565494-11565646;+	Chr1	12000000	12000000	153	+	338.96	12000000	24	AT1G32150.1	TRUE	promoter	promoter	91	AT1G32150		AtbZIP68		Encodes a G group bZIP transcription factor family member that can bind cis elements with an ACGT core, such as G-box, Hex, C-box and As-1. The protein is localized in the nucleus and can homodimerize and can heterodimerize with other G group members.
Chr1:11568629-11568744;+	Chr1	12000000	12000000	116	+	890.16	12000000	24	AT1G32160.1	TRUE	promoter	promoter	29	AT1G32160				beta-casein (DUF760)
Chr1:11575300-11575335;+	Chr1	12000000	12000000	36	+	147.11	12000000	24	AT1G32170.1	TRUE	promoter	promoter	3	AT1G32170		XTH30		xyloglucan endotransglycosylase-related protein (XTR4) The mRNA is cell-to-cell mobile.
Chr1:11607855-11607965;+	Chr1	12000000	12000000	111	+	452.11	12000000	24	AT1G32220.1	TRUE	promoter	promoter	34	AT1G32220	AT1G32210		ATDAD1	NAD(P)-binding Rossmann-fold superfamily protein
Chr1:11611977-11612259;+	Chr1	12000000	12000000	283	+	4312.34	12000000	24	AT1G32230.1;AT1G32230.2;AT1G32230.3	TRUE	promoter	promoter	67	AT1G32230		ATP8		Encodes a protein belonging to the (ADP-ribosyl)transferase domain-containing subfamily of WWE protein-protein interaction domain protein family. Superoxide radicals are necessary and sufficient to propagate cell death or lesion formation in rcd1 mutants. Without stress treatment, RCD1 is localized in the nucleus. Under high salt or oxidative stress, RCD1 is found not only in the nucleus but also…
Chr1:11613529-11613612;+	Chr1	12000000	12000000	84	+	18.15	12000000	4	AT1G32230.1;AT1G32230.2;AT1G32230.3	FALSE	CDS	CDS	44	AT1G32230		ATP8		Encodes a protein belonging to the (ADP-ribosyl)transferase domain-containing subfamily of WWE protein-protein interaction domain protein family. Superoxide radicals are necessary and sufficient to propagate cell death or lesion formation in rcd1 mutants. Without stress treatment, RCD1 is localized in the nucleus. Under high salt or oxidative stress, RCD1 is found not only in the nucleus but also…
Chr1:11653510-11653615;+	Chr1	12000000	12000000	106	+	171.56	12000000	24	AT1G32310.1	TRUE	promoter	promoter	45	AT1G32310		SAMBA		Encodes a plant-specific negative regulator of the APC/C complex. It is expressed during embryogenesis and early plant development and plays a key role in organ size control. Mutants are defective in mitosis I of pollen development, resulting in pollen without sperm nuclei.
Chr1:11661651-11661655;+	Chr1	12000000	12000000	5	+	22.12	12000000	10	AT1G32337.1	TRUE	proximal	proximal	2	AT1G32337				hypothetical protein
Chr1:11672879-11673102;+	Chr1	12000000	12000000	224	+	205.21	12000000	24	AT1G32360.1	TRUE	promoter	promoter	52	AT1G32360				Zinc finger (CCCH-type) family protein
Chr1:11676933-11677039;+	Chr1	12000000	12000000	107	+	314.25	12000000	24	AT1G32370.4;AT1G32370.1;AT1G32370.3;AT1G32370.2	TRUE	promoter	promoter	40	AT1G32370		TOM2B		Encodes a 122 amino acid basic protein involved in tobamovirus multiplication in planta. The mRNA is cell-to-cell mobile.
Chr1:11681744-11681858;+	Chr1	12000000	12000000	115	+	213.05	12000000	24	AT1G32380.1	TRUE	promoter	promoter	61	AT1G32380		PRS2		Encodes a P-dependent phosphoribosyl pyrophosphate (PRPP) synthase.
Chr1:11684682-11684690;+	Chr1	12000000	12000000	9	+	174.61	12000000	21	AT1G32385.1	TRUE	proximal	proximal	4	AT1G32385				snoRNA
Chr1:11693775-11693902;+	Chr1	12000000	12000000	128	+	837.5	12000000	24	AT1G32410.3;AT1G32410.5;AT1G32410.1;AT1G32410.2;AT1G32410.4	TRUE	promoter	promoter	10	AT1G32410				Vacuolar protein sorting 55 (VPS55) family protein
Chr1:11695554-11695659;+	Chr1	12000000	12000000	106	+	41.76	12000000	23	AT1G32410.3;AT1G32410.5;AT1G32410.1;AT1G32410.2;AT1G32410.4;AT1G32415.1	TRUE	promoter	promoter	47	AT1G32415				pentatricopeptide (PPR) repeat-containing protein
Chr1:11712026-11712192;+	Chr1	12000000	12000000	167	+	315.24	12000000	24	AT1G32440.1	TRUE	promoter	promoter	96	AT1G32440		PKp3		encodes a chloroplast pyruvate kinase beta subunit. The enzyme is less active than the other chloroplast pyruvate kinase beta subunit encoded by AT5G52920. Involved in seed oil biosynthesis. Can partially complement the AT5G52920 mutant.
Chr1:11738179-11738296;+	Chr1	12000000	12000000	118	+	444.71	12000000	24	AT1G32460.1	TRUE	fiveUTR	fiveUTR	81	AT1G32460				hypothetical protein
Chr1:11767477-11767717;+	Chr1	12000000	12000000	241	+	76.29	12000000	21	AT1G32540.1;AT1G32540.3;AT1G32540.2	TRUE	promoter	promoter	161	AT1G32540		LOL1		Encodes a protein with 3 plant-specific zinc finger domains that acts as a positive regulator of cell death.
Chr1:11767758-11767798;+	Chr1	12000000	12000000	41	+	88.99	12000000	20	AT1G32540.1;AT1G32540.3;AT1G32540.2	TRUE	promoter	promoter	10	AT1G32540		LOL1		Encodes a protein with 3 plant-specific zinc finger domains that acts as a positive regulator of cell death.
Chr1:11767822-11767917;+	Chr1	12000000	12000000	96	+	31.72	12000000	14	AT1G32540.1;AT1G32540.3;AT1G32540.2	TRUE	fiveUTR	fiveUTR	68	AT1G32540		LOL1		Encodes a protein with 3 plant-specific zinc finger domains that acts as a positive regulator of cell death.
Chr1:11776768-11776876;+	Chr1	12000000	12000000	109	+	33.24	12000000	15	AT1G32570.2;AT1G32570.1	TRUE	promoter	promoter	102	AT1G32570				hypothetical protein
Chr1:11784022-11784145;+	Chr1	12000000	12000000	124	+	2875.77	12000000	24	AT1G32580.1	TRUE	promoter	promoter	25	AT1G32580		MORF5		Member of MORF family consisting of of nine full-length proteins encoded in the nuclear genome. MORF proteins are required for all RNA editing events in plastids and for many, possibly also all, sites in mitochondria. Potential link between the RNA binding PPR protein and the protein contributing the enzymatic activity in RNA editing.
Chr1:11785796-11785808;+	Chr1	12000000	12000000	13	+	19.74	12000000	9	AT1G32583.1;AT1G32582.1	TRUE	promoter	promoter	10	AT1G32583				A microRNA MIR400 is derived from the first intron of At1g32583 in the 5'UTR. A stress-induced alternative splicing event in At1g32583 resulted in greater accumulation of miR400 primary transcripts and a low level of mature miR400.
Chr1:11797319-11797466;+	Chr1	12000000	12000000	148	+	180.21	12000000	24	AT1G32630.1	TRUE	promoter	promoter	85	AT1G32630	AT1G32620			FAM50A-like protein
Chr1:11799071-11799097;+	Chr1	12000000	12000000	27	+	14.75	12000000	8		FALSE	antisense	antisense_CDS	17		AT1G32640		ATMYC2
Chr1:11827428-11827564;+	Chr1	12000000	12000000	137	+	2198.29	12000000	24	AT1G32700.1;AT1G32700.2	TRUE	promoter	promoter	3	AT1G32700				PLATZ transcription factor family protein
Chr1:11829109-11829120;+	Chr1	12000000	12000000	12	+	11.23	12000000	3	AT1G32700.1;AT1G32700.2	FALSE	intron	intron	3	AT1G32700				PLATZ transcription factor family protein
Chr1:11840908-11840968;+	Chr1	12000000	12000000	61	+	29.96	12000000	20	AT1G32730.1	TRUE	promoter	promoter	14	AT1G32730				electron carrier/iron ion-binding protein
Chr1:11858143-11858228;+	Chr1	12000000	12000000	86	+	39.29	12000000	22	AT1G32760.1	TRUE	promoter	promoter	51	AT1G32760				Glutaredoxin family protein
Chr1:11873976-11873979;+	Chr1	12000000	12000000	4	+	16.6	12000000	5		FALSE	intergenic	intergenic	1
Chr1:11881408-11881523;+	Chr1	12000000	12000000	116	+	1005.19	12000000	24	AT1G32810.2	TRUE	proximal	proximal	52	AT1G32810				RING/FYVE/PHD zinc finger superfamily protein
Chr1:11911657-11911781;+	Chr1	12000000	12000000	125	+	184.45	12000000	24	AT1G32870.1;AT1G32870.2	TRUE	promoter	promoter	62	AT1G32870		ANAC013		Expression in rosette leaves is activated by high concentration of boron.
Chr1:11925311-11925383;+	Chr1	12000000	12000000	73	+	66.7	12000000	21	AT1G32910.1	TRUE	promoter	promoter	6	AT1G32910				HXXXD-type acyl-transferase family protein
Chr1:11928710-11928929;+	Chr1	12000000	12000000	220	+	7168.88	12000000	24	AT1G32920.1	TRUE	promoter	promoter	12	AT1G32920				hypothetical protein
Chr1:11931178-11931287;+	Chr1	12000000	12000000	110	+	61.4	12000000	18	AT1G32928.1	TRUE	promoter	promoter	20	AT1G32928				Avr9/Cf-9 rapidly elicited protein
Chr1:11937110-11937258;+	Chr1	12000000	12000000	149	+	378.63	12000000	24	AT1G32940.1	FALSE	intergenic	intergenic	21
Chr1:11937541-11937631;+	Chr1	12000000	12000000	91	+	144.99	12000000	24	AT1G32940.1	TRUE	promoter	promoter	4	AT1G32940		AtSBT3.5		Subtilase family protein
Chr1:11945280-11945338;+	Chr1	12000000	12000000	59	+	31.83	12000000	9	AT1G32960.1	TRUE	promoter	promoter	18	AT1G32960		ATSBT3.3		Subtilase family protein
Chr1:11955749-11955880;+	Chr1	12000000	12000000	132	+	9026.73	12000000	24	AT1G32990.1	TRUE	promoter	promoter	10	AT1G32990		PRPL11		mutant has Decreased effective quantum yield of photosystem II Pale green plants; Reduced growth rate; Plastid Ribosomal Protein L11 The mRNA is cell-to-cell mobile.
Chr1:11956167-11956238;+	Chr1	12000000	12000000	72	+	42.38	12000000	20	AT1G32990.1	FALSE	CDS	CDS	36	AT1G32990		PRPL11		mutant has Decreased effective quantum yield of photosystem II Pale green plants; Reduced growth rate; Plastid Ribosomal Protein L11 The mRNA is cell-to-cell mobile.
Chr1:11966447-11966563;+	Chr1	12000000	12000000	117	+	1786.31	12000000	24	AT1G33040.1	TRUE	promoter	promoter	18	AT1G33040	AT1G33030	NACA5		nascent polypeptide-associated complex subunit alpha-like protein 5
Chr1:11985635-11985776;+	Chr1	12000000	12000000	142	+	94.77	12000000	24	AT1G33080.2;AT1G33080.1	TRUE	promoter	promoter	45	AT1G33080				MATE efflux family protein
Chr1:12004829-12004875;+	Chr1	12000000	12000000	47	+	27.26	12000000	13	AT1G33110.2;AT1G33110.1	FALSE	promoter	promoter	33	AT1G33110				MATE efflux family protein
Chr1:12004912-12005074;+	Chr1	12000000	12000000	163	+	511.88	12000000	24	AT1G33110.2;AT1G33110.1	TRUE	promoter	promoter	93	AT1G33110				MATE efflux family protein
Chr1:12027134-12027292;+	Chr1	12000000	12000000	159	+	151.97	12000000	24	AT1G33170.1	TRUE	fiveUTR	fiveUTR	58	AT1G33170				S-adenosyl-L-methionine-dependent methyltransferases superfamily protein
Chr1:12046562-12046792;+	Chr1	12000000	12000000	231	+	469.87	12000000	24	AT1G33230.1	TRUE	promoter	promoter	85	AT1G33230				TMPIT-like protein
Chr1:12051698-12051925;+	Chr1	12000000	12000000	228	+	75.36	12000000	21		FALSE	antisense	antisense_threeUTR	125		AT1G33240		AT-GTL1
Chr1:12064460-12064589;+	Chr1	12000000	12000000	130	+	83.49	12000000	22	AT1G33260.1;AT1G33260.2	TRUE	promoter	promoter	84	AT1G33260				Protein kinase superfamily protein
Chr1:12066592-12066783;+	Chr1	12000000	12000000	192	+	4033.64	12000000	24	AT1G33265.1	TRUE	promoter	promoter	16	AT1G33265				Encodes a chloroplast membrane-localized fatty acid exporter that plays a critical roles in transporting plastid fatty acids for TAG biosynthesis during seed and embryo development.
Chr1:12074069-12074154;+	Chr1	12000000	12000000	86	+	194.2	12000000	24	AT1G33290.1;AT1G33290.2	TRUE	promoter	promoter	28	AT1G33290				P-loop containing nucleoside triphosphate hydrolases superfamily protein
Chr1:12083887-12083892;+	Chr1	12000000	12000000	6	+	15.23	12000000	5		FALSE	intergenic	intergenic	1
Chr1:12084893-12085024;+	Chr1	12000000	12000000	132	+	203.19	12000000	24	AT1G33330.1	TRUE	promoter	promoter	15	AT1G33330				Class I peptide chain release factor
Chr1:12087579-12087583;+	Chr1	12000000	12000000	5	+	19.01	12000000	6	AT1G33340.1	TRUE	promoter	promoter	2	AT1G33340		PICALM8		ENTH/ANTH/VHS superfamily protein
Chr1:12091856-12091966;+	Chr1	12000000	12000000	111	+	215.11	12000000	24	AT1G33360.1	TRUE	promoter	promoter	42	AT1G33360	AT1G33350			Encodes ClpX3, a subunit of the Clp protease complex.
Chr1:12118971-12119055;+	Chr1	12000000	12000000	85	+	87.9	12000000	24	AT1G33415.1;AT1G33415.2	TRUE	promoter	promoter	45	AT1G33415	AT1G33410		ATNUP160	Natural antisense transcript overlaps with AT1G33420 and AT1G33430
Chr1:12144414-12144737;+	Chr1	12000000	12000000	324	+	873.5	12000000	24	AT1G33470.1;AT1G33470.2	TRUE	promoter	promoter	114	AT1G33470				RNA-binding (RRM/RBD/RNP motifs) family protein
Chr1:12145708-12145713;+	Chr1	12000000	12000000	6	+	22.62	12000000	10	AT1G33470.1;AT1G33470.2	FALSE	CDS	CDS	1	AT1G33470				RNA-binding (RRM/RBD/RNP motifs) family protein
Chr1:12152574-12152630;+	Chr1	12000000	12000000	57	+	13.6	12000000	3	AT1G33500.1	TRUE	promoter	promoter	38	AT1G33500	AT1G33490			tropomyosin
Chr1:12169001-12169117;+	Chr1	12000000	12000000	117	+	280.71	12000000	24	AT1G33560.1	TRUE	fiveUTR	fiveUTR	42	AT1G33560		ADR1		Encodes a NBS-LRR disease resistance protein that possesses N-terminal kinase subdomains. Activation tagged mutant of ADR1 showed elevated levels of SA and reactive oxygen species in addition to number of defense gene transcripts. Exhibits resistance to number of microbial pathogens.
Chr1:12177685-12178004;+	Chr1	12000000	12000000	320	+	10875.2	12000000	24	AT1G33590.1	TRUE	promoter	promoter	4	AT1G33590				Leucine-rich repeat (LRR) family protein
Chr1:12178164-12178290;+	Chr1	12000000	12000000	127	+	26.67	12000000	12	AT1G33590.1	FALSE	CDS	CDS	34	AT1G33590				Leucine-rich repeat (LRR) family protein
Chr1:12180659-12180846;+	Chr1	12000000	12000000	188	+	76680.2	12000000	24	AT1G33600.1	TRUE	promoter	promoter	5	AT1G33600				Leucine-rich repeat (LRR) family protein
Chr1:12180868-12181092;+	Chr1	12000000	12000000	225	+	200.42	12000000	24	AT1G33600.1	FALSE	CDS	CDS	122	AT1G33600				Leucine-rich repeat (LRR) family protein
Chr1:12181219-12181278;+	Chr1	12000000	12000000	60	+	39.15	12000000	13	AT1G33600.1	FALSE	CDS	CDS	25	AT1G33600				Leucine-rich repeat (LRR) family protein
Chr1:12188800-12188843;+	Chr1	12000000	12000000	44	+	167.02	12000000	18	AT1G33610.1	TRUE	promoter	promoter	9	AT1G33610				Leucine-rich repeat (LRR) family protein
Chr1:12188870-12188970;+	Chr1	12000000	12000000	101	+	695.42	12000000	24	AT1G33610.1	TRUE	promoter	promoter	7	AT1G33610				Leucine-rich repeat (LRR) family protein
Chr1:12191283-12191300;+	Chr1	12000000	12000000	18	+	151.35	12000000	24	AT1G33612.1	TRUE	promoter	promoter	5	AT1G33612				Encodes a receptor for the Plant Natriuretic Peptide (At2g18660, AtPNP-A). The receptor contains a functional guanylyl cyclase catalytic center embedded in the cytosolic kinase domain. This catalytic center can convert GTP into cGMP (and PPi) which enables ligand-specific downstream signalling. It is therefore consistent with the reported cGMP dependence of AtPNP-A effects (see DOI:10.1007/s11103…
Chr1:12203935-12204021;+	Chr1	12000000	12000000	87	+	361.75	12000000	24	AT1G33680.1	TRUE	promoter	promoter	3	AT1G33680				KH domain-containing protein
Chr1:12233719-12233753;+	Chr1	12000000	12000000	35	+	64.2	12000000	23	AT1G33750.1	TRUE	promoter	promoter	11	AT1G33750		TPS22		Sesterterpene synthase which produces various sesterpne backbones bia type-A cyclization mechanism.
Chr1:12237816-12237886;+	Chr1	12000000	12000000	71	+	161.97	12000000	21	AT1G33760.1	TRUE	promoter	promoter	2	AT1G33760		ERF022		encodes a member of the DREB subfamily A-4 of ERF/AP2 transcription factor family. The protein contains one AP2 domain. There are 17 members in this subfamily including TINY.
Chr1:12256459-12256612;+	Chr1	12000000	12000000	154	+	17.84	12000000	6	AT1G33790.1;AT1G33790.2	TRUE	promoter	promoter	150	AT1G33790	AT1G33785			jacalin lectin family protein
Chr1:12256644-12256738;+	Chr1	12000000	12000000	95	+	221.49	12000000	24	AT1G33790.1;AT1G33790.2	TRUE	promoter	promoter	11	AT1G33790				jacalin lectin family protein
Chr1:12261313-12261474;+	Chr1	12000000	12000000	162	+	56.33	12000000	20	AT1G33800.1	TRUE	promoter	promoter	118	AT1G33800		AtGXMT1		Encodes a glucuronoxylan(GX)-speci&#64257c 4-O-methyltransferase responsible for methylating GlcA residues in GX. Reduced methylation of GX ingxmt1-1 plants is correlated with altered lignin composition. The mRNA is cell-to-cell mobile.
Chr1:12264992-12265141;+	Chr1	12000000	12000000	150	+	5878.48	12000000	24	AT1G33810.1	TRUE	promoter	promoter	6	AT1G33810				zinc finger/BTB domain protein
Chr1:12267865-12267882;+	Chr1	12000000	12000000	18	+	107.61	12000000	24	AT1G33811.1	TRUE	promoter	promoter	1	AT1G33811				GDSL-motif esterase/acyltransferase/lipase. Enzyme group with broad substrate specificity that may catalyze acyltransfer or hydrolase reactions with lipid and non-lipid substrates.
Chr1:12346191-12346250;+	Chr1	12000000	12000000	60	+	91.25	12000000	17	AT1G33960.1	TRUE	promoter	promoter	4	AT1G33960		AIG1		Identified as a gene that is induced by avirulence gene avrRpt2 and RPS2 after infection with Pseudomonas syringae pv maculicola strain ES4326 carrying avrRpt2
Chr1:12351545-12351645;+	Chr1	12000000	12000000	101	+	589.77	12000000	24	AT1G33980.1;AT1G33980.2	TRUE	promoter	promoter	23	AT1G33980	AT1G33970	ATUPF3	IAN9	Involved in mRNA surveillance, detects exported mRNAs with truncated open reading frames and initiates nonsense-mediated mRNA decay (NMD). Regulates AT1G72910, AT1G72940, and ADR1-LIKE 2 in a temperature dependent manner.
Chr1:12355539-12355672;+	Chr1	12000000	12000000	134	+	24.38	12000000	13	AT1G33990.1	FALSE	promoter	promoter	87	AT1G33990		ATMES14		Encodes a protein predicted to act as a carboxylesterase. It has similarity to the SABP2 methyl salicylate esterase from tobacco. This protein does not act on methyl IAA, methyl JA, MeSA, MeGA4, or MEGA9 in vitro.
Chr1:12355700-12355930;+	Chr1	12000000	12000000	231	+	885.85	12000000	24	AT1G33990.1	TRUE	fiveUTR	fiveUTR	117	AT1G33990		ATMES14		Encodes a protein predicted to act as a carboxylesterase. It has similarity to the SABP2 methyl salicylate esterase from tobacco. This protein does not act on methyl IAA, methyl JA, MeSA, MeGA4, or MEGA9 in vitro.
Chr1:12359759-12359769;+	Chr1	12000000	12000000	11	+	10.05	12000000	3		FALSE	antisense	antisense_threeUTR	3		AT1G34010
Chr1:12366788-12366957;+	Chr1	12000000	12000000	170	+	1980.34	12000000	24	AT1G34020.1	TRUE	promoter	promoter	33	AT1G34020		URGT6		Nucleotide-sugar transporter family protein. Can function in yeast as glucose transporter.
Chr1:12374288-12374446;+	Chr1	12000000	12000000	159	+	38.57	12000000	20	AT1G34040.1	TRUE	proximal	proximal	100	AT1G34040		AtTAR3		Pyridoxal phosphate (PLP)-dependent transferases superfamily protein
Chr1:12386213-12386309;+	Chr1	12000000	12000000	97	+	17.45	12000000	5	AT1G34044.1	TRUE	promoter	promoter	64	AT1G34044				pseudogene of 50S ribosomal protein L34
Chr1:12418393-12418485;+	Chr1	12000000	12000000	93	+	94.71	12000000	23		FALSE	antisense	antisense_CDS	36		AT1G34110		RGI5
Chr1:12426714-12426832;+	Chr1	12000000	12000000	119	+	314.66	12000000	24	AT1G34120.2;AT1G34120.3;AT1G34120.1	TRUE	promoter	promoter	46	AT1G34120		AT5P1		Encodes an inositol polyphosphate 5-phosphatase that appears to have Type I activity. It can dephosphorylate IP3(inositol(1,4,5)P3) and IP4 (inositol(1,3,4,5)P4), but it does not act on I(1)P, I(1,4)P2, or phosphatidylinositol(4,5)P2.
Chr1:12429820-12430043;+	Chr1	12000000	12000000	224	+	1222.81	12000000	24	AT1G34130.1	TRUE	promoter	promoter	64	AT1G34130		STT3B		Encodes homolog of yeast STT3, a subunit of oligosaccharyltransferase.
Chr1:12435896-12436004;+	Chr1	12000000	12000000	109	+	228.08	12000000	24	AT1G34150.1	TRUE	promoter	promoter	18	AT1G34150				Pseudouridine synthase family protein
Chr1:12441342-12441455;+	Chr1	12000000	12000000	114	+	49.88	12000000	24	AT1G34160.1	TRUE	promoter	promoter	63	AT1G34160				Tetratricopeptide repeat (TPR)-like superfamily protein
Chr1:12448562-12448649;+	Chr1	12000000	12000000	88	+	35.24	12000000	18	AT1G34180.1;AT1G34180.2	TRUE	promoter	promoter	6	AT1G34180		anac016		NAC domain containing protein 16
Chr1:12451396-12451521;+	Chr1	12000000	12000000	126	+	266.86	12000000	24	AT1G34190.1	TRUE	promoter	promoter	33	AT1G34190		anac017		Encodes a NAC domain transcription factor that regulates the mitochondrial retrograde response and coordinates organellar functions and stress responses.
Chr1:12455650-12455838;+	Chr1	12000000	12000000	189	+	264.24	12000000	24	AT1G34200.1	TRUE	promoter	promoter	74	AT1G34200				Glyceraldehyde-3-phosphate dehydrogenase-like family protein
Chr1:12458560-12459019;+	Chr1	12000000	12000000	460	+	187.57	12000000	24	AT1G34210.1	TRUE	promoter	promoter	328	AT1G34210		ATSERK2		Plasma membrane LRR receptor-like serine threonine kinase expressed during embryogenesis in locules until stage 6 anthers, with higher expression in the tapetal cell layer. SERK1 and SERK2 receptor kinases function redundantly as an important control point for sporophytic development controlling male gametophyte production. The mRNA is cell-to-cell mobile.
Chr1:12472868-12472888;+	Chr1	12000000	12000000	21	+	82.25	12000000	23	AT1G34245.1	TRUE	promoter	promoter	8	AT1G34245		EPF2		Encodes a secretory peptide EPF2 expressed in proliferating cells of the stomatal lineage, known as meristemoids, and in guard mother cells, the progenitors of stomata. Controls asymmetric cell divisions during stomatal development. EPF2 is related to EPF1, also involved in stomatal development. Its transcript levels change after inducing MUTE expression in a mute background. EPF2 binds to the ER…
Chr1:12485305-12485346;+	Chr1	12000000	12000000	42	+	137.1	12000000	24		FALSE	intergenic	intergenic	27
Chr1:12503322-12503475;+	Chr1	13000000	13000000	154	+	299.03	13000000	24	AT1G34300.1	TRUE	promoter	promoter	49	AT1G34300				lectin protein kinase family protein
Chr1:12516387-12516461;+	Chr1	13000000	13000000	75	+	107.53	13000000	18		FALSE	antisense	antisense_intron	54		AT1G34315
Chr1:12520072-12520290;+	Chr1	13000000	13000000	219	+	1228.91	13000000	24	AT1G34320.1	TRUE	promoter	promoter	105	AT1G34320		PSI1		Ikzf5 (DUF668)
Chr1:12530813-12530954;+	Chr1	13000000	13000000	142	+	375.64	13000000	24	AT1G34340.1	TRUE	promoter	promoter	62	AT1G34340				alpha/beta-Hydrolases superfamily protein
Chr1:12534418-12534494;+	Chr1	13000000	13000000	77	+	522.97	13000000	24	AT1G34350.2;AT1G34350.1	TRUE	promoter	promoter	42	AT1G34350		TMEM18		Encodes a putative transmembrane protein that has been localized around the nucleus and is involved in pollen germination and pollen tube growth.
Chr1:12536360-12536410;+	Chr1	13000000	13000000	51	+	21.6	13000000	6	AT1G34355.1	TRUE	proximal	proximal	33	AT1G34355		ATPS1		Encodes PS1 (Parallel Spindle 1). Mutations in PS1 lead to diploid male spores, diploid pollen grains, and spontaneous triploid plants in the next generation. Female meiosis is not affected in the mutants.
Chr1:12542801-12542960;+	Chr1	13000000	13000000	160	+	218.83	13000000	24	AT1G34360.1	TRUE	promoter	promoter	54	AT1G34360		AtIF3-1		translation initiation factor 3 (IF-3) family protein
Chr1:12550405-12550588;+	Chr1	13000000	13000000	184	+	164.74	13000000	24	AT1G34370.2;AT1G34370.1;AT1G34370.3	TRUE	promoter	promoter	115	AT1G34370		AtSTOP1		Encodes a putative nuclear Cys(2)His(2)-type zinc finger protein involved in H+ and Al3+ rhizotoxicity. In mutants exposed to aluminum stress, there is no induction of AtALMT1, an malate transporter known to be involved in the mediation of aluminum toxicity. Cell wall of the mutant is unstable in low pH medium (pH 4.5) in low Ca solution. This would mediate Ca-alleviation of low pH stress through…
Chr1:12582118-12582167;+	Chr1	13000000	13000000	50	+	247.31	13000000	24	AT1G34418.1	TRUE	promoter	promoter	6	AT1G34418				Has been identified as a translated small open reading frame by ribosome profiling.
[truncated: 24,963 more rows]
