# Supplementary material for: PAMP-triggered genetic reprogramming involves widespread alternative transcription initiation and an immediate transcription factor wave
Source: Plant Cell. 2022 Apr 11;34(7):2615–37. doi: 10.1093/plcell/koac108 (PMC9252474; doi:10.1093/plcell/koac108)
Supplement: koac108_Supplementary_Data [file koac108_supplementary_data.zip › koac108-suppl_data/tpc.22.00124Supplemental Dataset S10 JASPAR matrices.xlsx]

## Sheet: legend
Supplemental Data. Thieffry et al. (2022). Plant Cell.
Sheet 1: JASPAR matrices
Column	Description
geneID	gene identifier (AGI)
TF family	transcription factor family
gene symbol	gene symbol
Uniprot ID	Uniprot identifier (with link to webpage)
wt 0 mean TPM	CAGE TPM signal in wild type sample at 0 min (control)
wt 10 mean TPM	CAGE TPM signal in wild type sample at 10 min of flg22 treatment
wt 30 mean TPM	CAGE TPM signal in wild type sample at 30 min of flg22 treatment
JASPAR matrix	JASPAR matrix identifier (with link to webpage)
profile is inferred	whether the TF profile has been inferred by JASPAR profile inference tool
description	description of transcription factor

## Sheet: JASPAR matrices
Supplemental Data. Thieffry et al. (2022). Plant Cell.
geneID	TF family	gene symbol	Uniprot ID	wt 0 mean TPM	wt 10 mean TPM	wt 30 mean TPM	JASPAR matrix	profile is inferred	description
AT1G19210	AP2-EREBP	ERF017	Q84QC2	0	1.71	0.14	MA1234.1	FALSE	Encodes a member of the DREB subfamily A-5 of ERF/AP2 transcription factor family. The protein contains one AP2 domain. There are 15 members in this subfamily including RAP2.1, RAP2.9 and RAP2.10.
AT1G44830	AP2-EREBP	ERF014	Q9LPE8	13.76	31.72	17.97	MA1222.1	FALSE	Encodes a nuclear-localized member of the DREB subfamily A-5 of ERF/AP2 transcription factor family. The protein contains one AP2 domain. There are 15 members in this subfamily including RAP2.1, RAP2.9 and RAP2.10. Overexpression in cultured cells results in an increase in pectin deposition.ERF014 differentially regulates responses to bacterial and fungal pathogens.
AT1G74930	AP2-EREBP	ERF018, ORA47	Q9S7L5	0.87	12.37	1.98	MA1048.1	FALSE	Encodes a member of the DREB subfamily A-5 of ERF/AP2 transcription factor family. The protein contains one AP2 domain. There are 15 members in this subfamily including RAP2.1, RAP2.9 and RAP2.10. The mRNA is cell-to-cell mobile.
AT2G46310	AP2-EREBP	CRF5	O82339	1.67	6.03	1.9	MA0976.2	TRUE	CYTOKININ RESPONSE FACTOR 5, encodes one of the six cytokinin response factors. It is transcriptionally upregulated in response to cytokinin. CRF5 belongs to the AP2/ERF superfamily of the transcriptional factors. CRF proteins rapidly relocalize to the nucleus in response to cytokinin. Analysis of loos-of-function mutants revealed that the CRFs function redundantly to regulate the development of …
AT4G25490	AP2-EREBP	CBF1 DREB1B	P93835	0.23	9.73	2.62	MA1669.1	FALSE	Transcriptional activator that binds to the DRE/CRT regulatory element and induces COR (cold-regulated) gene expression increasing plant freezing tolerance. It encodes a member of the DREB subfamily A-1 of ERF/AP2 transcription factor family (CBF1). The protein contains one AP2 domain. There are six members in this subfamily, including CBF1, CBF2, and CBF3. This gene is involved in response to lo…
AT5G52020	AP2-EREBP	RAP2.10	Q9FJ90	0.33	4.58	2.79	MA0980.2	FALSE	encodes a member of the DREB subfamily A-4 of ERF/AP2 transcription factor family. The protein contains one AP2 domain. There are 17 members in this subfamily including TINY.
AT5G61600	AP2-EREBP	ERF104	Q9FKG1	8.11	64.96	29.02	MA1239.1	FALSE	encodes a member of the ERF (ethylene response factor) subfamily B-3 of ERF/AP2 transcription factor family. The protein contains one AP2 domain. There are 18 members in this subfamily including ATERF-1, ATERF-2, AND ATERF-5. Involved in regulating root architecture.
AT2G46530	ARF	ARF11	Q9ZPY6	1.19	2.87	2.61	MA1009.1	TRUE	AUXIN RESPONSE FACTOR 11
AT5G48250	C2C2-CO-LIKE	COL10, BBX8	Q9LUA9	10.16	26.73	14.19	NA	NA	B-BOX DOMAIN PROTEIN 8. B-box type zinc finger protein with CCT domain-containing protein
AT3G16870	C2C2-GATA	GATA-17	Q9LIB5	1.8	4.92	1.89	MA1016.1	TRUE	Encodes a member of the GATA factor family of zinc finger transcription factors.
AT1G68360	C2H2	GIS3	Q9C9H1	0.38	1.6	0.38	NA	NA	GLABROUS INFLORESCENCE STEMS, Encodes a nuclear localized member of the C2H2 family of TFIIIA transcription factors.GIS3 is involved in trichome initiation and development downstream of GA and cytokinin signaling. GIS regulates the expression GIS and GIS2.
AT3G46640	G2-LIKE	LUX, PCL1	Q9SNB4	10.08	21.71	17.24	NA	NA	Encodes a myb family transcription factor with a single Myb DNA-binding domain (type SHAQKYF) that is unique to plants and is essential for circadian rhythms, specifically for transcriptional regulation within the circadian clock. LUX is required for normal rhythmic expression of multiple clock outputs in both constant light and darkness. It is coregulated with TOC1 and seems to be repressed by C…
AT1G46480	HOMEOBOX	WOX4	Q6X7J9	4.47	9.42	5.56	NA	NA	WUSCHEL-related homeobox gene family member with 65 amino acids in its homeodomain
AT2G44910	HOMEOBOX	HB4	P92953	0.8	1.81	0.59	MA1406.1	FALSE	Homeobox-leucine zipper protein, encodes a homeodomain protein whose expression displays a dependence on phyB for both red and far-red light response. Also involved in the shade avoidance syndrome.
AT4G08150	HOMEOBOX	KNAT1, BP1	P46639	0.93	2.36	1.23	NA	NA	BP1, BREVIPEDICELLUS, BREVIPEDICELLUS 1, KNAT1, KNOTTED-LIKE FROM ARABIDOPSIS THALIANA. A member of class I knotted1-like homeobox gene family (together with KNAT2). Similar to the knotted1 (kn1) homeobox gene of maize. Normally expressed in the peripheral and rib zone of shoot apical meristem but not in the leaf primordia. It is also expressed in the fourth floral whorl, in the region that would…
AT3G22830	HSF	HSFA6B	Q9LUH8	1.24	6.7	1.2	MA1664.1	FALSE	member of Heat Stress Transcription Factor (Hsf) family
AT5G03720	HSF	HSFA3	Q8GYY1	3.88	15.51	10.77	NA	NA	Member of Heat Stress Transcription Factor (Hsf) family. Expression is regulated by DREB2A and in turn HSFA3 regulates the expression of hsps Hsp18.1-CI and Hsp26.5-MII35S. Involved in establishing thermotolerence.
AT3G01140	MYB	MYB106, NOK	Q9LE63	0.36	1.74	0.65	NA	NA	Encodes a MIXTA-like MYB gene NOECK (NOK). Loss of function mutations show an increased number of branchpoints in leaf trichomes suggesting a role in negative regulation of trichome branching.
AT4G37260	MYB	MYB73	O23160	23.33	65.2	45.77	MA1394.2	FALSE	Member of the R2R3 factor gene family. The mRNA is cell-to-cell mobile.
AT5G60890	MYB	MYB34, ATR1	O64399	4.98	13.14	4.17	NA	NA	Myb-like transcription factor that modulates expression of ASA1, a key point of control in the tryptophan pathway; mutant has deregulated expression of ASA1 in dominant allele. Loss of function allele suggests ATR1 also functions at a control point for regulating indole glucosinolate homeostasis.
AT2G18280	TUB	TLP2	Q8GVE5	15.61	33.75	23.42	NA	NA	TUBBY LIKE PROTEIN 2. Member of TLP family The mRNA is cell-to-cell mobile.
AT3G50890	ZF-HD	HB28, ZHD7	Q9SVL0	0.83	2.34	0.58	NA	NA	zinc finger homeobox protein 28
