# Supplementary material for: PAMP-triggered genetic reprogramming involves widespread alternative transcription initiation and an immediate transcription factor wave
Source: Plant Cell. 2022 Apr 11;34(7):2615–37. doi: 10.1093/plcell/koac108 (PMC9252474; doi:10.1093/plcell/koac108)
Supplement: koac108_Supplementary_Data [file koac108_supplementary_data.zip › koac108-suppl_data/tpc.22.00124Supplemental Dataset S11 Oligonucleotides.xlsx]

## Sheet: legend
Supplemental Data. Thieffry et al. (2022). Plant Cell.
Sheet 1: genotyping
Column	Description
Genotype	genotype of the mutant line
geneID	gene identifier (AGI)
Left primer	sequence of left primer (5' to 3')
Right primer	sequence of right primer (5' to 3')
Comment	comments
Sheet 2: RT-qPCR primers
Column	Description
Target gene	symbol of target gene
geneID	gene identifier (AGI) of target gene
Left primer	sequence of left primer (5' to 3')
Right primer	sequence of right primer (5' to 3')
Spans an exon/exon junction	whether the primer spans an exon/exon junction
Amplicon size (bp)	predicted amplicon size in bp
Sheet 3: 5' RLM-RACE primers
Column	Description
Target gene	symbol of target gene
geneID	gene identifier (AGI) of target gene
Primer name	primer name
Sequence	sequence of primer (5' to 3')
Sheet 4: cloning primers
Column	Description
Target gene	symbol of target gene
Gene ID	gene identifier (AGI) of target gene
Primer name	primer name
Sequence	sequence of primer (5' to 3')
Sheet 5: probes
Column	Description
Primer name	primer name
Sequence	sequence of primer (5' to 3')

## Sheet: genotyping
Genotype	geneID	Left primer	Right primer	Comment
fls2	At5g46330	5’-TTTAACGGATTTAGACCTGAGTGG-3’	3’-CATTTGAATACATCCTTAGCCCCT-5’	SALK_062054
hen2-4 (sop1-4)	At2g06990	5’-TATGGTATTCAGCAACCTCCG-3’	3’-GTTCCTCAAATGCTGCTCTTG-5’	SALK_091606
rrp4-2 (sop2-1)	At1g03360	5’-CTATTCCCGTCAACCATGACG-3’	3’-CATCGACCTCGGAAGTTCCAGGT-5’	DNA amplification & enzymatic digestion with Eco47I, AvaII

## Sheet: RT-qPCR primers
Target gene	geneID	Left primer	Right primer	Spans an exon/exon junction	Amplicon size (bp)
ACT2	AT3G18780	CGCTCTTTCTTTCCAAGCTCA	GCCTACCAACAACACTGGGA	TRUE	145
ACT8	AT1G49240	CGTCGTGGTTCTTGTTTCTTCC	CTCCAGCGAATCCAGCCTTA	TRUE	147
FRK1	AT2G19190	GGGAAAACTTCCATCGAGGTACA	TGACAGTAGAAGCCGGTTGG	TRUE	146
MPK3	AT3G45640	GGTGGAAACTCACGGAGGAC	TCCGTATCCAACACAGAGCAAA	TRUE	138
WRKY22	AT4G01250	CAAAGGTTCACCATATCCAAGAGGA	TATGCTCCGCCGTGTAAGTG	TRUE	128
WRKY29	AT4G23550	AAGGATCTCCATACCCAAGGAGT	TCCGGGTTGGTAGTTCATGATT	TRUE	147

## Sheet: 5 RLM-RACE primers
Target gene	geneID	Primer name	Sequence (5' to 3')
HSP70B	AT1G16030	AT1G16030 GSP	CGGGGCCGGAAACAACCTTGAA
HSP70B	AT1G16030	AT1G16030 GSP Nested	GTCTCCGATCAGCCGCTCAGTA
PUS5	AT1G56345	AT1G56345 GSP	GAACTAACCGTGACCCTCCTCCAA
PUS5	AT1G56345	AT1G56345 GSP Nested	GAGGAGCAGAGCGAAGAACAGCTT
AFP1	AT1G69260	AT1G69260 GSP	GTTTAACGAAATCCGCCGGAGACA
AFP1	AT1G69260	AT1G69260 GSP Nested	TCCTTTCCCTTGTGGCTCCATCTT
SUVR5	AT2G23740	AT2G23740 GSP	AATGTTGTCCAGCGTCCACAGCTA
SUVR5	AT2G23740	AT2G23740 GSP Nested	AGCTGATCGAGCAGCAGACAGGAT
BAG6	AT2G46240	AT2G46240 GSP	GCAGTGATGCTTCCCAGGCACAT
BAG6	AT2G46240	AT2G46240 GSP Nested	AGGAGGATGGAAAGCGGAACGATT
HSFA7A	AT3G51910	AT3G51910 GSP	GTTTTCCATGCCCTTGCATCTCCAA
HSFA7A	AT3G51910	AT3G51910 GSP Nested	CGAAGCTCGTTGCAAGCGTCAT
GATA8	AT3G54810	AT3G54810 GSP	GCGAGTCACCACCGCACACAT
GATA8	AT3G54810	AT3G54810 GSP Nested	ACAAGGGAGGTTGTGTTGGTGGTT
CDF1	AT5G62430	AT5G62430 GSP	GGGTAAACCGGGTAAAACGCAGGATT
CDF1	AT5G62430	AT5G62430 GSP Nested	GCTGAAACTAAGGACCGGACCATT
-	-	GeneRacer 5' Primer	CGACTGGAGCACGAGGACACTGA
-	-	GeneRacer 5' Nested Primer	GGACACTGACATGGACTGAAGGAGTA
-	-	GeneRacer RNA oligo	CGACUGGAGCACGAGGACACUGACAUGGACUGAAGGAGUAGAAA

## Sheet: cloning
Target gene	geneID	Primer name	Sequence (5' to 3')
HSFA7A	AT3G51910	HSFA7A LONG F pENTR	CACCATGATGAACCCGTTTCTCCCGG
HSFA7A	AT3G51910	HSFA7A SHORT F pENTR	CACCATGTTAAAAAAATTACAGGGTTTCAGAAAG
HSFA7A	AT3G51910	HSFA7A R pENTR	GGAGGTGGAAGCCAAACTCTCATC
HSP70B	AT1G16030	HSP70B LONG F pENTR	CACCGTACGTTTGCGCGATTTCTCCA
HSP70B	AT1G16030	HSP70B SHORT F pENTR	CACCTCTTCATCAAACAGATAAACAAACAAAAG
HSP70B	AT1G16030	HSP70B R pENTR	ATCCACCTCTTCGATCTTGGGACC
BAG6	AT2G46240	BAG6 LONG F pENTR	CACCGATTTTTCAAAGTGATGCGAGAATG
BAG6	AT2G46240	BAG6 SHORT F pENTR	CACCCTACCCATAGAAAAAGCTGCAATC
BAG6	AT2G46240	BAG6 R pENTR	TAATACGGCATCGGTTGGACTTACG
GATA8	AT3G54810	GATA8 LONG F pENTR	CACCCTCTCCATTACTCATTTTTTTTCCCAATC
GATA8	AT3G54810	GATA8 SHORT F pENTR	CACCTAAAACATGATTGGAACAAGCTTCCC
GATA8	AT3G54810	GATA8 R pENTR	GTCTACGCCAATGTAGGCATTGTTC
MEKK1	AT4G08500	MEKK1 LONG F pENTR	CACCAAACAATGCTTCGTCTCCGATTATTCC
MEKK1	AT4G08500	MEKK1 SHORT F pENTR	CACCAATTTCTCGGTCTTCTTCACTCCCG
MEKK1	AT4G08500	MEKK1 R pENTR	TCTACGGAGAAGGGGAGATGCTG
PUS5	AT1G56345	PUS5 LONG F pENTR	CACCATGTCCCTGCTTCGAAACTTCTTC
PUS5	AT1G56345	PUS5 SHORT F pENTR	CACCATGGAAGCTACCTCTGAACTCAAT
PUS5	AT1G56345	PUS5 R pENTR	ATCTCCGGCTGCCCAATACG
GFP	-	eGFP F pENTR	CACCATGGTGAGCAAGGGCGAGG
GFP	-	eGFP R pENTR	CTTGTACAGCTCGTCCATGCCG

## Sheet: probes
Primer name	Sequence (5' to 3')
HA-NOST PROBE F	ACATCTTTTACCCATACGATGTTCC
HA-NOST PROBE R	AACCCATCTCATAAATAACGTCATGC
