# Supplementary material for: PAMP-triggered genetic reprogramming involves widespread alternative transcription initiation and an immediate transcription factor wave
Source: Plant Cell. 2022 Apr 11;34(7):2615–37. doi: 10.1093/plcell/koac108 (PMC9252474; doi:10.1093/plcell/koac108)
Supplement: koac108_Supplementary_Data [file koac108_supplementary_data.zip › koac108-suppl_data/tpc.22.00124Supplemental Dataset S2 Differential Expression Analyses.xlsx]

## Sheet: legend
Supplemental Data. Thieffry et al. (2022). Plant Cell.
Sheet 1: CAGE_TC-level
Column	Description
coefficient	coefficient for differential expression comparison
TC_id	CAGE TC identifier
log2FC	log fold-change in base 2
AveExpr	average CAGE TPM expression
t	t-statistic
P.Value	p-value
adj.P.Val	adjusted p-value
B	B-statistic
Sheet 2: CAGE_gene-level
Column	Description
coefficient	coefficient for differential expression comparison
geneID	gene identifier (AGI)
log2FC	log fold-change in base 2
AveExpr	average CAGE TPM expression in comparison
t	t-statistic
P.Value	p-value
adj.P.Val	adjusted p-value
B	B-statistic
Sheet 3: CAGE_DTU
Column	Description
coefficient	coefficient for differential expression comparison
TC_id	CAGE TC identifier
geneID	gene identifier (AGI)
log2FC	log fold-change in base 2
t	t-statistic
P.Value	p-value
FDR	false discovery rate
Sheet 4: enhancer_candidates
Column	Description
coefficient	coefficient for differential expression comparison
enhancer_ID	enhancer identifier
log2FC	log fold-change in base 2
AveExpr	average CAGE TPM expression in comparison
t	t-statistic
P.Value	p-value
adj.P.Val	adjusted p-value
B	B-statistic

## Sheet: CAGE_TC-level
Supplemental Data. Thieffry et al. (2022). Plant Cell.
coefficient	TC_id	log2FC	AveExpr	t	P.Value	adj.P.Val	B
hen2	Chr1:21579809-21579945;+	3.43841	2.92679	15.4009	2.02222e-13	5.39467e-09	20.6401
hen2	Chr1:1028254-1028314;-	3.03803	2.6748	14.6028	6.01852e-13	6.24182e-09	19.6116
hen2	Chr5:14089888-14090038;-	3.65301	1.71837	14.493	7.01933e-13	6.24182e-09	19.5123
hen2	Chr2:8122852-8123033;-	4.561	3.77538	13.4109	3.37004e-12	1.79805e-08	18.0217
hen2	Chr2:11070777-11070906;+	4.88306	2.65899	13.5019	2.94216e-12	1.79805e-08	17.9276
hen2	Chr1:29342886-29342929;-	2.03465	3.91405	12.8082	8.43652e-12	3.21516e-08	17.1659
hen2	Chr3:15517659-15517857;+	4.66438	2.78822	12.5088	1.34784e-11	4.49454e-08	16.5181
hen2	Chr3:10470044-10470301;-	7.14042	2.4653	12.9532	6.74526e-12	2.99906e-08	16.2136
hen2	Chr4:17557157-17557354;+	3.26213	2.23941	12.3012	1.87441e-11	5.55596e-08	16.1473
hen2	Chr2:17796203-17796438;+	2.90145	3.16712	12.0247	2.92739e-11	7.80939e-08	15.9315
hen2	Chr2:17272399-17272614;-	3.01815	3.0823	11.7256	4.78295e-11	1.15995e-07	15.4514
hen2	Chr1:28515870-28515920;-	5.36535	1.44491	11.4497	7.58335e-11	1.68584e-07	14.9116
hen2	Chr1:1147630-1147830;+	2.21759	3.29282	11.3962	8.30137e-11	1.70351e-07	14.9007
hen2	Chr5:26903924-26904261;+	4.50086	3.02264	10.9413	1.81199e-10	3.22257e-07	14.1292
hen2	Chr4:9496522-9496626;+	3.351	1.92466	10.8635	2.07536e-10	3.46027e-07	13.9445
hen2	Chr1:5023373-5023512;+	1.80686	5.51577	10.8109	2.27585e-10	3.57134e-07	13.8449
hen2	Chr1:18627604-18627704;+	4.27593	0.905548	11.025	1.56672e-10	2.98539e-07	13.681
hen2	Chr1:13146374-13146392;-	4.23538	1.77299	10.725	2.64725e-10	3.92338e-07	13.5759
hen2	Chr2:14181872-14182249;-	5.46337	1.94417	10.6428	3.062e-10	4.29921e-07	13.1906
hen2	Chr2:181208-181700;+	3.86053	4.74963	10.5244	5.74256e-10	7.29496e-07	12.9929
hen2	Chr4:8103640-8103682;+	4.21644	1.42737	10.3105	5.55694e-10	7.29496e-07	12.8597
hen2	Chr3:991575-991708;-	2.82541	2.34846	10.1226	7.82858e-10	9.49287e-07	12.6977
hen2	Chr5:4361235-4361401;-	4.08284	2.68676	10.0355	9.19007e-10	9.82733e-07	12.5213
hen2	Chr2:19393500-19393600;+	2.46014	3.26455	9.95817	1.06033e-09	1.04764e-06	12.3984
hen2	Chr1:7088144-7088294;+	2.81335	2.88861	9.92669	1.12415e-09	1.0647e-06	12.3481
hen2	Chr1:21044437-21044808;-	4.22939	3.97853	10.0469	1.18909e-09	1.0647e-06	12.304
hen2	Chr3:22581288-22581316;-	2.75581	2.48798	9.8928	1.19732e-09	1.0647e-06	12.2751
hen2	Chr1:8977902-8977963;-	2.73686	2.41525	9.85336	1.28873e-09	1.10902e-06	12.205
hen2	Chr5:7736712-7736789;+	2.93781	1.58054	9.79086	1.44864e-09	1.20767e-06	12.0614
hen2	Chr3:9303442-9303669;-	2.89086	1.82081	9.69304	1.74134e-09	1.36628e-06	11.9081
hen2	Chr1:27862677-27862778;-	5.14035	0.854862	9.96404	1.04884e-09	1.04764e-06	11.8764
hen2	Chr4:13192129-13192194;+	4.62574	0.540734	10.0343	9.20956e-10	9.82733e-07	11.8373
hen2	Chr1:4760141-4760322;-	4.57477	2.26098	9.58283	2.14556e-09	1.59275e-06	11.6681
hen2	Chr2:12624676-12624850;+	5.56719	1.07021	9.7373	1.60198e-09	1.29503e-06	11.6468
hen2	Chr3:18215791-18215982;+	4.57783	0.95725	9.5819	2.14938e-09	1.59275e-06	11.4756
hen2	Chr2:2894937-2895142;+	-1.92007	4.56286	-9.52984	2.37338e-09	1.71121e-06	11.4604
hen2	Chr1:21616417-21616599;+	2.20938	2.12551	9.38906	3.10836e-09	2.18215e-06	11.3495
hen2	Chr5:7740833-7741071;-	2.73563	2.00647	9.35222	3.33713e-09	2.22562e-06	11.2816
hen2	Chr4:9544766-9544836;+	5.68336	-0.454426	10.0547	8.86943e-10	9.82733e-07	11.0844
hen2	Chr2:7054306-7054485;-	2.90935	1.2003	9.2275	4.2494e-09	2.61606e-06	11.0057
hen2	Chr3:8349163-8349344;-	3.71824	0.814057	9.21965	4.31483e-09	2.61606e-06	10.9021
hen2	Chr2:6181211-6181266;-	3.95114	0.968088	9.27178	3.89915e-09	2.5108e-06	10.882
hen2	Chr3:3181969-3182043;+	4.93548	0.459218	9.36198	3.27489e-09	2.22562e-06	10.8355
hen2	Chr3:2127337-2127468;-	4.43485	0.793482	9.26471	3.95298e-09	2.5108e-06	10.7844
hen2	Chr1:3647979-3648166;+	2.57347	1.99481	9.0958	5.4966e-09	3.2585e-06	10.7831
hen2	Chr3:165542-165800;+	1.7504	3.69937	9.02004	6.38007e-09	3.6213e-06	10.5912
hen2	Chr3:17254387-17254502;+	3.02092	1.39556	8.9577	7.21646e-09	3.92885e-06	10.4853
hen2	Chr4:17769238-17769407;-	2.76137	1.4762	8.9206	7.76732e-09	4.14417e-06	10.4287
hen2	Chr2:1781047-1781096;+	2.97975	0.628415	8.89164	8.22739e-09	4.22081e-06	10.3049
hen2	Chr2:18334532-18334775;-	1.6127	4.69624	8.91054	7.924e-09	4.14487e-06	10.2773
hen2	Chr1:7903810-7903979;+	4.40567	1.84327	8.86598	8.65855e-09	4.35819e-06	10.1898
hen2	Chr1:28858313-28858538;-	3.7106	2.06236	8.76281	1.06415e-08	5.2571e-06	10.1411
hen2	Chr3:23116277-23116604;+	4.44367	0.594138	8.97312	6.99966e-09	3.89021e-06	10.0973
hen2	Chr3:9244282-9244443;+	1.62389	6.02437	8.72446	1.14933e-08	5.4878e-06	9.8258
hen2	Chr2:17634187-17634438;-	1.7413	6.19976	8.69897	1.20984e-08	5.56464e-06	9.76943
hen2	Chr1:7176315-7176443;-	1.95834	5.75566	8.69038	1.23095e-08	5.56579e-06	9.75047
hen2	Chr5:26149178-26149375;+	4.68712	0.921407	8.65918	1.31091e-08	5.82853e-06	9.72307
hen2	Chr3:8551995-8552181;+	4.63822	0.582217	8.70426	1.19701e-08	5.56464e-06	9.64479
hen2	Chr5:2400597-2400727;-	5.73839	-0.512687	9.03176	6.23428e-09	3.61547e-06	9.61309
hen2	Chr1:12516387-12516461;+	3.04054	1.51745	8.4688	1.92997e-08	8.17237e-06	9.49856
hen2	Chr4:16345181-16345457;+	2.78828	4.83401	8.646	1.79414e-08	7.71974e-06	9.46158
hen2	Chr3:5052719-5052884;+	1.31487	6.42119	8.5566	1.6137e-08	7.05715e-06	9.44816
hen2	Chr1:4592705-4592843;+	1.97063	2.92923	8.38562	2.2887e-08	9.04514e-06	9.33139
hen2	Chr3:2384525-2384688;+	4.02652	0.646117	8.4156	2.15207e-08	8.69859e-06	9.32141
hen2	Chr2:5049699-5049796;+	1.85605	2.37345	8.36155	2.40487e-08	9.16498e-06	9.31271
hen2	Chr4:5669077-5669170;+	2.30954	2.23787	8.34642	2.48098e-08	9.32184e-06	9.3127
hen2	Chr2:10045985-10046180;+	2.27384	3.98156	8.43591	2.06434e-08	8.60475e-06	9.31014
hen2	Chr4:16167224-16167398;+	5.57711	1.461	8.42489	2.11149e-08	8.66587e-06	9.2636
hen2	Chr3:4240162-4240238;+	1.45035	2.85689	8.37582	2.33529e-08	9.04514e-06	9.25273
hen2	Chr4:17338617-17338715;+	3.65747	2.12066	8.27997	2.84586e-08	1.01225e-05	9.18946
hen2	Chr2:16051212-16051303;-	5.55916	-1.46319	8.72331	1.15199e-08	5.4878e-06	9.08675
hen2	Chr5:21896277-21896450;-	1.38684	4.73108	8.33383	2.54623e-08	9.43412e-06	9.04917
hen2	Chr2:13372413-13372603;+	5.54967	1.61368	8.21219	3.2753e-08	1.14967e-05	8.93128
hen2	Chr5:15089735-15089767;+	2.87859	2.51954	8.17138	3.56561e-08	1.20405e-05	8.91306
hen2	Chr3:6182475-6182551;-	2.9191	1.27811	8.13783	3.82412e-08	1.2752e-05	8.90353
hen2	Chr4:6619488-6619574;+	2.19654	2.40865	8.11103	4.04439e-08	1.31576e-05	8.76042
hen2	Chr5:18590022-18590287;+	3.84021	2.97829	8.26219	4.39967e-08	1.38082e-05	8.73572
hen2	Chr1:22200215-22200374;-	2.34375	1.246	8.03035	4.78994e-08	1.48583e-05	8.68414
hen2	Chr1:19964027-19964153;-	-6.42162	0.491242	-8.17239	3.55815e-08	1.20405e-05	8.66134
hen2	Chr1:26799106-26799290;-	3.20197	0.753073	7.99527	5.15708e-08	1.54579e-05	8.60146
hen2	Chr5:2474419-2474465;-	3.42176	0.842004	7.97496	5.38274e-08	1.55459e-05	8.49014
hen2	Chr5:5742026-5742077;+	6.03217	-0.981684	8.32484	2.59385e-08	9.47892e-06	8.43292
hen2	Chr2:7952792-7952856;+	4.75376	-2.68353	8.37494	2.33952e-08	9.04514e-06	8.41524
hen2	Chr2:11548102-11548208;-	3.7031	0.182864	7.98322	5.28974e-08	1.55071e-05	8.41031
hen2	Chr4:1138916-1139015;+	5.73722	-0.037277	8.29482	2.75975e-08	9.94889e-06	8.4043
hen2	Chr4:10773007-10773061;+	4.63594	0.000486004	8.0856	4.26557e-08	1.35467e-05	8.3748
hen2	Chr3:6567863-6568104;+	3.20291	4.10934	7.94618	6.29288e-08	1.76711e-05	8.35582
hen2	Chr4:9506078-9506268;+	4.21293	0.649141	8.11702	3.99403e-08	1.31542e-05	8.35089
hen2	Chr2:7997075-7997198;-	1.8768	7.26011	7.98833	5.233e-08	1.55071e-05	8.24759
hen2	Chr5:18848914-18849210;+	1.88598	2.42893	7.85996	6.86682e-08	1.90819e-05	8.24171
hen2	Chr4:7842934-7843012;+	2.13543	8.20669	8.0399	5.42194e-08	1.55459e-05	8.23042
hen2	Chr3:1378596-1378692;+	5.33865	-1.13158	8.18555	3.46195e-08	1.19941e-05	8.19102
hen2	Chr1:2444737-2444815;-	3.43596	0.965016	7.77588	8.21432e-08	2.19133e-05	8.14432
hen2	Chr3:16587360-16587520;+	2.87286	0.837145	7.75329	8.62073e-08	2.27698e-05	8.10565
hen2	Chr4:13542056-13542142;-	5.27545	-1.27037	8.1	4.13882e-08	1.33026e-05	8.00859
hen2	Chr5:3472616-3472761;+	4.17771	-0.846674	8.01888	4.90696e-08	1.50463e-05	8.00672
hen2	Chr1:22723106-22723156;-	-1.63009	5.11755	-7.81157	7.6119e-08	2.09343e-05	7.89022
hen2	Chr5:14089421-14089449;+	5.35331	-1.97413	7.96666	5.47781e-08	1.55459e-05	7.89002
hen2	Chr5:2498697-2498773;+	5.50018	-1.33274	8.00051	5.10043e-08	1.54579e-05	7.85558
hen2	Chr5:7139423-7139514;-	3.69591	0.879377	7.674	1.02188e-07	2.59626e-05	7.8449
hen2	Chr2:18186161-18186544;-	2.07339	3.8066	7.70908	9.4772e-08	2.43099e-05	7.80664
hen2	Chr3:3096507-3096943;+	1.66485	2.61182	7.66227	1.048e-07	2.63749e-05	7.7543
hen2	Chr3:20403115-20403242;+	2.8703	0.594589	7.5817	1.24691e-07	2.95794e-05	7.74639
hen2	Chr1:28220125-28220313;-	3.91103	1.25678	7.57947	1.25294e-07	2.95794e-05	7.7251
hen2	Chr3:4290009-4290153;+	1.99763	4.47768	7.63853	1.10297e-07	2.7499e-05	7.65973
hen2	Chr1:7887550-7887681;-	2.9673	4.22519	7.84777	1.13775e-07	2.81034e-05	7.64887
hen2	Chr5:404433-404543;+	1.53971	3.31857	7.58265	1.24435e-07	2.95794e-05	7.62193
hen2	Chr2:16052595-16052668;+	4.00413	1.11056	7.51278	1.4478e-07	3.33469e-05	7.61233
hen2	Chr2:2922112-2922250;-	3.27339	0.95863	7.51207	1.45003e-07	3.33469e-05	7.60011
hen2	Chr4:2535112-2535217;-	5.50475	-1.11021	7.79684	7.85485e-08	2.1382e-05	7.531
hen2	Chr5:1705454-1705526;+	3.23415	0.482198	7.48182	1.54856e-07	3.53084e-05	7.4913
hen2	Chr3:9410353-9410406;-	4.72001	-1.72469	7.79035	7.96424e-08	2.14608e-05	7.429
hen2	Chr2:18324393-18324447;-	-2.38788	0.987292	-7.42479	1.75352e-07	3.83432e-05	7.41682
hen2	Chr4:18083231-18083274;+	5.60198	-1.57218	7.74101	8.85024e-08	2.31469e-05	7.41089
hen2	Chr2:19389820-19389954;-	3.54524	0.516601	7.43762	1.70511e-07	3.7906e-05	7.3771
hen2	Chr1:19442695-19442755;+	4.68143	-1.28412	7.72765	9.1072e-08	2.35876e-05	7.31806
hen2	Chr3:16660158-16660263;-	1.72316	2.23438	7.4143	1.79416e-07	3.8801e-05	7.30721
hen2	Chr1:19706492-19706507;-	5.08276	-1.02863	7.60329	1.19008e-07	2.88616e-05	7.18017
hen2	Chr4:9096360-9096384;+	4.45667	2.46326	7.4024	2.2972e-07	4.81692e-05	7.17986
hen2	Chr5:24764235-24764307;+	4.53848	-1.38904	7.60698	1.18064e-07	2.88616e-05	7.1775
hen2	Chr5:9819938-9820088;-	3.38664	0.741145	7.31864	2.21256e-07	4.68449e-05	7.13014
hen2	Chr5:25434338-25434447;-	4.55628	-0.629914	7.44105	1.69241e-07	3.7906e-05	7.06801
hen2	Chr5:2360746-2360821;+	2.8768	0.93743	7.24265	2.61567e-07	5.20732e-05	7.0247
hen2	Chr2:13177522-13177661;+	3.48578	0.177221	7.25876	2.52434e-07	5.06329e-05	7.01739
hen2	Chr3:16584838-16584895;-	4.67049	-1.95158	7.54673	1.34497e-07	3.14736e-05	6.9987
hen2	Chr3:4083171-4083299;+	3.15478	1.1695	7.20786	2.82466e-07	5.5383e-05	6.967
hen2	Chr5:14198181-14198322;-	3.55426	-0.13772	7.28264	2.3949e-07	4.91452e-05	6.96174
hen2	Chr5:15930035-15930155;-	3.84083	-0.0924193	7.23209	2.67737e-07	5.29069e-05	6.92664
hen2	Chr5:26906345-26906447;-	5.41463	-1.84348	7.44893	1.66358e-07	3.76096e-05	6.88112
hen2	Chr2:18866577-18866733;-	2.50638	1.89028	7.17377	3.04615e-07	5.88856e-05	6.87171
hen2	Chr4:15971775-15971877;-	5.24509	-0.859872	7.41192	1.80355e-07	3.8801e-05	6.84181
hen2	Chr1:2128207-2128228;-	4.98589	-1.72774	7.43312	1.72196e-07	3.79641e-05	6.8235
hen2	Chr3:10470311-10470513;+	1.99828	4.34896	7.27682	2.42582e-07	4.93996e-05	6.79597
hen2	Chr2:520278-520401;+	2.28266	1.40696	7.10437	3.55388e-07	6.49362e-05	6.73448
hen2	Chr5:4443856-4444017;+	2.63808	0.9768	7.09385	3.63809e-07	6.60226e-05	6.7216
hen2	Chr4:9545997-9546007;+	4.35668	-1.18983	7.33316	2.14309e-07	4.57369e-05	6.67468
hen2	Chr5:3932326-3932552;-	4.56998	1.36678	7.06739	3.90697e-07	6.94868e-05	6.64638
hen2	Chr1:8154864-8155082;+	4.04115	0.552604	7.05749	3.94527e-07	6.97007e-05	6.62553
hen2	Chr1:7904674-7904948;-	1.68776	2.34296	7.08772	3.68811e-07	6.64781e-05	6.60709
hen2	Chr1:4058160-4058239;+	1.62898	2.82147	7.10475	3.55084e-07	6.49362e-05	6.58995
hen2	Chr2:14066720-14066827;-	2.59558	0.690573	7.02888	4.20568e-07	7.333e-05	6.58105
hen2	Chr1:4675741-4675856;-	4.44325	-2.20173	7.2988	2.31123e-07	4.81692e-05	6.57972
hen2	Chr4:18121021-18121033;-	5.0315	-2.29099	7.28576	2.37852e-07	4.91452e-05	6.56145
hen2	Chr2:12586205-12586289;-	2.68503	0.011013	7.01486	4.33955e-07	7.46879e-05	6.55016
hen2	Chr3:385380-385542;+	2.18495	1.07155	7.01634	4.32523e-07	7.46879e-05	6.54034
hen2	Chr3:7023284-7023370;+	1.67798	2.22605	7.06185	3.90712e-07	6.94868e-05	6.53811
hen2	Chr1:25881817-25881853;-	4.9981	-2.57503	7.26416	2.49442e-07	5.04119e-05	6.52025
hen2	Chr5:23310248-23310470;+	1.85565	4.33891	7.11985	3.43358e-07	6.39432e-05	6.48969
hen2	Chr4:12144030-12144251;+	3.53542	3.63409	6.97574	4.73707e-07	7.91504e-05	6.46797
hen2	Chr1:19963102-19963196;+	-6.89957	-1.25285	-7.20475	2.8442e-07	5.5383e-05	6.46505
hen2	Chr5:9268033-9268231;-	5.13199	-0.680407	7.15879	3.14905e-07	6.04368e-05	6.46339
hen2	Chr5:26229454-26229581;-	2.9865	3.5419	7.20889	4.01589e-07	7.04814e-05	6.44754
hen2	Chr4:10288996-10289146;+	3.25776	0.933094	6.961	4.89624e-07	8.11286e-05	6.43743
hen2	Chr5:5983004-5983179;-	3.88525	2.23797	7.12804	4.74718e-07	7.91504e-05	6.42995
hen2	Chr5:23784196-23784265;+	3.5358	0.392391	6.98976	4.59044e-07	7.79106e-05	6.40364
hen2	Chr3:10356380-10356562;-	1.00284	5.16172	7.11749	3.4516e-07	6.39432e-05	6.3797
hen2	Chr1:4842640-4842643;+	4.61855	-1.17896	7.15348	3.18638e-07	6.07164e-05	6.35567
hen2	Chr2:15996226-15996286;+	4.80565	-1.057	7.12485	3.39561e-07	6.39432e-05	6.34518
hen2	Chr4:11795016-11795076;+	2.38691	3.57136	7.00031	4.48323e-07	7.66661e-05	6.33584
hen2	Chr2:18186348-18186397;+	3.23943	0.287453	6.90738	5.5235e-07	8.86775e-05	6.29118
hen2	Chr3:20115706-20115816;-	2.17781	1.3065	6.89388	5.69393e-07	9.04149e-05	6.27645
hen2	Chr1:29339484-29339496;-	4.85987	-1.9721	7.12087	3.42577e-07	6.39432e-05	6.24508
hen2	Chr4:16710027-16710252;-	3.37216	0.234305	6.8782	5.89882e-07	9.149e-05	6.22811
hen2	Chr1:7904004-7904143;+	3.24189	1.25953	6.84336	6.38151e-07	9.61805e-05	6.18046
hen2	Chr5:18093426-18093499;+	2.10368	1.78599	6.8359	6.49005e-07	9.67235e-05	6.12948
hen2	Chr2:14736038-14736173;+	2.08995	2.31085	6.87167	5.98632e-07	9.17799e-05	6.12509
hen2	Chr1:19470195-19470295;+	3.19943	0.76152	6.82099	6.71259e-07	9.83911e-05	6.11565
hen2	Chr1:5104942-5104972;+	5.32025	-0.441624	6.98744	4.61442e-07	7.79106e-05	6.09953
hen2	Chr3:1378716-1378812;+	3.2703	-0.29687	6.83839	6.45362e-07	9.67208e-05	6.09365
hen2	Chr2:2764585-2764711;-	4.94466	0.214082	6.88914	5.75507e-07	9.0845e-05	6.08271
hen2	Chr3:4951532-4951572;+	4.90262	0.187521	6.90515	5.55128e-07	8.86775e-05	6.07218
hen2	Chr2:15803437-15803503;+	4.6698	0.158099	6.84735	6.32417e-07	9.58579e-05	6.01453
hen2	Chr3:2561419-2561583;-	1.36988	3.99869	6.90913	5.50172e-07	8.86775e-05	5.98915
hen2	Chr4:15717949-15718002;+	4.35195	-1.06847	6.95774	4.93223e-07	8.12204e-05	5.97692
hen2	Chr4:4644335-4644474;-	2.3098	1.92988	6.7562	7.77431e-07	0.000112105	5.94946
hen2	Chr1:17660529-17660582;+	4.49125	-1.32672	6.9188	5.3833e-07	8.81045e-05	5.90958
hen2	Chr1:900695-900871;+	-1.36188	3.98297	-6.91255	5.45951e-07	8.86775e-05	5.87024
hen2	Chr5:921668-921886;-	2.68114	1.97356	6.72543	8.33749e-07	0.000118941	5.86891
hen2	Chr4:18273747-18273796;+	6.21261	-0.749107	6.87218	5.97952e-07	9.17799e-05	5.85365
hen2	Chr1:2614908-2615054;+	1.53319	5.14053	6.85672	6.1918e-07	9.43879e-05	5.82343
hen2	Chr1:20448103-20448147;-	5.09553	-2.31232	6.88123	5.85861e-07	9.149e-05	5.81305
hen2	Chr4:16642290-16642382;+	3.91398	-1.53048	6.8795	5.88151e-07	9.149e-05	5.80323
hen2	Chr4:10652296-10652420;-	1.82829	1.73358	6.70824	8.66996e-07	0.000122899	5.80284
hen2	Chr5:4426510-4426659;+	2.85577	-0.378354	6.66968	9.46658e-07	0.00012791	5.77616
hen2	Chr4:12786729-12786855;+	3.93253	1.79508	6.80632	9.49363e-07	0.00012791	5.76817
hen2	Chr5:22331132-22331185;+	2.36141	1.38036	6.64896	9.92514e-07	0.000131728	5.74525
hen2	Chr5:281741-281842;-	5.03459	-1.12888	6.83165	6.5526e-07	9.71131e-05	5.74127
hen2	Chr2:19484017-19484228;+	1.63271	2.38746	6.70631	8.70822e-07	0.000122899	5.7177
hen2	Chr1:30208699-30208809;+	2.70669	0.676525	6.63073	1.03473e-06	0.000135977	5.71194
hen2	Chr5:18387596-18387725;-	1.87201	1.45345	6.65568	9.77397e-07	0.00013037	5.70954
hen2	Chr2:5050346-5050469;-	1.38799	1.91894	6.68036	9.23868e-07	0.000125755	5.70894
hen2	Chr5:8670341-8670356;-	5.31333	-2.83225	6.8144	6.81338e-07	9.93227e-05	5.69697
hen2	Chr4:13118999-13119023;+	5.02276	-1.34486	6.82216	6.69484e-07	9.83911e-05	5.69483
hen2	Chr5:17963359-17963482;+	1.62154	2.75515	6.68922	9.05385e-07	0.0001245	5.66437
hen2	Chr3:20133668-20133752;-	2.83995	0.30698	6.58896	1.13855e-06	0.000147442	5.62273
hen2	Chr1:28054537-28054576;-	5.01312	-1.73717	6.77415	7.464e-07	0.000108216	5.6045
hen2	Chr1:2444027-2444127;+	1.27777	2.34629	6.64613	9.98935e-07	0.000131924	5.57965
hen2	Chr4:18117997-18118053;+	4.92242	-1.89083	6.74394	7.99379e-07	0.000114651	5.57843
hen2	Chr1:23455811-23455920;+	2.56085	1.40624	6.57567	1.17377e-06	0.000150541	5.57065
hen2	Chr3:22650517-22650692;+	2.17111	0.0894672	6.56163	1.21219e-06	0.000153654	5.56258
hen2	Chr2:19563353-19563451;-	2.81478	-0.558809	6.55471	1.2316e-06	0.000154922	5.52842
hen2	Chr4:9670039-9670180;-	3.90264	0.361267	6.55282	1.23696e-06	0.000154922	5.52041
hen2	Chr1:16446235-16446274;+	3.8375	-1.43517	6.69415	8.95275e-07	0.0001245	5.48257
hen2	Chr2:19390033-19390191;-	4.94616	-0.951288	6.69052	9.02715e-07	0.0001245	5.47588
hen2	Chr3:21696246-21696342;+	4.90529	-0.923237	6.69194	8.99807e-07	0.0001245	5.4675
hen2	Chr5:9543629-9543748;-	3.91302	-1.72801	6.65713	9.74166e-07	0.00013037	5.45789
hen2	Chr1:19642162-19642224;-	4.73631	-1.49613	6.68033	9.23939e-07	0.000125755	5.44779
hen2	Chr5:17172531-17172609;-	3.68062	-0.499396	6.56051	1.21531e-06	0.000153654	5.44368
hen2	Chr3:2216401-2216514;-	1.37203	3.29324	6.59207	1.13047e-06	0.00014711	5.38924
hen2	Chr2:6518714-6518985;+	1.23212	6.85528	6.70405	8.75314e-07	0.000122899	5.38586
hen2	Chr5:4758293-4758388;-	3.71752	-0.289424	6.48627	1.44158e-06	0.000176408	5.37514
hen2	Chr2:17282011-17282064;+	4.70125	0.112694	6.47467	1.48063e-06	0.000178727	5.30825
hen2	Chr5:17731734-17731820;+	5.7961	-1.76367	6.60247	1.10385e-06	0.000144351	5.30687
hen2	Chr1:13146527-13146815;-	3.27763	-0.117746	6.47767	1.47044e-06	0.000178304	5.30608
hen2	Chr4:17555752-17555833;-	2.50017	2.03236	6.50219	1.38968e-06	0.000171631	5.30297
hen2	Chr3:20737527-20737606;-	3.59747	-0.646088	6.4956	1.41092e-06	0.000173452	5.30085
hen2	Chr2:1264708-1264794;-	4.49067	-0.992817	6.57232	1.18283e-06	0.000150977	5.27001
hen2	Chr1:26815443-26815635;-	1.81229	2.32712	6.4623	1.52349e-06	0.000181438	5.25289
hen2	Chr5:24084694-24084756;-	4.36937	-1.94863	6.53897	1.27694e-06	0.000158442	5.24779
hen2	Chr4:6877884-6877935;+	4.76411	-2.74505	6.58331	1.15339e-06	0.000148642	5.22178
hen2	Chr2:17217433-17217440;-	5.72571	-2.76651	6.5496	1.24615e-06	0.000155344	5.20057
hen2	Chr1:18692527-18692683;+	2.367	0.604167	6.39153	1.79424e-06	0.000204456	5.19294
hen2	Chr4:7589976-7590141;+	2.50142	1.5875	6.38989	1.80107e-06	0.000204456	5.14511
hen2	Chr3:8224957-8225068;-	3.08299	1.31442	6.37853	1.8491e-06	0.000207262	5.14249
hen2	Chr2:9390735-9390847;+	3.88701	-1.62209	6.44561	1.58332e-06	0.000186895	5.1366
hen2	Chr4:4126-4207;+	3.43977	-0.231863	6.38544	1.81974e-06	0.0002057	5.13488
hen2	Chr1:4182565-4182710;-	2.60953	0.750492	6.36866	1.89189e-06	0.000208553	5.12619
hen2	Chr5:6055913-6056134;+	1.58778	2.20703	6.40486	1.73973e-06	0.000200276	5.08922
hen2	Chr5:7955741-7955902;+	1.50722	2.21025	6.38156	1.83616e-06	0.00020668	5.07127
hen2	Chr5:25191003-25191029;+	5.79084	-1.25127	6.47846	1.46774e-06	0.000178304	5.06353
hen2	Chr5:20491620-20491747;+	3.31405	-1.81197	6.43597	1.61899e-06	0.000189429	5.06241
hen2	Chr3:7321203-7321335;-	5.11834	-0.916631	6.47229	1.48879e-06	0.000178903	5.05497
hen2	Chr4:592033-592099;+	4.69301	-0.985893	6.46973	1.49762e-06	0.000179156	5.04842
hen2	Chr2:803727-803784;+	2.37988	0.762529	6.32561	2.0907e-06	0.000223094	5.04585
hen2	Chr5:22677568-22677639;+	3.94379	-0.0791904	6.33917	2.0259e-06	0.000217923	5.04113
hen2	Chr5:291078-291228;-	2.43229	1.71264	6.3279	2.0796e-06	0.000222801	5.01775
hen2	Chr5:14047892-14048002;-	3.15314	-0.932645	6.35124	1.96991e-06	0.000213666	4.99544
hen2	Chr5:20637361-20637406;+	5.68363	-0.781171	6.42796	1.64921e-06	0.000191287	4.98836
hen2	Chr4:15922094-15922169;+	2.99535	0.714839	6.30051	2.21635e-06	0.000231865	4.98589
hen2	Chr2:17690456-17690591;+	1.1087	4.00407	6.45597	1.5459e-06	0.000183288	4.96265
hen2	Chr4:16940731-16940894;+	2.65745	0.622813	6.28838	2.27984e-06	0.000235734	4.95279
hen2	Chr3:15987258-15987313;-	3.66013	-0.2343	6.29517	2.24408e-06	0.000233849	4.93212
hen2	Chr1:25439220-25439297;+	1.48181	1.68513	6.35546	1.9507e-06	0.000213666	4.92371
hen2	Chr3:1836640-1836896;+	2.76608	1.79124	6.31905	2.15229e-06	0.000227844	4.89934
hen2	Chr1:18177383-18177477;+	4.07296	-2.32891	6.44	1.60396e-06	0.000188497	4.89311
hen2	Chr3:3847488-3847601;-	1.73842	1.91803	6.29209	2.2602e-06	0.000234613	4.8766
hen2	Chr5:25923656-25923692;+	4.11728	-1.39128	6.37008	1.88571e-06	0.000208553	4.8595
hen2	Chr1:5442738-5442748;+	4.31121	-0.757935	6.39447	1.78208e-06	0.000204037	4.85818
hen2	Chr1:10074376-10074429;+	5.35671	-1.80322	6.37543	1.86246e-06	0.000207887	4.84582
hen2	Chr2:8625335-8625340;-	7.37394	-1.60133	6.40043	1.96765e-06	0.000213666	4.84258
hen2	Chr5:7870108-7870140;-	3.96957	-2.20797	6.40437	1.74172e-06	0.000200276	4.81594
hen2	Chr2:9845130-9845167;-	2.45368	0.645525	6.22499	2.64298e-06	0.000268086	4.80936
hen2	Chr4:1528934-1529192;-	1.17745	3.11713	6.34993	1.97591e-06	0.000213666	4.80358
hen2	Chr2:15974406-15974448;-	4.21423	-2.08351	6.37267	1.87438e-06	0.000208345	4.77551
hen2	Chr1:268329-268411;+	-1.00771	5.268	-6.43007	1.64121e-06	0.00019119	4.76372
hen2	Chr3:18931683-18931751;-	2.69939	0.813314	6.19817	2.81397e-06	0.000283277	4.7495
hen2	Chr5:26547215-26547336;+	4.75776	-0.876127	6.31543	2.14079e-06	0.000227529	4.73806
hen2	Chr5:6134232-6134272;+	2.43123	0.822566	6.1896	2.87093e-06	0.000286845	4.71572
hen2	Chr5:8180983-8181156;-	1.91582	4.567	6.38901	1.97832e-06	0.000213666	4.68076
hen2	Chr1:27159415-27159499;-	4.15142	-1.74692	6.30304	2.20338e-06	0.000231865	4.6689
hen2	Chr2:296509-296568;+	4.45496	-2.03421	6.30136	2.21197e-06	0.000231865	4.65036
hen2	Chr1:18543737-18543900;-	1.71639	2.37523	6.26039	2.43343e-06	0.00024968	4.63424
hen2	Chr5:10238526-10238618;+	2.16533	1.80894	6.16744	3.0238e-06	0.000298763	4.6197
hen2	Chr5:4583231-4583371;+	3.52932	-0.256707	6.13869	3.23458e-06	0.000310416	4.61056
hen2	Chr2:15516480-15516623;-	1.79228	1.34941	6.15149	3.13894e-06	0.000305611	4.6037
hen2	Chr3:20753220-20753298;-	4.31032	-0.689366	6.25022	2.49182e-06	0.000253719	4.59862
hen2	Chr1:13079441-13079541;-	4.42496	-0.354276	6.19035	2.86588e-06	0.000286845	4.5949
hen2	Chr1:26539865-26539991;+	3.68443	-0.22771	6.20806	2.74963e-06	0.000277849	4.58468
hen2	Chr2:9273499-9273508;-	4.63007	-2.29105	6.26172	2.42592e-06	0.00024968	4.58396
hen2	Chr2:8061022-8061060;-	3.963	-0.313252	6.15313	3.12684e-06	0.000305549	4.5481
hen2	Chr1:17192832-17192915;-	3.11129	-0.641098	6.1372	3.24585e-06	0.000310416	4.54338
hen2	Chr1:23610256-23610388;-	1.92026	1.6775	6.13729	3.2452e-06	0.000310416	4.52673
hen2	Chr3:9831023-9831034;+	4.45505	-0.743111	6.11141	3.44841e-06	0.00032392	4.51441
hen2	Chr5:1752043-1752095;+	3.74164	-0.415031	6.10399	3.50905e-06	0.000325038	4.50758
hen2	Chr2:2264475-2264570;-	-3.54183	0.0162713	-6.08263	3.68973e-06	0.000339417	4.50483
hen2	Chr3:1490263-1490361;-	2.53419	0.333104	6.0705	3.7965e-06	0.000345663	4.47555
hen2	Chr4:13152836-13152930;-	3.69742	-0.210215	6.06293	3.8648e-06	0.000348315	4.43134
hen2	Chr5:210191-210265;-	2.13476	0.718368	6.05486	3.93892e-06	0.000351433	4.40688
hen2	Chr5:2400986-2401009;+	3.85567	-2.22272	6.17888	2.94386e-06	0.000293035	4.40365
hen2	Chr2:17439518-17439639;+	2.58018	0.18885	6.03483	4.12926e-06	0.00036197	4.39806
hen2	Chr1:20059438-20059501;-	3.88024	-1.64869	6.1548	3.11466e-06	0.000305477	4.38994
hen2	Chr4:16709914-16709982;-	3.3613	-0.366026	6.03899	4.08895e-06	0.000361195	4.38207
hen2	Chr1:9456693-9456763;+	2.98139	0.113736	6.0287	4.18936e-06	0.000364037	4.38022
hen2	Chr4:17187805-17187873;+	3.48018	0.0554232	6.02612	4.21486e-06	0.000365065	4.37811
hen2	Chr1:13146460-13146479;-	4.50493	-0.931027	6.13957	3.22786e-06	0.000310416	4.37712
hen2	Chr2:7607513-7607596;-	4.49373	-1.67175	6.12294	3.35635e-06	0.000317508	4.37304
hen2	Chr5:24660495-24660515;+	4.24839	-1.66554	6.16252	3.05881e-06	0.000301106	4.36351
hen2	Chr1:23668111-23668141;+	4.60391	-2.23329	6.13613	3.25401e-06	0.000310416	4.35886
hen2	Chr1:6709781-6709888;+	1.33137	3.82031	6.17606	2.96338e-06	0.000293881	4.35203
hen2	Chr4:17047457-17047546;-	4.68432	-1.56204	6.13136	3.29068e-06	0.000312404	4.35129
hen2	Chr5:4961500-4961557;-	4.30836	-0.725568	6.10625	3.4905e-06	0.000324446	4.35113
hen2	Chr1:19603211-19603313;+	2.69066	0.271575	6.01318	4.34553e-06	0.000373392	4.35095
hen2	Chr5:26429803-26429878;-	3.95334	-1.35514	6.1204	3.37636e-06	0.000318273	4.35088
hen2	Chr3:2386979-2387125;+	3.50781	0.106082	6.01251	4.35239e-06	0.000373392	4.34677
hen2	Chr5:23762300-23762456;-	1.73822	2.46793	6.10843	3.47262e-06	0.000324446	4.34053
hen2	Chr1:8977984-8978282;-	1.74105	2.19318	6.0452	4.02952e-06	0.000357903	4.31539
hen2	Chr5:26138614-26138811;-	2.41132	1.26079	6.00879	4.39082e-06	0.000373392	4.30359
hen2	Chr4:16982319-16982333;-	3.43315	-0.243185	6.00838	4.39498e-06	0.000373392	4.30015
hen2	Chr4:13725318-13725377;-	6.00374	-1.34144	6.08284	3.68789e-06	0.000339417	4.2771
hen2	Chr3:5084003-5084160;-	1.96147	1.89952	6.03299	4.14719e-06	0.00036197	4.26204
hen2	Chr1:20448015-20448076;-	3.93428	-1.49979	6.06607	3.83627e-06	0.000346916	4.24115
hen2	Chr2:12698399-12698551;-	5.37715	0.192242	6.00857	4.85037e-06	0.000406322	4.22982
hen2	Chr2:19100402-19100440;+	3.86273	-0.476632	5.98941	4.59638e-06	0.00038803	4.22968
hen2	Chr1:29755687-29755935;-	3.69189	-0.258694	5.96592	4.85874e-06	0.000406322	4.22598
hen2	Chr5:4741101-4741130;+	4.35739	-2.57015	6.07325	3.77206e-06	0.000344614	4.22018
hen2	Chr4:12937142-12937299;+	2.51894	1.39988	5.96115	4.91387e-06	0.000408372	4.1954
hen2	Chr4:9029097-9029158;-	4.23271	-1.97448	6.05902	3.90052e-06	0.000349175	4.18619
hen2	Chr5:4535130-4535250;-	3.6263	-0.782847	5.9451	5.10402e-06	0.000418954	4.17317
hen2	Chr5:2944777-2945008;+	2.29993	-0.338788	5.91567	5.47243e-06	0.000437709	4.13122
hen2	Chr3:19284287-19284484;+	1.18956	4.40146	6.10688	3.48532e-06	0.000324446	4.13106
hen2	Chr5:23584339-23584475;-	2.92019	2.39978	5.92794	5.3156e-06	0.00042971	4.12841
hen2	Chr2:272697-272789;+	3.83152	-1.59782	6.03689	4.1092e-06	0.000361786	4.1183
hen2	Chr4:10289273-10289319;+	3.31652	-1.66597	5.91507	5.48018e-06	0.000437709	4.116
hen2	Chr1:11767758-11767798;+	-1.55713	1.3737	-6.04428	4.03827e-06	0.000357903	4.09255
hen2	Chr3:21831417-21831472;+	4.20324	-1.25233	5.96164	4.90815e-06	0.000408372	4.0896
hen2	Chr2:16292603-16292899;-	1.64991	3.46948	6.06764	3.82212e-06	0.000346812	4.08943
hen2	Chr5:7840773-7840871;-	1.90286	1.26835	5.9203	5.41275e-06	0.000434928	4.03663
hen2	Chr3:17497309-17497327;-	5.83253	-2.31325	5.95465	4.98995e-06	0.000413407	4.02151
hen2	Chr2:8705601-8705708;+	1.29851	2.20952	5.9237	5.36935e-06	0.000432744	3.99488
hen2	Chr2:6154583-6154643;+	3.17857	-0.418839	5.87629	6.00832e-06	0.000471423	3.99207
hen2	Chr3:4410119-4410194;-	3.7735	-0.820321	5.89762	5.71179e-06	0.000453486	3.99151
hen2	Chr3:21745460-21745547;+	5.3314	-1.78834	5.94808	5.06809e-06	0.000417288	3.98475
hen2	Chr5:142680-142804;-	1.94797	3.20107	5.99456	4.54077e-06	0.000384553	3.98096
hen2	Chr4:17392257-17392345;+	4.44345	-0.793965	5.9083	5.56885e-06	0.000443463	3.98003
hen2	Chr4:10957957-10958097;-	3.81721	0.404323	5.85649	6.29764e-06	0.000482764	3.97415
hen2	Chr3:22874507-22874609;+	4.89057	-0.936106	5.93393	5.2408e-06	0.00042755	3.96537
hen2	Chr5:8773676-8773930;+	1.63632	9.7781	6.10974	3.7414e-06	0.000342987	3.95119
hen2	Chr1:26480267-26480278;+	5.14086	-2.83631	5.93077	5.28019e-06	0.00042876	3.94311
hen2	Chr1:23411083-23411162;-	1.79857	1.42585	5.85708	6.28876e-06	0.000482764	3.94248
hen2	Chr2:8274678-8274726;+	3.55908	-1.60556	5.94047	5.16026e-06	0.000422271	3.94082
hen2	Chr4:9390821-9390891;-	1.61022	4.5133	6.0325	4.15199e-06	0.00036197	3.9379
hen2	Chr5:281363-281535;-	3.86593	-0.308924	5.83875	6.56889e-06	0.000495023	3.93171
hen2	Chr3:18092203-18092383;-	2.34638	1.49094	5.86886	6.11528e-06	0.000478076	3.92818
hen2	Chr1:7339063-7339131;-	3.58807	-1.0742	5.86312	6.19912e-06	0.000480738	3.92691
hen2	Chr4:12143584-12143854;-	-1.06269	6.78525	-6.06061	3.88594e-06	0.000349041	3.92513
hen2	Chr5:6822302-6822390;-	2.25248	0.78199	5.82012	6.86654e-06	0.000513106	3.89761
hen2	Chr5:3430690-3430780;+	3.06103	0.00717782	5.80413	7.133e-06	0.000525655	3.88036
hen2	Chr1:29809182-29809519;-	2.33862	8.47933	6.24244	4.3607e-06	0.000373392	3.84685
hen2	Chr4:9497510-9497556;+	4.36807	-1.90291	5.85941	6.25397e-06	0.000482189	3.82745
hen2	Chr3:105180-105183;-	2.81819	0.33998	5.77882	7.57642e-06	0.00055223	3.82036
hen2	Chr1:25921316-25921552;+	1.25924	3.68406	5.97062	4.80506e-06	0.000404368	3.81539
hen2	Chr2:649066-649144;-	3.69099	-1.50477	5.84336	6.49721e-06	0.000491009	3.81037
hen2	Chr3:4927331-4927471;-	1.14713	3.65806	5.95029	5.04174e-06	0.000416404	3.80796
hen2	Chr1:6172116-6172295;-	1.84679	1.91655	5.86669	6.14688e-06	0.000478076	3.80698
hen2	Chr4:13196363-13196393;+	3.87832	-2.16264	5.89637	5.72871e-06	0.000453486	3.80483
hen2	Chr3:3878798-3878909;-	-1.09465	3.88416	-6.00909	4.38769e-06	0.000373392	3.79303
hen2	Chr1:23650171-23650237;-	4.09096	-0.9107	5.86693	6.14325e-06	0.000478076	3.7897
hen2	Chr5:17714091-17714179;-	2.75967	-0.741202	5.77064	7.72559e-06	0.000557836	3.78896
hen2	Chr3:5763576-5763670;+	3.67752	-1.98369	5.84481	6.47486e-06	0.000490709	3.77684
hen2	Chr4:8100597-8100694;+	3.73391	-0.72539	5.76889	7.75789e-06	0.000557836	3.76866
hen2	Chr5:26031087-26031114;+	4.74394	-0.734153	5.83246	6.6679e-06	0.000501069	3.76125
hen2	Chr2:272811-272860;+	4.28347	-1.70696	5.84755	6.43279e-06	0.000490307	3.75841
hen2	Chr1:3333252-3333282;-	3.5592	-0.176296	5.75796	7.96294e-06	0.000566473	3.74066
hen2	Chr1:28873216-28873290;+	2.19352	0.0292514	5.73988	8.31401e-06	0.000584821	3.72914
hen2	Chr4:15647553-15647630;+	2.79005	-0.602079	5.74189	8.27427e-06	0.000584689	3.72694
hen2	Chr1:30081129-30081137;+	4.44568	2.06648	5.82491	8.46133e-06	0.000592448	3.72278
hen2	Chr3:12349010-12349145;+	-3.56181	2.22863	-5.84274	7.88525e-06	0.000563916	3.71721
hen2	Chr3:18136135-18136280;-	2.93692	0.161313	5.73045	8.50348e-06	0.000593841	3.71496
hen2	Chr2:19609907-19610001;+	2.47209	0.400339	5.72449	8.62538e-06	0.00059766	3.6973
hen2	Chr2:6798108-6798377;-	1.65935	2.39973	5.80457	7.12555e-06	0.000525655	3.68783
hen2	Chr3:4371897-4372013;-	2.36462	1.09717	5.72839	8.5455e-06	0.000595217	3.68512
hen2	Chr5:24660351-24660463;+	3.54184	-1.95453	5.8219	6.83756e-06	0.000512376	3.68222
hen2	Chr3:9306284-9306495;-	3.24942	1.67311	5.71555	8.81176e-06	0.000602084	3.6791
hen2	Chr1:4558656-4558732;-	2.6752	-0.714183	5.71494	8.82464e-06	0.000602084	3.67747
hen2	Chr2:11683939-11684268;+	1.16692	2.90472	5.84484	6.47436e-06	0.000490709	3.65937
hen2	Chr1:29016074-29016157;+	1.19103	3.8308	5.88236	5.92237e-06	0.000467429	3.63376
hen2	Chr3:5326504-5326516;+	5.12327	-1.95312	5.77278	7.6862e-06	0.000557187	3.63233
hen2	Chr1:180381-180393;+	3.50154	-0.487864	5.70185	9.10507e-06	0.000618056	3.62968
hen2	Chr1:5479253-5479336;-	2.88244	-0.0576237	5.69115	9.34126e-06	0.000632479	3.62626
hen2	Chr1:12936455-12936476;-	3.4323	-1.36549	5.76097	7.90586e-06	0.000563916	3.62503
hen2	Chr5:15325799-15325953;+	1.4907	2.57161	5.81028	7.02927e-06	0.000523798	3.61479
hen2	Chr5:1158739-1158826;-	1.94663	0.358946	5.71495	8.8243e-06	0.000602084	3.60851
hen2	Chr1:30383650-30383898;+	-1.70354	7.97581	-5.99103	5.28778e-06	0.00042876	3.60491
hen2	Chr3:21523596-21523687;+	4.47577	-1.74452	5.76641	7.80389e-06	0.000559636	3.60047
hen2	Chr2:387100-387205;-	2.91979	5.33449	6.13386	6.23984e-06	0.000482189	3.59814
hen2	Chr2:9387103-9387172;-	3.35986	-1.00895	5.72698	8.57431e-06	0.000595669	3.59619
hen2	Chr3:6842013-6842130;-	1.61341	1.6065	5.74136	8.28476e-06	0.000584689	3.5799
hen2	Chr1:2409861-2409878;+	3.47594	-0.491477	5.66406	9.96712e-06	0.000664732	3.56324
hen2	Chr4:10075097-10075108;-	3.9281	-1.73505	5.74886	8.13772e-06	0.000577367	3.55224
hen2	Chr4:13676961-13677005;-	4.13919	-1.58739	5.73906	8.33047e-06	0.000584821	3.54064
hen2	Chr1:21999534-21999644;-	1.53523	2.54154	5.7921	7.3403e-06	0.000537959	3.54039
hen2	Chr4:17187896-17187946;+	4.7243	-1.65257	5.71997	8.71908e-06	0.000601031	3.52709
hen2	Chr3:3356414-3356494;+	3.07426	-1.11203	5.67913	9.61396e-06	0.000646024	3.52247
hen2	Chr2:11752769-11752855;+	1.70288	2.52203	5.77657	7.61722e-06	0.000553691	3.51765
hen2	Chr1:16786691-16786825;-	1.06353	4.40213	5.85415	6.33276e-06	0.000484066	3.50361
hen2	Chr2:19134787-19134999;-	2.11426	1.33764	5.64982	1.03132e-05	0.0006861	3.48595
hen2	Chr5:22677471-22677546;+	3.84796	-0.100551	5.62455	1.09573e-05	0.000716349	3.47409
hen2	Chr4:9544932-9544999;+	2.55948	0.351504	5.62899	1.08414e-05	0.000710603	3.47066
hen2	Chr1:11739093-11739243;-	2.07103	1.0666	5.63073	1.07961e-05	0.000709381	3.46179
hen2	Chr1:26230214-26230259;+	3.82853	-1.5733	5.61632	1.1176e-05	0.000723645	3.44832
hen2	Chr4:18065722-18065805;-	2.97117	0.21263	5.62079	1.10566e-05	0.000719407	3.44702
hen2	Chr5:25923724-25923744;+	4.84953	-0.78041	5.66436	9.96009e-06	0.000664732	3.44153
hen2	Chr1:5269122-5269262;+	2.54537	0.707537	5.64456	1.04441e-05	0.000691903	3.42508
hen2	Chr2:11159485-11159609;+	2.40873	1.6429	5.67479	9.71418e-06	0.000651118	3.41825
hen2	Chr3:6668057-6668357;-	1.20151	3.69737	5.76905	7.75489e-06	0.000557836	3.41743
hen2	Chr3:1632278-1632422;+	-1.05601	3.15655	-5.79677	7.25917e-06	0.000533479	3.41519
hen2	Chr1:15979657-15979791;-	2.3017	1.41404	5.64137	1.05241e-05	0.000694928	3.40586
hen2	Chr1:26942873-26942966;-	1.14367	4.088	5.80527	7.11368e-06	0.000525655	3.39282
hen2	Chr4:4824619-4824631;+	4.75302	1.95561	5.71539	1.2101e-05	0.000770448	3.38872
hen2	Chr1:7887774-7887854;+	2.99565	-0.909349	5.60366	1.15207e-05	0.000740576	3.38784
hen2	Chr1:18692887-18693039;-	3.86882	1.85694	5.71524	1.14391e-05	0.000738889	3.37866
hen2	Chr1:24361238-24361367;+	1.66956	1.51928	5.62359	1.09827e-05	0.000716349	3.37561
hen2	Chr3:21803221-21803239;+	2.43698	-0.128087	5.57745	1.22695e-05	0.000775989	3.36936
hen2	Chr3:18931626-18931659;-	2.23741	-0.568126	5.58072	1.21736e-05	0.00077323	3.36717
hen2	Chr2:18442200-18442323;+	2.65574	0.530037	5.57678	1.22892e-05	0.000775989	3.36413
hen2	Chr4:13191863-13191988;+	3.75806	-0.193495	5.57569	1.23217e-05	0.000775989	3.34316
hen2	Chr5:26411002-26411234;-	2.25013	1.09405	5.57529	1.23334e-05	0.000775989	3.32029
hen2	Chr3:5475279-5475343;-	2.39071	0.0281385	5.5531	1.30095e-05	0.000803365	3.31389
hen2	Chr3:22978154-22978300;+	1.29665	3.16434	5.70357	9.06778e-06	0.000617095	3.30694
hen2	Chr2:1188040-1188132;-	2.60758	0.00774813	5.5558	1.29252e-05	0.000801873	3.30579
hen2	Chr3:5503327-5503412;-	4.30089	-0.0295418	5.56507	1.33143e-05	0.000817538	3.29746
hen2	Chr5:6138723-6138832;-	3.75132	-1.1238	5.56899	1.25216e-05	0.00078229	3.28996
hen2	Chr4:15484881-15484924;-	2.29893	-0.519237	5.53312	1.36503e-05	0.000825734	3.26917
hen2	Chr5:25191050-25191121;+	7.51328	0.357982	5.6727	1.2427e-05	0.000778935	3.25331
hen2	Chr4:14626953-14627080;+	4.3001	0.137757	5.53888	1.34623e-05	0.000820369	3.24806
hen2	Chr1:25890271-25890401;-	1.71666	2.04836	5.63759	1.06199e-05	0.000699523	3.2467
hen2	Chr3:198619-198635;-	3.68686	-0.398835	5.51913	1.4118e-05	0.00084635	3.23753
hen2	Chr3:10539584-10539721;-	3.0624	0.38353	5.51331	1.43176e-05	0.000850671	3.22312
hen2	Chr1:23651352-23651470;-	4.12781	-1.94898	5.5999	1.16255e-05	0.00074551	3.21816
hen2	Chr1:7038616-7038671;+	3.00507	-0.877011	5.51637	1.42122e-05	0.000848092	3.21536
hen2	Chr4:14738200-14738303;-	1.29008	3.56124	5.68465	9.48773e-06	0.000639152	3.19778
hen2	Chr5:24128457-24128476;-	4.44398	-2.30045	5.57176	1.24387e-05	0.000778935	3.19539
hen2	Chr4:16353741-16353952;-	3.0807	-0.246606	5.50118	1.47421e-05	0.000865611	3.19196
hen2	Chr1:1477559-1477645;+	4.02693	-1.07699	5.56432	1.26632e-05	0.000789288	3.18497
hen2	Chr2:13020326-13020408;+	4.62801	-0.253731	5.52983	1.37589e-05	0.000830422	3.18078
hen2	Chr3:22145134-22145234;+	3.37708	-1.3454	5.51183	1.43687e-05	0.000851808	3.17052
hen2	Chr3:11471113-11471253;+	5.00273	-0.342481	5.51595	1.42268e-05	0.000848092	3.17006
hen2	Chr5:1373687-1373810;+	2.08162	0.498258	5.49186	1.50772e-05	0.000880121	3.16595
hen2	Chr1:18627726-18627773;+	4.03187	-1.94735	5.5534	1.30002e-05	0.000803365	3.1628
hen2	Chr4:15074710-15074738;+	2.36168	0.0497566	5.48534	1.53161e-05	0.000890171	3.16094
hen2	Chr3:8552244-8552392;+	3.3335	-1.26403	5.50625	1.45631e-05	0.000859516	3.12716
hen2	Chr5:6424780-6424887;+	2.41313	1.83053	5.54412	1.32935e-05	0.000817538	3.12505
hen2	Chr2:6533338-6533869;+	2.29256	4.87499	5.86873	9.38368e-06	0.000633743	3.12342
hen2	Chr4:17243351-17243400;-	4.13645	-1.80452	5.53439	1.36088e-05	0.000825094	3.1212
hen2	Chr3:507993-508079;-	5.62105	-1.72638	5.51549	1.42424e-05	0.000848092	3.10662
hen2	Chr1:6389395-6389504;+	-1.31903	6.1097	-5.71711	8.77899e-06	0.000602084	3.09867
hen2	Chr5:2397316-2397449;-	3.13888	-0.0137401	5.45406	1.65173e-05	0.000951688	3.09017
hen2	Chr5:3179417-3179452;-	-4.17495	-2.654	-5.54296	1.33309e-05	0.000817538	3.08893
hen2	Chr2:18595351-18595451;+	4.26705	-2.30119	5.5279	1.38231e-05	0.000832415	3.075
hen2	Chr4:1319094-1319187;-	2.27124	3.63067	5.67751	1.14849e-05	0.000740052	3.07384
hen2	Chr4:16918942-16919122;+	1.21146	1.77121	5.54094	1.33958e-05	0.000819633	3.06212
hen2	Chr2:9842339-9842462;-	3.97397	-1.78621	5.50057	1.47638e-05	0.000865611	3.04465
hen2	Chr1:4548507-4548581;-	1.67346	1.07766	5.47904	1.55505e-05	0.000901828	3.04219
hen2	Chr5:16539398-16539420;+	4.40716	-2.29478	5.50729	1.45266e-05	0.000859257	3.04044
hen2	Chr5:25771626-25771757;-	2.2293	0.265763	5.43236	1.7406e-05	0.000994307	3.02322
hen2	Chr2:15664927-15665083;+	3.19033	-1.2448	5.4432	1.6956e-05	0.000970676	3.01511
hen2	Chr5:4234074-4234340;+	1.32505	2.78544	5.55891	1.28289e-05	0.000797757	3.00675
hen2	Chr3:1447727-1447798;+	3.77502	-1.16626	5.44545	1.68641e-05	0.000967492	2.99028
hen2	Chr1:7032234-7032259;+	-3.176	-1.41779	-5.40975	1.83839e-05	0.00103248	2.9886
hen2	Chr3:9119464-9119693;-	1.33252	4.19517	5.64423	1.04523e-05	0.000691903	2.98373
hen2	Chr5:20201158-20201244;+	4.08499	-1.2915	5.45261	1.65751e-05	0.000952958	2.98215
hen2	Chr5:1557113-1557214;+	1.75762	1.97445	5.53867	1.34693e-05	0.000820369	2.96941
hen2	Chr5:2940655-2940743;+	1.38378	2.01914	5.50338	1.46643e-05	0.000863575	2.95517
hen2	Chr2:18953983-18954099;-	2.69183	-0.317244	5.3913	1.92231e-05	0.00107283	2.94665
hen2	Chr3:16447246-16447358;+	4.47236	-0.76109	5.42976	1.75155e-05	0.000998423	2.92837
hen2	Chr5:3470348-3470429;-	4.71664	-0.590993	5.42489	1.7723e-05	0.00100423	2.92204
hen2	Chr3:1094294-1094394;-	1.84187	4.68151	5.63973	1.18111e-05	0.000755599	2.92051
hen2	Chr5:832344-832529;+	3.92119	-0.190146	5.41823	1.80106e-05	0.00101794	2.91436
hen2	Chr1:19963237-19963309;+	-6.45475	0.0295236	-5.46536	1.93828e-05	0.00107949	2.90774
hen2	Chr4:17555466-17555549;-	2.68883	1.31041	5.42581	1.76839e-05	0.00100423	2.90764
hen2	Chr1:18458649-18458723;+	-2.01462	1.79494	-5.54576	1.38954e-05	0.000834882	2.89161
hen2	Chr1:24552661-24552739;-	3.64759	-1.5465	5.41535	1.81364e-05	0.00102289	2.87935
hen2	Chr1:27691973-27692121;+	3.57234	-0.261508	5.41067	1.83429e-05	0.00103235	2.86378
hen2	Chr5:340209-340330;-	3.76708	-0.913664	5.39516	1.90443e-05	0.00106508	2.86177
hen2	Chr4:10288837-10288972;+	3.71622	-0.195442	5.35898	2.07877e-05	0.00113989	2.83382
hen2	Chr2:13272325-13272444;+	1.10547	5.83277	5.61939	1.1094e-05	0.000720082	2.83199
hen2	Chr5:21437495-21437632;-	2.66004	-0.0531317	5.34604	2.14496e-05	0.00116778	2.82544
hen2	Chr5:4961198-4961291;-	5.07243	-0.900987	5.38154	1.96826e-05	0.00109163	2.81803
hen2	Chr5:10862403-10862489;+	2.42273	0.659901	5.36542	2.04657e-05	0.00113036	2.81053
hen2	Chr3:17551131-17551179;-	4.08006	-0.983503	5.38251	1.96364e-05	0.00109133	2.8047
hen2	Chr3:10456051-10456183;+	1.56456	4.01728	5.536	1.3556e-05	0.000823767	2.79754
hen2	Chr1:6941136-6941188;+	2.30117	3.05933	5.5693	1.53113e-05	0.000890171	2.78896
hen2	Chr5:17839901-17839949;+	4.13619	-0.575579	5.32729	2.24474e-05	0.00121713	2.76873
hen2	Chr4:10012866-10012899;+	3.46222	-1.38582	5.35349	2.10659e-05	0.00115159	2.76176
hen2	Chr2:18070682-18070753;-	4.39562	-1.09523	5.35855	2.08092e-05	0.00113989	2.76145
hen2	Chr1:754370-754496;+	3.36259	1.05702	5.32694	2.27193e-05	0.00122441	2.75273
hen2	Chr5:26491632-26491741;-	3.20176	-1.16759	5.33281	2.2149e-05	0.0012034	2.7502
hen2	Chr3:10501079-10501194;-	3.551	-0.782689	5.30005	2.39811e-05	0.00127439	2.73366
hen2	Chr3:20348375-20348436;-	3.97374	-2.22377	5.35872	2.0801e-05	0.00113989	2.7333
hen2	Chr5:267100-267158;+	1.90897	-0.0881276	5.30109	2.39205e-05	0.0012737	2.72807
hen2	Chr2:14235179-14235208;-	2.3172	-0.581116	5.28649	2.47833e-05	0.00130661	2.70871
hen2	Chr3:16070633-16070657;-	3.70404	-1.29808	5.30966	2.34282e-05	0.00125501	2.69413
hen2	Chr2:11163322-11163378;+	2.40034	0.611009	5.27841	2.52749e-05	0.00132467	2.68495
hen2	Chr5:9632750-9632794;+	3.60486	-0.540965	5.28922	2.462e-05	0.00130315	2.66324
hen2	Chr3:11510161-11510365;-	2.48559	1.11743	5.35386	2.14411e-05	0.00116778	2.65162
hen2	Chr5:3701343-3701414;-	4.10725	-1.80845	5.30743	2.35555e-05	0.0012593	2.63752
hen2	Chr1:29808264-29808497;-	2.18473	1.96503	5.30655	2.36057e-05	0.00125946	2.6364
hen2	Chr3:21044224-21044330;-	1.42161	2.74	5.42472	1.77303e-05	0.00100423	2.62001
hen2	Chr3:22291192-22291297;-	3.5549	-1.37822	5.24714	2.72699e-05	0.001399	2.61301
hen2	Chr1:22093154-22093215;+	4.02247	-1.53005	5.27842	2.52739e-05	0.00132467	2.60872
hen2	Chr2:13372658-13372725;+	4.7797	-1.66035	5.28655	2.47799e-05	0.00130661	2.60835
hen2	Chr3:3584156-3584245;+	3.3678	-1.36048	5.27427	2.55299e-05	0.00133542	2.58593
hen2	Chr4:1327355-1327485;-	3.29583	-0.407136	5.24006	2.77437e-05	0.00141575	2.58121
hen2	Chr5:16472397-16472588;-	5.01782	0.277117	5.29493	2.93329e-05	0.00147644	2.57098
hen2	Chr1:20173926-20173937;-	4.75355	-0.392295	5.25628	2.91537e-05	0.0014702	2.56738
hen2	Chr5:4866221-4866255;+	1.83573	1.34321	5.32556	2.25417e-05	0.00121977	2.56508
hen2	Chr4:18128268-18128335;-	3.63851	-1.99674	5.25195	2.69532e-05	0.00139077	2.55627
hen2	Chr2:12980708-12980785;+	3.71211	-1.8681	5.24803	2.72109e-05	0.001399	2.54935
hen2	Chr4:17649638-17649682;+	2.2828	-0.0895753	5.22949	2.84662e-05	0.00144097	2.54484
hen2	Chr5:4441286-4441324;-	4.51597	-2.05362	5.259	2.64952e-05	0.00137245	2.53942
hen2	Chr3:683671-683769;-	2.42948	0.987119	5.23966	2.77708e-05	0.00141575	2.53513
hen2	Chr5:18421518-18421625;+	1.40901	4.80853	5.45889	1.63256e-05	0.000942682	2.52918
hen2	Chr4:12164413-12164500;+	2.42275	-0.322707	5.20671	3.00883e-05	0.00149751	2.52846
hen2	Chr3:8552427-8552498;+	4.14036	-2.1134	5.25484	2.67647e-05	0.00138373	2.52756
hen2	Chr1:7371252-7371369;+	2.93164	1.31126	5.29363	2.62543e-05	0.00136262	2.52284
hen2	Chr1:27056128-27056170;-	3.21072	-1.82253	5.2391	2.78087e-05	0.00141575	2.51791
hen2	Chr2:1065057-1065106;-	2.69133	-0.956083	5.20092	3.05157e-05	0.0015122	2.5151
hen2	Chr5:2134870-2134929;-	3.08156	-1.76983	5.21399	2.95604e-05	0.00147952	2.51196
hen2	Chr4:17085728-17085842;-	3.91196	-2.24214	5.22842	2.85403e-05	0.00144199	2.50707
hen2	Chr1:26640074-26640105;-	4.92442	-2.74079	5.23784	2.78938e-05	0.00141738	2.50298
hen2	Chr5:7083409-7083506;+	3.29739	-1.32535	5.23623	2.8003e-05	0.00142022	2.50259
hen2	Chr5:22754485-22754556;-	1.8469	2.38924	5.32308	2.26779e-05	0.00122441	2.49657
hen2	Chr2:6547887-6547912;-	3.39833	-1.57465	5.21084	2.97879e-05	0.00148811	2.49018
hen2	Chr4:17639007-17639090;+	3.23067	-1.77721	5.20371	3.03092e-05	0.00150569	2.48613
hen2	Chr2:1926519-1926702;-	2.21108	1.2906	5.24734	2.72567e-05	0.001399	2.48066
hen2	Chr5:14047526-14047629;+	3.65271	0.187808	5.18193	3.19604e-05	0.00157018	2.46766
hen2	Chr1:24008381-24008522;-	1.35464	1.25057	5.28539	2.48498e-05	0.00130753	2.45965
hen2	Chr2:15527178-15527259;-	2.81155	0.0115609	5.17821	3.22509e-05	0.00158154	2.45674
hen2	Chr5:17466895-17467021;+	2.71563	-0.250738	5.16965	3.29311e-05	0.00160604	2.44456
hen2	Chr5:731123-731245;-	2.37042	0.371331	5.1719	3.27511e-05	0.00160018	2.44289
hen2	Chr1:6961331-6961337;+	4.22595	-1.84644	5.21404	2.95569e-05	0.00147952	2.43555
hen2	Chr5:15184922-15184955;+	1.59961	0.585548	5.20041	3.05536e-05	0.0015122	2.42727
hen2	Chr1:27409406-27409548;+	1.90993	1.07582	5.21467	2.95114e-05	0.00147952	2.42672
hen2	Chr5:4443634-4443732;-	3.6363	-1.50679	5.19614	3.08728e-05	0.00152235	2.42374
hen2	Chr1:22931599-22931681;+	2.87077	-0.473905	5.16657	3.31789e-05	0.00161223	2.42304
hen2	Chr5:20728287-20728405;+	5.52286	-0.411975	5.19674	3.15818e-05	0.00155444	2.42097
hen2	Chr1:9478598-9478655;-	1.48113	1.80073	5.27108	2.57286e-05	0.00134055	2.41723
hen2	Chr3:5685867-5685936;+	3.66481	0.354456	5.15852	3.38359e-05	0.00163248	2.41218
hen2	Chr3:5083346-5083427;-	2.05739	0.627451	5.19846	3.06988e-05	0.00151658	2.40281
hen2	Chr5:9206369-9206535;+	-1.3599	3.80219	-5.3764	1.9929e-05	0.001103	2.37809
hen2	Chr1:1431407-1431447;+	3.1125	-0.838427	5.15046	3.45074e-05	0.00165865	2.36698
hen2	Chr1:22603060-22603161;+	2.11595	3.89562	5.36893	2.33007e-05	0.00125114	2.36174
hen2	Chr2:18980559-18980641;-	3.19856	-0.543969	5.16555	3.32614e-05	0.0016133	2.36031
hen2	Chr1:19430675-19430739;+	3.53672	-1.3093	5.13829	3.55467e-05	0.00170273	2.36005
hen2	Chr3:6525699-6525749;-	1.8966	0.214729	5.16741	3.31108e-05	0.00161186	2.35482
hen2	Chr3:729593-729628;-	3.09141	-0.949441	5.15633	3.40173e-05	0.00163805	2.3264
hen2	Chr1:26210601-26210625;-	3.77753	-2.01033	5.17336	3.26342e-05	0.0015974	2.31356
hen2	Chr3:22321698-22321722;+	4.30076	-1.12061	5.13823	3.5552e-05	0.00170273	2.31022
hen2	Chr1:29756027-29756082;-	3.53538	-1.49446	5.13635	3.5716e-05	0.00170447	2.28339
hen2	Chr3:22293450-22293466;+	3.5043	-1.23751	5.09418	3.9587e-05	0.00184626	2.27219
hen2	Chr3:19183993-19184037;-	1.82663	0.674073	5.13271	3.60342e-05	0.00171595	2.26089
hen2	Chr1:28591299-28591405;-	3.2946	-1.36412	5.10484	3.85706e-05	0.00180517	2.25579
hen2	Chr1:18428170-18428176;-	4.3587	-2.09619	5.12602	3.66268e-05	0.00173551	2.25166
hen2	Chr5:4736606-4736623;-	1.8729	0.601908	5.12931	3.6334e-05	0.0017247	2.23011
hen2	Chr3:9599808-9600009;-	-1.2798	2.50938	-5.27311	2.56022e-05	0.00133658	2.21408
hen2	Chr5:24619747-24619883;-	2.58868	1.2016	5.1404	3.56387e-05	0.00170383	2.21218
hen2	Chr1:24934455-24934508;+	4.02642	-2.25456	5.10877	3.82016e-05	0.00179736	2.20616
hen2	Chr5:22570706-22570716;-	3.53598	-0.82022	5.06895	4.2104e-05	0.00194135	2.20305
hen2	Chr1:4263536-4263615;+	3.6711	-0.731125	5.06864	4.21352e-05	0.00194135	2.19899
hen2	Chr3:4360148-4360277;-	4.81322	-0.435764	5.07066	4.24854e-05	0.00195162	2.19387
hen2	Chr1:9066640-9066745;+	2.01774	-0.277427	5.07975	4.10071e-05	0.00190251	2.18466
hen2	Chr5:21872121-21872147;+	3.89924	-1.78437	5.08878	4.01122e-05	0.00186749	2.17592
hen2	Chr3:20347092-20347137;-	3.75507	-1.8186	5.09567	3.9443e-05	0.00184277	2.1701
hen2	Chr1:8710116-8710171;+	-3.03767	-2.37975	-5.23705	3.60854e-05	0.00171595	2.14133
hen2	Chr5:3472872-3472901;+	3.86616	-1.2647	5.06507	4.25045e-05	0.00195162	2.12394
hen2	Chr5:16831296-16831370;+	3.28409	-0.504704	5.02832	4.64999e-05	0.0021025	2.12293
hen2	Chr3:4538651-4538664;-	4.00102	-1.12037	5.0558	4.34786e-05	0.00198609	2.11971
hen2	Chr1:28784565-28784733;+	1.69841	0.966127	5.06877	4.21223e-05	0.00194135	2.11664
hen2	Chr5:17970058-17970196;+	3.53474	-1.61422	5.06219	4.28049e-05	0.00195867	2.10871
hen2	Chr5:3471995-3472058;-	1.43152	1.70223	5.11588	3.75451e-05	0.00177576	2.0918
hen2	Chr5:3527250-3527275;-	5.12949	-1.42458	5.03446	4.5807e-05	0.00207469	2.07694
hen2	Chr1:18590798-18590868;-	1.89602	-0.229916	5.02393	4.70019e-05	0.00210814	2.07416
hen2	Chr2:18441630-18441668;-	3.35949	-1.93292	5.043	4.48605e-05	0.00203528	2.06382
hen2	Chr4:18121103-18121154;-	2.98059	-1.33102	5.0047	4.92671e-05	0.00219782	2.05806
hen2	Chr2:17336080-17336426;-	1.47842	3.51086	5.20686	3.00775e-05	0.00149751	2.05233
hen2	Chr3:22803750-22803832;+	2.24965	0.218964	5.01359	4.82059e-05	0.0021577	2.0518
hen2	Chr1:5295968-5296058;+	3.74378	-1.83003	5.02518	4.68585e-05	0.00210814	2.04936
hen2	Chr1:19053590-19053739;-	1.53953	1.32549	5.06223	4.28004e-05	0.00195867	2.04911
hen2	Chr3:544808-544861;+	2.08779	-0.611635	5.00257	4.95247e-05	0.00220563	2.04614
hen2	Chr3:22939928-22940050;+	2.04147	1.07482	5.04962	4.41402e-05	0.00201287	2.03441
hen2	Chr4:13957295-13957356;+	4.02616	-1.98702	5.02378	4.70197e-05	0.00210814	2.02553
hen2	Chr1:20059394-20059409;-	3.08822	-1.13327	4.98306	5.19465e-05	0.00228879	2.01068
hen2	Chr3:4110946-4111067;+	1.54251	2.56106	5.16245	3.35134e-05	0.00162257	1.9995
hen2	Chr5:17686707-17686804;+	1.40445	0.815478	5.04421	4.47276e-05	0.0020327	1.99748
hen2	Chr3:3069710-3069763;-	2.8947	-1.49517	4.97788	5.26104e-05	0.00229212	1.99747
hen2	Chr5:10292789-10292823;+	1.93792	-0.123013	4.98139	5.21599e-05	0.00229212	1.99578
hen2	Chr1:5295810-5295877;+	2.78724	-1.60329	4.98009	5.23264e-05	0.00229212	1.99265
hen2	Chr3:20897345-20897455;-	2.61639	-0.28406	4.97287	5.32598e-05	0.00230651	1.98727
hen2	Chr4:15074593-15074662;+	2.89012	-1.05653	4.97932	5.24242e-05	0.00229212	1.98655
hen2	Chr5:9494578-9494588;-	3.50999	0.72707	4.98824	5.24318e-05	0.00229212	1.98221
hen2	Chr1:19385515-19385538;-	2.32384	3.37461	5.1609	3.80989e-05	0.0017957	1.97608
hen2	Chr2:7053664-7053725;+	3.75324	-1.48725	4.97625	5.28201e-05	0.00229492	1.9701
hen2	Chr1:4069658-4069664;-	4.39487	-1.97193	4.98762	5.13699e-05	0.00227263	1.96446
hen2	Chr4:16795591-16795607;-	2.79175	0.250964	4.9644	5.43752e-05	0.00233963	1.96386
hen2	Chr1:20286771-20286785;-	3.04597	-1.97903	4.96746	5.397e-05	0.00232971	1.96346
hen2	Chr1:10722955-10723040;-	3.02107	-0.57479	4.9578	5.52619e-05	0.00236713	1.963
hen2	Chr3:10172210-10172282;+	2.2554	1.59154	5.04679	4.44473e-05	0.00202341	1.96029
hen2	Chr3:7478112-7478116;+	3.55165	-2.13296	4.99099	5.09475e-05	0.00225768	1.94903
hen2	Chr3:544888-544895;+	2.63352	-1.90874	4.95962	5.50168e-05	0.00236342	1.94481
hen2	Chr2:13731152-13731234;-	2.4538	-2.40133	4.94591	5.68952e-05	0.00242782	1.93635
hen2	Chr1:22730985-22731199;-	1.78531	1.2765	5.01194	4.84013e-05	0.00216282	1.91867
hen2	Chr4:10104433-10104520;-	2.53384	-1.304	4.93839	5.79536e-05	0.00245445	1.91852
hen2	Chr3:9666116-9666228;-	2.80793	1.10851	4.9665	5.40974e-05	0.00233143	1.9184
hen2	Chr3:22293262-22293428;+	2.95206	-1.44468	4.93791	5.8022e-05	0.00245445	1.91818
hen2	Chr1:5332296-5332400;+	1.17115	2.45525	5.10541	3.85167e-05	0.00180517	1.89995
hen2	Chr1:4242718-4242774;+	4.08484	-1.06405	4.95766	5.52805e-05	0.00236713	1.89801
hen2	Chr4:5833402-5833514;-	2.55341	-0.0229059	4.9827	5.19927e-05	0.00228879	1.87775
hen2	Chr3:23299124-23299135;-	4.02864	-0.511124	4.92215	6.03084e-05	0.0025217	1.85238
hen2	Chr2:13809208-13809270;+	-1.3705	1.53803	-5.07765	4.12181e-05	0.00190899	1.84657
hen2	Chr5:19107747-19107823;-	2.70375	0.570344	4.92583	5.97659e-05	0.00251212	1.84122
hen2	Chr1:18321604-18321735;+	4.26568	-0.676281	4.92354	6.01032e-05	0.00252103	1.83816
hen2	Chr4:12144928-12144998;-	1.42464	1.97567	5.00018	4.98148e-05	0.00221116	1.82317
hen2	Chr3:9761918-9762009;+	4.42131	-1.68605	4.92981	5.91854e-05	0.00249824	1.82085
hen2	Chr1:14150433-14150440;+	5.16749	-1.30289	4.91846	6.08553e-05	0.00253662	1.8204
hen2	Chr3:18999425-18999508;-	1.90233	-0.537056	4.94537	5.69711e-05	0.00242782	1.81979
hen2	Chr2:15051688-15051701;-	4.07202	-1.69106	4.92108	6.04664e-05	0.00252435	1.81958
hen2	Chr1:18363170-18363234;-	2.1135	0.358858	4.90442	6.29876e-05	0.00261325	1.80646
hen2	Chr2:17592148-17592192;+	1.53324	1.32162	5.00146	4.96585e-05	0.0022079	1.80272
hen2	Chr1:15650232-15650287;+	4.12197	-0.901952	4.89812	6.39681e-05	0.0026457	1.78049
hen2	Chr3:8411861-8411959;-	3.14018	-1.36481	4.87514	6.76792e-05	0.0027649	1.77302
hen2	Chr3:21832701-21832779;-	2.13442	0.618178	4.91247	6.17562e-05	0.00256615	1.77144
hen2	Chr3:1378836-1378977;+	2.53382	-1.04658	4.86849	6.87933e-05	0.00279756	1.7584
hen2	Chr5:18024426-18024464;+	3.48518	-0.548358	4.8666	6.91127e-05	0.00280627	1.75562
hen2	Chr1:3813621-3813831;-	1.77755	2.33533	4.97761	5.26445e-05	0.00229212	1.74146
hen2	Chr4:5618365-5618400;+	3.41605	-1.28831	4.88846	6.55028e-05	0.0027008	1.73413
hen2	Chr5:25900580-25900782;+	3.32045	-1.29581	4.86072	7.01167e-05	0.00284271	1.73391
hen2	Chr3:6244570-6244657;-	2.33146	0.960538	4.94426	5.71258e-05	0.00243053	1.73237
hen2	Chr1:29692551-29692627;+	3.50044	-1.38845	4.85561	7.10021e-05	0.00286121	1.72421
hen2	Chr4:12890006-12890219;-	-1.22902	3.35525	-5.10597	3.84635e-05	0.00180517	1.71959
hen2	Chr5:14550826-14550836;-	-3.31199	-0.600045	-5.03207	6.02218e-05	0.0025217	1.69674
hen2	Chr4:74245-74283;+	3.30919	-1.49636	4.84461	7.29467e-05	0.00291754	1.68834
hen2	Chr1:13543654-13543666;-	3.37463	-1.84115	4.85905	7.04047e-05	0.00285006	1.6836
hen2	Chr5:2215780-2215823;+	-1.70695	-0.303333	-4.90316	6.31833e-05	0.0026173	1.67783
hen2	Chr5:20015821-20015944;-	3.33103	-0.497916	4.83201	7.52384e-05	0.00296839	1.67676
hen2	Chr4:13178366-13178467;-	3.89504	-1.48433	4.85802	7.05838e-05	0.00285298	1.67349
hen2	Chr5:704673-704727;+	1.72885	0.187051	4.8422	7.33789e-05	0.00293043	1.66899
hen2	Chr1:29915549-29915731;+	1.48834	1.60552	4.97742	5.26697e-05	0.00229212	1.66213
hen2	Chr2:16052571-16052600;-	3.54926	-1.09376	4.83932	7.38989e-05	0.00294239	1.66135
hen2	Chr2:19192513-19192583;-	1.7002	0.406179	4.86959	6.8607e-05	0.00279756	1.66111
hen2	Chr2:519589-519622;-	3.88224	-1.40226	4.84625	7.26535e-05	0.00291062	1.65818
hen2	Chr2:9842485-9842583;-	2.13919	-0.0995785	4.8344	7.47977e-05	0.00296715	1.64178
hen2	Chr2:843643-843670;-	3.25702	1.82778	4.82822	7.59419e-05	0.00297927	1.63887
hen2	Chr1:24652966-24653057;+	4.25374	-1.61433	4.84001	7.3775e-05	0.00294185	1.63691
hen2	Chr3:8686573-8686688;+	1.50798	1.46238	4.87614	6.75136e-05	0.00276236	1.61534
hen2	Chr1:19431305-19431403;-	3.89619	-2.32687	4.83353	7.49586e-05	0.00296715	1.6146
hen2	Chr4:17244915-17244960;-	3.94185	-1.61818	4.81575	7.83051e-05	0.00306297	1.58925
hen2	Chr1:27745183-27745316;-	3.37853	-1.18567	4.8017	8.10557e-05	0.00315667	1.58442
hen2	Chr3:11501338-11501433;-	1.9674	1.23468	4.8913	6.50476e-05	0.00268618	1.57767
hen2	Chr5:22750741-22750745;+	4.90915	-2.57463	4.8059	8.02223e-05	0.00312878	1.56539
hen2	Chr1:4576924-4577040;+	2.17179	0.962677	4.83031	7.55533e-05	0.00296839	1.55501
hen2	Chr1:20566532-20566629;+	-1.24674	1.24424	-4.92562	5.97966e-05	0.00251212	1.55203
hen2	Chr1:6567956-6568228;+	-1.10425	7.48808	-5.08807	4.01825e-05	0.00186751	1.54615
hen2	Chr4:17638901-17638984;+	4.08866	-1.26711	4.77862	8.57859e-05	0.00332632	1.54573
hen2	Chr1:29318917-29318999;-	2.70182	-0.413106	4.81643	7.81745e-05	0.00306235	1.54234
hen2	Chr1:2351503-2351536;-	4.23852	-1.23817	4.80091	8.12122e-05	0.00315816	1.53935
hen2	Chr3:5804405-5804635;+	2.14586	1.13461	4.84808	7.23275e-05	0.00290585	1.539
hen2	Chr5:6835543-6835614;-	2.18756	-0.693452	4.76996	8.76319e-05	0.00338805	1.52899
hen2	Chr1:21007481-21007575;+	2.86783	0.0965985	4.76558	8.85798e-05	0.0034148	1.52632
hen2	Chr5:4426303-4426341;-	2.09843	0.50102	4.81392	7.86566e-05	0.00307221	1.50949
hen2	Chr1:7144079-7144156;+	1.08264	2.12787	4.93909	5.78541e-05	0.00245445	1.50703
hen2	Chr2:6886009-6886017;-	3.78113	0.591719	4.74375	9.3466e-05	0.00357732	1.47727
hen2	Chr3:20752834-20752921;+	2.80479	-0.656075	4.74783	9.25334e-05	0.00355182	1.47415
hen2	Chr3:9268797-9268931;-	1.87838	1.9172	4.83349	7.49655e-05	0.00296715	1.4605
hen2	Chr1:22593737-22593812;+	3.45175	-0.725427	4.74488	9.32071e-05	0.00357254	1.45962
hen2	Chr5:9519688-9519737;+	3.5961	-1.45974	4.7536	9.12293e-05	0.00350681	1.45845
hen2	Chr3:1232089-1232204;-	2.33999	0.454358	4.76901	8.78373e-05	0.00339108	1.45823
hen2	Chr1:4898934-4899009;-	2.35095	0.0861388	4.77204	8.71839e-05	0.00337562	1.43427
hen2	Chr3:19387230-19387254;+	4.2526	-1.21575	4.74127	9.40381e-05	0.00359406	1.42751
hen2	Chr2:13560688-13560858;+	1.10087	4.41357	4.9829	5.19668e-05	0.00228879	1.42454
hen2	Chr1:5170558-5170603;-	1.5613	3.24057	4.92813	5.94293e-05	0.00250458	1.42289
hen2	Chr1:23019101-23019361;-	-1.40659	5.77137	-5.05241	4.68941e-05	0.00210814	1.419
hen2	Chr1:875862-875909;-	1.11456	4.11937	4.96926	5.37327e-05	0.00232322	1.41779
hen2	Chr4:5963701-5963866;-	-1.33063	0.842828	-4.8562	7.08991e-05	0.00286121	1.39902
hen2	Chr2:18625550-18625667;-	2.77169	-1.64338	4.70897	0.000101815	0.00383092	1.39857
hen2	Chr3:18240900-18240963;+	2.54209	-0.787077	4.70685	0.000102349	0.00384017	1.39445
hen2	Chr5:22581212-22581286;-	2.51625	-0.843263	4.70266	0.00010341	0.00386911	1.38131
hen2	Chr1:29637416-29637534;+	1.1307	2.48014	4.88694	6.57479e-05	0.00270672	1.3796
hen2	Chr4:2506678-2506784;-	1.10896	2.81764	4.88357	6.62928e-05	0.00272076	1.37424
hen2	Chr3:4957540-4957698;+	2.41784	-0.879045	4.73318	9.59281e-05	0.0036454	1.36795
hen2	Chr1:1447312-1447404;-	3.02421	1.00446	4.71378	0.000100617	0.00379655	1.35779
hen2	Chr3:22321537-22321599;+	3.06085	-1.69125	4.69362	0.000105737	0.00392936	1.32785
hen2	Chr5:21448944-21448956;-	3.49913	-2.17423	4.69303	0.000105891	0.00392936	1.32646
hen2	Chr3:3593066-3593087;+	2.87106	-0.596664	4.67711	0.000110122	0.00402429	1.32581
hen2	Chr2:4416366-4416523;-	1.21865	2.58365	4.86902	6.87035e-05	0.00279756	1.31769
hen2	Chr1:4991433-4991536;+	1.28884	2.34791	4.85247	7.15514e-05	0.002879	1.31521
hen2	Chr3:20753888-20753992;+	3.46942	-1.02389	4.70413	0.000103037	0.00386055	1.30947
hen2	Chr4:13987241-13987255;-	3.26574	-1.27884	4.66979	0.000112124	0.00405993	1.30528
hen2	Chr5:26475655-26475800;-	1.1133	3.71782	4.91484	6.1398e-05	0.00255525	1.30029
hen2	Chr2:10850913-10850954;-	3.9358	-1.29723	4.68168	0.00010889	0.00400669	1.29894
hen2	Chr4:13864361-13864377;-	2.48873	-1.25849	4.67157	0.000111635	0.00405993	1.29875
hen2	Chr3:20341189-20341264;+	4.8625	-2.23533	4.67934	0.00010952	0.00401329	1.29793
hen2	Chr1:28219021-28219107;+	3.61595	-1.53778	4.6829	0.000108563	0.00400019	1.29658
hen2	Chr1:4558062-4558162;-	1.76417	0.436083	4.71816	9.95405e-05	0.00377193	1.29544
hen2	Chr4:1045157-1045220;+	4.53738	-1.81589	4.67056	0.000111912	0.00405993	1.2816
hen2	Chr4:7613481-7613613;+	1.69688	0.792659	4.70771	0.000102133	0.00383747	1.27229
hen2	Chr2:7269836-7269869;+	3.51141	-2.16585	4.67349	0.000111109	0.00404926	1.26752
hen2	Chr5:18219641-18219733;-	1.77766	0.838205	4.68712	0.000107443	0.00397538	1.2664
hen2	Chr1:23112432-23112438;-	3.41775	-2.55414	4.68457	0.000108117	0.00399479	1.26516
hen2	Chr1:5073362-5073417;-	3.37677	-1.65964	4.66965	0.000112163	0.00405993	1.26366
hen2	Chr1:20803830-20803897;+	3.9362	1.43983	4.85191	0.00010027	0.0037942	1.2624
hen2	Chr1:9330565-9330646;-	3.6307	-1.53653	4.65805	0.000115413	0.00416627	1.2515
hen2	Chr1:575740-575797;+	4.55686	-2.30551	4.66209	0.000114269	0.00413058	1.24924
hen2	Chr3:4725496-4725556;-	2.6746	-0.936648	4.64568	0.000118983	0.00427777	1.24757
hen2	Chr3:255201-255326;-	3.51206	-0.583641	4.64688	0.000118633	0.00427094	1.24558
hen2	Chr1:26534994-26535168;+	3.00729	-1.1878	4.64043	0.000120533	0.00431605	1.24335
hen2	Chr4:8014049-8014102;+	2.41073	-0.285636	4.64088	0.000120397	0.00431605	1.2227
hen2	Chr5:10294143-10294284;-	3.29556	-0.936162	4.64458	0.000119306	0.00428362	1.22234
hen2	Chr1:24022401-24022605;+	1.57656	0.198378	4.69593	0.000105138	0.00392274	1.22066
hen2	Chr1:17192779-17192804;-	3.05388	-0.901351	4.62822	0.000124212	0.00441813	1.21315
hen2	Chr5:3470064-3470230;-	2.67011	-0.758983	4.63093	0.000123385	0.00439459	1.212
hen2	Chr2:1548992-1549000;-	-2.4459	0.0208911	-4.65229	0.000117062	0.00422007	1.20996
hen2	Chr1:29613436-29613581;-	4.05229	0.156381	4.62558	0.000125023	0.00443514	1.20795
hen2	Chr4:12937047-12937106;+	3.31803	-1.40822	4.63898	0.000120964	0.00432568	1.20645
hen2	Chr3:6229350-6229475;-	1.47391	1.22397	4.70184	0.00010362	0.00387151	1.20217
hen2	Chr3:23232471-23232546;+	3.82764	-1.27426	4.62355	0.000125648	0.00445141	1.18473
hen2	Chr1:45058-45118;+	2.45886	-0.653501	4.61514	0.00012828	0.00450471	1.18393
hen2	Chr1:20198901-20199198;-	-1.06565	6.01045	-4.95124	5.61574e-05	0.00240082	1.18364
hen2	Chr4:17554502-17554525;+	2.94783	-0.630036	4.61496	0.000128335	0.00450471	1.18079
hen2	Chr1:1008507-1008559;+	1.10349	3.49579	4.83043	7.55306e-05	0.00296839	1.1777
hen2	Chr5:19645662-19645713;-	3.08428	-1.05621	4.60609	0.000131173	0.00456034	1.16427
hen2	Chr4:17554026-17554063;-	4.36784	-1.51937	4.61996	0.000126766	0.00447321	1.16296
hen2	Chr3:9469190-9469214;+	3.50091	-2.05804	4.61689	0.000127727	0.0044952	1.16086
hen2	Chr5:2133878-2133953;+	-1.04007	5.05813	-4.93767	5.80558e-05	0.00245445	1.15973
hen2	Chr2:16157577-16157637;+	3.11751	-0.253423	4.60388	0.000131889	0.00456936	1.13778
hen2	Chr1:23039629-23039826;-	1.20235	3.70179	4.83084	7.54547e-05	0.00296839	1.11834
hen2	Chr5:10025354-10025435;-	1.88863	0.0187643	4.60573	0.000131287	0.00456034	1.10797
hen2	Chr1:29768694-29768798;-	1.13684	2.3139	4.74017	9.42924e-05	0.00359862	1.10667
hen2	Chr3:17185297-17185403;+	4.97598	-1.88959	4.59057	0.000137391	0.00474764	1.10138
hen2	Chr5:5335778-5335869;+	1.79118	1.25683	4.67988	0.000109375	0.00401329	1.10093
hen2	Chr5:23227917-23228042;+	1.76955	1.31329	4.7143	0.00010049	0.00379655	1.09573
hen2	Chr3:1775914-1776044;+	2.66266	-0.33052	4.57425	0.000141877	0.0048711	1.09013
hen2	Chr5:6035580-6035685;+	1.10086	5.00988	4.88239	6.64849e-05	0.00272445	1.08721
hen2	Chr2:5648623-5648815;+	1.30609	1.68272	4.69297	0.000105904	0.00392936	1.08412
hen2	Chr2:8122093-8122212;+	1.31815	1.78509	4.7102	0.000101509	0.00382481	1.08366
hen2	Chr1:20578476-20578569;-	1.84294	-0.18485	4.60885	0.000130283	0.0045432	1.06963
hen2	Chr3:16526266-16526308;+	-1.63843	0.00454899	-4.73573	9.53278e-05	0.00362776	1.05063
hen2	Chr4:13192219-13192278;+	3.81248	-1.77032	4.56651	0.000144609	0.00495217	1.04733
hen2	Chr1:23844157-23844221;-	3.40522	-1.61149	4.56003	0.000146937	0.00500803	1.0466
hen2	Chr5:7607757-7607904;+	1.27506	2.15105	4.72046	9.89785e-05	0.00375597	1.04412
hen2	Chr2:9775538-9775613;-	3.19265	-1.81431	4.55912	0.00014727	0.00501111	1.04221
hen2	Chr4:12724864-12724946;+	2.52291	-0.06528	4.58237	0.000139068	0.00479438	1.04129
hen2	Chr1:23105354-23105440;+	3.64746	-0.287177	4.56433	0.00014539	0.00497253	1.04087
hen2	Chr3:17184180-17184379;-	1.41729	-0.037969	4.6337	0.000122546	0.00437052	1.04035
hen2	Chr1:26450969-26451003;-	3.81557	-2.11275	4.56291	0.000145899	0.00498353	1.03946
hen2	Chr5:21557225-21557355;-	2.96489	-1.39565	4.54654	0.000151906	0.00514088	1.0324
hen2	Chr2:6503057-6503217;+	1.59187	0.776636	4.60962	0.000130034	0.0045432	1.02847
hen2	Chr3:8686344-8686451;-	2.91063	-0.593949	4.54364	0.000152996	0.00515988	1.02579
hen2	Chr3:1490082-1490158;-	2.85585	-0.876241	4.54455	0.000152652	0.00515482	1.01898
hen2	Chr3:16242472-16242488;+	-2.81551	-1.70913	-4.63361	0.000129469	0.00453857	1.01897
hen2	Chr1:23655161-23655277;-	2.34198	-1.22651	4.53942	0.000154597	0.00520731	1.01192
hen2	Chr5:22717569-22717650;-	4.02893	-1.85239	4.54617	0.000152047	0.00514088	1.00847
hen2	Chr1:20913252-20913324;-	1.5375	0.828278	4.61847	0.00012723	0.00448364	1.007
hen2	Chr1:9068292-9068786;-	1.28799	4.12832	4.83279	7.50952e-05	0.00296787	0.999799
hen2	Chr1:6381680-6381759;+	2.99478	-1.79953	4.52508	0.000160161	0.00534075	0.984269
hen2	Chr2:15548777-15548799;-	2.46699	-1.3281	4.52831	0.000158889	0.00533166	0.979904
hen2	Chr3:192783-192970;+	1.92883	0.677822	4.60502	0.000131518	0.00456244	0.977285
hen2	Chr4:5668373-5668457;+	3.30269	-0.34241	4.52199	0.000161386	0.00536152	0.973189
hen2	Chr3:4083616-4083725;-	2.23456	0.702042	4.57613	0.000141221	0.0048611	0.963177
hen2	Chr1:4990778-4990865;-	3.40823	-1.89239	4.52676	0.000159496	0.00533637	0.96257
hen2	Chr5:20696175-20696219;+	3.24613	-1.43504	4.51804	0.000162965	0.00540053	0.953975
hen2	Chr4:5647703-5647770;+	3.48404	-1.92566	4.52643	0.000159629	0.00533637	0.95245
hen2	Chr1:6686704-6686818;-	3.28273	-0.365727	4.51061	0.000165976	0.00548667	0.95113
hen2	Chr3:9660219-9660251;+	1.72072	0.49165	4.57448	0.000141798	0.0048711	0.950563
hen2	Chr5:5484177-5484239;-	4.43959	-1.9965	4.51938	0.000162427	0.00538939	0.945686
hen2	Chr3:410476-410524;+	3.24447	-1.3169	4.52523	0.000160099	0.00534075	0.94317
hen2	Chr5:5924100-5924181;-	2.7154	-0.365477	4.50595	0.000167895	0.00551594	0.931607
hen2	Chr3:20132176-20132300;+	1.55432	1.99615	4.67033	0.000111975	0.00405993	0.9287
hen2	Chr4:945528-945588;+	1.93306	-1.05517	4.50092	0.000169989	0.00556415	0.915961
hen2	Chr5:3933131-3933229;+	3.14691	-1.89464	4.49735	0.000171492	0.0056065	0.912698
hen2	Chr1:23301280-23301346;+	2.03928	-0.268451	4.50795	0.000167069	0.00550915	0.906946
hen2	Chr2:16108269-16108664;+	-1.17034	8.02935	-4.83612	7.46879e-05	0.00296715	0.906441
hen2	Chr1:13076636-13076739;+	1.98831	1.32323	4.60788	0.000130594	0.00454811	0.902602
hen2	Chr2:17335976-17336059;-	2.09672	-0.861976	4.49338	0.000173181	0.00564785	0.89337
hen2	Chr4:1323809-1323859;-	3.2426	-0.998171	4.48638	0.000176197	0.0057322	0.890462
hen2	Chr1:29333053-29333193;-	2.1535	1.4614	4.61268	0.000130196	0.0045432	0.886749
hen2	Chr5:26456094-26456145;-	2.05159	0.0139605	4.50951	0.000166429	0.00549483	0.88446
hen2	Chr1:11776768-11776876;+	1.95551	0.107014	4.51063	0.00016597	0.00548667	0.881892
hen2	Chr3:20752802-20752809;+	2.4967	-1.05031	4.47892	0.000179466	0.00581727	0.880247
hen2	Chr1:29807572-29807983;-	2.02063	2.90869	4.62415	0.000126673	0.00447321	0.864209
hen2	Chr1:6712748-6712811;+	3.1049	-1.04489	4.47164	0.000182718	0.00588693	0.862479
hen2	Chr2:15874659-15874761;-	1.74096	0.993504	4.55123	0.000150162	0.00510302	0.861581
hen2	Chr4:18076386-18076477;+	3.41551	-2.04805	4.47726	0.000180203	0.00581994	0.856148
hen2	Chr4:13985230-13985326;-	1.9895	0.398523	4.52311	0.000160938	0.00535329	0.85562
hen2	Chr1:3038532-3038626;+	1.66824	2.10812	4.60895	0.00013025	0.0045432	0.851556
hen2	Chr3:6462900-6463106;-	1.37455	1.69808	4.62755	0.000124416	0.00441951	0.850172
hen2	Chr1:3774988-3775030;-	4.24079	-1.66336	4.47304	0.000182089	0.00587376	0.847067
hen2	Chr1:21998801-21998890;+	3.38202	-1.09012	4.46823	0.000184262	0.00592952	0.835549
hen2	Chr5:17964038-17964119;-	2.44955	-0.515081	4.45864	0.000188671	0.00603499	0.83465
hen2	Chr1:28932460-28932573;-	1.98477	-0.957063	4.48069	0.000178685	0.00579899	0.82859
hen2	Chr2:15528929-15529162;+	-1.40711	3.38579	-4.78648	8.92782e-05	0.00343676	0.821368
hen2	Chr5:25435570-25435635;-	2.48506	-1.25973	4.45296	0.000191335	0.00608697	0.818392
hen2	Chr5:25492943-25493013;+	2.82423	-1.25355	4.45726	0.000189316	0.00604729	0.816228
hen2	Chr3:16657213-16657293;+	2.3591	-0.398904	4.46526	0.000185619	0.00596152	0.812633
hen2	Chr1:27439381-27439435;+	-1.4702	0.935058	-4.55988	0.000146991	0.00500803	0.800546
hen2	Chr2:19473756-19473919;-	1.35985	0.679228	4.53005	0.000158211	0.0053156	0.792743
hen2	Chr4:11575605-11575709;+	3.73042	-2.11391	4.4421	0.000196525	0.00621911	0.772406
hen2	Chr1:27150593-27150679;-	2.90323	-1.04617	4.42699	0.00020399	0.00643243	0.763742
hen2	Chr1:22869721-22869784;+	3.1448	-1.44221	4.42336	0.000205822	0.00645208	0.752945
hen2	Chr3:19505413-19505455;-	3.7819	-0.459264	4.42392	0.000205542	0.00645208	0.74662
hen2	Chr2:17623129-17623248;+	2.29069	-0.889675	4.42361	0.000205697	0.00645208	0.74635
hen2	Chr2:10427920-10428024;+	3.12586	-1.49401	4.4187	0.000208203	0.0065114	0.745181
hen2	Chr5:20901229-20901416;-	2.81413	-1.60884	4.42753	0.000203721	0.00643155	0.743503
hen2	Chr4:13732824-13732886;+	-1.20064	0.641614	-4.52383	0.000160656	0.00535058	0.738788
hen2	Chr1:2123870-2123882;-	3.91246	-1.3615	4.41687	0.000209148	0.00653331	0.72847
hen2	Chr4:12595010-12595131;-	3.69269	-1.91001	4.41363	0.000210825	0.006578	0.719887
hen2	Chr4:13152665-13152684;-	1.9176	-0.0562142	4.42549	0.000204748	0.0064487	0.71921
hen2	Chr1:8181851-8182009;+	1.81577	0.412573	4.50729	0.000167342	0.00551132	0.7186
hen2	Chr5:10631952-10631985;+	3.41885	-2.11771	4.41083	0.000212283	0.00660802	0.710137
hen2	Chr1:26163264-26163298;-	-1.80945	-1.76171	-4.54807	0.000151336	0.00513638	0.692104
hen2	Chr2:19389977-19390008;-	2.87874	-1.96145	4.40167	0.000217135	0.00672876	0.684383
hen2	Chr3:4596740-4596810;-	3.54663	-2.3546	4.39201	0.00022237	0.00685375	0.67528
hen2	Chr1:21539575-21539692;-	1.84374	1.08086	4.50603	0.00016786	0.00551594	0.664079
hen2	Chr2:14099449-14099462;+	2.17523	-0.618998	4.38691	0.000225186	0.00690973	0.649722
hen2	Chr3:10892485-10892802;+	1.47818	1.51585	4.4645	0.000185966	0.00596276	0.628866
hen2	Chr1:7888667-7888741;-	2.27748	0.855362	4.44244	0.000196361	0.00621911	0.625771
hen2	Chr3:19469452-19469549;+	3.31127	-1.14415	4.37652	0.000231033	0.00705986	0.623659
hen2	Chr3:9592002-9592139;+	2.89684	0.0317992	4.38539	0.000226035	0.00692302	0.621761
hen2	Chr2:15549360-15549451;-	2.85978	-1.01004	4.36584	0.000237198	0.00721521	0.617419
hen2	Chr1:4971012-4971078;+	3.41621	-2.71143	4.37403	0.000232458	0.00709529	0.615258
hen2	Chr1:29332906-29333021;-	1.47645	0.926129	4.45274	0.000191437	0.00608697	0.607466
hen2	Chr3:21863500-21863552;+	2.41784	-1.70735	4.35557	0.000243288	0.00737523	0.603893
hen2	Chr4:7303994-7304003;+	4.71683	-1.54314	4.34986	0.000246735	0.00743746	0.574478
hen2	Chr2:17616782-17616955;+	2.36734	1.83628	4.5115	0.000180038	0.00581994	0.564763
hen2	Chr3:7907511-7907571;-	2.32754	-0.281124	4.36037	0.000240421	0.0072966	0.564041
hen2	Chr4:11284318-11284376;+	2.28554	-1.19338	4.32999	0.00025913	0.00774972	0.539558
hen2	Chr3:22874816-22874865;+	3.25867	-2.09023	4.33093	0.000258531	0.00774054	0.535333
hen2	Chr1:5745027-5745147;-	1.40073	1.41235	4.45684	0.000189509	0.00604729	0.530819
hen2	Chr3:3318809-3318857;-	1.33241	0.783466	4.42488	0.000205056	0.00645081	0.522406
hen2	Chr1:9067906-9068122;-	1.18748	4.37234	4.63473	0.000122236	0.00436531	0.512271
hen2	Chr5:2132238-2132585;+	-1.05302	6.74308	-4.67853	0.000109739	0.00401578	0.511835
hen2	Chr4:13771145-13771193;+	3.23826	-1.12653	4.31967	0.000265811	0.00787316	0.510659
hen2	Chr5:1205715-1205764;+	3.32872	-0.542452	4.32379	0.000263126	0.00783418	0.510445
hen2	Chr1:8775811-8775824;+	1.54916	0.419408	4.36814	0.00023586	0.00719089	0.506349
hen2	Chr5:22758544-22758802;+	1.88869	0.424026	4.38663	0.000225343	0.00690973	0.506308
hen2	Chr1:29764906-29764953;+	4.17922	-2.359	4.3184	0.000266647	0.00788619	0.505537
hen2	Chr3:11500525-11500596;+	3.50147	-1.91994	4.31561	0.000268489	0.00793117	0.504227
hen2	Chr1:26163191-26163240;-	-2.34937	-2.35372	-4.4899	0.000190306	0.00606546	0.503759
hen2	Chr1:19211764-19211903;-	2.09661	1.17362	4.40034	0.000217851	0.00674202	0.499356
hen2	Chr3:6546014-6546118;-	2.9384	1.27819	4.3852	0.000236484	0.00720169	0.495953
hen2	Chr1:11532087-11532142;+	2.17872	0.221259	4.3918	0.000222489	0.00685375	0.494111
hen2	Chr1:8542445-8542460;+	-1.85204	1.37265	-4.51775	0.000169546	0.00555647	0.490149
hen2	Chr1:20623176-20623257;+	3.23898	-1.16915	4.30449	0.000275952	0.00808965	0.489834
hen2	Chr3:19013364-19013640;+	1.53844	4.43686	4.60793	0.000139103	0.00479438	0.483911
hen2	Chr1:20577564-20577662;+	3.25781	0.088336	4.31519	0.000268762	0.00793117	0.482832
hen2	Chr5:25996128-25996211;-	1.94869	1.41141	4.3786	0.000229853	0.00703186	0.477266
hen2	Chr2:11758209-11758269;+	1.84803	-0.982269	4.3207	0.00026514	0.00786822	0.466622
hen2	Chr1:4759792-4759959;-	1.64453	1.27726	4.44563	0.000194826	0.00617999	0.460241
hen2	Chr2:11390398-11390656;+	1.33919	1.07992	4.39368	0.000221456	0.00683772	0.458952
hen2	Chr3:3481738-3481824;-	2.91702	-1.17939	4.28602	0.000288811	0.00840199	0.44846
hen2	Chr4:7279522-7279598;+	1.3271	1.33902	4.39699	0.000219659	0.00679009	0.447157
hen2	Chr2:14025509-14025722;+	1.54667	2.61003	4.48406	0.000177207	0.00575805	0.445711
hen2	Chr1:27021706-27021799;-	2.33083	-0.702321	4.29474	0.000282668	0.00826708	0.431095
hen2	Chr3:17771237-17771367;+	1.14094	1.78621	4.43006	0.00020245	0.006399	0.421764
hen2	Chr2:1164286-1164334;-	3.34542	-0.922453	4.27347	0.00029789	0.00858187	0.417435
hen2	Chr4:2375705-2375857;+	2.17123	-0.462222	4.32203	0.000264267	0.00785936	0.409888
hen2	Chr1:198368-198445;-	2.96852	-0.0226985	4.28435	0.000290007	0.0084184	0.399662
hen2	Chr1:6939238-6939302;-	1.84871	0.955746	4.32849	0.000260091	0.00776114	0.393668
hen2	Chr1:19305906-19305956;-	3.15756	-1.54255	4.2644	0.000304634	0.00875725	0.393139
hen2	Chr5:5893858-5893886;+	2.09219	-0.268351	4.27927	0.000293665	0.00849374	0.391238
hen2	Chr3:1656907-1656978;-	2.45942	0.234716	4.27898	0.000293876	0.00849374	0.386325
hen2	Chr3:5481044-5481101;-	3.15072	-1.94241	4.25343	0.000312986	0.00895873	0.375997
hen2	Chr5:8775662-8775664;-	4.10808	-2.66614	4.25477	0.000311954	0.00893877	0.361346
hen2	Chr1:29210197-29210211;-	1.49372	4.70977	4.61632	0.00014336	0.00491572	0.360566
hen2	Chr1:6613276-6613358;-	3.69461	-1.37802	4.24744	0.00031764	0.00905308	0.356014
hen2	Chr4:10921121-10921186;-	3.77656	-1.58558	4.24515	0.000319438	0.00909462	0.352007
hen2	Chr4:17616890-17617145;+	1.00617	2.10027	4.50477	0.000168383	0.00552517	0.351336
hen2	Chr4:307736-307758;+	3.47379	-0.90377	4.25171	0.000314312	0.00898704	0.35083
hen2	Chr4:10077016-10077077;-	3.4089	-1.61476	4.24351	0.000320734	0.00910237	0.348694
hen2	Chr4:6961458-6961685;-	1.91621	2.01503	4.36223	0.000239323	0.00727154	0.348285
hen2	Chr5:6826411-6826800;+	-1.40779	9.22989	-4.64872	0.000134709	0.00466099	0.344233
hen2	Chr3:1447821-1447855;+	3.34274	-1.36162	4.23606	0.000326679	0.00925139	0.337373
hen2	Chr1:7898064-7898169;+	1.52728	0.441981	4.31194	0.000270929	0.00797745	0.337359
hen2	Chr1:15976615-15976748;-	1.87214	0.756097	4.34866	0.00024747	0.00745119	0.335321
hen2	Chr1:29906665-29906776;+	1.42082	0.693368	4.31952	0.000265911	0.00787316	0.331408
hen2	Chr3:3724200-3724213;+	4.43177	-1.88029	4.23421	0.000328172	0.00928383	0.324992
hen2	Chr5:25881273-25881280;-	2.28149	-1.50995	4.23054	0.000331153	0.00933845	0.314517
hen2	Chr1:25047929-25047986;-	3.15386	-1.06769	4.23297	0.000329176	0.00929253	0.311975
hen2	Chr4:10448325-10448377;+	1.43964	1.37426	4.32954	0.000259418	0.00774972	0.311177
hen2	Chr5:17535615-17535658;+	2.52947	-1.06709	4.22164	0.000338503	0.00948554	0.305399
hen2	Chr3:8612488-8612551;-	2.09291	-1.19349	4.22703	0.000334036	0.00938007	0.293917
hen2	Chr1:6978285-6978359;+	2.26037	-0.336185	4.23345	0.000328793	0.00929154	0.29148
hen2	Chr2:8014402-8014485;+	2.99948	-0.651375	4.21566	0.000343534	0.00957623	0.291092
hen2	Chr5:13612495-13612542;-	4.17982	-2.50977	4.21597	0.000343267	0.00957623	0.288056
hen2	Chr5:4216848-4216902;-	2.98754	-0.784449	4.22573	0.000335105	0.00940021	0.281788
hen2	Chr1:9023414-9023483;+	2.31078	-1.28022	4.21069	0.000347767	0.00968411	0.278104
hen2	Chr2:428563-428800;-	1.44311	3.73295	4.50541	0.000173161	0.00564785	0.272402
hen2	Chr5:20214583-20214640;+	2.02049	-0.0767752	4.24996	0.000315672	0.00900662	0.265843
hen2	Chr5:9157059-9157224;+	-1.57207	3.15541	-4.62646	0.000151597	0.00513868	0.262886
hen2	Chr2:10628240-10628316;-	3.31224	-1.77837	4.20463	0.000352996	0.00980925	0.262072
hen2	Chr1:6220847-6220894;-	2.46957	-1.2787	4.20614	0.000351692	0.00978321	0.25303
hen2	Chr4:12152174-12152245;+	3.77218	-1.31752	4.20175	0.000355512	0.00986888	0.248656
hen2	Chr5:3668117-3668249;-	1.67413	1.42385	4.33892	0.000253485	0.00762085	0.242398
hen2	Chr1:476380-476467;-	3.52528	-1.78336	4.19528	0.000361233	0.0100001	0.240608
hen2	Chr1:11966170-11966341;-	-1.6488	1.7309	-4.31347	0.000269908	0.00795617	0.238446
hen2	Chr1:5731700-5731908;-	1.20688	2.92087	4.46015	0.00018797	0.00601978	0.23355
hen2	Chr1:1147909-1147961;+	2.07357	-0.374143	4.22959	0.000331936	0.00934142	0.232384
hen2	Chr4:12415941-12415954;+	2.95129	-1.46025	4.19289	0.000363361	0.0100242	0.222818
hen2	Chr1:2239818-2239905;-	1.54342	0.230673	4.30699	0.000274255	0.0080576	0.214387
hen2	Chr3:18501365-18501384;+	1.92856	-0.356735	4.19513	0.000361362	0.0100001	0.203054
hen2	Chr4:842209-842287;+	3.01925	-2.58879	4.17326	0.000381375	0.0104458	0.194818
hen2	Chr4:5647325-5647457;+	1.70572	-0.264657	4.22878	0.000332594	0.00934942	0.189221
hen2	Chr5:8724611-8724617;-	3.07419	-1.51179	4.16565	0.000388595	0.0106106	0.180426
hen2	Chr3:3663968-3663982;-	1.4396	0.898152	4.27423	0.000297337	0.00857519	0.177698
hen2	Chr4:8367820-8367931;+	2.87609	-1.48822	4.16298	0.000391157	0.0106479	0.17356
hen2	Chr2:18834295-18834348;+	1.88775	-0.0684849	4.19362	0.000362708	0.0100165	0.161252
hen2	Chr2:15504179-15504238;-	2.91085	-2.00684	4.16599	0.000388267	0.0106106	0.159947
hen2	Chr1:26725832-26725907;+	1.85338	0.735471	4.19665	0.000360011	0.00998339	0.158757
hen2	Chr5:2183553-2183637;+	2.46736	-0.273734	4.17841	0.000376569	0.0103351	0.157687
hen2	Chr2:13140612-13140645;-	3.20931	-1.22552	4.14184	0.000412079	0.0111041	0.123276
hen2	Chr5:8674639-8674721;-	3.29809	-2.23728	4.14326	0.000410635	0.0110763	0.117093
hen2	Chr1:3384112-3384179;+	3.19812	-0.741878	4.14978	0.000404094	0.0109331	0.115285
hen2	Chr3:1033072-1033148;-	2.53448	-1.29304	4.13757	0.000416433	0.0111593	0.106817
hen2	Chr5:21095617-21095850;-	1.12708	1.52387	4.29436	0.000282935	0.00826708	0.104897
hen2	Chr2:15299192-15299254;+	3.61001	-1.78031	4.13482	0.000419266	0.0111939	0.104704
hen2	Chr1:2439367-2439421;+	2.62692	-1.05386	4.13745	0.00041656	0.0111593	0.101017
hen2	Chr2:15271480-15271590;+	1.9445	0.490699	4.19202	0.000364146	0.0100354	0.0991212
hen2	Chr5:24709528-24709537;-	3.09288	-0.851113	4.13606	0.000417982	0.0111729	0.0982432
hen2	Chr3:17908773-17908897;+	2.86138	-0.84698	4.1337	0.000420422	0.0112044	0.0970179
hen2	Chr3:596138-596173;+	2.16012	-0.947637	4.13311	0.000421036	0.0112064	0.0960856
hen2	Chr5:21972395-21972483;+	1.53384	2.32578	4.35042	0.000246397	0.00743566	0.0949308
hen2	Chr1:22576349-22576442;+	1.79291	0.763922	4.24429	0.000320118	0.00910237	0.0895023
hen2	Chr2:18912506-18912704;+	1.47902	0.0423402	4.16097	0.000393106	0.0106791	0.0879351
hen2	Chr5:213312-213470;-	-1.80816	3.57087	-4.35744	0.000253676	0.00762085	0.0854076
hen2	Chr1:7084666-7084811;+	1.73187	0.139424	4.16414	0.000390044	0.0106393	0.058141
hen2	Chr4:12781300-12781464;-	3.1067	-0.156455	4.11186	0.000443654	0.0116835	0.0542329
hen2	Chr5:24039752-24039885;+	1.24284	1.97067	4.29954	0.000279342	0.00818003	0.053756
hen2	Chr1:5301456-5301508;+	4.64354	-0.880828	4.11082	0.000448407	0.011797	0.0484093
hen2	Chr3:3098904-3099031;+	1.86323	-1.19853	4.14104	0.000412888	0.0111075	0.0460558
hen2	Chr2:11943585-11943673;-	1.91676	0.143878	4.19438	0.000362029	0.0100081	0.0427783
hen2	Chr3:7770951-7771060;+	-1.01605	2.47139	-4.35399	0.000244238	0.00738723	0.0210077
hen2	Chr1:7088346-7088376;+	2.08039	2.29833	4.14768	0.000406187	0.0109786	0.0205799
hen2	Chr2:15992270-15992392;-	1.87059	0.803633	4.1874	0.000368319	0.01014	0.0186449
hen2	Chr4:6631476-6631550;+	3.607	-2.75471	4.09562	0.000461754	0.0120885	0.0182107
hen2	Chr3:20805068-20805187;+	2.35644	0.414207	4.14996	0.000403912	0.0109331	0.0170173
hen2	Chr2:9550018-9550218;-	1.7207	0.826483	4.25894	0.000308759	0.00885672	0.0168976
hen2	Chr4:18118133-18118216;+	4.24009	-0.234437	4.23121	0.000417104	0.0111606	0.0164844
hen2	Chr1:24252225-24252271;-	2.9653	-1.43767	4.09067	0.000467413	0.0121969	0.0146648
hen2	Chr4:8492671-8492737;+	2.8646	-1.1999	4.09228	0.000465574	0.0121647	0.0117406
hen2	Chr1:4106713-4106787;-	1.97168	-0.488754	4.14089	0.000413038	0.0111075	0.010999
hen2	Chr1:2352164-2352217;+	3.22744	-2.28461	4.09385	0.000463768	0.0121293	0.00995403
hen2	Chr4:15716323-15716466;+	2.88989	-0.905862	4.08771	0.000470835	0.0122661	0.00897534
hen2	Chr1:3057021-3057245;-	1.18379	1.75368	4.28118	0.000292285	0.0084661	0.00673354
hen2	Chr5:26189444-26189499;-	2.00979	-0.935303	4.10516	0.000451037	0.0118428	-0.000624785
hen2	Chr5:19398401-19398484;-	2.87761	-0.263619	4.07906	0.000480971	0.0124693	-0.0114812
hen2	Chr2:1382743-1382819;+	3.94848	-1.52493	4.07831	0.000481855	0.01248	-0.0119428
hen2	Chr3:9113788-9113964;+	1.09757	2.47532	4.28386	0.00029036	0.0084195	-0.0256631
hen2	Chr3:21831393-21831410;-	4.93816	-0.249904	4.12781	0.000497772	0.0128549	-0.0405306
hen2	Chr1:24386342-24386457;-	2.70944	-0.665611	4.085	0.000473994	0.012308	-0.0430273
hen2	Chr5:7109307-7109351;-	1.82645	0.659042	4.17325	0.000381384	0.0104458	-0.0459567
hen2	Chr1:8106236-8106294;-	2.56212	-0.412523	4.08559	0.000473306	0.0123064	-0.0475887
hen2	Chr3:88208-88316;+	1.53896	0.198987	4.13944	0.000414513	0.0111359	-0.0488177
hen2	Chr1:5181847-5181919;+	4.4051	-2.7045	4.06031	0.000503681	0.0129698	-0.0538546
hen2	Chr5:17506400-17506410;+	1.42078	1.11444	4.25003	0.000315619	0.00900662	-0.0602547
hen2	Chr3:88359-88410;+	2.07257	0.242111	4.12297	0.000431682	0.0114473	-0.0628134
hen2	Chr1:1349262-1349307;-	1.21752	5.01156	4.42631	0.00021136	0.00658697	-0.0708025
hen2	Chr5:16047986-16048062;-	1.08818	2.92135	4.32067	0.000265155	0.00786822	-0.0808086
hen2	Chr1:21424969-21425031;+	3.00044	-1.64496	4.04823	0.000518883	0.0133098	-0.0811932
hen2	Chr1:22073004-22073222;-	-1.16088	4.37517	-4.40569	0.000216964	0.00672876	-0.0973837
hen2	Chr1:659714-659853;-	-1.73295	6.10485	-4.51517	0.000217171	0.00672876	-0.101288
hen2	Chr4:7893673-7893751;-	1.76741	4.16282	4.43054	0.000246384	0.00743566	-0.102788
hen2	Chr1:12385795-12385803;-	2.91679	-0.444899	4.04355	0.000524892	0.0134253	-0.105618
hen2	Chr3:9375140-9375199;+	2.19966	-0.891391	4.04853	0.000518498	0.0133098	-0.110751
hen2	Chr3:16189153-16189385;-	2.29672	-0.73224	4.0361	0.000534603	0.0136204	-0.126936
hen2	Chr4:17338968-17339046;-	2.27305	0.653521	4.08642	0.000472336	0.0122932	-0.131853
hen2	Chr1:962181-962254;+	2.14482	-1.6996	4.02927	0.000543656	0.0137993	-0.142255
hen2	Chr5:6447234-6447297;-	2.74423	-1.74532	4.01698	0.000560337	0.0141554	-0.146936
hen2	Chr4:9334136-9334202;+	2.8162	-2.2474	4.01748	0.000559655	0.0141516	-0.147321
hen2	Chr1:7367528-7367633;-	1.73135	-0.408205	4.06974	0.000492133	0.0127339	-0.150291
hen2	Chr4:7877593-7877802;-	2.37774	0.491508	4.04039	0.000528984	0.0135169	-0.154274
hen2	Chr3:22741663-22741768;+	1.15749	1.15275	4.16143	0.000392654	0.0106777	-0.168428
hen2	Chr5:24414099-24414180;+	3.57366	-1.09604	4.01584	0.000563105	0.0141984	-0.171302
hen2	Chr1:5799850-5800025;+	1.56129	2.53639	4.21674	0.000342617	0.00957068	-0.179803
hen2	Chr5:3182186-3182241;+	1.83852	-0.875608	4.03817	0.000531886	0.0135651	-0.18199
hen2	Chr4:12936687-12936866;-	1.06765	2.81378	4.24359	0.000320668	0.00910237	-0.19226
hen2	Chr3:22563374-22563463;-	1.76049	0.0174212	4.05922	0.000505034	0.0129921	-0.194176
hen2	Chr2:4315441-4315565;+	2.01785	0.204456	4.1383	0.000416638	0.0111593	-0.203955
hen2	Chr3:11649792-11649797;+	-2.19885	-2.522	-4.03979	0.000529772	0.0135241	-0.209271
hen2	Chr1:11164884-11165069;-	1.63667	1.18557	4.12103	0.00043375	0.0114907	-0.210536
hen2	Chr2:19011476-19011565;+	1.30228	1.9094	4.16317	0.000390976	0.0106479	-0.210559
hen2	Chr1:9979303-9979433;+	1.34182	0.845157	4.11748	0.000437558	0.0115801	-0.225142
hen2	Chr2:16012291-16012461;-	1.24676	3.13295	4.27594	0.000296087	0.0085484	-0.236326
hen2	Chr4:13333467-13333500;-	1.67953	-0.0932084	4.02511	0.000549249	0.013928	-0.238169
hen2	Chr5:25191513-25191529;+	2.48717	-0.168572	3.9914	0.000596706	0.0149188	-0.238847
hen2	Chr1:17688525-17688575;-	3.6301	-0.894	3.96624	0.000634773	0.0157086	-0.26183
hen2	Chr1:12840309-12840430;+	1.08117	5.28036	4.33395	0.000256615	0.00770048	-0.268835
hen2	Chr5:18769083-18769195;+	2.42081	-0.724403	3.97947	0.000614468	0.0152912	-0.268926
hen2	Chr1:25001323-25001334;+	3.36083	-2.02127	3.96087	0.000643192	0.0158452	-0.270566
hen2	Chr4:16643212-16643336;+	2.08102	-0.622353	3.96442	0.00063761	0.0157508	-0.27996
hen2	Chr1:21544679-21544796;+	1.54055	1.26215	4.09641	0.000460854	0.0120768	-0.289406
hen2	Chr3:4376978-4377035;-	2.77917	-1.41386	3.95505	0.000652461	0.0160126	-0.291978
hen2	Chr4:17021380-17021423;+	2.01231	2.33576	4.13798	0.000429841	0.0114098	-0.292453
hen2	Chr5:8189080-8189220;-	2.92107	-1.33953	3.95213	0.000657152	0.0160981	-0.301523
hen2	Chr4:10038323-10038527;+	1.09661	2.0314	4.1569	0.000397066	0.0107757	-0.302184
hen2	Chr1:9352093-9352156;+	2.45629	-1.34654	3.94478	0.000669124	0.0163464	-0.304759
hen2	Chr3:349960-350012;-	-1.18977	3.30963	-4.29065	0.000286529	0.0083447	-0.313857
hen2	Chr4:18151936-18152007;+	2.05325	-0.517072	3.96901	0.000630457	0.0156453	-0.325493
hen2	Chr1:1745554-1745632;-	3.26844	-2.18728	3.93513	0.000685165	0.0166619	-0.325548
hen2	Chr3:410351-410373;+	3.11746	-2.53795	3.94229	0.000673226	0.0164065	-0.325693
hen2	Chr5:21812000-21812032;-	2.42411	-0.962055	3.93392	0.000687204	0.0166856	-0.328582
hen2	Chr5:16151550-16151566;+	3.62928	-1.39061	3.93368	0.000687605	0.0166856	-0.329375
hen2	Chr1:12448562-12448649;+	-1.79763	0.415588	-4.04649	0.00052111	0.0133541	-0.331365
hen2	Chr3:5360113-5360262;-	2.48825	-1.83287	3.93324	0.000688355	0.0166856	-0.345429
hen2	Chr5:18260389-18260453;+	1.99215	-0.788764	3.94217	0.000673429	0.0164065	-0.352838
hen2	Chr2:13163184-13163294;-	3.12332	-1.97172	3.91799	0.000714604	0.0172053	-0.36442
hen2	Chr5:25810137-25810379;+	1.12696	3.32528	4.21904	0.000340679	0.00952651	-0.371475
hen2	Chr4:17283230-17283371;+	1.49958	0.730623	4.00262	0.000580486	0.0145679	-0.372707
hen2	Chr5:21282438-21282504;-	1.53047	0.327677	3.98444	0.000607014	0.0151422	-0.382654
hen2	Chr3:1755571-1755669;+	2.93646	-0.871419	3.9097	0.000729295	0.0175116	-0.388016
hen2	Chr5:17907573-17907601;-	-2.8785	2.15925	-4.33663	0.000372187	0.0102359	-0.3916
hen2	Chr1:24642466-24642632;+	2.232	0.104231	3.95321	0.000655411	0.0160702	-0.399216
hen2	Chr4:10371186-10371293;-	2.29674	-1.65232	3.91755	0.000715388	0.0172087	-0.402005
hen2	Chr1:22088094-22088186;-	1.38302	1.98489	4.15431	0.000399605	0.0108336	-0.407465
hen2	Chr1:4748865-4748983;+	1.07208	2.10287	4.11449	0.000440795	0.0116312	-0.411588
hen2	Chr1:12200761-12200867;-	1.36308	1.40734	4.03469	0.000536453	0.0136295	-0.412655
hen2	Chr3:3004057-3004153;+	1.89884	-0.81701	3.92312	0.000705675	0.0170365	-0.412798
hen2	Chr1:13545996-13546053;+	1.89565	1.96714	4.06965	0.000495386	0.0128056	-0.420321
hen2	Chr2:19540330-19540479;+	1.39028	1.53335	4.03567	0.000535167	0.0136204	-0.426306
hen2	Chr1:22037755-22037834;+	-2.84149	-1.7719	-3.89332	0.0007592	0.0181397	-0.430256
hen2	Chr5:7111270-7111274;+	1.28587	0.413926	4.00872	0.000571835	0.0143778	-0.435854
hen2	Chr1:20967166-20967256;-	-2.68124	2.87846	-3.96315	0.000651819	0.0160116	-0.445749
hen2	Chr1:937570-937583;-	2.12383	-0.471771	3.9277	0.000697779	0.0168917	-0.454353
hen2	Chr3:10960694-10960849;-	-1.29528	4.2325	-4.2494	0.000331959	0.00934142	-0.456711
hen2	Chr5:18819418-18819485;+	1.31074	0.439604	4.01116	0.000568412	0.0143126	-0.464946
hen2	Chr2:9926264-9926405;-	2.50611	-0.8375	3.87013	0.000803615	0.0189382	-0.466498
hen2	Chr2:9322136-9322151;-	-1.41284	-0.524471	-3.95075	0.000659392	0.0161382	-0.468548
hen2	Chr5:24414265-24414279;+	4.32582	-2.29513	3.87134	0.000808175	0.0189786	-0.47018
hen2	Chr3:17254719-17254754;+	2.84579	-1.83371	3.86799	0.000807844	0.0189786	-0.471503
hen2	Chr3:198176-198318;+	2.60136	-1.45317	3.86248	0.000818818	0.0191779	-0.485712
hen2	Chr3:4497174-4497182;-	3.1078	-0.717608	3.8688	0.000806245	0.0189667	-0.488414
hen2	Chr5:6744803-6744900;-	3.82921	-0.701705	3.84951	0.00084526	0.0196797	-0.511106
hen2	Chr1:901160-901212;+	-1.22073	1.56207	-4.09041	0.000467723	0.0121969	-0.525835
hen2	Chr3:16234227-16234289;-	1.03516	2.63356	4.09759	0.000459523	0.0120538	-0.529306
hen2	Chr3:17513052-17513189;+	1.13103	1.33495	4.03535	0.000535585	0.0136204	-0.535507
hen2	Chr4:6352886-6352935;+	2.02026	-0.449384	3.88309	0.000778488	0.0184914	-0.538891
hen2	Chr1:27901688-27901749;+	2.6081	-0.887158	3.84689	0.000850711	0.0197171	-0.539369
hen2	Chr5:13935046-13935211;-	1.38265	1.11545	3.96793	0.000632141	0.0156725	-0.542074
hen2	Chr5:7383650-7383749;+	2.7721	-1.45733	3.84839	0.000847582	0.0196797	-0.546315
hen2	Chr2:8532399-8532409;+	1.83729	-0.960913	3.87766	0.000788914	0.0186742	-0.549493
hen2	Chr5:966190-966311;+	2.30202	0.0541632	3.88318	0.000778305	0.0184914	-0.555713
hen2	Chr5:18387357-18387457;+	2.31656	0.182769	3.93389	0.000688638	0.0166856	-0.558032
hen2	Chr3:19008992-19008999;-	1.95276	-0.809505	3.86924	0.000805368	0.0189628	-0.569961
hen2	Chr3:19012955-19013072;-	3.96643	-0.392729	3.89066	0.000848359	0.0196797	-0.575584
hen2	Chr2:6520656-6520777;-	1.84237	-0.595555	3.90052	0.00074591	0.0178784	-0.582916
hen2	Chr2:18832553-18832619;-	1.35226	0.929484	3.96684	0.000633837	0.0157	-0.596073
hen2	Chr1:6731682-6731736;+	4.23388	-2.79671	3.80877	0.00093794	0.0214225	-0.6022
hen2	Chr3:1232225-1232406;-	1.52025	1.019	3.92582	0.000701009	0.0169545	-0.608158
hen2	Chr2:16339271-16339316;+	2.65718	-1.40772	3.81883	0.000911199	0.0209372	-0.608339
hen2	Chr3:10383256-10383305;-	2.74098	-1.46821	3.80837	0.000934839	0.0213699	-0.614454
hen2	Chr5:22717675-22717716;-	3.03561	-2.36816	3.80311	0.000946935	0.0215728	-0.614458
hen2	Chr4:16167420-16167521;+	2.20569	-0.933735	3.82755	0.000891959	0.0205659	-0.619208
hen2	Chr5:18406646-18406649;+	-1.58808	-3.4043	-3.91983	0.000711392	0.017159	-0.621859
hen2	Chr3:22296918-22296964;+	1.15292	1.89202	4.00111	0.000582632	0.014608	-0.622258
hen2	Chr4:16578164-16578263;-	2.70825	-0.793244	3.80311	0.000946948	0.0215728	-0.639713
hen2	Chr1:17253682-17253767;-	2.0572	-0.474931	3.8424	0.000860118	0.0199179	-0.64115
hen2	Chr1:11872600-11872675;-	-1.09976	0.837635	-4.00552	0.000576349	0.0144777	-0.643546
hen2	Chr2:12025326-12025427;-	3.09516	-2.47302	3.78539	0.000988893	0.0222622	-0.650278
hen2	Chr3:20776216-20776452;+	-1.01941	5.98574	-4.1271	0.00042731	0.0113539	-0.657577
hen2	Chr5:25113884-25113935;-	5.06107	0.214434	3.80945	0.00101207	0.0227096	-0.659026
hen2	Chr5:18690325-18690354;-	1.3385	0.767991	3.87195	0.000800035	0.0188872	-0.6629
hen2	Chr1:26037442-26037478;-	3.29475	-0.933924	3.79676	0.000961769	0.0217987	-0.663187
hen2	Chr1:18389059-18389072;-	2.12954	-0.387559	3.82706	0.000893037	0.020573	-0.669044
hen2	Chr3:7886402-7886558;-	2.23998	-1.24258	3.77528	0.00101364	0.0227235	-0.671083
hen2	Chr4:17639603-17639697;+	2.03029	-0.478187	3.81738	0.000914448	0.0209757	-0.671642
hen2	Chr2:9209194-9209332;+	3.53478	2.2601	3.9659	0.000779111	0.0184914	-0.672547
hen2	Chr3:9274859-9274914;-	2.34398	-1.02486	3.77819	0.00100644	0.022619	-0.673276
hen2	Chr5:17807157-17807171;-	2.28458	-1.14829	3.79891	0.00095673	0.0217399	-0.677492
hen2	Chr4:17617234-17617310;+	1.71049	-0.665772	3.83848	0.000868401	0.0200922	-0.685378
hen2	Chr5:26337221-26337292;+	2.3779	-1.44136	3.76999	0.00102682	0.0228843	-0.695234
hen2	Chr1:9482341-9482355;-	3.39782	-2.0101	3.76031	0.00105141	0.0233542	-0.703436
hen2	Chr2:10833389-10833431;+	1.70182	1.04633	3.84822	0.000847944	0.0196797	-0.708011
hen2	Chr2:17225516-17225588;+	1.58962	1.00643	3.92322	0.000705491	0.0170365	-0.714454
hen2	Chr4:6908020-6908117;-	2.98703	-0.721402	3.74936	0.00107989	0.0238677	-0.727435
hen2	Chr5:26877574-26877711;+	1.4823	0.811272	3.8899	0.00076559	0.018268	-0.72794
hen2	Chr5:966704-966793;-	1.48804	0.780732	3.85163	0.000840876	0.0196256	-0.743119
hen2	Chr4:1068925-1069014;+	1.0551	2.54711	3.98953	0.000599465	0.0149737	-0.750409
hen2	Chr2:6645433-6645553;-	1.11121	3.3568	4.04468	0.000523433	0.0134008	-0.754354
hen2	Chr4:5713182-5713245;-	2.92581	-0.648179	3.7473	0.00108534	0.0239683	-0.756891
hen2	Chr4:18251919-18252002;+	3.35934	-1.20597	3.73597	0.00111578	0.0244381	-0.760487
hen2	Chr4:9679575-9679646;+	1.57064	-1.15337	3.78882	0.000980637	0.0221137	-0.776469
hen2	Chr5:26107594-26107657;+	1.97659	-1.07796	3.77045	0.00102568	0.0228843	-0.776741
hen2	Chr1:17464265-17464374;-	2.77154	-1.52146	3.72001	0.0011601	0.0251946	-0.79171
hen2	Chr5:1557285-1557304;+	2.23638	-0.519232	3.77587	0.00101217	0.0227096	-0.801812
hen2	Chr1:27348262-27348333;+	1.83369	1.26825	3.87787	0.000788517	0.0186742	-0.804476
hen2	Chr1:5856696-5856743;+	1.64907	-1.07633	3.75552	0.00106379	0.0235313	-0.80894
hen2	Chr2:8094132-8094190;-	3.22226	-0.551972	3.70515	0.00120294	0.0258954	-0.821211
hen2	Chr2:19563542-19563588;+	3.91577	-2.78522	3.70485	0.00120382	0.0258954	-0.822654
hen2	Chr2:15166261-15166317;-	2.29317	-1.54345	3.71204	0.00118289	0.0255514	-0.827402
hen2	Chr3:11139044-11139119;-	2.28261	-1.14077	3.72472	0.00114685	0.0249547	-0.8369
hen2	Chr2:11126949-11126976;+	-3.38715	-2.15714	-4.01097	0.000758787	0.0181397	-0.838846
hen2	Chr3:22810149-22810295;+	2.49909	-0.460428	3.70726	0.00119675	0.0257881	-0.842173
hen2	Chr4:1520436-1520590;-	1.18982	6.73797	4.14131	0.000442383	0.0116615	-0.844184
hen2	Chr4:14419691-14419738;+	1.94467	-0.993606	3.7198	0.00116071	0.0251946	-0.846647
hen2	Chr3:23169041-23169134;-	1.76834	0.606362	3.79756	0.000959888	0.0217746	-0.849571
hen2	Chr5:24255257-24255366;+	1.62317	0.180087	3.77384	0.0010172	0.0227458	-0.853474
hen2	Chr3:19582518-19582570;-	3.14216	-1.5045	3.68652	0.00125883	0.026801	-0.869738
hen2	Chr1:28586976-28587061;+	2.6444	-0.892378	3.69301	0.00123907	0.0264437	-0.871478
hen2	Chr4:15971899-15971957;-	2.68077	-2.53064	3.67984	0.00127948	0.0271325	-0.876152
hen2	Chr1:8981833-8981946;+	1.29402	0.959611	3.83098	0.000884496	0.0204292	-0.876898
hen2	Chr5:23187813-23188010;+	-1.28314	4.9929	-3.98383	0.000607912	0.0151422	-0.879893
hen2	Chr1:16127252-16127315;-	2.84802	-2.50401	3.67718	0.00128779	0.0272869	-0.882847
hen2	Chr1:28698060-28698139;-	1.9445	-0.313448	3.77465	0.0010152	0.0227295	-0.896999
hen2	Chr2:13108384-13108440;-	3.07198	-1.91237	3.6696	0.00131178	0.0276636	-0.898449
hen2	Chr1:2035462-2035561;-	1.94164	-0.825758	3.75678	0.00106051	0.0234829	-0.900204
hen2	Chr1:4610199-4610279;-	-1.318	0.916125	-3.88676	0.000771501	0.0183762	-0.90275
hen2	Chr4:17605917-17605976;+	2.55564	-1.08444	3.66694	0.00132029	0.0277991	-0.90843
hen2	Chr4:9496139-9496170;+	2.79789	-1.7351	3.6631	0.00133272	0.0279724	-0.910581
hen2	Chr5:13908354-13908458;+	1.35273	2.44084	3.90677	0.000734559	0.0176221	-0.913105
hen2	Chr4:16345486-16345538;+	2.23099	0.389467	3.7609	0.00104989	0.0233399	-0.921138
hen2	Chr1:17484152-17484157;-	3.80586	-2.08374	3.65747	0.0013511	0.0282914	-0.922492
hen2	Chr3:5637722-5637911;-	1.56199	0.900455	3.83524	0.000875334	0.0202351	-0.924973
hen2	Chr2:16033004-16033145;-	-1.08402	6.26636	-4.10014	0.000474291	0.012308	-0.932384
hen2	Chr3:19266584-19266651;-	3.35544	-1.82395	3.65462	0.0013605	0.0284435	-0.933211
hen2	Chr1:4879183-4879319;-	3.06677	0.226057	3.76098	0.00112678	0.0246185	-0.933916
hen2	Chr2:12333943-12333986;+	-3.02948	-3.04003	-3.74192	0.00115494	0.0251103	-0.93452
hen2	Chr3:19947562-19947688;-	2.46074	0.122079	3.71462	0.00117548	0.0254531	-0.935584
hen2	Chr3:22105721-22105856;+	1.37544	-0.287385	3.71309	0.00117986	0.0255274	-0.941848
hen2	Chr5:670292-670355;+	1.80588	-0.977379	3.68101	0.00127582	0.0270789	-0.949391
hen2	Chr5:3862582-3862703;+	4.55028	-1.34883	3.6569	0.00140648	0.0292901	-0.954373
hen2	Chr1:9501751-9501933;+	-1.18524	0.381635	-3.79551	0.000964723	0.0218286	-0.960564
hen2	Chr5:23211582-23211645;-	2.25561	-1.84159	3.63922	0.00141243	0.0293454	-0.966057
hen2	Chr2:9105333-9105381;+	2.99648	-1.57022	3.64381	0.00139678	0.0291107	-0.966455
hen2	Chr1:27742128-27742231;+	-1.38817	0.979715	-3.87072	0.000802446	0.0189274	-0.96778
hen2	Chr2:13018787-13018847;-	2.61032	-1.81871	3.6357	0.00142458	0.0295058	-0.969427
hen2	Chr3:22562947-22562983;+	1.80006	-0.797836	3.69129	0.00124428	0.0265125	-0.977925
hen2	Chr3:11448583-11448674;-	1.90004	-0.309587	3.70987	0.00118916	0.0256453	-0.978798
hen2	Chr4:14208369-14208570;+	1.35808	0.626119	3.73062	0.00113045	0.0246582	-0.979003
hen2	Chr5:18569836-18569869;-	1.24373	0.432473	3.7417	0.00110029	0.0242784	-0.979528
hen2	Chr1:6452916-6453018;-	1.93538	0.690994	3.73774	0.00111097	0.0243729	-0.983519
hen2	Chr5:5046923-5046944;-	1.86833	-0.67081	3.70096	0.00121528	0.0260402	-0.984123
hen2	Chr4:6314115-6314156;+	3.59042	-2.09174	3.62819	0.00145082	0.0299027	-0.991508
hen2	Chr2:12188162-12188236;-	1.49537	2.02856	3.77448	0.00101562	0.0227295	-0.99602
hen2	Chr2:16237210-16237299;-	-1.04634	2.17338	-3.89867	0.00074929	0.0179433	-1.00282
hen2	Chr3:10456744-10456846;-	2.74851	-1.73872	3.63653	0.00142172	0.0294695	-1.00567
hen2	Chr3:19090936-19091056;+	-1.2815	4.41891	-4.04028	0.000568704	0.0143126	-1.01164
hen2	Chr5:25898075-25898168;-	1.08838	3.2406	3.9366	0.000682692	0.0166169	-1.01661
hen2	Chr1:30421231-30421273;-	3.45466	-2.14517	3.6172	0.00149013	0.0304381	-1.01783
hen2	Chr1:11785796-11785808;+	2.15233	-1.02801	3.67408	0.00129754	0.0274427	-1.02559
hen2	Chr5:1202376-1202468;-	2.14615	-1.03999	3.62753	0.00145318	0.0299124	-1.02705
hen2	Chr3:7114124-7114192;+	2.07897	-1.68293	3.65561	0.00135722	0.0283974	-1.05001
hen2	Chr2:5692835-5692936;-	1.7137	1.85697	3.81802	0.000924044	0.0211776	-1.06808
hen2	Chr4:1354019-1354026;-	1.25449	0.56793	3.79045	0.000976717	0.0220439	-1.07139
hen2	Chr3:19864223-19864326;-	1.44732	0.0682673	3.67201	0.0013041	0.0275234	-1.07341
hen2	Chr3:3859424-3859444;-	-2.66154	-2.78966	-3.73951	0.00118782	0.0256371	-1.07427
hen2	Chr1:3774525-3774577;+	2.8333	-0.946152	3.62048	0.00147829	0.0302891	-1.0795
hen2	Chr4:11746893-11746925;+	1.9285	-1.31993	3.62798	0.00145159	0.0299027	-1.08258
hen2	Chr1:1145930-1146060;+	2.14295	-0.253605	3.63149	0.00143925	0.0297404	-1.08345
hen2	Chr4:8389281-8389402;+	2.73888	-1.90104	3.59452	0.00157451	0.0317245	-1.09276
hen2	Chr5:2622699-2622795;-	1.24573	1.39611	3.81259	0.000925237	0.0211867	-1.09488
hen2	Chr2:16278374-16278432;-	1.51792	0.158997	3.7253	0.00114523	0.0249398	-1.10132
hen2	Chr4:16531821-16531882;+	2.00267	-1.27822	3.5999	0.00155406	0.0314549	-1.10287
hen2	Chr3:16524164-16524212;-	2.45419	-0.537204	3.72496	0.00120464	0.0258954	-1.11
hen2	Chr4:12488105-12488386;+	-1.09344	3.04882	-3.96166	0.000643264	0.0158452	-1.11293
hen2	Chr1:22659462-22659505;-	1.80445	-0.601686	3.62193	0.0014731	0.030225	-1.11603
hen2	Chr4:16334288-16334291;-	3.32948	-2.66375	3.56654	0.00168508	0.0331511	-1.11685
hen2	Chr3:2127251-2127311;-	2.18292	-0.995673	3.59632	0.00156762	0.0316574	-1.12771
hen2	Chr3:21007506-21007628;-	-1.32382	4.11751	-3.87858	0.000790682	0.0186995	-1.13086
hen2	Chr5:1767171-1767306;-	1.96787	-0.607712	3.56674	0.00168428	0.0331511	-1.14207
hen2	Chr4:9144534-9144580;-	-1.87401	1.24029	-3.73816	0.00111499	0.0244381	-1.14593
hen2	Chr4:10665306-10665335;+	2.42481	-1.27096	3.55789	0.00172077	0.03361	-1.1474
hen2	Chr1:28459647-28459725;-	1.8923	-1.21226	3.58236	0.00162166	0.0323326	-1.14742
hen2	Chr5:25070278-25070340;-	2.22775	-0.840475	3.5764	0.00164527	0.0326618	-1.15562
hen2	Chr2:16114039-16114069;+	1.84862	0.0832116	3.61735	0.00148958	0.0304381	-1.16205
hen2	Chr5:4062217-4062309;-	-1.34214	-0.19186	-3.7123	0.00118214	0.0255514	-1.16309
hen2	Chr5:18432136-18432248;-	2.61182	-0.515798	3.56607	0.00168701	0.0331645	-1.16654
hen2	Chr1:29808005-29808221;-	2.60438	1.01757	3.62175	0.00148373	0.0303538	-1.17423
hen2	Chr3:1289250-1289290;+	2.59545	-1.23359	3.55195	0.00174574	0.0340183	-1.17457
hen2	Chr3:8039896-8040059;-	1.04188	1.5923	3.78302	0.000994643	0.0223728	-1.17532
hen2	Chr2:13826028-13826163;-	2.41704	-1.86379	3.55905	0.00171594	0.0335603	-1.17554
hen2	Chr5:4001916-4001987;-	2.06411	-0.393587	3.6662	0.0013227	0.0278279	-1.17562
hen2	Chr5:20106593-20106727;+	2.20865	0.000634985	3.66709	0.0013258	0.0278491	-1.17717
hen2	Chr5:141269-141368;-	2.91312	-1.78237	3.53702	0.00180999	0.0349386	-1.17814
hen2	Chr2:18118708-18118738;-	-3.12151	-3.35025	-3.64331	0.00149821	0.0305564	-1.17906
hen2	Chr4:13876207-13876346;-	1.51552	1.03299	3.67454	0.00129609	0.0274411	-1.18169
hen2	Chr2:11147822-11147894;+	2.00886	-0.898657	3.57605	0.00164666	0.0326618	-1.18249
hen2	Chr5:9632906-9632974;+	2.33577	-0.429083	3.55762	0.00172193	0.03361	-1.1865
hen2	Chr5:23195624-23195683;+	2.50405	-0.0879948	3.57603	0.00164674	0.0326618	-1.19557
hen2	Chr1:16643426-16643482;-	1.23861	3.67006	3.86759	0.000810191	0.0190092	-1.20292
hen2	Chr5:20169290-20169299;-	-2.24377	-3.53561	-3.62167	0.00147403	0.030225	-1.20482
hen2	Chr3:21215485-21215540;-	3.15704	-1.27992	3.53116	0.00183585	0.0353354	-1.2074
hen2	Chr5:8217277-8217398;+	-1.03656	5.8641	-3.97639	0.000637661	0.0157508	-1.22445
hen2	Chr5:14969381-14969435;-	1.89115	-0.862554	3.57355	0.00165669	0.0328225	-1.22497
hen2	Chr1:29998944-29999054;-	-1.11432	2.65345	-3.87457	0.000794911	0.0187828	-1.23095
hen2	Chr5:18097558-18097589;-	-3.35166	-1.90562	-3.58999	0.00169317	0.0332612	-1.23814
hen2	Chr1:26616268-26616384;+	2.31372	1.63662	3.60439	0.00153721	0.0312087	-1.24119
hen2	Chr1:28147057-28147084;-	3.1904	-2.03428	3.50624	0.00194993	0.0369973	-1.24829
hen2	Chr3:10538608-10538722;+	1.95307	0.249906	3.59368	0.00157771	0.0317493	-1.2503
hen2	Chr4:5659528-5659568;-	4.51503	-0.918211	3.57316	0.00187645	0.0359096	-1.25696
hen2	Chr2:12998340-12998393;+	1.64482	-0.884142	3.59751	0.00156311	0.0315903	-1.2652
hen2	Chr1:6782031-6782116;-	-1.47781	2.74984	-3.81553	0.000949667	0.0216163	-1.26998
hen2	Chr2:4006160-4006357;+	1.09143	2.0995	3.74011	0.00110457	0.0243324	-1.27274
hen2	Chr3:4202997-4203078;+	2.86288	-1.32262	3.49627	0.00199748	0.0378189	-1.27833
hen2	Chr1:11178624-11178636;+	3.26705	0.0266191	3.51218	0.00192872	0.0366993	-1.28331
hen2	Chr5:21962669-21962686;+	-1.56198	-0.400592	-3.76738	0.0010548	0.0234101	-1.28561
hen2	Chr3:15987918-15988065;+	-1.29241	0.88864	-3.73948	0.00110628	0.0243341	-1.28863
hen2	Chr2:13719135-13719299;+	1.01971	2.20996	3.80342	0.000946228	0.0215728	-1.29287
hen2	Chr2:15051799-15051919;-	1.24793	0.913549	3.70419	0.00120575	0.0258985	-1.29445
hen2	Chr5:26337552-26337607;-	1.76942	-0.922054	3.54466	0.00177685	0.0343984	-1.29548
hen2	Chr4:506833-506846;+	1.51945	-0.527312	3.53079	0.00183751	0.035342	-1.30681
hen2	Chr3:19608312-19608457;+	1.51831	0.99972	3.6726	0.00130225	0.027506	-1.30731
hen2	Chr4:15075826-15075943;+	1.43311	1.61881	3.72759	0.00113885	0.0248211	-1.30982
hen2	Chr5:4183293-4183309;-	1.82748	0.799255	3.71784	0.00121116	0.0259727	-1.31528
hen2	Chr1:4090842-4090925;-	1.85921	-0.319208	3.5734	0.0016573	0.0328225	-1.31949
hen2	Chr4:8459477-8459589;+	1.12813	2.92744	3.81753	0.000914106	0.0209757	-1.32316
hen2	Chr1:25890044-25890119;-	1.61137	0.559974	3.62281	0.00146994	0.0301876	-1.32368
hen2	Chr3:20346402-20346420;-	2.1823	-0.865139	3.51659	0.00190173	0.0362375	-1.32535
hen2	Chr1:28472355-28472363;+	-3.48159	-0.0556108	-3.71327	0.00146143	0.0300359	-1.3283
hen2	Chr3:1549583-1549647;+	1.34249	-0.183582	3.58502	0.00161124	0.0322453	-1.32914
hen2	Chr5:5692892-5692921;-	-1.08266	1.73397	-3.86707	0.000811599	0.0190255	-1.3305
hen2	Chr4:12342512-12342575;+	2.57566	-1.3468	3.48277	0.00206367	0.0386728	-1.33448
hen2	Chr2:2088026-2088165;-	1.12374	0.821732	3.65074	0.0013734	0.0286684	-1.33697
hen2	Chr3:3356007-3356104;-	1.87709	0.690551	3.57926	0.0016339	0.0325037	-1.34034
hen2	Chr2:17871539-17871586;-	1.50582	0.291036	3.58938	0.00159427	0.0319777	-1.34099
hen2	Chr3:19354095-19354151;+	2.50114	-1.63654	3.46539	0.00215207	0.0400634	-1.34674
hen2	Chr3:22197634-22197656;+	3.12711	-1.08874	3.45662	0.0021981	0.0406649	-1.34739
hen2	Chr5:464333-464382;+	1.58775	-0.613213	3.52226	0.00187585	0.0359096	-1.3493
hen2	Chr3:647435-647545;-	2.2394	0.401132	3.59611	0.00159361	0.0319777	-1.35159
hen2	Chr3:19314500-19314604;-	1.35149	0.318286	3.59543	0.00157101	0.0316779	-1.35173
hen2	Chr3:9721051-9721086;+	3.53074	-1.88525	3.45433	0.00221025	0.0407765	-1.35594
hen2	Chr5:21438034-21438152;+	1.24257	0.711698	3.70321	0.00120864	0.0259396	-1.35766
hen2	Chr5:25370909-25370983;-	1.34646	-0.0108643	3.55074	0.00175087	0.0340934	-1.35817
hen2	Chr3:8504206-8504279;+	-1.42344	0.205104	-3.60524	0.00153403	0.0311679	-1.37179
hen2	Chr5:15514629-15514670;-	2.54466	-1.33752	3.44381	0.00226702	0.0415365	-1.37876
hen2	Chr1:8106328-8106428;-	2.29049	-1.47692	3.46259	0.00216665	0.0401387	-1.38333
hen2	Chr1:8933168-8933193;-	2.88648	-1.964	3.43712	0.00230383	0.0420665	-1.38861
hen2	Chr5:37814-37989;-	-1.18254	4.83502	-3.7567	0.00106072	0.0234829	-1.38875
hen2	Chr1:5590568-5590717;-	-1.08332	1.02183	-3.66727	0.00131924	0.0277989	-1.38881
hen2	Chr1:22650215-22650311;+	3.01356	-0.704715	3.43773	0.00230048	0.0420341	-1.39525
hen2	Chr3:16526642-16526719;+	-1.39225	-1.28705	-3.67387	0.00129822	0.0274427	-1.39679
hen2	Chr5:3327843-3327953;-	2.30602	-0.816755	3.47981	0.00207848	0.0389106	-1.40102
hen2	Chr4:10713567-10713698;+	1.62616	0.247517	3.52412	0.00186742	0.0358139	-1.40562
hen2	Chr5:22265901-22265982;-	-1.98965	-0.801527	-3.46306	0.00216422	0.0401216	-1.41014
hen2	Chr5:3932182-3932305;-	1.59711	-0.530718	3.5618	0.00170456	0.0334358	-1.41052
hen2	Chr2:1708855-1708965;-	1.08348	2.36625	3.69637	0.00122895	0.0262672	-1.41854
hen2	Chr1:26480036-26480134;-	1.55745	1.4452	3.6498	0.00137655	0.0287117	-1.42284
hen2	Chr2:10270506-10270622;-	1.52487	-0.145149	3.56685	0.00168381	0.0331511	-1.42591
hen2	Chr1:27421456-27421632;-	1.24827	-0.295447	3.52016	0.00188539	0.0360116	-1.42647
hen2	Chr4:12686372-12686595;+	-1.16969	6.2494	-3.79726	0.00096731	0.0218501	-1.43161
hen2	Chr4:17200675-17200817;-	2.36504	-0.390187	3.55003	0.00179241	0.0346243	-1.43327
hen2	Chr3:16662789-16662855;-	-1.19367	-0.401102	-3.56065	0.00170933	0.033501	-1.44078
hen2	Chr1:28871619-28871650;-	3.76287	-2.42524	3.41309	0.002441	0.0439396	-1.44302
hen2	Chr3:6178760-6178845;+	2.78025	-1.98528	3.41256	0.00244411	0.043966	-1.44963
hen2	Chr3:16755603-16755649;+	2.68694	-1.85168	3.4056	0.0024854	0.0445884	-1.45357
hen2	Chr2:19440296-19440373;-	-1.42795	-0.0592734	-3.60218	0.00154549	0.0313289	-1.45482
hen2	Chr4:16356620-16356814;-	-1.27368	1.64096	-3.55754	0.00172226	0.03361	-1.46599
hen2	Chr1:5539258-5539382;-	2.00136	-0.106837	3.44251	0.00227413	0.0416383	-1.47569
hen2	Chr4:8669442-8669486;-	-3.08036	1.46959	-3.82059	0.00122373	0.0261792	-1.48364
hen2	Chr1:18512494-18512569;-	1.42452	-0.371717	3.48288	0.00206316	0.0386728	-1.48837
hen2	Chr1:7850969-7851070;-	1.38687	1.30568	3.63694	0.0014203	0.029463	-1.48971
hen2	Chr3:20673788-20673868;+	-1.61779	-0.373485	-3.54334	0.00178252	0.0344581	-1.48994
hen2	Chr1:22172967-22173033;-	2.94564	-1.88631	3.40163	0.00250922	0.0449553	-1.49021
hen2	Chr3:22216672-22216701;+	1.73861	1.56421	3.61757	0.00150968	0.0307667	-1.49339
hen2	Chr2:6277906-6278039;+	1.16358	1.20129	3.5836	0.00161678	0.0322836	-1.49577
hen2	Chr5:2921073-2921106;-	1.98683	-1.627	3.38678	0.00260036	0.0460094	-1.49594
hen2	Chr4:11964870-11965018;+	1.26682	1.182	3.56039	0.0017104	0.033501	-1.49702
hen2	Chr4:12724695-12724837;+	1.46917	0.168283	3.56345	0.00169774	0.0333265	-1.49739
hen2	Chr1:23135784-23135872;+	3.3166	-3.06719	3.38311	0.00262336	0.0462241	-1.49752
hen2	Chr4:10077277-10077402;-	2.786	-1.42218	3.38522	0.00261012	0.0460771	-1.50513
hen2	Chr3:4195176-4195339;-	-1.04132	0.909369	-3.59265	0.00158167	0.0317728	-1.53479
hen2	Chr2:9027214-9027271;-	3.02488	-1.15764	3.36903	0.00271353	0.0474645	-1.53682
hen2	Chr2:14324586-14324697;+	1.73787	-0.475959	3.45039	0.00223137	0.0410802	-1.54337
hen2	Chr2:16844892-16844963;+	2.40228	-1.82731	3.38499	0.00261156	0.0460771	-1.54416
hen2	Chr3:16525802-16525833;-	-1.87651	-2.79989	-3.48551	0.00205006	0.0385408	-1.55631
hen2	Chr2:1967880-1968061;-	2.4216	0.465694	3.42384	0.00237869	0.0430533	-1.57098
hen2	Chr5:24438196-24438226;+	-1.24249	0.146996	-3.55014	0.00175341	0.0341106	-1.5739
hen2	Chr4:12298935-12298945;-	3.26759	-0.668513	3.34691	0.00286128	0.0491624	-1.57781
hen2	Chr3:21715489-21715590;-	1.12255	0.137513	3.48377	0.00205873	0.0386493	-1.57838
hen2	Chr1:17186574-17186617;-	2.52332	1.82851	3.72188	0.00143516	0.029679	-1.58011
hen2	Chr4:1066050-1066082;-	1.69124	-0.888058	3.42589	0.00236699	0.0428969	-1.5815
hen2	Chr3:18877477-18877584;-	1.47417	-0.191344	3.455	0.00220667	0.0407387	-1.583
hen2	Chr2:15013415-15013486;+	2.86122	-0.697668	3.34661	0.00286331	0.0491624	-1.58302
hen2	Chr4:16554471-16554584;-	2.6693	-1.56821	3.34137	0.00289947	0.0495255	-1.5849
hen2	Chr4:12520296-12520545;-	-1.91525	0.45759	-3.59845	0.00164442	0.0326618	-1.59306
hen2	Chr2:386490-386514;+	2.08963	-1.31912	3.36027	0.00277112	0.0482855	-1.59901
hen2	Chr5:13091926-13091945;+	-1.11413	1.47375	-3.60742	0.00152594	0.0310508	-1.60624
hen2	Chr3:2660319-2660399;-	2.6317	-0.697546	3.3505	0.00283676	0.0489497	-1.60633
hen2	Chr2:15608540-15608587;-	1.23339	1.33172	3.51788	0.00189583	0.0361509	-1.61414
hen2	Chr1:2190543-2190681;-	-1.02317	7.10809	-3.76954	0.00103616	0.0230731	-1.61891
hen2	Chr1:2436779-2436937;-	1.72144	0.753722	3.55275	0.00175431	0.0341106	-1.61926
hen2	Chr4:6548799-6548856;-	1.46113	-0.114118	3.44658	0.00225194	0.041374	-1.62223
hen2	Chr5:24763963-24764039;-	3.3632	-1.04503	3.33882	0.00291727	0.0497596	-1.6233
hen2	Chr2:18442155-18442176;+	1.70002	-0.965449	3.34969	0.00284228	0.0490132	-1.62798
hen2	Chr3:21611706-21611716;+	2.80445	-1.8218	3.36613	0.00273244	0.0477362	-1.62839
hen2	Chr5:24481489-24481524;-	1.89584	-1.71817	3.38778	0.00259408	0.0459816	-1.63189
hen2	Chr3:1273384-1273495;+	1.1114	2.62394	3.63523	0.00142621	0.0295167	-1.63623
hen2	Chr1:11311658-11311732;-	2.78356	-1.04473	3.39879	0.00257315	0.0458216	-1.63724
hen2	Chr4:8634707-8634802;+	-1.09282	2.0152	-3.62862	0.00144932	0.0299021	-1.63982
hen2	Chr1:9796393-9796441;+	1.83	-0.407033	3.45589	0.00220197	0.0407083	-1.64239
hen2	Chr5:14744847-14744899;-	1.14598	0.894079	3.47951	0.00207998	0.0389114	-1.65025
hen2	Chr2:854782-854864;+	1.86164	-0.326243	3.43087	0.0023388	0.0425157	-1.65343
hen2	Chr3:519322-519339;+	1.51675	-1.05826	3.36102	0.00276612	0.0482299	-1.65401
hen2	Chr1:1349374-1349439;-	1.93885	0.261176	3.41429	0.00243396	0.0438901	-1.65597
hen2	Chr5:6802381-6802451;+	-2.26059	-0.628849	-3.49663	0.00208777	0.0389928	-1.65993
hen2	Chr2:7422356-7422475;+	1.29586	0.316294	3.42813	0.00235425	0.042724	-1.66972
hen2	Chr2:16157660-16157746;+	1.68797	-0.24856	3.35396	0.00281336	0.0487351	-1.67559
hen2	Chr1:29808905-29809091;-	2.23098	0.623482	3.36879	0.0027151	0.0474645	-1.67731
hen2	Chr1:6459190-6459201;+	1.69153	-0.548542	3.34813	0.00285296	0.0491338	-1.6793
hen2	Chr3:18729033-18729149;+	-1.15006	1.39516	-3.53647	0.00181244	0.0349606	-1.67936
hen2	Chr2:18324735-18324912;+	1.5258	0.23377	3.45533	0.00220493	0.0407347	-1.68272
hen2	Chr3:19207279-19207304;+	2.34637	-1.74892	3.35572	0.00280154	0.0486002	-1.69317
hen2	Chr4:7586802-7586939;-	-1.41968	1.45934	-3.59721	0.0015792	0.0317493	-1.69552
hen2	Chr5:24764429-24764523;+	2.15354	-1.31281	3.34405	0.00288094	0.0493291	-1.6984
hen2	Chr5:19397311-19397561;+	-1.58207	5.85805	-3.81874	0.00110862	0.0243412	-1.69955
hen2	Chr2:14515892-14515946;-	-2.37639	-0.253905	-3.75922	0.00136508	0.028517	-1.71393
hen2	Chr3:22052074-22052258;+	-1.16936	3.69417	-3.63972	0.00141072	0.0293454	-1.71799
hen2	Chr1:12083887-12083892;+	1.42354	-1.35193	3.37283	0.00268887	0.0471295	-1.72217
hen2	Chr4:15467837-15467982;+	-1.09075	1.2952	-3.54593	0.00177136	0.034317	-1.72494
hen2	Chr1:344144-344247;-	-2.40886	-1.07207	-3.56239	0.00194572	0.0369438	-1.7298
hen2	Chr4:10956788-10956875;-	1.87458	-0.301929	3.36553	0.00273636	0.0477735	-1.73
hen2	Chr4:8047560-8047732;-	1.00383	1.75963	3.54911	0.00175779	0.0341534	-1.73645
hen2	Chr5:20795592-20795639;+	1.36967	3.13778	3.63282	0.00148274	0.0303538	-1.7371
hen2	Chr5:1458567-1458617;-	-1.3981	-0.730043	-3.54636	0.00176952	0.034317	-1.73784
hen2	Chr5:6878471-6878553;+	1.61758	0.152203	3.39111	0.00257342	0.0458216	-1.73823
hen2	Chr1:29993633-29993771;-	1.55299	2.27466	3.5725	0.00171413	0.0335494	-1.75187
hen2	Chr1:25657967-25658038;+	1.33213	2.27796	3.58164	0.0016277	0.0324047	-1.75325
hen2	Chr1:6625967-6626095;-	1.20814	-0.660621	3.36907	0.00271322	0.0474645	-1.75745
hen2	Chr2:11042694-11042806;-	1.36629	0.534128	3.42828	0.0023534	0.042724	-1.75857
hen2	Chr3:6163151-6163215;-	-1.22065	0.654756	-3.43073	0.00233958	0.0425157	-1.76794
hen2	Chr3:4919304-4919385;-	1.78453	-0.362534	3.36495	0.00274017	0.0478087	-1.77127
hen2	Chr3:1491120-1491225;-	1.84363	-0.135271	3.34728	0.00285875	0.0491624	-1.7817
hen2	Chr3:7191643-7191687;+	-1.35374	-0.101006	-3.49569	0.00200027	0.0378449	-1.78301
hen2	Chr2:648907-649041;-	1.7716	-0.588191	3.39606	0.00254299	0.0453774	-1.78542
hen2	Chr4:12673938-12674126;-	-1.08026	2.59536	-3.62644	0.00145701	0.0299681	-1.79829
hen2	Chr5:18679010-18679157;-	-1.2185	1.45327	-3.53529	0.0018176	0.0350095	-1.81786
hen2	Chr3:17560105-17560116;-	-1.93679	-2.15079	-3.34483	0.00287553	0.0493024	-1.82281
hen2	Chr5:437409-437521;+	-2.20553	0.311307	-3.57034	0.00193812	0.0368519	-1.83073
hen2	Chr1:28439200-28439270;-	1.13668	2.71878	3.58571	0.00160854	0.0322155	-1.83392
hen2	Chr1:23073002-23073082;-	1.86979	-0.046575	3.33532	0.00294181	0.0499545	-1.8484
hen2	Chr4:553304-553455;+	1.50061	1.60464	3.4632	0.00216348	0.0401216	-1.85619
hen2	Chr2:6507376-6507561;+	1.37976	4.102	3.60127	0.00162521	0.0323792	-1.85752
hen2	Chr2:9991430-9991439;+	1.49472	0.503982	3.33786	0.00292397	0.049836	-1.85971
hen2	Chr5:24987474-24987519;-	-1.42021	2.90712	-3.67749	0.00144287	0.0297922	-1.86658
hen2	Chr3:9809925-9809971;+	-1.25962	-0.712472	-3.40908	0.00246465	0.0443056	-1.91676
hen2	Chr2:18253609-18253632;+	-1.71787	0.164617	-3.41329	0.00251622	0.0450203	-2.00626
hen2	Chr1:28216772-28216872;-	1.36131	1.05807	3.35723	0.00279136	0.0484799	-2.01912
hen2	Chr2:15626982-15627004;-	1.10385	1.25812	3.34481	0.00287568	0.0493024	-2.04327
hen2	Chr5:21039628-21039714;+	1.41017	2.76895	3.52642	0.00197573	0.0374602	-2.04879
hen2	Chr5:26052626-26052645;-	-1.17113	4.02606	-3.64947	0.00151385	0.0308282	-2.05004
hen2	Chr3:1081302-1081381;+	-1.12164	1.28557	-3.44562	0.00225715	0.0414412	-2.0591
hen2	Chr2:14146452-14146484;-	-2.3956	1.19068	-3.53403	0.00222926	0.0410704	-2.06643
hen2	Chr1:4095166-4095371;+	1.29056	1.343	3.42603	0.00236619	0.0428969	-2.07806
hen2	Chr3:5172708-5172784;-	-1.65637	-0.393798	-3.35947	0.00281974	0.048754	-2.08897
hen2	Chr2:15490295-15490494;-	-1.14795	2.39273	-3.49452	0.00202593	0.0382489	-2.10412
hen2	Chr3:17540174-17540318;-	1.20584	1.6161	3.3867	0.00260083	0.0460094	-2.11136
hen2	Chr2:14862022-14862124;-	1.24142	1.76986	3.35427	0.00281127	0.0487305	-2.11631
hen2	Chr1:477106-477159;+	-1.15662	1.53458	-3.46472	0.00215861	0.0401011	-2.12167
hen2	Chr5:24102971-24103170;+	-1.28154	6.00674	-3.55762	0.00187437	0.0359096	-2.14195
hen2	Chr1:8549285-8549506;+	-1.21374	2.32533	-3.34362	0.00288392	0.0493486	-2.15739
hen2	Chr5:5801198-5801250;-	-1.06487	0.87551	-3.38542	0.00260884	0.0460771	-2.16082
hen2	Chr5:2511351-2511410;+	-1.14803	0.196739	-3.34454	0.00287759	0.0493034	-2.17451
hen2	Chr2:18202616-18202796;-	-1.29149	4.98696	-3.58834	0.0018158	0.035	-2.20958
hen2	Chr2:17495559-17495771;+	-1.25106	3.44618	-3.48907	0.0021563	0.0400862	-2.22909
hen2	Chr3:8224915-8224931;-	1.92449	2.61592	3.44735	0.00260042	0.0460094	-2.24488
hen2	Chr5:21399480-21399524;+	-1.13603	1.0531	-3.37891	0.00264995	0.0465697	-2.25264
hen2	Chr5:24262774-24262898;+	1.05096	2.4689	3.34774	0.00285563	0.0491481	-2.30116
hen2	Chr1:9648958-9649116;-	-1.05377	7.56256	-3.50113	0.00206433	0.0386728	-2.31727
hen2	Chr2:13647781-13647881;+	1.03162	2.19228	3.33764	0.00292548	0.049836	-2.36778
hen2	Chr1:5844595-5844829;+	-1.07022	5.09495	-3.49187	0.00215419	0.0400749	-2.39498
hen2	Chr1:18175856-18176025;-	1.04008	3.45039	3.3372	0.00292857	0.0498567	-2.47102
hen2	Chr3:3098002-3098195;-	-1.45603	2.34185	-3.40661	0.00289983	0.0495255	-2.65017
hen2	Chr1:7022920-7023138;-	-1.16184	4.70734	-3.37599	0.00293967	0.04995	-2.68628
rrp4	Chr1:21579809-21579945;+	3.86242	2.92679	17.4789	1.45606e-14	3.88432e-10	22.9012
rrp4	Chr1:900695-900871;+	-3.53779	3.98297	-16.2114	7.00488e-14	6.85546e-10	21.8854
rrp4	Chr1:29342886-29342929;-	2.52742	3.91405	16.1367	7.70941e-14	6.85546e-10	21.7303
rrp4	Chr3:9244282-9244443;+	2.74631	6.02437	14.7405	4.96879e-13	2.65105e-09	19.97
rrp4	Chr4:17557157-17557354;+	3.94061	2.23941	15.1401	2.87317e-13	1.91619e-09	19.7468
rrp4	Chr1:5023373-5023512;+	2.27676	5.51577	13.7413	2.06576e-12	9.1847e-09	18.5581
rrp4	Chr2:17634187-17634438;-	2.66473	6.19976	13.2865	4.06207e-12	1.35455e-08	17.8818
rrp4	Chr2:11070777-11070906;+	4.89072	2.65899	13.5514	2.73334e-12	1.04168e-08	17.8475
rrp4	Chr2:8122852-8123033;-	4.42643	3.77538	13.0223	6.06643e-12	1.79816e-08	17.401
rrp4	Chr1:1028254-1028314;-	2.66529	2.6748	12.7701	8.95131e-12	2.38794e-08	16.9744
rrp4	Chr3:5052719-5052884;+	1.88109	6.42119	12.2022	2.19674e-11	4.88354e-08	16.1819
rrp4	Chr2:19393500-19393600;+	2.93307	3.26455	12.0928	2.62098e-11	5.37845e-08	16.0115
rrp4	Chr1:1147630-1147830;+	2.27145	3.29282	11.7572	4.53861e-11	8.35332e-08	15.5052
rrp4	Chr1:27241789-27241861;+	-2.81276	2.36824	-11.7365	4.69692e-11	8.35332e-08	15.4711
rrp4	Chr3:6668057-6668357;-	2.33607	3.69737	11.6893	5.07901e-11	8.46829e-08	15.3938
rrp4	Chr3:10470044-10470301;-	6.91289	2.4653	12.5411	1.28073e-11	3.10599e-08	15.3553
rrp4	Chr3:15517659-15517857;+	4.34079	2.78822	11.6325	5.58284e-11	8.76079e-08	15.0909
rrp4	Chr2:17796203-17796438;+	2.7219	3.16712	11.2978	9.8085e-11	1.45367e-07	14.733
rrp4	Chr3:991575-991708;-	3.07937	2.34846	11.1766	1.20656e-10	1.69408e-07	14.4695
rrp4	Chr1:21616417-21616599;+	2.5588	2.12551	11.1194	1.33118e-10	1.7756e-07	14.3505
rrp4	Chr5:8180983-8181156;-	3.33969	4.567	11.2038	1.45624e-10	1.84992e-07	14.338
rrp4	Chr3:6182475-6182551;-	3.83221	1.27811	10.9755	1.7071e-10	2.07002e-07	14.0415
rrp4	Chr5:4361235-4361401;-	4.41541	2.68676	10.9333	1.83741e-10	2.13116e-07	14.004
rrp4	Chr1:13146374-13146392;-	4.23609	1.77299	10.7658	2.46357e-10	2.4341e-07	13.5262
rrp4	Chr1:12516387-12516461;+	3.78688	1.51745	10.8118	2.272e-10	2.33115e-07	13.483
rrp4	Chr3:7770951-7771060;+	-3.22969	2.47139	-10.5648	3.51769e-10	3.35148e-07	13.4332
rrp4	Chr1:18627604-18627704;+	4.2106	0.905548	10.8916	1.97572e-10	2.1961e-07	13.2611
rrp4	Chr2:5050346-5050469;-	2.06092	1.91894	10.3498	5.17492e-10	4.46815e-07	13.1007
rrp4	Chr2:181208-181700;+	3.86668	4.74963	10.5465	5.52719e-10	4.46815e-07	13.0565
rrp4	Chr5:404433-404543;+	2.03732	3.31857	10.3144	5.51768e-10	4.46815e-07	13.0439
rrp4	Chr1:27862677-27862778;-	5.5617	0.854862	10.8519	2.11782e-10	2.25989e-07	13.0031
rrp4	Chr4:8103640-8103682;+	4.24296	1.42737	10.4189	4.56891e-10	4.20293e-07	12.9275
rrp4	Chr3:165542-165800;+	1.95562	3.69937	10.2386	6.33208e-10	4.93501e-07	12.9082
rrp4	Chr1:21044437-21044808;-	4.36192	3.97853	10.3877	6.47469e-10	4.93501e-07	12.9038
rrp4	Chr3:16587360-16587520;+	3.72105	0.837145	10.3331	5.33352e-10	4.46815e-07	12.8254
rrp4	Chr5:18387596-18387725;-	2.695	1.45345	9.98722	1.00475e-09	7.05362e-07	12.425
rrp4	Chr2:7054306-7054485;-	3.12417	1.2003	10.0408	9.10086e-10	6.74399e-07	12.4021
rrp4	Chr2:5049699-5049796;+	2.14927	2.37345	9.88983	1.20396e-09	7.83169e-07	12.2805
rrp4	Chr5:26903924-26904261;+	4.05571	3.02264	9.83873	1.32445e-09	7.83169e-07	12.1771
rrp4	Chr4:5669077-5669170;+	2.6654	2.23787	9.82992	1.34644e-09	7.83169e-07	12.1553
rrp4	Chr4:4644335-4644474;-	3.23851	1.92988	9.82834	1.35044e-09	7.83169e-07	12.1238
rrp4	Chr4:17297517-17297752;-	1.52789	8.24937	9.83532	1.33293e-09	7.83169e-07	12.0386
rrp4	Chr3:17254387-17254502;+	3.27272	1.39556	9.83562	1.33218e-09	7.83169e-07	12.0133
rrp4	Chr3:1094294-1094394;-	3.19259	4.68151	9.91514	1.56807e-09	8.53701e-07	11.9763
rrp4	Chr2:12624676-12624850;+	5.70819	1.07021	10.0173	9.50433e-10	6.85262e-07	11.9366
rrp4	Chr2:14181872-14182249;-	5.11883	1.94417	9.96257	1.0517e-09	7.19389e-07	11.9269
rrp4	Chr1:10840218-10840261;+	1.69632	3.57209	9.65235	1.88054e-09	1.00335e-06	11.7895
rrp4	Chr2:6181211-6181266;-	4.14523	0.968088	9.80876	1.40085e-09	7.95118e-07	11.6602
rrp4	Chr3:4290009-4290153;+	2.4688	4.47768	9.57029	2.19737e-09	1.1494e-06	11.6393
rrp4	Chr4:13192129-13192194;+	4.56115	0.540734	9.92313	1.13162e-09	7.54708e-07	11.4222
rrp4	Chr2:19484017-19484228;+	2.21033	2.38746	9.37339	3.20363e-09	1.53377e-06	11.3159
rrp4	Chr1:7088144-7088294;+	2.64716	2.88861	9.36164	3.27701e-09	1.53377e-06	11.2989
rrp4	Chr1:13545996-13546053;+	4.0805	1.96714	9.37135	3.33467e-09	1.53377e-06	11.2797
rrp4	Chr1:7903810-7903979;+	4.70114	1.84327	9.53316	2.35839e-09	1.2099e-06	11.257
rrp4	Chr2:6518714-6518985;+	1.73442	6.85528	9.40057	3.04027e-09	1.50195e-06	11.2022
rrp4	Chr3:2384525-2384688;+	4.49001	0.646117	9.50244	2.50085e-09	1.25878e-06	11.1593
rrp4	Chr2:18334532-18334775;-	1.67568	4.69624	9.32374	3.52585e-09	1.57598e-06	11.1405
rrp4	Chr1:7904674-7904948;-	2.14166	2.34296	9.26618	3.94175e-09	1.66911e-06	11.1182
rrp4	Chr2:9076884-9077047;-	-1.64181	2.49228	-9.30622	3.64738e-09	1.5951e-06	11.1168
rrp4	Chr2:10045985-10046180;+	2.46548	3.98156	9.19018	4.56991e-09	1.87556e-06	10.8811
rrp4	Chr5:2474419-2474465;-	3.9206	0.842004	9.2933	3.73982e-09	1.60915e-06	10.8458
rrp4	Chr3:20896307-20896586;+	-1.39979	7.74207	-9.21489	4.35498e-09	1.81528e-06	10.8344
rrp4	Chr5:7139423-7139514;-	4.4177	0.879377	9.35444	3.32285e-09	1.53377e-06	10.8335
rrp4	Chr5:26052626-26052645;-	-3.30914	4.02606	-9.49718	5.14376e-09	2.04806e-06	10.7827
rrp4	Chr3:2216401-2216514;-	1.84263	3.29324	9.10162	5.43418e-09	2.06459e-06	10.7677
rrp4	Chr3:9599808-9600009;-	-2.44873	2.50938	-9.05216	5.98881e-09	2.13005e-06	10.6916
rrp4	Chr1:4592705-4592843;+	2.09811	2.92923	9.04546	6.06828e-09	2.13005e-06	10.68
rrp4	Chr4:9096360-9096384;+	5.49041	2.46326	9.21737	5.96955e-09	2.13005e-06	10.6715
rrp4	Chr1:6709781-6709888;+	1.90237	3.82031	9.04648	6.0562e-09	2.13005e-06	10.6234
rrp4	Chr1:28858313-28858538;-	3.79159	2.06236	9.0068	6.54894e-09	2.16021e-06	10.5777
rrp4	Chr5:2132238-2132585;+	-2.05167	6.74308	-9.07714	5.70178e-09	2.11259e-06	10.5608
rrp4	Chr4:16345181-16345457;+	2.95587	4.83401	9.17262	6.48411e-09	2.16021e-06	10.5444
rrp4	Chr2:17272399-17272614;-	2.33473	3.0823	8.96963	7.04803e-09	2.212e-06	10.5398
rrp4	Chr3:18215791-18215982;+	4.34511	0.95725	9.09596	5.49483e-09	2.06459e-06	10.5034
rrp4	Chr3:23116277-23116604;+	4.58663	0.594138	9.321	3.54458e-09	1.57598e-06	10.4874
rrp4	Chr4:9496522-9496626;+	2.78082	1.92466	8.94443	7.40877e-09	2.29818e-06	10.4801
rrp4	Chr5:20152433-20152611;-	1.35685	4.18584	8.99143	6.75074e-09	2.16975e-06	10.4762
rrp4	Chr4:2660303-2660432;+	-1.672	5.19463	-9.02412	6.32892e-09	2.16021e-06	10.4702
rrp4	Chr1:3323360-3323585;-	-1.8941	4.40935	-8.97206	7.01435e-09	2.212e-06	10.386
rrp4	Chr5:18848914-18849210;+	2.09906	2.42893	8.89373	8.19329e-09	2.48378e-06	10.3859
rrp4	Chr2:520278-520401;+	2.78498	1.40696	8.90095	8.07652e-09	2.47652e-06	10.3842
rrp4	Chr4:9544766-9544836;+	5.51713	-0.454426	9.77359	1.49636e-09	8.31636e-07	10.3092
rrp4	Chr2:18866577-18866733;-	3.01149	1.89028	8.82246	9.44392e-09	2.65195e-06	10.252
rrp4	Chr3:3181969-3182043;+	4.79957	0.459218	9.11851	5.25718e-09	2.06244e-06	10.2402
rrp4	Chr3:10356380-10356562;-	1.24469	5.16172	8.8852	8.3334e-09	2.4942e-06	10.2143
rrp4	Chr3:9303442-9303669;-	2.62347	1.82081	8.79453	9.98636e-09	2.71843e-06	10.2007
rrp4	Chr3:2127337-2127468;-	4.30322	0.793482	9.0063	6.55534e-09	2.16021e-06	10.1856
rrp4	Chr1:268329-268411;+	-1.39783	5.268	-8.88033	8.41466e-09	2.4942e-06	10.1827
rrp4	Chr5:7736712-7736789;+	2.63899	1.58054	8.78178	1.02444e-08	2.76051e-06	10.1537
rrp4	Chr4:16167224-16167398;+	5.9308	1.461	8.99684	6.67894e-09	2.16975e-06	10.1535
rrp4	Chr1:20198901-20199198;-	-1.9278	6.01045	-8.86763	8.6302e-09	2.50248e-06	10.146
rrp4	Chr3:3878798-3878909;-	-1.6333	3.88416	-8.84752	8.98303e-09	2.54937e-06	10.1394
rrp4	Chr4:11795016-11795076;+	2.93789	3.57136	8.76494	1.05961e-08	2.82672e-06	10.1163
rrp4	Chr2:13372413-13372603;+	5.95921	1.61368	8.85952	8.77062e-09	2.51585e-06	10.0278
rrp4	Chr4:7842934-7843012;+	2.36889	8.20669	8.8813	9.95388e-09	2.71843e-06	10.0219
rrp4	Chr2:7997075-7997198;-	2.07256	7.26011	8.79663	9.94437e-09	2.71843e-06	10.0028
rrp4	Chr5:21896277-21896450;-	1.45049	4.73108	8.75625	1.07825e-08	2.84797e-06	9.97678
rrp4	Chr3:8349163-8349344;-	3.50902	0.814057	8.70944	1.18459e-08	3.06809e-06	9.88351
rrp4	Chr2:18186161-18186544;-	2.30825	3.8066	8.66377	1.29881e-08	3.33157e-06	9.85659
rrp4	Chr2:13560688-13560858;+	1.86477	4.41357	8.65538	1.321e-08	3.35623e-06	9.80578
rrp4	Chr3:22581288-22581316;-	2.40101	2.48798	8.58737	1.51594e-08	3.70109e-06	9.80036
rrp4	Chr5:7840773-7840871;-	2.65114	1.26835	8.58408	1.52611e-08	3.70109e-06	9.79448
rrp4	Chr4:12143584-12143854;-	-1.5293	6.78525	-8.6254	1.40354e-08	3.52957e-06	9.69387
rrp4	Chr1:3888565-3888829;+	-1.84761	6.56956	-8.62114	1.41569e-08	3.52957e-06	9.63762
rrp4	Chr3:16660158-16660263;-	1.93729	2.23438	8.49852	1.81631e-08	4.32622e-06	9.60967
rrp4	Chr3:349960-350012;-	-2.63553	3.30963	-8.49279	1.86492e-08	4.36407e-06	9.50869
rrp4	Chr4:1138916-1139015;+	6.27152	-0.037277	9.15433	4.90121e-09	1.98105e-06	9.4854
rrp4	Chr4:17769238-17769407;-	2.60483	1.4762	8.44108	2.04259e-08	4.57901e-06	9.47172
rrp4	Chr2:10610665-10610985;+	2.11107	3.40212	8.45907	1.96874e-08	4.51719e-06	9.44934
rrp4	Chr5:4234074-4234340;+	1.93415	2.78544	8.41186	2.16866e-08	4.78126e-06	9.41029
rrp4	Chr1:8860581-8860819;+	-1.23362	9.71113	-8.49137	1.84299e-08	4.35092e-06	9.38641
rrp4	Chr4:16642290-16642382;+	5.00421	-1.53048	9.09844	5.46825e-09	2.06459e-06	9.36329
rrp4	Chr3:20115706-20115816;-	2.58034	1.3065	8.37195	2.35396e-08	5.03286e-06	9.35853
rrp4	Chr2:17690456-17690591;+	1.42024	4.00407	8.41392	2.15952e-08	4.78126e-06	9.32105
rrp4	Chr3:20745025-20745119;-	-4.14049	1.89266	-8.34371	2.49489e-08	5.1594e-06	9.29411
rrp4	Chr5:7740833-7741071;-	2.43849	2.00647	8.32235	2.60721e-08	5.30936e-06	9.276
rrp4	Chr1:9456693-9456763;+	4.04574	0.113736	8.46172	1.95808e-08	4.51719e-06	9.26585
rrp4	Chr5:2400597-2400727;-	5.7068	-0.512687	9.00601	6.55911e-09	2.16021e-06	9.26207
rrp4	Chr4:10652296-10652420;-	2.19977	1.73358	8.29104	2.78142e-08	5.57654e-06	9.21062
rrp4	Chr4:16710027-16710252;-	4.03122	0.234305	8.3951	2.24457e-08	4.86816e-06	9.17514
rrp4	Chr2:803727-803784;+	3.02366	0.762529	8.28829	2.79728e-08	5.57654e-06	9.10764
rrp4	Chr5:1727340-1727544;+	-1.06218	6.06016	-8.36404	2.39258e-08	5.03286e-06	9.10678
rrp4	Chr3:19426854-19427245;-	-1.35372	8.21858	-8.35255	2.44987e-08	5.10588e-06	9.08374
rrp4	Chr2:14739855-14739986;-	-2.24439	6.81944	-8.38049	2.574e-08	5.28204e-06	9.07865
rrp4	Chr2:11548102-11548208;-	3.85889	0.182864	8.39723	2.23479e-08	4.86816e-06	9.07239
rrp4	Chr5:5742026-5742077;+	6.36643	-0.981684	8.87136	8.56632e-09	2.50248e-06	9.03446
rrp4	Chr4:4824619-4824631;+	7.03048	1.95561	8.56444	3.13214e-08	6.0548e-06	9.02874
rrp4	Chr5:17963359-17963482;+	1.94587	2.75515	8.2098	3.29166e-08	6.22777e-06	9.00552
rrp4	Chr4:4126-4207;+	4.39263	-0.231863	8.36755	2.37537e-08	5.03286e-06	8.97214
rrp4	Chr5:17979159-17979415;+	-1.6121	7.15166	-8.27594	2.86965e-08	5.67065e-06	8.92081
rrp4	Chr1:19053590-19053739;-	2.35604	1.32549	8.13763	3.82568e-08	7.08733e-06	8.89872
rrp4	Chr2:13272325-13272444;+	1.62544	5.83277	8.25281	3.01053e-08	5.90529e-06	8.88839
rrp4	Chr3:8551995-8552181;+	4.45199	0.582217	8.36335	2.39597e-08	5.03286e-06	8.87666
rrp4	Chr1:8977902-8977963;-	2.27199	2.41525	8.12127	3.95868e-08	7.28315e-06	8.86993
rrp4	Chr2:4416366-4416523;-	1.96034	2.58365	8.15056	3.72385e-08	6.98523e-06	8.86051
rrp4	Chr2:16051212-16051303;-	5.54788	-1.46319	8.74449	1.10401e-08	2.88741e-06	8.82759
rrp4	Chr4:17338617-17338715;+	3.56074	2.12066	8.08614	4.26073e-08	7.7322e-06	8.78752
rrp4	Chr5:23314298-23314464;-	1.90437	1.51165	8.06609	4.44362e-08	7.90993e-06	8.75015
rrp4	Chr5:6822302-6822390;-	3.01956	0.78199	8.07809	4.33316e-08	7.81053e-06	8.72011
rrp4	Chr1:22603060-22603161;+	3.15847	3.89562	8.21697	4.46374e-08	7.90993e-06	8.6858
rrp4	Chr5:2133878-2133953;+	-1.73744	5.05813	-8.14792	3.74438e-08	6.98523e-06	8.66771
rrp4	Chr5:6055913-6056134;+	1.93449	2.20703	8.02027	4.89262e-08	8.46038e-06	8.64927
rrp4	Chr1:28054537-28054576;-	6.15491	-1.73717	8.58947	1.50953e-08	3.70109e-06	8.59139
rrp4	Chr3:2561419-2561583;-	1.58052	3.99869	8.06095	4.49181e-08	7.90993e-06	8.57497
rrp4	Chr3:1836640-1836896;+	3.42084	1.79124	7.98925	5.33631e-08	8.95325e-06	8.57359
rrp4	Chr5:9268033-9268231;-	5.98067	-0.680407	8.44658	2.01971e-08	4.56608e-06	8.54205
rrp4	Chr5:5692892-5692921;-	-2.50858	1.73397	-8.02376	4.91569e-08	8.46038e-06	8.54138
rrp4	Chr3:6567863-6568104;+	3.21321	4.10934	8.01083	5.49817e-08	9.16716e-06	8.52397
rrp4	Chr1:29339484-29339496;-	5.67187	-1.9721	8.56177	1.59683e-08	3.83772e-06	8.52034
rrp4	Chr5:6826411-6826800;+	-2.49604	9.22989	-8.26539	4.50691e-08	7.90993e-06	8.51583
rrp4	Chr5:9157059-9157224;+	-3.02983	3.15541	-8.31127	5.08757e-08	8.61824e-06	8.48198
rrp4	Chr3:22803750-22803832;+	3.40997	0.218964	7.96023	5.55268e-08	9.20055e-06	8.43978
rrp4	Chr5:26149178-26149375;+	4.34879	0.921407	8.02351	4.85933e-08	8.46038e-06	8.42716
rrp4	Chr1:4058160-4058239;+	1.78903	2.82147	7.93063	5.91125e-08	9.55723e-06	8.41922
rrp4	Chr4:15971775-15971877;-	5.90253	-0.859872	8.456	1.98115e-08	4.51719e-06	8.40624
rrp4	Chr1:18692527-18692683;+	2.85412	0.604167	7.91339	6.13092e-08	9.73539e-06	8.3662
rrp4	Chr1:782878-783073;+	-1.22117	5.13381	-8.00015	5.10433e-08	8.61824e-06	8.36388
rrp4	Chr3:4951532-4951572;+	5.76272	0.187521	8.22133	3.21373e-08	6.12376e-06	8.35624
rrp4	Chr2:1926519-1926702;-	3.18087	1.2906	7.86142	6.84566e-08	1.05445e-05	8.33773
rrp4	Chr3:20133668-20133752;-	3.33755	0.30698	7.91577	6.10013e-08	9.73539e-06	8.32383
rrp4	Chr2:19389820-19389954;-	3.74595	0.516601	7.94595	5.72275e-08	9.30889e-06	8.30346
rrp4	Chr4:10288996-10289146;+	3.628	0.933094	7.86927	6.7323e-08	1.04417e-05	8.30028
rrp4	Chr5:7955741-7955902;+	1.80135	2.21025	7.84101	7.1492e-08	1.08363e-05	8.28948
rrp4	Chr5:1705454-1705526;+	3.38649	0.482198	7.91557	6.10263e-08	9.73539e-06	8.2889
rrp4	Chr1:26295465-26295703;-	-1.50171	5.83466	-7.95128	5.65868e-08	9.26114e-06	8.27383
rrp4	Chr2:2922112-2922250;-	3.38682	0.95863	7.84519	7.08593e-08	1.08018e-05	8.24493
rrp4	Chr2:17439518-17439639;+	3.25779	0.18885	7.85922	6.87764e-08	1.05445e-05	8.17404
rrp4	Chr3:826246-826587;-	-1.65291	5.69818	-7.90746	6.20848e-08	9.80022e-06	8.15386
rrp4	Chr1:4760141-4760322;-	3.74102	2.26098	7.77062	8.30719e-08	1.19386e-05	8.1408
rrp4	Chr2:6886009-6886017;-	6.11542	0.591719	7.95217	5.64802e-08	9.26114e-06	8.12227
rrp4	Chr1:29016074-29016157;+	1.55412	3.8308	7.82536	7.39141e-08	1.10776e-05	8.09886
rrp4	Chr3:4927331-4927471;-	1.47701	3.65806	7.81569	7.54536e-08	1.12451e-05	8.08707
rrp4	Chr2:272697-272789;+	5.00656	-1.59782	8.28763	2.80113e-08	5.57654e-06	8.07985
rrp4	Chr5:23784196-23784265;+	3.93163	0.392391	7.88552	6.50404e-08	1.02064e-05	8.07724
rrp4	Chr4:10773007-10773061;+	4.57767	0.000486004	8.00925	5.0074e-08	8.56298e-06	8.06336
rrp4	Chr3:22978154-22978300;+	1.71833	3.16434	7.76604	8.38885e-08	1.19673e-05	8.03855
rrp4	Chr4:9545997-9546007;+	4.81433	-1.18983	8.22844	3.16663e-08	6.07743e-06	8.01104
rrp4	Chr5:4426510-4426659;+	3.26839	-0.378354	7.79049	7.96196e-08	1.16704e-05	8.00304
rrp4	Chr5:24660495-24660515;+	5.39948	-1.66554	8.23399	3.13032e-08	6.0548e-06	7.98339
rrp4	Chr1:26942873-26942966;-	1.50822	4.088	7.76967	8.32394e-08	1.19386e-05	7.93856
rrp4	Chr1:30383650-30383898;+	-2.27693	7.97581	-7.90063	8.049e-08	1.17335e-05	7.93179
rrp4	Chr1:2614908-2615054;+	1.72771	5.14053	7.77062	8.30721e-08	1.19386e-05	7.91968
rrp4	Chr5:17172531-17172609;-	4.33152	-0.499396	7.87116	6.70538e-08	1.04417e-05	7.89736
rrp4	Chr2:13177522-13177661;+	3.66597	0.177221	7.71389	9.37988e-08	1.31699e-05	7.86429
rrp4	Chr1:23455811-23455920;+	2.90872	1.40624	7.62259	1.14153e-07	1.51506e-05	7.84129
rrp4	Chr5:9819938-9820088;-	3.5308	0.741145	7.70377	9.58588e-08	1.32499e-05	7.82658
rrp4	Chr2:18442200-18442323;+	3.52377	0.530037	7.65634	1.06147e-07	1.4374e-05	7.80133
rrp4	Chr2:18237278-18237294;+	-4.12336	1.23069	-7.71382	1.22869e-07	1.61467e-05	7.78774
rrp4	Chr3:19089000-19089121;+	-1.70541	3.72251	-7.66661	1.03825e-07	1.41313e-05	7.77596
rrp4	Chr2:296509-296568;+	5.48004	-2.03421	8.10021	4.13704e-08	7.55917e-06	7.77566
rrp4	Chr3:6842013-6842130;-	2.06035	1.6065	7.57311	1.27031e-07	1.64505e-05	7.7247
rrp4	Chr4:7589976-7590141;+	2.89393	1.5875	7.55073	1.33337e-07	1.6926e-05	7.69248
rrp4	Chr5:14198181-14198322;-	3.72264	-0.13772	7.70812	9.49682e-08	1.31951e-05	7.68042
rrp4	Chr1:4794656-4794862;+	-1.43423	4.99058	-7.66726	1.03681e-07	1.41313e-05	7.67792
rrp4	Chr1:28932460-28932573;-	3.18105	-0.957063	7.59215	1.21906e-07	1.60994e-05	7.67157
rrp4	Chr3:11761075-11761132;-	2.21595	0.777626	7.53665	1.37469e-07	1.72172e-05	7.6629
rrp4	Chr5:2360746-2360821;+	2.97079	0.93743	7.56164	1.30224e-07	1.66219e-05	7.64347
rrp4	Chr2:14736038-14736173;+	2.25856	2.31085	7.54363	1.35406e-07	1.70388e-05	7.63542
rrp4	Chr5:4583231-4583371;+	4.28965	-0.256707	7.62617	1.13275e-07	1.51242e-05	7.61874
rrp4	Chr2:16108269-16108664;+	-1.87416	8.02935	-7.65223	1.07865e-07	1.45328e-05	7.59534
rrp4	Chr3:22650517-22650692;+	2.44424	0.0894672	7.54887	1.33875e-07	1.6926e-05	7.59524
rrp4	Chr3:327120-327349;-	-1.54118	4.57893	-7.62571	1.13387e-07	1.51242e-05	7.59038
rrp4	Chr1:3889600-3889793;+	-2.49696	0.40163	-7.49689	1.49862e-07	1.82552e-05	7.57571
rrp4	Chr2:13020326-13020408;+	6.40317	-0.253731	7.82575	7.3853e-08	1.10776e-05	7.57128
rrp4	Chr5:9050729-9050825;+	-1.86267	4.92056	-7.5669	1.2875e-07	1.65189e-05	7.568
rrp4	Chr5:26475655-26475800;-	1.67243	3.71782	7.57685	1.26006e-07	1.63974e-05	7.56438
rrp4	Chr3:15987258-15987313;-	4.32451	-0.2343	7.58282	1.24391e-07	1.62666e-05	7.47757
rrp4	Chr4:13728046-13728054;-	-3.63112	-0.139836	-7.45685	1.63511e-07	1.92504e-05	7.47672
rrp4	Chr2:18912506-18912704;+	2.49458	0.0423402	7.49457	1.50621e-07	1.82641e-05	7.47557
rrp4	Chr1:2444737-2444815;-	3.28157	0.965016	7.44519	1.67721e-07	1.95384e-05	7.4376
rrp4	Chr2:18324393-18324447;-	-2.20471	0.987292	-7.43247	1.72439e-07	1.98282e-05	7.43575
rrp4	Chr5:18590022-18590287;+	3.53244	2.97829	7.59316	1.71677e-07	1.98261e-05	7.41905
rrp4	Chr1:18363170-18363234;-	3.07104	0.358858	7.45602	1.63805e-07	1.92504e-05	7.41615
rrp4	Chr2:15516480-15516623;-	2.1055	1.34941	7.41649	1.78563e-07	2.01844e-05	7.41017
rrp4	Chr5:4961500-4961557;-	5.38317	-0.725568	7.7914	7.94644e-08	1.16704e-05	7.39771
rrp4	Chr1:2953002-2953091;+	3.21056	-0.282936	7.42116	1.76751e-07	2.0102e-05	7.39255
rrp4	Chr5:2940655-2940743;+	1.80503	2.01914	7.4203	1.7708e-07	2.0102e-05	7.36979
rrp4	Chr5:25286159-25286389;+	-1.73874	4.40348	-7.50628	1.46837e-07	1.79687e-05	7.35183
rrp4	Chr2:17362605-17362691;+	1.35224	3.55494	7.48067	1.55246e-07	1.85717e-05	7.34944
rrp4	Chr1:7887550-7887681;-	2.89342	4.22519	7.66023	1.66592e-07	1.9492e-05	7.32482
rrp4	Chr5:16638523-16638616;+	1.54521	5.01317	7.50641	1.46795e-07	1.79687e-05	7.32088
rrp4	Chr4:7783795-7783825;+	-2.79618	2.46419	-7.49264	1.79782e-07	2.02364e-05	7.29876
rrp4	Chr1:23019101-23019361;-	-2.16082	5.77137	-7.55818	1.53218e-07	1.8495e-05	7.29612
rrp4	Chr5:8647805-8647820;-	1.38903	2.82081	7.4272	1.74432e-07	1.99713e-05	7.27917
rrp4	Chr5:2400986-2401009;+	4.67792	-2.22272	7.80406	7.73478e-08	1.14634e-05	7.26645
rrp4	Chr5:18421518-18421625;+	1.90781	4.80853	7.46537	1.60502e-07	1.90298e-05	7.2565
rrp4	Chr5:2944777-2945008;+	2.79473	-0.338788	7.39833	1.8579e-07	2.06514e-05	7.25096
rrp4	Chr2:19113991-19114223;-	-1.46693	3.31575	-7.43882	1.70065e-07	1.97253e-05	7.23153
rrp4	Chr3:3098002-3098195;-	-3.82598	2.34185	-7.86447	1.89961e-07	2.09405e-05	7.22845
rrp4	Chr1:22200215-22200374;-	2.13376	1.246	7.32274	2.19272e-07	2.35868e-05	7.21124
rrp4	Chr1:6697919-6698279;+	-1.73909	9.33833	-7.47593	1.56854e-07	1.86803e-05	7.2068
rrp4	Chr2:14066720-14066827;-	2.67607	0.690573	7.33037	2.15626e-07	2.32885e-05	7.19363
rrp4	Chr1:19706492-19706507;-	5.13139	-1.02863	7.72056	9.24673e-08	1.30516e-05	7.1673
rrp4	Chr4:13118999-13119023;+	5.56618	-1.34486	7.73107	9.04085e-08	1.28289e-05	7.16673
rrp4	Chr4:15717949-15718002;+	4.75109	-1.06847	7.71102	9.4379e-08	1.31819e-05	7.15217
rrp4	Chr5:26346216-26346329;+	1.3088	2.46475	7.33271	2.14521e-07	2.32885e-05	7.1143
rrp4	Chr1:6389395-6389504;+	-1.72223	6.1097	-7.40808	1.81874e-07	2.03714e-05	7.09763
rrp4	Chr5:24764235-24764307;+	4.55426	-1.38904	7.68414	9.99854e-08	1.3749e-05	7.09619
rrp4	Chr3:683671-683769;-	3.25403	0.987119	7.26735	2.47697e-07	2.6015e-05	7.08515
rrp4	Chr1:25957744-25957822;+	-1.83341	5.05411	-7.4166	1.82508e-07	2.03714e-05	7.05901
rrp4	Chr5:340209-340330;-	5.11685	-0.913664	7.56673	1.28797e-07	1.65189e-05	7.02816
rrp4	Chr1:19603211-19603313;+	3.17336	0.271575	7.26019	2.51635e-07	2.62221e-05	7.00732
rrp4	Chr3:11510161-11510365;-	3.26614	1.11743	7.24861	2.67267e-07	2.77427e-05	7.00179
rrp4	Chr4:12488105-12488386;+	-2.15916	3.04882	-7.30033	2.32225e-07	2.48798e-05	6.95023
rrp4	Chr1:8977984-8978282;-	2.0224	2.19318	7.20013	2.87342e-07	2.91461e-05	6.93629
rrp4	Chr3:18092203-18092383;-	2.80601	1.49094	7.19482	2.90739e-07	2.9379e-05	6.93336
rrp4	Chr5:3472616-3472761;+	3.92105	-0.846674	7.52403	1.41286e-07	1.76126e-05	6.91846
rrp4	Chr4:16709914-16709982;-	3.95917	-0.366026	7.26396	2.49556e-07	2.61075e-05	6.87267
rrp4	Chr1:22931599-22931681;+	3.91786	-0.473905	7.33207	2.14823e-07	2.32885e-05	6.86721
rrp4	Chr3:2386979-2387125;+	4.09901	0.106082	7.15886	3.1486e-07	3.14589e-05	6.82185
rrp4	Chr3:3096507-3096943;+	1.5587	2.61182	7.2111	2.8045e-07	2.86567e-05	6.82043
rrp4	Chr1:28146019-28146297;+	-1.53663	5.4734	-7.29451	2.33315e-07	2.48966e-05	6.79658
rrp4	Chr3:10287564-10287833;-	-1.84611	5.75631	-7.31165	2.40518e-07	2.54615e-05	6.78113
rrp4	Chr1:7176315-7176443;-	1.63821	5.75566	7.26903	2.4678e-07	2.6015e-05	6.78083
rrp4	Chr1:17660529-17660582;+	4.7989	-1.32672	7.48445	1.53973e-07	1.85024e-05	6.76469
rrp4	Chr1:26815443-26815635;-	1.96118	2.32712	7.12515	3.39336e-07	3.2584e-05	6.76327
rrp4	Chr5:3471995-3472058;-	1.92025	1.70223	7.12566	3.38952e-07	3.2584e-05	6.76092
rrp4	Chr3:537690-537946;-	-3.69176	5.58908	-7.73913	2.81443e-07	2.86567e-05	6.75794
rrp4	Chr1:4675741-4675856;-	4.52118	-2.20173	7.50862	1.46093e-07	1.79687e-05	6.75387
rrp4	Chr3:7023284-7023370;+	1.67425	2.22605	7.12579	3.38851e-07	3.2584e-05	6.72021
rrp4	Chr1:4991433-4991536;+	1.8302	2.34791	7.13445	3.32395e-07	3.2481e-05	6.7032
rrp4	Chr2:7952792-7952856;+	4.3047	-2.68353	7.52015	1.42479e-07	1.76786e-05	6.69821
rrp4	Chr1:9068292-9068786;-	1.89906	4.12832	7.21294	2.79316e-07	2.86567e-05	6.69486
rrp4	Chr4:2506678-2506784;-	1.56562	2.81764	7.13115	3.34842e-07	3.2584e-05	6.68554
rrp4	Chr5:25898075-25898168;-	1.90077	3.2406	7.15232	3.1946e-07	3.15931e-05	6.66858
rrp4	Chr3:16526266-16526308;+	-2.80521	0.00454899	-7.07945	3.7567e-07	3.55382e-05	6.66234
rrp4	Chr1:28220125-28220313;-	3.65365	1.25678	7.07749	3.77317e-07	3.55678e-05	6.65127
rrp4	Chr2:12148972-12149114;-	-1.44828	4.71738	-7.15609	3.16797e-07	3.15343e-05	6.63323
rrp4	Chr1:8542445-8542460;+	-4.14921	1.37265	-7.08623	4.10691e-07	3.76495e-05	6.61442
rrp4	Chr3:6244570-6244657;-	3.20774	0.960538	7.04621	4.04587e-07	3.74762e-05	6.60874
rrp4	Chr2:19134787-19134999;-	2.56059	1.33764	7.03607	4.1386e-07	3.78101e-05	6.59744
rrp4	Chr5:4591739-4591796;+	-1.52746	3.23429	-7.14109	3.27528e-07	3.2123e-05	6.59141
rrp4	Chr2:12586205-12586289;-	2.66672	0.011013	7.02165	4.27421e-07	3.85213e-05	6.56807
rrp4	Chr5:22312647-22312849;-	-2.06897	7.65808	-7.25873	3.19757e-07	3.15931e-05	6.51453
rrp4	Chr3:16584838-16584895;-	4.5464	-1.95158	7.39218	1.88307e-07	2.08443e-05	6.50948
rrp4	Chr4:18083231-18083274;+	5.3192	-1.57218	7.34879	2.07083e-07	2.26408e-05	6.4946
rrp4	Chr2:19563353-19563451;-	2.97864	-0.558809	7.03053	4.19014e-07	3.81198e-05	6.48252
rrp4	Chr1:21341898-21341910;+	4.86001	-3.31138	7.35941	2.0232e-07	2.22111e-05	6.47903
rrp4	Chr1:30081129-30081137;+	5.36386	2.06648	7.11455	4.82701e-07	4.22197e-05	6.45849
rrp4	Chr4:17289482-17289756;-	-1.83138	6.35836	-7.16046	3.39557e-07	3.2584e-05	6.43489
rrp4	Chr1:7898064-7898169;+	2.34153	0.441981	6.95253	4.99024e-07	4.28285e-05	6.4181
rrp4	Chr2:1781047-1781096;+	2.36159	0.628415	6.95894	4.91896e-07	4.2467e-05	6.41033
rrp4	Chr3:16036257-16036451;+	1.19647	3.37153	7.04845	4.02567e-07	3.74191e-05	6.39767
rrp4	Chr1:11767758-11767798;+	-1.80676	1.3737	-7.01689	4.31998e-07	3.86725e-05	6.39623
rrp4	Chr4:9029097-9029158;-	4.9431	-1.97448	7.28777	2.36801e-07	2.51678e-05	6.3946
rrp4	Chr5:14047892-14048002;-	3.45775	-0.932645	7.08353	3.7227e-07	3.53418e-05	6.38818
rrp4	Chr3:4240162-4240238;+	1.21331	2.85689	7.01119	4.37536e-07	3.90373e-05	6.36621
rrp4	Chr5:10238526-10238618;+	2.38621	1.80894	6.92449	5.31488e-07	4.46248e-05	6.34672
rrp4	Chr2:13809208-13809270;+	-1.95779	1.53803	-6.95905	4.9178e-07	4.2467e-05	6.34149
rrp4	Chr1:9478598-9478655;-	1.88933	1.80073	6.9453	5.07198e-07	4.33671e-05	6.34034
rrp4	Chr4:16982319-16982333;-	3.93767	-0.243185	7.0182	4.30726e-07	3.86725e-05	6.33868
rrp4	Chr2:19609907-19610001;+	2.92023	0.400339	6.93091	5.23868e-07	4.45071e-05	6.33441
rrp4	Chr3:7321203-7321335;-	5.64703	-0.916631	7.23076	2.68527e-07	2.77655e-05	6.3321
rrp4	Chr1:8775811-8775824;+	2.33419	0.419408	6.914	5.44183e-07	4.50843e-05	6.32688
rrp4	Chr3:4083171-4083299;+	3.01035	1.1695	6.90042	5.6107e-07	4.62852e-05	6.30644
rrp4	Chr3:7886402-7886558;-	3.92019	-1.24258	7.16023	3.13901e-07	3.14589e-05	6.25392
rrp4	Chr1:5170558-5170603;-	2.14335	3.24057	6.95229	4.99293e-07	4.28285e-05	6.24802
rrp4	Chr3:8112698-8112864;+	-1.19951	9.04651	-7.04052	4.09764e-07	3.76495e-05	6.24111
rrp4	Chr4:12890006-12890219;-	-1.71337	3.35525	-6.97737	4.71974e-07	4.16915e-05	6.22975
rrp4	Chr1:26210601-26210625;-	4.94792	-2.01033	7.21224	2.79743e-07	2.86567e-05	6.22713
rrp4	Chr2:8061022-8061060;-	4.46	-0.313252	7.02937	4.20108e-07	3.81198e-05	6.21801
rrp4	Chr5:8217277-8217398;+	-1.86254	5.8641	-7.07378	4.24327e-07	3.83721e-05	6.21482
rrp4	Chr4:17649638-17649682;+	2.89561	-0.0895753	6.85281	6.24666e-07	5.03213e-05	6.18725
rrp4	Chr1:26163264-26163298;-	-3.53138	-1.76171	-6.8442	6.3694e-07	5.08623e-05	6.18456
rrp4	Chr3:12349010-12349145;+	2.43311	2.22863	7.06747	5.11361e-07	4.35833e-05	6.16264
rrp4	Chr3:10172210-10172282;+	2.96128	1.59154	6.84175	6.40479e-07	5.08623e-05	6.15375
rrp4	Chr1:13146527-13146815;-	3.46078	-0.117746	6.92384	5.32265e-07	4.46248e-05	6.15149
rrp4	Chr5:18406646-18406649;+	-4.9291	-3.4043	-7.04029	4.09974e-07	3.76495e-05	6.14503
rrp4	Chr1:24048527-24048775;-	-1.25541	7.78172	-7.00186	4.46773e-07	3.95966e-05	6.14437
rrp4	Chr1:1447312-1447404;-	4.24022	1.00446	6.84011	6.4285e-07	5.08623e-05	6.14178
rrp4	Chr5:3932326-3932552;-	4.4152	1.36678	6.83727	6.54517e-07	5.10543e-05	6.13431
rrp4	Chr5:7870108-7870140;-	4.32429	-2.20797	7.18962	2.94107e-07	2.96071e-05	6.13302
rrp4	Chr4:6491050-6491083;+	-3.02781	0.762214	-6.82633	6.6319e-07	5.15799e-05	6.12283
rrp4	Chr1:20566532-20566629;+	-1.79666	1.24424	-6.84078	6.41878e-07	5.08623e-05	6.11856
rrp4	Chr3:8224957-8225068;-	3.25484	1.31442	6.81099	6.86612e-07	5.29386e-05	6.11283
rrp4	Chr2:2764585-2764711;-	4.97743	0.214082	6.96131	4.89283e-07	4.2467e-05	6.11032
rrp4	Chr1:20580252-20580358;+	1.00907	3.94458	6.92545	5.30337e-07	4.46248e-05	6.09038
rrp4	Chr3:15502079-15502214;+	1.44787	2.33192	6.85169	6.26258e-07	5.03213e-05	6.06891
rrp4	Chr5:18634070-18634188;+	2.17076	3.72872	6.94063	5.62148e-07	4.62852e-05	6.06312
rrp4	Chr3:9410353-9410406;-	4.35624	-1.72469	7.14957	3.21418e-07	3.16401e-05	6.06042
rrp4	Chr5:1752043-1752095;+	4.15742	-0.415031	6.87795	5.90211e-07	4.815e-05	6.05675
rrp4	Chr3:1490263-1490361;-	2.79231	0.333104	6.81195	6.85123e-07	5.29386e-05	6.04461
rrp4	Chr1:5922514-5922934;+	-2.24635	8.93626	-7.09531	5.33617e-07	4.46248e-05	6.02693
rrp4	Chr5:7426308-7426328;+	-3.42878	1.47218	-6.87575	7.31338e-07	5.52688e-05	6.02138
rrp4	Chr4:14859302-14859450;-	-1.89579	2.10271	-6.81638	6.78291e-07	5.26011e-05	6.0201
rrp4	Chr2:15974406-15974448;-	4.58266	-2.08351	7.11214	3.49296e-07	3.33984e-05	6.01884
rrp4	Chr1:20448103-20448147;-	5.1953	-2.31232	7.08362	3.72195e-07	3.53418e-05	6.01419
rrp4	Chr4:18117997-18118053;+	5.11241	-1.89083	7.06348	3.89293e-07	3.64392e-05	6.01218
rrp4	Chr5:1373687-1373810;+	2.49429	0.498258	6.77582	7.4358e-07	5.58774e-05	6.00596
rrp4	Chr3:1656907-1656978;-	3.72958	0.234716	6.79544	7.11222e-07	5.42093e-05	5.99439
rrp4	Chr1:3647979-3648166;+	1.94678	1.99481	6.7874	7.24305e-07	5.48928e-05	5.99125
rrp4	Chr2:16292603-16292899;-	1.8421	3.46948	6.8583	6.1698e-07	4.98763e-05	5.98291
rrp4	Chr1:27409406-27409548;+	2.3949	1.07582	6.74874	7.90724e-07	5.85948e-05	5.972
rrp4	Chr1:5104942-5104972;+	5.31692	-0.441624	7.00457	4.44065e-07	3.94877e-05	5.96412
rrp4	Chr4:18121021-18121033;-	4.86066	-2.29099	7.05777	3.94284e-07	3.67773e-05	5.94778
rrp4	Chr5:3430690-3430780;+	3.50129	0.00717782	6.76791	7.5704e-07	5.65702e-05	5.94301
rrp4	Chr5:26138614-26138811;-	2.65288	1.26079	6.72644	8.31833e-07	6.06306e-05	5.9284
rrp4	Chr3:19086415-19086591;+	-1.39218	3.97875	-6.86296	6.10519e-07	4.9504e-05	5.92472
rrp4	Chr1:19442695-19442755;+	4.31188	-1.28412	7.06939	3.84191e-07	3.60882e-05	5.91356
rrp4	Chr2:9387103-9387172;-	3.95599	-1.00895	6.91847	5.38736e-07	4.48227e-05	5.90949
rrp4	Chr5:6835543-6835614;-	2.9775	-0.693452	6.76634	7.59734e-07	5.66129e-05	5.90789
rrp4	Chr5:23310248-23310470;+	1.77408	4.33891	6.83283	6.53517e-07	5.10543e-05	5.9061
rrp4	Chr1:7904004-7904143;+	3.16657	1.25953	6.71578	8.52257e-07	6.09535e-05	5.89012
rrp4	Chr3:14750295-14750346;-	4.71253	-2.44138	6.79627	7.09887e-07	5.42093e-05	5.88704
rrp4	Chr2:15996226-15996286;+	4.69077	-1.057	6.97049	4.79308e-07	4.21996e-05	5.88192
rrp4	Chr2:6154583-6154643;+	3.60883	-0.418839	6.80864	6.90276e-07	5.30677e-05	5.86801
rrp4	Chr1:19470195-19470295;+	3.1338	0.76152	6.71689	8.50099e-07	6.09535e-05	5.86138
rrp4	Chr1:7371252-7371369;+	3.64889	1.31126	6.7479	8.98036e-07	6.23878e-05	5.85243
rrp4	Chr1:22073004-22073222;-	-1.85201	4.37517	-6.84986	6.44429e-07	5.08623e-05	5.84748
rrp4	Chr3:20753220-20753298;-	4.73118	-0.689366	6.96866	4.81282e-07	4.22197e-05	5.84019
rrp4	Chr5:291078-291228;-	2.53346	1.71264	6.67583	9.33469e-07	6.38517e-05	5.81416
rrp4	Chr4:12144030-12144251;+	3.37757	3.63409	6.67735	9.30222e-07	6.37932e-05	5.81372
rrp4	Chr1:17192832-17192915;-	3.38417	-0.641098	6.79042	7.19373e-07	5.46744e-05	5.81184
rrp4	Chr4:15647553-15647630;+	3.20066	-0.602079	6.73361	8.18386e-07	5.9985e-05	5.80094
rrp4	Chr4:10828552-10828637;-	-2.72938	0.99155	-6.71795	8.70627e-07	6.12469e-05	5.80013
rrp4	Chr5:13935046-13935211;-	2.20624	1.11545	6.67139	9.42961e-07	6.41069e-05	5.79977
rrp4	Chr5:15089735-15089767;+	2.37993	2.51954	6.71095	8.61663e-07	6.12469e-05	5.79277
rrp4	Chr5:18219641-18219733;-	2.42856	0.838205	6.65775	9.72779e-07	6.53673e-05	5.77218
rrp4	Chr3:10053549-10053767;-	-2.54015	3.71755	-7.00388	7.36216e-07	5.54804e-05	5.76317
rrp4	Chr5:4535130-4535250;-	4.03526	-0.782847	6.71894	8.46148e-07	6.09535e-05	5.76304
rrp4	Chr5:15930035-15930155;-	3.55986	-0.0924193	6.69726	8.88951e-07	6.19179e-05	5.761
rrp4	Chr2:18186348-18186397;+	3.11837	0.287453	6.67343	9.38594e-07	6.40381e-05	5.75765
rrp4	Chr5:26411002-26411234;-	2.61999	1.09405	6.64729	9.96291e-07	6.61153e-05	5.75568
rrp4	Chr1:4842640-4842643;+	4.46112	-1.17896	6.92656	5.29016e-07	4.46248e-05	5.752
rrp4	Chr2:843643-843670;-	4.3639	1.82778	6.661	9.65585e-07	6.50478e-05	5.74399
rrp4	Chr4:9670039-9670180;-	3.94938	0.361267	6.67072	9.44409e-07	6.41069e-05	5.72617
rrp4	Chr3:20132176-20132300;+	2.14493	1.99615	6.68183	9.20779e-07	6.34719e-05	5.72603
rrp4	Chr4:1319094-1319187;-	2.68922	3.63067	6.82074	8.65436e-07	6.12469e-05	5.72427
rrp4	Chr3:10470311-10470513;+	1.85659	4.34896	6.77077	7.52135e-07	5.63616e-05	5.72278
rrp4	Chr3:21803221-21803239;+	2.83722	-0.128087	6.65596	9.76764e-07	6.53731e-05	5.7179
rrp4	Chr4:14393341-14393382;-	-1.2822	4.11499	-6.80142	7.01659e-07	5.37878e-05	5.71719
rrp4	Chr4:17743774-17744038;+	-1.51894	4.03053	-6.76507	7.61928e-07	5.66183e-05	5.7092
rrp4	Chr5:14047526-14047629;+	4.58221	0.187808	6.64729	9.96302e-07	6.61153e-05	5.6878
rrp4	Chr5:18679010-18679157;-	-2.77175	1.45327	-6.62811	1.04095e-06	6.89068e-05	5.687
rrp4	Chr3:8254765-8254807;+	-4.07874	-0.135004	-6.7441	1.08221e-06	7.07598e-05	5.68502
rrp4	Chr5:11194012-11194020;+	5.72116	-2.24871	6.8727	5.97246e-07	4.85754e-05	5.68249
rrp4	Chr1:10074376-10074429;+	5.70542	-1.80322	6.88258	5.84082e-07	4.77962e-05	5.67462
rrp4	Chr3:16828636-16828669;+	4.05278	-2.16309	6.89245	5.71242e-07	4.68893e-05	5.66856
rrp4	Chr1:26416835-26416914;+	-1.13063	3.35183	-6.70796	8.67562e-07	6.12469e-05	5.64126
rrp4	Chr3:23182683-23182758;+	-2.1993	4.86649	-6.88973	8.10153e-07	5.97029e-05	5.61431
rrp4	Chr1:11739093-11739243;-	2.3661	1.0666	6.57988	1.1625e-06	7.43693e-05	5.60614
rrp4	Chr5:17731734-17731820;+	5.95079	-1.76367	6.83618	6.48594e-07	5.10399e-05	5.5996
rrp4	Chr4:16940731-16940894;+	2.74671	0.622813	6.57421	1.17771e-06	7.49826e-05	5.59557
rrp4	Chr1:9092415-9092491;-	-1.88528	3.90895	-6.73481	8.5121e-07	6.09535e-05	5.5854
rrp4	Chr1:28873216-28873290;+	2.45936	0.0292514	6.57247	1.18241e-06	7.51026e-05	5.57786
rrp4	Chr5:2446801-2446827;+	2.34202	1.58888	6.60777	1.09053e-06	7.11295e-05	5.57641
rrp4	Chr1:4971012-4971078;+	4.97416	-2.71143	6.83217	6.54489e-07	5.10543e-05	5.57416
rrp4	Chr3:20752834-20752921;+	3.79652	-0.656075	6.72026	8.43612e-07	6.09535e-05	5.57359
rrp4	Chr1:9979303-9979433;+	2.03967	0.845157	6.57435	1.17732e-06	7.49826e-05	5.57284
rrp4	Chr4:15971899-15971957;-	4.50856	-2.53064	6.84233	6.39632e-07	5.08623e-05	5.5667
rrp4	Chr3:20403115-20403242;+	2.49442	0.594589	6.56214	1.21076e-06	7.63579e-05	5.56604
rrp4	Chr1:29809182-29809519;-	2.63278	8.47933	6.99946	8.83514e-07	6.17002e-05	5.5511
rrp4	Chr2:15803437-15803503;+	4.5358	0.158099	6.66408	9.58817e-07	6.47979e-05	5.5437
rrp4	Chr5:23337845-23337866;+	-1.71125	4.79747	-6.72954	8.39448e-07	6.09535e-05	5.5414
rrp4	Chr3:4738296-4738453;-	-1.57393	1.11945	-6.58059	1.1606e-06	7.43693e-05	5.53734
rrp4	Chr1:3252170-3252276;+	-1.44791	4.77776	-6.70435	8.74727e-07	6.12469e-05	5.5371
rrp4	Chr4:15922094-15922169;+	3.08245	0.714839	6.54806	1.25056e-06	7.76353e-05	5.53643
rrp4	Chr4:16918942-16919122;+	1.40323	1.77121	6.58487	1.14926e-06	7.42966e-05	5.53387
rrp4	Chr2:17653961-17654047;-	1.44968	4.26471	6.69061	9.02534e-07	6.25374e-05	5.53084
rrp4	Chr5:14744847-14744899;-	2.02748	0.894079	6.54538	1.25826e-06	7.77004e-05	5.52593
rrp4	Chr1:23039629-23039826;-	1.61931	3.70179	6.65517	9.78529e-07	6.53731e-05	5.5247
rrp4	Chr1:27432069-27432321;+	-1.34821	6.41705	-6.70511	8.73205e-07	6.12469e-05	5.5067
rrp4	Chr1:25921316-25921552;+	1.39005	3.68406	6.66379	9.59448e-07	6.47979e-05	5.50144
rrp4	Chr1:22730985-22731199;-	2.25274	1.2765	6.53326	1.29382e-06	7.93453e-05	5.48507
rrp4	Chr1:26539865-26539991;+	3.9365	-0.22771	6.71961	8.44847e-07	6.09535e-05	5.48452
rrp4	Chr5:19422454-19422664;-	-1.35566	5.06373	-6.65441	9.80216e-07	6.53731e-05	5.48045
rrp4	Chr5:2215780-2215823;+	-2.47338	-0.303333	-6.51104	1.36165e-06	8.21824e-05	5.45677
rrp4	Chr3:537264-537313;-	-3.63721	-2.66621	-6.58193	1.15705e-06	7.43693e-05	5.45439
rrp4	Chr1:19385515-19385538;-	2.92418	3.37461	6.65177	1.22147e-06	7.6671e-05	5.44961
rrp4	Chr1:29755687-29755935;-	4.00758	-0.258694	6.5557	1.22881e-06	7.67706e-05	5.44373
rrp4	Chr2:5420803-5420890;-	1.54636	2.11158	6.55873	1.22027e-06	7.6671e-05	5.43748
rrp4	Chr4:16643212-16643336;+	3.24777	-0.622353	6.58345	1.15301e-06	7.42966e-05	5.42619
rrp4	Chr1:30208699-30208809;+	2.63705	0.676525	6.50015	1.39622e-06	8.3354e-05	5.40791
rrp4	Chr4:592033-592099;+	4.84713	-0.985893	6.73235	8.20726e-07	5.9985e-05	5.40723
rrp4	Chr5:8160206-8160316;-	-1.67574	2.06913	-6.59155	1.13181e-06	7.36424e-05	5.40022
rrp4	Chr5:22677568-22677639;+	4.03183	-0.0791904	6.52468	1.31958e-06	8.00516e-05	5.38477
rrp4	Chr2:272811-272860;+	4.80987	-1.70696	6.73307	8.19383e-07	5.9985e-05	5.38182
rrp4	Chr5:704673-704727;+	2.22946	0.187051	6.4867	1.44013e-06	8.50539e-05	5.37833
rrp4	Chr3:5326504-5326516;+	5.84765	-1.95312	6.70592	8.71605e-07	6.12469e-05	5.3682
rrp4	Chr1:13079441-13079541;-	4.6939	-0.354276	6.62409	1.05056e-06	6.93709e-05	5.36793
rrp4	Chr5:9494578-9494588;-	4.45886	0.72707	6.49371	1.47362e-06	8.67807e-05	5.36496
rrp4	Chr1:7846596-7846644;+	-3.60963	2.65438	-6.85998	1.29152e-06	7.93453e-05	5.35913
rrp4	Chr1:11776768-11776876;+	2.69346	0.107014	6.47133	1.49208e-06	8.75551e-05	5.35472
rrp4	Chr1:19642162-19642224;-	4.73052	-1.49613	6.71396	8.55795e-07	6.10429e-05	5.35462
rrp4	Chr3:3898906-3899031;-	-2.8943	2.07399	-6.60064	1.35674e-06	8.20723e-05	5.34717
rrp4	Chr5:4758293-4758388;-	3.69766	-0.289424	6.48956	1.43069e-06	8.48145e-05	5.34141
rrp4	Chr3:18501365-18501384;+	2.82813	-0.356735	6.48962	1.43049e-06	8.48145e-05	5.34065
rrp4	Chr4:18065722-18065805;-	3.37812	0.21263	6.52652	1.314e-06	8.0031e-05	5.33424
rrp4	Chr5:5983004-5983179;-	3.5985	2.23797	6.59839	1.49661e-06	8.75551e-05	5.33405
rrp4	Chr1:18692887-18693039;-	4.4153	1.85694	6.59773	1.58339e-06	9.10346e-05	5.33388
rrp4	Chr5:25434338-25434447;-	4.06984	-0.629914	6.61339	1.0766e-06	7.074e-05	5.32669
rrp4	Chr3:10539584-10539721;-	3.52439	0.38353	6.46866	1.5013e-06	8.76373e-05	5.32201
rrp4	Chr3:5084003-5084160;-	2.07208	1.89952	6.47046	1.4951e-06	8.75551e-05	5.30689
rrp4	Chr3:11501338-11501433;-	2.51943	1.23468	6.4633	1.51998e-06	8.85338e-05	5.30273
rrp4	Chr1:3031125-3031290;+	-1.11558	2.76907	-6.55259	1.2376e-06	7.71392e-05	5.29164
rrp4	Chr5:17535615-17535658;+	3.73435	-1.06709	6.56998	1.18919e-06	7.53541e-05	5.28525
rrp4	Chr5:281741-281842;-	4.90649	-1.12888	6.67765	9.296e-07	6.37932e-05	5.28349
rrp4	Chr3:16662789-16662855;-	-2.59721	-0.401102	-6.44236	1.59527e-06	9.13241e-05	5.27495
rrp4	Chr2:11683939-11684268;+	1.27728	2.90472	6.50718	1.3738e-06	8.25426e-05	5.26222
rrp4	Chr5:24660351-24660463;+	3.95615	-1.95453	6.68716	9.09657e-07	6.28676e-05	5.2601
rrp4	Chr5:22331132-22331185;+	2.26655	1.38036	6.42181	1.67282e-06	9.42378e-05	5.25504
rrp4	Chr1:5332296-5332400;+	1.45343	2.45525	6.49791	1.40344e-06	8.35705e-05	5.25124
rrp4	Chr1:25472314-25472473;-	-1.22546	4.68023	-6.58754	1.14226e-06	7.4141e-05	5.21074
rrp4	Chr3:10456051-10456183;+	1.82018	4.01728	6.52443	1.32034e-06	8.00516e-05	5.20018
rrp4	Chr3:5763576-5763670;+	4.07602	-1.98369	6.61216	1.07963e-06	7.07598e-05	5.18888
rrp4	Chr3:19183993-19184037;-	2.20881	0.674073	6.38696	1.81336e-06	0.000100572	5.17797
rrp4	Chr3:105180-105183;-	3.07685	0.33998	6.41346	1.70547e-06	9.55813e-05	5.17526
rrp4	Chr3:10501079-10501194;-	4.23335	-0.782689	6.44654	1.57993e-06	9.10319e-05	5.16699
rrp4	Chr5:3377622-3377843;+	-1.27527	5.97713	-6.53986	1.27433e-06	7.85108e-05	5.15951
rrp4	Chr1:11052057-11052086;+	-2.36596	1.7754	-6.43826	1.61045e-06	9.19957e-05	5.15371
rrp4	Chr2:14324586-14324697;+	3.0146	-0.475959	6.38154	1.83625e-06	0.000101001	5.15275
rrp4	Chr5:17686707-17686804;+	1.7231	0.815478	6.38483	1.82231e-06	0.000100858	5.1526
rrp4	Chr4:9301868-9302070;-	-1.46577	6.14728	-6.56454	1.20412e-06	7.61195e-05	5.14606
rrp4	Chr1:5442738-5442748;+	4.40877	-0.757935	6.61837	1.0644e-06	7.01114e-05	5.14581
rrp4	Chr1:13115858-13116162;+	1.38095	3.69013	6.50959	1.36618e-06	8.227e-05	5.14104
rrp4	Chr3:6557787-6558002;-	-1.15371	6.44862	-6.5568	1.2257e-06	7.67556e-05	5.13492
rrp4	Chr1:2013386-2013589;-	-1.75989	6.44007	-6.60009	1.25138e-06	7.76353e-05	5.11772
rrp4	Chr2:12980708-12980785;+	4.50491	-1.8681	6.52802	1.30949e-06	7.99391e-05	5.10052
rrp4	Chr3:7478112-7478116;+	4.48659	-2.13296	6.5842	1.15103e-06	7.42966e-05	5.10017
rrp4	Chr5:832344-832529;+	4.63176	-0.190146	6.53137	1.29945e-06	7.95078e-05	5.10015
rrp4	Chr3:9666116-9666228;-	3.48658	1.10851	6.344	2.00331e-06	0.000107964	5.08724
rrp4	Chr5:15848900-15849138;-	-2.73434	5.86972	-6.67336	1.54796e-06	8.96323e-05	5.087
rrp4	Chr5:26229454-26229581;-	2.71584	3.5419	6.55326	1.65976e-06	9.3808e-05	5.08388
rrp4	Chr4:17555752-17555833;-	2.43899	2.03236	6.38156	1.83618e-06	0.000101001	5.07355
rrp4	Chr2:15527178-15527259;-	3.3634	0.0115609	6.34532	1.99716e-06	0.000107851	5.05526
rrp4	Chr5:142680-142804;-	2.06518	3.20107	6.42632	1.65547e-06	9.3808e-05	5.05063
rrp4	Chr4:9544932-9544999;+	2.82784	0.351504	6.32699	2.08403e-06	0.000110309	5.04668
rrp4	Chr5:24128457-24128476;-	5.09182	-2.30045	6.54564	1.25751e-06	7.77004e-05	5.04245
rrp4	Chr1:7454437-7454557;+	-1.79154	1.89491	-6.3819	1.83471e-06	0.000101001	5.03588
rrp4	Chr3:544888-544895;+	3.29222	-1.90874	6.44414	1.58872e-06	9.11449e-05	5.03473
rrp4	Chr5:19632434-19632716;-	-1.58048	2.99616	-6.42916	1.64467e-06	9.35495e-05	5.03216
rrp4	Chr3:17771237-17771367;+	1.57315	1.78621	6.35247	1.96431e-06	0.000106292	5.02253
rrp4	Chr4:18023028-18023231;+	-1.02571	5.87767	-6.50118	1.3929e-06	8.3354e-05	5.01087
rrp4	Chr5:25743335-25743451;+	1.01489	5.06361	6.48641	1.44111e-06	8.50539e-05	5.00962
rrp4	Chr3:2946302-2946486;+	-1.87662	1.31776	-6.4214	1.67443e-06	9.42378e-05	5.00163
rrp4	Chr4:945528-945588;+	2.60103	-1.05517	6.33751	2.03372e-06	0.000108725	4.99454
rrp4	Chr5:6725890-6725926;-	-5.18094	3.40478	-6.74051	2.13693e-06	0.00011244	4.97112
rrp4	Chr4:10448325-10448377;+	2.00903	1.37426	6.2986	2.22625e-06	0.000115769	4.96591
rrp4	Chr1:23668111-23668141;+	4.81344	-2.23329	6.5	1.39668e-06	8.3354e-05	4.94498
rrp4	Chr1:30111051-30111125;-	-2.04873	0.557561	-6.28131	2.31768e-06	0.00011913	4.9424
rrp4	Chr4:9506078-9506268;+	3.37327	0.649141	6.40504	1.73899e-06	9.68498e-05	4.93944
rrp4	Chr5:17466895-17467021;+	3.22778	-0.250738	6.31042	2.16587e-06	0.000113514	4.93021
rrp4	Chr4:14626953-14627080;+	4.86887	0.137757	6.35509	1.9524e-06	0.000105862	4.92141
rrp4	Chr4:1354019-1354026;-	1.97963	0.56793	6.29387	2.25085e-06	0.000116368	4.90562
rrp4	Chr4:1068925-1069014;+	1.60429	2.54711	6.32413	2.09792e-06	0.000110824	4.88387
rrp4	Chr2:11163322-11163378;+	2.7814	0.611009	6.2631	2.41814e-06	0.000123339	4.88331
rrp4	Chr1:18428170-18428176;-	5.30765	-2.09619	6.45513	1.54892e-06	8.96323e-05	4.87817
rrp4	Chr1:24493759-24493848;-	-2.22119	5.99213	-6.59919	1.7005e-06	9.55036e-05	4.86792
rrp4	Chr5:1018311-1018422;+	1.76091	2.36907	6.31207	2.15754e-06	0.000113301	4.84155
rrp4	Chr5:21910435-21910557;+	-1.44798	2.75602	-6.3767	1.85695e-06	0.00010193	4.84134
rrp4	Chr3:4912341-4912625;+	-1.71422	2.85247	-6.35626	1.94711e-06	0.000105862	4.83874
rrp4	Chr1:20448015-20448076;-	4.12004	-1.49979	6.42607	1.65644e-06	9.3808e-05	4.83616
rrp4	Chr5:25044996-25045116;-	1.11825	3.33262	6.36011	1.92981e-06	0.000105495	4.83488
rrp4	Chr1:7032234-7032259;+	-4.31691	-1.41779	-6.32953	2.07176e-06	0.000109878	4.83025
rrp4	Chr5:10294143-10294284;-	4.36028	-0.936162	6.40511	1.73872e-06	9.68498e-05	4.82332
rrp4	Chr5:4443856-4444017;+	2.32047	0.9768	6.22354	2.65194e-06	0.000131989	4.81439
rrp4	Chr4:2535112-2535217;-	4.61202	-1.11021	6.43652	1.61693e-06	9.21685e-05	4.81433
rrp4	Chr5:2498697-2498773;+	4.54127	-1.33274	6.45413	1.55248e-06	8.96438e-05	4.81015
rrp4	Chr3:18349152-18349222;+	3.65401	-1.91236	6.37067	1.88311e-06	0.000103153	4.8036
rrp4	Chr5:17714091-17714179;-	2.94446	-0.741202	6.25379	2.47118e-06	0.00012533	4.7949
rrp4	Chr1:20504918-20504976;+	-4.69222	2.72778	-6.67785	2.42266e-06	0.000123339	4.79397
rrp4	Chr4:4890699-4890706;+	6.23943	-0.774886	6.35713	1.94318e-06	0.000105862	4.7875
rrp4	Chr4:13196363-13196393;+	4.13352	-2.16264	6.4564	1.54437e-06	8.96323e-05	4.78252
rrp4	Chr2:18953983-18954099;-	3.0498	-0.317244	6.23677	2.57131e-06	0.000128696	4.77867
rrp4	Chr3:3096749-3097071;-	-3.63791	-0.840181	-6.31895	2.71949e-06	0.000134766	4.77291
rrp4	Chr3:6462900-6463106;-	1.79713	1.69808	6.25642	2.45605e-06	0.0001248	4.77204
rrp4	Chr3:198176-198318;+	4.01401	-1.45317	6.33181	2.0608e-06	0.000109514	4.77154
rrp4	Chr4:16371260-16371436;-	-1.16765	8.15231	-6.40648	1.73322e-06	9.68498e-05	4.77004
rrp4	Chr2:17592148-17592192;+	1.8583	1.32162	6.2375	2.56692e-06	0.000128696	4.76374
rrp4	Chr2:18441630-18441668;-	4.11145	-1.93292	6.40397	1.74333e-06	9.68891e-05	4.7575
rrp4	Chr1:3602-3699;+	-1.32668	3.31856	-6.30636	2.18642e-06	0.000114367	4.74251
rrp4	Chr2:14235179-14235208;-	2.65561	-0.581116	6.20495	2.76972e-06	0.0001365	4.73936
rrp4	Chr1:29210197-29210211;-	2.07084	4.70977	6.44573	2.01217e-06	0.000108223	4.72521
rrp4	Chr5:20389969-20390081;+	2.26346	2.37109	6.23938	2.55568e-06	0.000128638	4.71211
rrp4	Chr1:24361238-24361367;+	1.80106	1.51928	6.18323	2.91405e-06	0.000141085	4.70121
rrp4	Chr4:13191863-13191988;+	4.1392	-0.193495	6.22699	2.63067e-06	0.000131175	4.69592
rrp4	Chr5:26462505-26462609;+	1.22644	2.96788	6.29461	2.24699e-06	0.000116368	4.69473
rrp4	Chr1:8400113-8400224;+	-1.12546	3.87348	-6.33345	2.05297e-06	0.000109514	4.69107
rrp4	Chr3:255201-255326;-	4.61299	-0.583641	6.29428	2.24872e-06	0.000116368	4.68111
rrp4	Chr2:17282011-17282064;+	4.49942	0.112694	6.2028	2.78367e-06	0.000136759	4.67423
rrp4	Chr3:2392252-2392364;+	-1.66172	1.44429	-6.2339	2.58855e-06	0.000129316	4.67397
rrp4	Chr2:1264708-1264794;-	4.32329	-0.992817	6.33918	2.02586e-06	0.000108524	4.67286
rrp4	Chr3:20347092-20347137;-	4.50389	-1.8186	6.35558	1.95019e-06	0.000105862	4.65425
rrp4	Chr3:3847488-3847601;-	1.68806	1.91803	6.174	2.97766e-06	0.000142707	4.6438
rrp4	Chr3:16526642-16526719;+	-2.86197	-1.28705	-6.14977	3.15157e-06	0.000147499	4.6414
rrp4	Chr5:921668-921886;-	2.45526	1.97356	6.16193	3.06308e-06	0.00014514	4.62799
rrp4	Chr2:19393689-19393868;+	1.64444	1.56492	6.18481	2.90328e-06	0.000140829	4.62558
rrp4	Chr3:17551131-17551179;-	4.68942	-0.983503	6.32304	2.10326e-06	0.000110886	4.62415
rrp4	Chr5:21962669-21962686;+	-3.10561	-0.400592	-6.1807	3.13484e-06	0.000146974	4.61659
rrp4	Chr1:19443380-19443642;-	-1.16892	6.57713	-6.33917	2.0259e-06	0.000108524	4.61315
rrp4	Chr5:17591429-17591579;-	-1.23487	3.23231	-6.26902	2.385e-06	0.00012212	4.61001
rrp4	Chr5:4741101-4741130;+	4.47782	-2.57015	6.33198	2.06001e-06	0.000109514	4.60952
rrp4	Chr1:180381-180393;+	3.7475	-0.487864	6.1734	2.98189e-06	0.000142707	4.60365
rrp4	Chr4:11791113-11791208;-	-1.98241	1.83727	-6.17112	2.99786e-06	0.000143066	4.5834
rrp4	Chr5:9238247-9238303;+	-2.8993	0.658411	-6.12859	3.31207e-06	0.000153931	4.57862
rrp4	Chr1:27316861-27316865;-	-3.70316	-1.66952	-6.13975	3.22652e-06	0.000150216	4.57538
rrp4	Chr5:16831296-16831370;+	3.9316	-0.504704	6.15816	3.09023e-06	0.000145908	4.57313
rrp4	Chr2:14328874-14329013;-	1.81734	1.20378	6.15825	3.08962e-06	0.000145908	4.57197
rrp4	Chr2:12188162-12188236;-	2.30373	2.02856	6.12003	3.37933e-06	0.000156511	4.56158
rrp4	Chr4:7279522-7279598;+	1.78117	1.33902	6.12392	3.34859e-06	0.000155357	4.55881
rrp4	Chr4:11155378-11155520;+	-1.36326	6.71384	-6.30091	2.2143e-06	0.000115537	4.54143
rrp4	Chr3:192783-192970;+	2.4755	0.677822	6.10931	3.46547e-06	0.000158846	4.54142
rrp4	Chr1:13146460-13146479;-	4.57246	-0.931027	6.28138	2.31728e-06	0.00011913	4.53264
rrp4	Chr1:5129447-5129592;-	-1.32573	8.5256	-6.3003	2.21745e-06	0.000115537	4.52199
rrp4	Chr1:754370-754496;+	3.78793	1.05702	6.09445	3.64294e-06	0.000164115	4.51985
rrp4	Chr4:10288837-10288972;+	4.21645	-0.195442	6.18127	2.92744e-06	0.000141477	4.51628
rrp4	Chr5:5924100-5924181;-	3.5593	-0.365477	6.11906	3.38702e-06	0.000156555	4.51171
rrp4	Chr1:8154864-8155082;+	3.50706	0.552604	6.08802	3.64327e-06	0.000164115	4.51031
rrp4	Chr3:22692725-22693065;-	-1.39669	3.96047	-6.27953	2.32732e-06	0.000119396	4.50814
rrp4	Chr3:10655335-10655384;-	1.756	1.34843	6.09045	3.62247e-06	0.000164115	4.49868
rrp4	Chr5:213312-213470;-	-2.89282	3.57087	-6.15916	3.41787e-06	0.000157204	4.49233
rrp4	Chr2:17138044-17138121;+	-1.18508	8.52895	-6.28365	2.30508e-06	0.000118941	4.47898
rrp4	Chr3:4410119-4410194;-	3.90544	-0.820321	6.1666	3.02976e-06	0.000143816	4.47361
rrp4	Chr3:4738874-4739162;-	-1.11482	9.14242	-6.26513	2.40671e-06	0.000122996	4.45779
rrp4	Chr5:6138723-6138832;-	4.08752	-1.1238	6.15362	3.12326e-06	0.000146947	4.45575
rrp4	Chr1:23650171-23650237;-	4.28013	-0.9107	6.25197	2.48168e-06	0.000125624	4.44469
rrp4	Chr3:18136135-18136280;-	3.06926	0.161313	6.06342	3.86029e-06	0.000170216	4.43755
rrp4	Chr2:8274678-8274726;+	3.68474	-1.60556	6.24716	2.5097e-06	0.000126802	4.4331
rrp4	Chr2:18108883-18109252;+	-1.20873	3.17341	-6.19478	2.83632e-06	0.000138074	4.4309
rrp4	Chr3:16557942-16558043;-	1.10939	5.12188	6.24034	2.54994e-06	0.000128591	4.42648
rrp4	Chr4:13152836-13152930;-	3.68926	-0.210215	6.08012	3.71156e-06	0.000165851	4.42467
rrp4	Chr2:6533338-6533869;+	2.50782	4.87499	6.41882	2.81663e-06	0.000137618	4.42005
rrp4	Chr2:1419496-1419574;-	-2.04708	2.81914	-6.2036	3.00592e-06	0.000143194	4.41487
rrp4	Chr4:13725318-13725377;-	6.09175	-1.34144	6.21145	2.72796e-06	0.000134766	4.41409
rrp4	Chr1:27691973-27692121;+	4.00918	-0.261508	6.212	2.72442e-06	0.000134766	4.40901
rrp4	Chr3:6229350-6229475;-	1.83722	1.22397	6.05182	3.96717e-06	0.000174066	4.4073
rrp4	Chr5:20637361-20637406;+	5.47643	-0.781171	6.1964	2.82562e-06	0.000137804	4.39648
rrp4	Chr3:16447246-16447358;+	5.02038	-0.76109	6.18478	2.90347e-06	0.000140829	4.3912
rrp4	Chr4:17244915-17244960;-	4.91957	-1.61818	6.1997	2.80392e-06	0.000137445	4.39061
rrp4	Chr5:25191003-25191029;+	5.54606	-1.25127	6.20439	2.77329e-06	0.0001365	4.3831
rrp4	Chr1:29768694-29768798;-	1.41881	2.3139	6.09151	3.61349e-06	0.000164115	4.37989
rrp4	Chr5:4443634-4443732;-	4.22434	-1.50679	6.17675	2.95855e-06	0.000142464	4.37512
rrp4	Chr2:8093216-8093443;+	-1.35418	2.8809	-6.16768	3.0221e-06	0.000143709	4.37082
rrp4	Chr4:8100597-8100694;+	3.89118	-0.72539	6.06944	3.80602e-06	0.00016838	4.36563
rrp4	Chr5:23409379-23409464;-	1.72692	2.85876	6.14759	3.16776e-06	0.000147997	4.3624
rrp4	Chr5:21808735-21808837;-	1.18534	3.35242	6.15626	3.10399e-06	0.000146299	4.35803
rrp4	Chr3:20737527-20737606;-	3.36333	-0.646088	6.0791	3.7205e-06	0.000165973	4.35607
rrp4	Chr4:10957957-10958097;-	3.91243	0.404323	6.04866	3.99687e-06	0.000175081	4.34737
rrp4	Chr3:19475041-19475142;+	1.54985	1.95755	6.08745	3.6481e-06	0.000164115	4.3448
rrp4	Chr5:14089888-14090038;-	-2.52772	1.71837	-6.00904	4.3882e-06	0.00018777	4.34075
rrp4	Chr5:18093426-18093499;+	1.85591	1.78599	6.02979	4.17861e-06	0.000181552	4.33945
rrp4	Chr2:18595351-18595451;+	4.64767	-2.30119	6.19908	2.80795e-06	0.000137445	4.33278
rrp4	Chr2:18832553-18832619;-	1.96157	0.929484	6.02704	4.2058e-06	0.000182436	4.32498
rrp4	Chr3:23169041-23169134;-	2.66116	0.606362	5.99699	4.51476e-06	0.00019057	4.3103
rrp4	Chr1:18389059-18389072;-	3.17451	-0.387559	5.99973	4.48568e-06	0.000190549	4.30713
rrp4	Chr5:7607757-7607904;+	1.59022	2.15105	6.06249	3.8688e-06	0.00017031	4.30109
rrp4	Chr5:25271908-25271952;+	3.95284	-1.21843	6.07751	3.73442e-06	0.000166064	4.29587
rrp4	Chr4:9393384-9393576;-	-1.49656	4.33347	-6.17296	2.98498e-06	0.000142707	4.29398
rrp4	Chr2:15874659-15874761;-	2.21975	0.993504	5.99836	4.50022e-06	0.00019057	4.29386
rrp4	Chr4:14738200-14738303;-	1.37141	3.56124	6.11843	3.39201e-06	0.000156555	4.29172
rrp4	Chr4:17555466-17555549;-	2.92794	1.31041	6.00211	4.4605e-06	0.000190301	4.2871
rrp4	Chr1:16786691-16786825;-	1.10854	4.40213	6.1521	3.13447e-06	0.000146974	4.28146
rrp4	Chr2:8477366-8477423;-	-3.40326	3.35248	-6.39412	3.78011e-06	0.000167791	4.24569
rrp4	Chr4:12724864-12724946;+	3.18616	-0.06528	5.96423	4.87815e-06	0.000202072	4.24056
rrp4	Chr3:10465506-10465607;+	1.06984	3.48647	6.11592	3.41206e-06	0.000157204	4.23992
rrp4	Chr4:15848282-15848574;-	-1.25714	5.95549	-6.17877	2.9446e-06	0.000142049	4.23163
rrp4	Chr1:18177383-18177477;+	3.89252	-2.32891	6.17488	2.97156e-06	0.000142707	4.22551
rrp4	Chr1:6763913-6763999;+	-2.84417	3.74936	-6.34011	3.66809e-06	0.000164737	4.22477
rrp4	Chr5:6035580-6035685;+	1.37656	5.00988	6.14632	3.17718e-06	0.000148177	4.21697
rrp4	Chr5:17475020-17475025;+	3.15988	0.548654	5.96006	4.9265e-06	0.000203759	4.21667
rrp4	Chr5:25980187-25980347;+	1.14161	3.53755	6.08836	3.64032e-06	0.000164115	4.21379
rrp4	Chr5:3404535-3404612;-	-1.82433	0.395265	-5.98045	4.69463e-06	0.00019662	4.19729
rrp4	Chr3:19013364-19013640;+	2.01337	4.43686	6.13943	3.64533e-06	0.000164115	4.19293
rrp4	Chr2:19100402-19100440;+	3.84793	-0.476632	5.99728	4.51175e-06	0.00019057	4.18378
rrp4	Chr5:22677471-22677546;+	4.03632	-0.100551	5.95359	5.00253e-06	0.000205877	4.18022
rrp4	Chr4:13676961-13677005;-	4.3422	-1.58739	6.10722	3.48249e-06	0.000159352	4.17668
rrp4	Chr4:17047457-17047546;-	4.63562	-1.56204	6.10514	3.49957e-06	0.00015986	4.17464
rrp4	Chr1:12083887-12083892;+	2.34951	-1.35193	5.93529	5.22394e-06	0.000212114	4.1736
rrp4	Chr5:267100-267158;+	2.09129	-0.0881276	5.93205	5.26414e-06	0.000213422	4.1662
rrp4	Chr4:74245-74283;+	4.00807	-1.49636	6.02493	4.2267e-06	0.000182748	4.16261
rrp4	Chr3:1378596-1378692;+	4.10097	-1.13158	6.11256	3.43909e-06	0.000157908	4.16155
rrp4	Chr2:11159485-11159609;+	2.50511	1.6429	5.97086	4.80229e-06	0.000199549	4.15892
rrp4	Chr5:7489326-7489436;+	-4.17223	2.92571	-6.31022	4.7029e-06	0.000196645	4.14774
rrp4	Chr1:7454176-7454320;+	-1.94948	2.27582	-6.01381	4.33911e-06	0.0001864	4.13899
rrp4	Chr1:2444027-2444127;+	1.14538	2.34629	5.99713	4.51335e-06	0.00019057	4.13205
rrp4	Chr1:1477559-1477645;+	4.32959	-1.07699	6.07745	3.73498e-06	0.000166064	4.13196
rrp4	Chr3:22349478-22349507;+	-1.68904	0.836777	-5.94921	5.05461e-06	0.00020618	4.11548
rrp4	Chr1:26163191-26163240;-	-4.54618	-2.35372	-5.97042	5.67035e-06	0.000224688	4.11363
rrp4	Chr2:13647781-13647881;+	1.77969	2.19228	6.01712	4.3053e-06	0.000185545	4.10851
rrp4	Chr4:12724695-12724837;+	2.31368	0.168283	5.92377	5.36846e-06	0.000216657	4.10658
rrp4	Chr3:21696246-21696342;+	4.47503	-0.923237	6.07106	3.79152e-06	0.000168017	4.1008
rrp4	Chr3:6244817-6244826;-	2.757	0.387414	5.90077	5.66923e-06	0.000224688	4.09557
rrp4	Chr4:13333467-13333500;-	2.35492	-0.0932084	5.89958	5.68521e-06	0.000224688	4.09328
rrp4	Chr2:1708855-1708965;-	1.67397	2.36625	5.96744	4.84132e-06	0.000200858	4.0735
rrp4	Chr1:23855407-23855623;-	-1.55601	3.78114	-6.02308	4.24518e-06	0.00018325	4.05982
rrp4	Chr3:3239180-3239240;+	-1.50083	2.09583	-5.98042	4.69495e-06	0.00019662	4.05483
rrp4	Chr1:26742994-26743160;+	1.15645	6.17894	6.10082	3.5353e-06	0.000161216	4.0544
rrp4	Chr4:15074710-15074738;+	2.49499	0.0497566	5.8886	5.83531e-06	0.000228775	4.05239
rrp4	Chr1:9079651-9079661;-	-2.97542	0.0692703	-5.93638	5.61114e-06	0.00022375	4.04236
rrp4	Chr5:21391379-21391510;-	1.04476	5.90817	6.0908	3.61955e-06	0.000164115	4.03705
rrp4	Chr1:6567956-6568228;+	-1.31853	7.48808	-6.08134	3.70089e-06	0.000165652	4.02674
rrp4	Chr1:17834989-17835193;+	-1.08345	3.84243	-6.0445	4.03624e-06	0.000175939	4.02199
rrp4	Chr3:5755785-5755978;+	-1.25573	4.17404	-6.04675	4.0149e-06	0.000175583	4.02121
rrp4	Chr4:842209-842287;+	4.14174	-2.58879	5.98865	4.60459e-06	0.000193749	4.01734
rrp4	Chr5:8674639-8674721;-	4.50208	-2.23728	6.02603	4.21578e-06	0.000182572	4.01408
rrp4	Chr1:659714-659853;-	-2.43986	6.10485	-6.29132	4.07037e-06	0.000177137	4.00672
rrp4	Chr4:6352886-6352935;+	2.90451	-0.449384	5.86143	6.22415e-06	0.000239945	4.00087
rrp4	Chr1:23610256-23610388;-	1.83032	1.6775	5.8919	5.78978e-06	0.000227808	3.9994
rrp4	Chr1:2128207-2128228;-	4.15503	-1.72774	6.04522	4.02932e-06	0.000175925	3.99791
rrp4	Chr5:21399480-21399524;+	-2.18365	1.0531	-5.92314	5.37643e-06	0.000216657	3.98911
rrp4	Chr4:1528934-1529192;-	1.09946	3.11713	5.97555	4.74937e-06	0.000197658	3.98805
rrp4	Chr1:20101300-20101608;+	-1.08839	5.27106	-6.06532	3.84309e-06	0.000169738	3.9818
rrp4	Chr5:4866221-4866255;+	1.99653	1.34321	5.90309	5.63809e-06	0.000224154	3.98019
rrp4	Chr4:2015612-2015616;-	6.48979	-1.33013	5.9975	4.73009e-06	0.000197472	3.9765
rrp4	Chr2:17867519-17867598;-	2.03246	0.971473	5.86299	6.20108e-06	0.000239401	3.96639
rrp4	Chr4:8014049-8014102;+	2.94766	-0.285636	5.8497	6.40003e-06	0.00024566	3.96583
rrp4	Chr1:18543737-18543900;-	1.62108	2.37523	5.94656	5.08642e-06	0.000207161	3.95951
rrp4	Chr2:9273499-9273508;-	4.43426	-2.29105	6.00866	4.39211e-06	0.00018777	3.94664
[truncated: 11,732 more rows]

## Sheet: CAGE_gene-level
Supplemental Data. Thieffry et al. (2022). Plant Cell.
coefficient	geneID	log2FC	AveExpr	t	P.Value	adj.P.Val	B
hen2	AT5G35935	3.70132	1.75408	14.5944	1.14666e-12	2.17109e-08	17.9795
hen2	AT1G04295	2.25953	3.43811	11.6836	8.32994e-11	7.88596e-07	14.7243
hen2	AT1G14640	1.85323	5.55148	11.1292	2.06291e-10	1.30197e-06	13.9811
hen2	AT2G06990	-1.87539	4.59858	-9.14699	7.00098e-09	2.23831e-05	10.5794
hen2	AT3G25495	1.66937	6.06009	9.0487	8.44153e-09	2.28331e-05	10.3926
hen2	AT5G23065	2.78415	2.04219	9.14011	7.09299e-09	2.23831e-05	10.1994
hen2	AT2G42330	1.78485	6.24342	8.75556	1.48583e-08	3.2568e-05	9.83483
hen2	AT3G15010	1.36008	6.45691	8.70214	1.64904e-08	3.2568e-05	9.7248
hen2	AT5G53930	1.43247	4.7668	8.68058	1.72008e-08	3.2568e-05	9.69768
hen2	AT1G20691	1.98921	5.81116	8.59489	2.03517e-08	3.50309e-05	9.52411
hen2	AT3G10282	4.9865	0.494935	9.61181	2.93763e-09	1.39053e-05	9.26713
hen2	AT4G13495	2.17927	8.24241	8.21481	4.56328e-08	6.64624e-05	8.7298
hen2	AT2G18440	1.92208	7.29583	8.04608	6.11532e-08	7.71917e-05	8.42833
hen2	AT3G13277	2.04198	4.5134	7.96872	7.16421e-08	8.47795e-05	8.31348
hen2	AT1G61580	-1.58575	5.15327	-7.85944	8.97171e-08	9.99238e-05	8.05199
hen2	AT3G13190	1.06191	3.50842	7.44452	2.13893e-07	0.000199612	7.24157
hen2	AT3G27906	1.048	5.19743	7.42829	2.21392e-07	0.000199612	7.1666
hen2	AT3G28140	2.04566	4.38467	7.38304	2.44198e-07	0.000210165	7.09611
hen2	AT1G53480	-6.3736	0.526959	-8.12413	5.21679e-08	7.05534e-05	7.07721
hen2	AT1G12013	1.66866	2.85719	7.28267	3.02061e-07	0.000238301	6.91555
hen2	AT1G04000	1.25709	4.18142	7.28573	3.00088e-07	0.000238301	6.90444
hen2	AT2G07042	3.32093	0.994348	7.51673	1.83572e-07	0.000182934	6.89408
hen2	AT1G03610	-1.27118	4.4769	-7.1558	3.96881e-07	0.000278317	6.56225
hen2	AT1G08300	1.5794	5.17625	7.09191	4.55741e-07	0.000308178	6.46876
hen2	AT5G57565	1.90736	4.37462	7.07265	4.75185e-07	0.000310247	6.45957
hen2	AT1G06925	5.02894	-1.69202	8.22721	4.23447e-08	6.64624e-05	6.34176
hen2	AT2G12461	1.42909	1.95466	7.00818	5.46732e-07	0.000345061	6.31713
hen2	AT4G30972	2.61858	0.625875	7.24395	3.28235e-07	0.000248592	6.2302
hen2	AT1G79245	2.37987	8.60433	6.93668	8.55592e-07	0.000508698	5.84612
hen2	AT5G02060	1.42067	3.76797	6.75415	9.55189e-07	0.000548047	5.79597
hen2	AT2G15050	1.27765	6.891	6.8018	8.59741e-07	0.000508698	5.79564
hen2	AT1G47915	4.53603	-1.291	7.71817	1.20288e-07	0.000126529	5.78612
hen2	AT3G07010	1.24464	3.56614	6.69196	1.09641e-06	0.00061057	5.66276
hen2	AT5G23600	1.55373	2.24597	6.5905	1.37442e-06	0.00071041	5.42157
hen2	AT5G24155	1.95999	4.60271	6.61305	1.38825e-06	0.00071041	5.38407
hen2	AT2G42485	1.15553	4.03979	6.57372	1.42694e-06	0.000710992	5.37431
hen2	AT3G14735	4.96469	0.223238	7.19942	3.61237e-07	0.000263064	5.29289
hen2	AT3G12070	1.7836	1.95375	6.48073	1.75769e-06	0.000853337	5.18433
hen2	AT1G77230	1.23299	3.86651	6.35379	2.34037e-06	0.0010808	4.89967
hen2	AT5G28262	2.21242	1.84466	6.26769	2.84526e-06	0.00118147	4.71173
hen2	AT3G51970	1.23599	4.43718	6.2767	2.78758e-06	0.00118147	4.7083
hen2	AT1G19396	1.38062	3.85603	6.25035	2.95972e-06	0.00118147	4.68081
hen2	AT4G36690	1.00602	8.30013	6.282	2.75417e-06	0.00118147	4.65123
hen2	AT4G32990	3.04108	0.750557	6.25001	2.96202e-06	0.00118147	4.52166
hen2	AT4G23190	-1.01858	6.82097	-6.17691	3.49936e-06	0.00129915	4.42459
hen2	AT5G25280	1.67957	9.81382	6.13699	3.87872e-06	0.00135999	4.35135
hen2	AT1G52618	2.73747	0.307292	6.22933	3.10483e-06	0.00118147	4.33027
hen2	AT3G62050	1.34326	3.20006	6.0583	4.59233e-06	0.00158093	4.28704
hen2	AT2G05914	-3.50622	0.0519886	-6.14761	3.74177e-06	0.00133673	4.23463
hen2	AT3G58795	5.37325	-1.75262	6.65467	1.19118e-06	0.000644397	4.21794
hen2	AT1G80840	-1.63047	8.03411	-6.03608	5.08206e-06	0.00165903	4.03879
hen2	AT1G76892	2.23924	0.0649687	6.04396	4.74633e-06	0.00160477	4.01766
hen2	AT5G38344	1.53481	2.60733	5.92431	6.25516e-06	0.00191025	4.00774
hen2	AT1G44125	1.11003	4.43784	5.95766	5.79103e-06	0.00182746	3.97087
hen2	AT3G26742	4.50409	-0.707394	6.2272	3.11997e-06	0.00118147	3.94504
hen2	AT4G16680	1.63676	4.58336	5.93517	6.10713e-06	0.00189561	3.9225
hen2	AT3G19250	1.14031	3.83886	5.89036	6.76667e-06	0.00203365	3.87922
hen2	AT1G71528	1.18858	4.12372	5.87401	7.02815e-06	0.00207924	3.7838
hen2	AT4G35680	1.26534	1.80693	5.81496	8.06125e-06	0.00229414	3.78009
hen2	AT1G68935	1.26488	3.8577	5.85965	7.26625e-06	0.0021166	3.75782
hen2	AT5G13250	1.37218	2.82116	5.81194	8.11806e-06	0.00229414	3.75358
hen2	AT3G01316	2.86325	0.375698	5.96007	5.75878e-06	0.00182746	3.64986
hen2	AT5G09445	1.43264	2.05486	5.74717	9.4402e-06	0.0024485	3.62945
hen2	AT2G15080	2.30565	5.02004	5.8972	8.72875e-06	0.00239522	3.56762
hen2	AT3G12150	-1.05	3.91987	-5.8025	8.29846e-06	0.00231063	3.56083
hen2	AT3G05625	-1.00912	3.19227	-5.76229	9.11321e-06	0.00242682	3.55394
hen2	AT5G04220	1.99273	0.394663	5.728	9.87228e-06	0.00249229	3.53663
hen2	AT3G25020	1.37849	4.23088	5.7657	9.04108e-06	0.00242682	3.52042
hen2	AT3G28100	1.6089	4.053	5.72919	9.84482e-06	0.00249229	3.48608
hen2	AT1G18570	-1.22489	6.23286	-5.7569	9.22841e-06	0.00242682	3.45529
hen2	AT3G30720	-3.51453	2.26435	-5.70089	1.15384e-05	0.00269713	3.42432
hen2	AT2G31150	1.15059	5.86848	5.71472	1.01833e-05	0.00250402	3.34082
hen2	AT3G04160	1.89188	4.71723	5.69805	1.14219e-05	0.00269713	3.32895
hen2	AT2G26211	2.45608	1.67861	5.58827	1.36944e-05	0.00308678	3.2794
hen2	AT1G20015	2.34373	3.09505	5.65631	1.30713e-05	0.00298184	3.27359
hen2	AT3G16160	2.43277	0.0638558	5.72123	1.00296e-05	0.00249869	3.26347
hen2	AT5G01715	1.9568	-0.0524103	5.68016	1.10401e-05	0.002646	3.24701
hen2	AT1G53490	-2.55532	2.50313	-5.57821	1.52033e-05	0.00323437	3.17257
hen2	AT3G18217	2.20745	1.87509	5.53825	1.54038e-05	0.00324062	3.1691
hen2	AT1G61275	2.17	3.93134	5.59541	1.45157e-05	0.00323341	3.1671
hen2	AT1G49860	-1.97095	1.83066	-5.56368	1.47537e-05	0.00323437	3.15767
hen2	AT3G56830	1.46814	2.77572	5.50226	1.67668e-05	0.00348859	3.0201
hen2	AT1G12290	1.77137	1.41508	5.47035	1.80774e-05	0.0037204	3.01873
hen2	AT5G10140	-4.1263	-2.61829	-6.02016	5.01355e-06	0.00165903	3.00129
hen2	AT5G15022	1.88353	1.37893	5.39139	2.17873e-05	0.00434233	2.8417
hen2	AT5G57780	1.63271	1.16854	5.38183	2.22861e-05	0.00435016	2.8195
hen2	AT5G45469	1.4562	4.84425	5.45717	1.8667e-05	0.00380044	2.79958
hen2	AT5G07571	1.39386	2.49877	5.34349	2.44064e-05	0.00466778	2.69216
hen2	AT5G38040	1.64424	0.621265	5.30024	2.70448e-05	0.00506997	2.59877
hen2	AT2G05290	2.25714	1.32632	5.23704	3.14307e-05	0.0057222	2.49406
hen2	AT1G50190	1.94155	-0.194199	5.22367	3.24473e-05	0.00585102	2.35126
hen2	AT5G44286	4.17949	-0.539862	5.43162	1.98095e-05	0.00399014	2.33684
hen2	AT5G66270	1.15667	3.75354	5.21504	3.31217e-05	0.00591628	2.30326
hen2	AT4G23205	1.47472	2.01139	5.11737	4.1815e-05	0.00685005	2.2331
hen2	AT1G52100	2.40634	3.41033	5.15215	4.17745e-05	0.00685005	2.20335
hen2	AT1G79529	1.53071	1.64124	5.1086	4.27009e-05	0.00685005	2.18301
hen2	AT5G03010	1.77644	0.222768	5.16	3.77667e-05	0.006612	2.17014
hen2	AT5G18255	1.14686	5.0456	5.197	3.45768e-05	0.00611847	2.16481
hen2	AT2G32530	-1.32616	1.57375	-5.10615	4.29515e-05	0.00685005	2.14531
hen2	AT3G26230	-1.23478	2.5451	-5.13565	4.00282e-05	0.00682787	2.14475
hen2	AT1G41875	4.16548	-0.866235	5.36941	2.29517e-05	0.00443437	2.10235
hen2	AT5G26270	-1.31497	3.83791	-5.13627	3.99686e-05	0.00682787	2.08379
hen2	AT1G49610	2.16407	0.394576	5.09513	4.40983e-05	0.00692095	2.06113
hen2	AT1G03506	1.16055	4.15509	5.11087	4.24691e-05	0.00685005	2.04853
hen2	AT1G15002	1.60275	3.27628	5.07292	4.65039e-05	0.00715858	2.03363
hen2	AT3G59070	2.17876	0.653896	5.0276	5.18351e-05	0.00766754	1.99579
hen2	AT1G24580	-2.9867	-2.34403	-5.05907	5.49457e-05	0.00806466	1.98537
hen2	AT1G62300	-1.36285	5.80709	-5.11518	4.30525e-05	0.00685005	1.93006
hen2	AT2G31902	1.14686	4.44929	5.05975	4.79936e-05	0.00732456	1.90901
hen2	AT4G25110	-1.18417	3.39097	-5.05661	4.83559e-05	0.00732456	1.89616
hen2	AT1G36180	1.38391	2.89387	4.97753	5.84471e-05	0.00839196	1.84894
hen2	AT1G03935	1.15177	3.5315	4.98597	5.72757e-05	0.00834199	1.82535
hen2	AT3G25510	1.92495	1.95292	4.90995	6.87468e-05	0.00957096	1.77233
hen2	AT3G63052	3.99424	-0.475407	5.15671	3.80642e-05	0.006612	1.75671
hen2	AT1G79120	1.17595	2.34961	4.91829	6.73824e-05	0.00945051	1.75589
hen2	AT3G29644	2.01158	1.2704	4.89505	7.12539e-05	0.0098476	1.7365
hen2	AT1G55120	-1.20223	1.27995	-4.88477	7.30371e-05	0.0100209	1.67578
hen2	AT1G62310	1.24324	3.7375	4.92432	6.64135e-05	0.00938413	1.63919
hen2	AT5G07150	-1.66864	-0.267615	-4.849	7.96021e-05	0.0107656	1.63559
hen2	AT1G19020	-1.06018	7.5238	-4.97712	5.85053e-05	0.00839196	1.6111
hen2	AT1G35255	2.16988	0.398886	4.80453	8.85999e-05	0.0114901	1.45243
hen2	AT2G18735	1.36248	1.82081	4.76485	9.7492e-05	0.0124724	1.4265
hen2	AT1G35513	2.03117	1.35894	4.72813	0.000106521	0.0129287	1.36244
hen2	AT1G26208	1.24031	5.38758	4.87129	7.59721e-05	0.0103486	1.35845
hen2	AT5G55790	2.565	-0.807546	4.82912	8.35033e-05	0.0110554	1.3561
hen2	AT3G61950	1.73119	1.37805	4.69929	0.0001142	0.0136852	1.29845
hen2	AT2G38470	-1.12053	8.08462	-4.83359	8.26096e-05	0.011015	1.25446
hen2	AT2G19572	1.01424	3.00431	4.74263	0.00010286	0.0125648	1.24683
hen2	AT3G12835	2.2801	0.73776	4.67599	0.00012081	0.0141198	1.24319
hen2	AT1G32570	1.99856	0.142731	4.69541	0.000115274	0.013727	1.23243
hen2	AT3G51180	1.59169	4.47258	4.76734	0.000100542	0.0125648	1.21175
hen2	AT1G78750	1.2514	2.32603	4.66878	0.000122931	0.0142796	1.1834
hen2	AT4G08868	3.35085	-0.306693	4.75547	9.97215e-05	0.0125648	1.17952
hen2	AT2G36970	-1.36242	3.42151	-4.76261	0.00010096	0.0125648	1.12573
hen2	AT1G24880	1.59755	0.455125	4.62711	0.000135954	0.0152316	1.11969
hen2	AT1G09421	1.71951	2.14384	4.62756	0.000135807	0.0152316	1.11885
hen2	AT1G16750	1.2548	2.95658	4.68823	0.000117292	0.0138801	1.10004
hen2	AT2G04460	-2.39438	0.0566084	-4.62717	0.000135933	0.0152316	1.09265
hen2	AT4G27590	3.30761	-1.09081	4.81793	8.5786e-05	0.0112019	1.04719
hen2	AT1G22330	1.00092	2.85942	4.65819	0.000126118	0.0145605	1.04575
hen2	AT4G34140	1.03815	3.0733	4.65267	0.000127811	0.0146664	1.03845
hen2	AT4G12200	1.37008	1.37474	4.53407	0.00017026	0.0179095	0.936271
hen2	AT3G23110	2.22717	3.20187	4.656	0.000147666	0.0162553	0.913508
hen2	AT1G01490	1.02668	5.82331	4.68438	0.000118387	0.0139226	0.905552
hen2	AT3G28880	1.52366	1.55156	4.49654	0.000186451	0.0193971	0.854865
hen2	AT1G72930	-1.42662	0.970775	-4.49375	0.000187714	0.0194217	0.839015
hen2	AT5G06860	-1.00479	6.77879	-4.63849	0.000132265	0.0150862	0.790661
hen2	AT5G11470	1.72207	1.45957	4.45745	0.000204962	0.0206291	0.748013
hen2	AT4G25260	1.05489	3.5823	4.54404	0.000166202	0.017638	0.745677
hen2	AT5G20230	-1.36649	9.2656	-4.61348	0.000147512	0.0162553	0.720694
hen2	AT3G25013	1.13379	2.51103	4.46427	0.000201605	0.0204127	0.695946
hen2	AT4G13575	1.81536	4.19853	4.5956	0.000166748	0.017638	0.6958
hen2	AT5G59660	1.28371	2.00638	4.45307	0.000207145	0.0206425	0.695322
hen2	AT4G27460	-1.1608	0.677331	-4.41516	0.000227068	0.0217518	0.669264
hen2	AT1G04800	1.26057	5.2081	4.58098	0.000156141	0.0170889	0.665069
hen2	AT2G01930	1.49039	3.76867	4.52686	0.000177848	0.0186043	0.662619
hen2	AT5G17830	2.13954	-0.232634	4.43951	0.000214061	0.0211096	0.631145
hen2	AT2G33060	1.60337	2.64575	4.43164	0.000218183	0.0214046	0.612148
hen2	AT3G11591	1.48395	0.93387	4.38673	0.00024326	0.0230294	0.61128
hen2	AT1G15045	4.44999	-2.66878	4.554	0.000162349	0.0173997	0.594028
hen2	AT1G54100	-1.02341	6.04617	-4.55547	0.000161669	0.0173997	0.587199
hen2	AT1G20130	2.30103	-0.300468	4.41444	0.000227467	0.0217518	0.570281
hen2	AT5G46470	1.01836	4.00473	4.47698	0.000195492	0.0199157	0.569742
hen2	AT1G24147	-1.7952	1.40836	-4.40994	0.000233114	0.0221798	0.545186
hen2	AT5G43570	1.4605	1.15016	4.37272	0.000251656	0.023335	0.514201
hen2	AT5G51910	1.17929	1.55959	4.3492	0.000266414	0.0240363	0.490271
hen2	AT2G22482	1.7685	0.862201	4.34782	0.000267309	0.0240363	0.485987
hen2	AT5G26200	-1.52702	3.19113	-4.53709	0.000188835	0.0194316	0.479502
hen2	AT3G44690	1.0758	2.66928	4.38072	0.000246827	0.0232509	0.465937
hen2	AT1G02920	-1.68707	6.15546	-4.5434	0.000195644	0.0199157	0.437395
hen2	AT5G54145	1.58857	2.3615	4.35546	0.000262407	0.0238867	0.417086
hen2	AT2G28056	1.96387	0.179596	4.26147	0.000329524	0.0278831	0.339094
hen2	AT1G13880	1.12389	2.13858	4.27783	0.000316717	0.0271345	0.280112
hen2	AT5G64572	1.17636	3.361	4.33001	0.0002791	0.0249268	0.243201
hen2	AT2G46310	1.34596	1.94512	4.23827	0.000348586	0.0290755	0.237968
hen2	AT1G57840	3.04196	-1.60924	4.37621	0.000249537	0.023335	0.226642
hen2	AT1G59960	-1.11667	4.41089	-4.37133	0.00025265	0.023335	0.199214
hen2	AT4G36791	2.31528	0.689238	4.20071	0.000381798	0.0310256	0.197968
hen2	AT1G31240	1.68379	1.22129	4.20088	0.000381637	0.0310256	0.192256
hen2	AT5G44420	-2.83474	2.19497	-4.36034	0.000325156	0.027732	0.12981
hen2	AT5G01540	-1.74359	3.657	-4.23729	0.000357471	0.0295561	0.120212
hen2	AT2G13130	1.031	2.1473	4.2069	0.000376117	0.0308286	0.10748
hen2	AT4G14780	2.91039	-1.16418	4.23071	0.00035503	0.029483	0.0759566
hen2	AT1G16960	1.60865	2.5721	4.19045	0.000391404	0.0316703	0.0701159
hen2	AT5G60210	1.02359	3.49791	4.26104	0.000329873	0.0278831	0.0679026
hen2	AT4G35940	2.05801	2.37147	4.16558	0.000423085	0.0338444	0.0610569
hen2	AT1G33030	-1.60249	1.76662	-4.10534	0.000481029	0.0370236	-0.0232113
hen2	AT4G03430	1.22042	6.84192	4.30144	0.000311098	0.0267742	-0.0388782
hen2	AT4G02430	1.10302	2.58283	4.1387	0.000443684	0.0349145	-0.0673758
hen2	AT5G45150	2.04004	-0.753047	4.10918	0.000476566	0.0368298	-0.087283
hen2	AT1G66173	2.27543	0.139948	4.07257	0.000520742	0.0392818	-0.0903921
hen2	AT2G15292	1.14817	3.39252	4.16356	0.000417755	0.0336586	-0.115459
hen2	AT1G49700	2.18348	-0.351842	4.04363	0.000558529	0.041965	-0.162832
hen2	AT1G03746	2.17031	-0.436053	4.03025	0.000576916	0.0426692	-0.181117
hen2	AT2G41312	1.63554	1.04215	4.02608	0.00058276	0.0429338	-0.210536
hen2	AT1G34180	-1.75106	0.451305	-3.99521	0.000627944	0.0457288	-0.247929
hen2	AT4G10200	2.06854	-0.413667	3.97196	0.000664256	0.0474604	-0.312597
hen2	AT3G28930	-1.24971	4.26822	-4.14015	0.000452545	0.0352097	-0.323474
hen2	AT1G72645	1.30708	2.28602	4.03044	0.000576644	0.0426692	-0.328789
hen2	AT1G07885	2.04374	1.44631	4.01448	0.000622712	0.0455229	-0.331512
hen2	AT3G13724	3.15958	-0.68189	4.01763	0.000594797	0.0436507	-0.332885
hen2	AT1G56060	-2.64173	2.91418	-3.94737	0.000709248	0.0495432	-0.346693
hen2	AT5G64770	1.1425	3.27632	4.03077	0.000576188	0.0426692	-0.427557
hen2	AT2G32295	1.0601	2.24568	3.97838	0.000654029	0.0470851	-0.514144
hen2	AT2G30760	3.11424	-1.87665	3.94341	0.000711722	0.0495432	-0.564861
hen2	AT1G43886	1.28969	3.70578	3.97691	0.000658389	0.0472195	-0.570777
hen2	AT2G38270	-1.04072	6.30208	-3.95159	0.000710839	0.0495432	-0.862038
rrp4	AT1G03610	-3.05042	4.4769	-16.1884	1.46207e-13	2.76829e-09	20.9233
rrp4	AT3G25495	2.79564	6.06009	14.9839	6.81664e-13	6.45332e-09	19.49
rrp4	AT1G14640	2.32824	5.55148	14.1002	2.25565e-12	1.42362e-08	18.2967
rrp4	AT2G42330	2.71464	6.24342	13.1624	8.59993e-12	4.07078e-08	17.0962
rrp4	AT3G15010	1.93085	6.45691	12.2052	3.6517e-11	1.23869e-07	15.7204
rrp4	AT3G19250	2.26346	3.83886	12.1518	3.96842e-11	1.23869e-07	15.5198
rrp4	AT1G04295	2.31756	3.43811	12.0603	4.5795e-11	1.23869e-07	15.3426
rrp4	AT1G72360	-2.76203	2.40396	-11.829	6.60094e-11	1.38869e-07	15.0247
rrp4	AT1G36180	3.10995	2.89387	11.8457	6.42806e-11	1.38869e-07	14.924
rrp4	AT5G24155	3.38831	4.60271	11.42	1.47759e-10	2.79767e-07	14.3371
rrp4	AT3G22060	-3.11906	2.77718	-11.1945	1.85084e-10	3.1858e-07	13.5999
rrp4	AT2G12461	2.10878	1.95466	10.7801	3.71387e-10	5.85986e-07	13.1112
rrp4	AT3G13277	2.51827	4.5134	9.96013	1.55928e-09	2.27103e-06	12.0278
rrp4	AT3G04160	3.24872	4.71723	9.89606	2.14594e-09	2.90223e-06	11.7438
rrp4	AT4G36690	1.56367	8.30013	9.60394	2.9805e-09	3.76219e-06	11.4118
rrp4	AT5G65207	-3.25737	4.06178	-9.64722	3.95576e-09	4.40579e-06	11.1595
rrp4	AT5G02060	1.94224	3.76797	9.45138	3.95235e-09	4.40579e-06	11.1232
rrp4	AT2G15050	1.78386	6.891	9.37277	4.57617e-09	4.56027e-06	10.984
rrp4	AT2G21185	-1.5925	2.528	-9.28894	5.3547e-09	5.06929e-06	10.8403
rrp4	AT3G27906	1.29464	5.19743	9.22487	6.04154e-09	5.23086e-06	10.715
rrp4	AT5G06860	-1.99888	6.77879	-9.22169	6.0779e-09	5.23086e-06	10.6991
rrp4	AT5G53930	1.50113	4.7668	9.14028	7.09079e-09	5.83726e-06	10.5623
rrp4	AT1G19396	1.95704	3.85603	9.06792	8.13745e-09	6.41977e-06	10.4299
rrp4	AT3G07010	1.63448	3.56614	8.98739	9.49256e-09	6.95484e-06	10.2757
rrp4	AT4G13495	2.41651	8.24241	9.01441	9.55032e-09	6.95484e-06	10.2669
rrp4	AT1G10140	-1.84377	4.44507	-8.90292	1.11669e-08	7.81709e-06	10.1069
rrp4	AT4G23190	-1.48033	6.82097	-8.88499	1.15601e-08	7.81709e-06	10.0758
rrp4	AT3G26230	-2.39686	2.5451	-8.8373	1.2677e-08	8.27674e-06	9.95912
rrp4	AT2G18440	2.12232	7.29583	8.80726	1.34374e-08	8.48076e-06	9.91831
rrp4	AT1G11580	-1.81505	6.64617	-8.7377	1.53844e-08	9.39641e-06	9.77735
rrp4	AT5G13250	1.98799	2.82116	8.71378	1.61197e-08	9.53781e-06	9.73444
rrp4	AT2G31902	1.91606	4.44929	8.66153	1.78549e-08	1.02037e-05	9.66137
rrp4	AT3G12150	-1.58244	3.91987	-8.63759	1.87132e-08	1.02037e-05	9.59708
rrp4	AT3G56360	-1.35345	7.8149	-8.63356	1.88617e-08	1.02037e-05	9.58073
rrp4	AT1G01720	-1.34876	5.30372	-8.58296	2.08356e-08	1.07485e-05	9.48042
rrp4	AT3G52400	-1.30645	8.2561	-8.54687	2.23727e-08	1.11475e-05	9.40221
rrp4	AT2G24945	2.16729	3.43784	8.51485	2.3835e-08	1.13127e-05	9.38378
rrp4	AT2G42485	1.47238	4.03979	8.51349	2.38992e-08	1.13127e-05	9.3773
rrp4	AT3G10282	4.8552	0.494935	9.37445	4.56181e-09	4.56027e-06	9.20837
rrp4	AT1G61275	3.21762	3.93134	8.49533	2.92425e-08	1.28226e-05	9.1927
rrp4	AT2G34930	-2.19505	6.85516	-8.43982	2.87055e-08	1.28226e-05	9.17281
rrp4	AT1G77230	1.60121	3.86651	8.40244	2.9798e-08	1.28226e-05	9.16402
rrp4	AT5G44580	-1.56282	7.18737	-8.31957	3.51675e-08	1.47969e-05	8.95506
rrp4	AT5G20230	-2.45273	9.2656	-8.37187	3.73084e-08	1.50297e-05	8.91933
rrp4	AT1G54100	-1.88088	6.04617	-8.29218	3.71543e-08	1.50297e-05	8.90029
rrp4	AT2G31150	1.67504	5.86848	8.25801	3.97973e-08	1.56984e-05	8.83834
rrp4	AT3G62050	1.77014	3.20006	8.18873	4.57674e-08	1.65585e-05	8.74643
rrp4	AT3G43580	1.60896	2.44659	8.18778	4.58551e-08	1.65585e-05	8.73458
rrp4	AT5G57570	1.96148	1.54737	8.23766	4.14622e-08	1.60213e-05	8.73276
rrp4	AT1G25275	-1.18534	9.74685	-8.18247	4.63504e-08	1.65585e-05	8.70638
rrp4	AT3G18217	3.16328	1.87509	8.2222	4.27751e-08	1.61981e-05	8.69305
rrp4	AT1G12013	1.83425	2.85719	8.12843	5.17148e-08	1.71784e-05	8.61604
rrp4	AT5G26200	-2.97964	3.19113	-8.28539	5.50489e-08	1.79706e-05	8.5725
rrp4	AT5G23065	2.49323	2.04219	8.17198	4.73447e-08	1.65752e-05	8.5566
rrp4	AT5G57780	2.36048	1.16854	8.14395	5.01114e-08	1.6943e-05	8.49112
rrp4	AT5G23600	1.85447	2.24597	8.08788	5.61582e-08	1.8022e-05	8.42522
rrp4	AT1G08300	1.77854	5.17625	8.03186	6.29547e-08	1.96977e-05	8.4074
rrp4	AT1G80840	-2.20659	8.03411	-8.0705	6.34605e-08	1.96977e-05	8.38412
rrp4	AT3G55920	-4.06406	1.92838	-8.16367	4.81482e-08	1.65752e-05	8.36937
rrp4	AT5G25090	1.43709	2.85652	7.97285	7.10372e-08	2.16939e-05	8.32105
rrp4	AT5G66270	1.72042	3.75354	7.94725	7.48707e-08	2.25016e-05	8.26143
rrp4	AT5G17300	-2.45689	1.76969	-7.93639	7.67176e-08	2.26964e-05	8.24493
rrp4	AT1G03210	-1.17161	5.16953	-7.87265	8.73035e-08	2.54308e-05	8.05877
rrp4	AT5G05750	-1.01337	6.09587	-7.85527	9.04944e-08	2.55734e-05	8.00865
rrp4	AT1G71528	1.55819	4.12372	7.81338	9.86884e-08	2.70807e-05	7.97238
rrp4	AT5G65850	1.36152	2.50047	7.78043	1.0567e-07	2.85823e-05	7.93607
rrp4	AT3G23150	-2.20611	2.79183	-7.76209	1.09775e-07	2.92214e-05	7.88217
rrp4	AT2G05290	3.23659	1.32632	7.81722	9.79061e-08	2.70807e-05	7.82097
rrp4	AT5G41612	1.59559	5.04889	7.73662	1.1575e-07	2.92214e-05	7.79207
rrp4	AT2G38470	-1.81526	8.08462	-7.74083	1.14739e-07	2.92214e-05	7.77978
rrp4	AT5G09445	1.86161	2.05486	7.71586	1.20869e-07	3.01123e-05	7.77427
rrp4	AT1G62300	-2.11187	5.80709	-7.73304	1.23244e-07	3.03053e-05	7.73508
rrp4	AT3G51440	-1.65414	3.75823	-7.65	1.38703e-07	3.28277e-05	7.66112
rrp4	AT4G37760	-1.88244	4.17926	-7.66407	1.34678e-07	3.22785e-05	7.65957
rrp4	AT2G07042	3.44127	0.994348	7.86487	8.87173e-08	2.54511e-05	7.62374
rrp4	AT1G55170	1.0599	3.9803	7.62103	1.47386e-07	3.44519e-05	7.5843
rrp4	AT3G10040	-3.72374	2.5754	-7.9011	1.57035e-07	3.53964e-05	7.56936
rrp4	AT3G14735	5.83008	0.223238	8.57887	2.10042e-08	1.07485e-05	7.51899
rrp4	AT5G25930	-1.79232	5.00938	-7.57606	1.61991e-07	3.6084e-05	7.51048
rrp4	AT3G03470	-1.60419	5.7339	-7.60393	1.52772e-07	3.51515e-05	7.49438
rrp4	AT5G06870	-1.46237	5.28682	-7.59984	1.54092e-07	3.51515e-05	7.48242
rrp4	AT3G02040	-1.96483	3.89978	-7.56992	1.64097e-07	3.61281e-05	7.47749
rrp4	AT2G46550	-1.41672	3.35146	-7.51633	1.8373e-07	3.95311e-05	7.36392
rrp4	AT1G79245	2.66288	8.60433	7.67689	1.86142e-07	3.96002e-05	7.34645
rrp4	AT1G49610	3.12445	0.394576	7.74869	1.12879e-07	2.92214e-05	7.26667
rrp4	AT5G63030	-1.68855	4.43919	-7.47582	2.00162e-07	4.21095e-05	7.265
rrp4	AT4G13390	-2.74718	2.49991	-7.47155	2.1791e-07	4.49544e-05	7.24086
rrp4	AT4G30972	2.7555	0.625875	7.74214	1.14427e-07	2.92214e-05	7.24084
rrp4	AT3G02550	-3.64048	5.62951	-7.7413	2.1981e-07	4.49544e-05	7.20786
rrp4	AT1G18570	-1.5889	6.23286	-7.42953	2.20807e-07	4.49544e-05	7.14282
rrp4	AT5G45469	1.95963	4.84425	7.41599	2.27669e-07	4.54033e-05	7.13472
rrp4	AT3G01970	-1.4917	4.61465	-7.41484	2.27808e-07	4.54033e-05	7.12407
rrp4	AT1G19380	-1.68961	9.37404	-7.38922	2.4057e-07	4.74475e-05	7.05497
rrp4	AT1G47915	4.85069	-1.291	8.40445	2.96791e-08	1.28226e-05	7.01861
rrp4	AT3G30122	1.73222	1.57348	7.29918	2.91566e-07	5.63317e-05	6.93705
rrp4	AT1G52618	3.22637	0.307292	7.53796	1.75528e-07	3.82006e-05	6.86651
rrp4	AT3G30720	2.48811	2.26435	7.34125	3.10493e-07	5.88117e-05	6.86448
rrp4	AT1G20691	1.68116	5.81116	7.26622	3.12907e-07	5.88117e-05	6.79456
rrp4	AT3G27770	-1.79554	5.79203	-7.27173	3.1372e-07	5.88117e-05	6.77309
rrp4	AT2G28400	-1.39746	4.7531	-7.2199	3.45653e-07	6.41627e-05	6.75398
rrp4	AT5G64770	1.95978	3.27632	7.17432	3.81324e-07	6.9423e-05	6.67903
rrp4	AT1G13990	-1.38417	5.0263	-7.19202	3.67042e-07	6.74716e-05	6.64822
rrp4	AT1G24880	2.38678	0.455125	7.31105	2.84251e-07	5.54847e-05	6.63508
rrp4	AT2G42395	1.49905	4.30043	7.16751	3.86971e-07	6.97801e-05	6.61771
rrp4	AT4G24040	-2.10848	3.08453	-7.15418	3.98947e-07	7.1261e-05	6.61545
rrp4	AT1G15002	2.19037	3.27628	7.10885	4.39309e-07	7.70174e-05	6.55054
rrp4	AT5G54960	-2.01861	7.69661	-7.15459	4.34111e-07	7.68174e-05	6.47452
rrp4	AT5G14230	-1.47755	3.27001	-7.06394	4.84261e-07	8.41192e-05	6.41707
rrp4	AT2G32530	-1.90796	1.57375	-7.00636	5.48908e-07	9.11669e-05	6.34441
rrp4	AT5G28262	2.44073	1.84466	7.0443	5.0539e-07	8.62077e-05	6.33748
rrp4	AT1G17290	-2.19589	8.97859	-7.08278	5.32556e-07	8.92337e-05	6.295
rrp4	AT1G74940	-1.48682	5.50912	-7.02229	5.3018e-07	8.92337e-05	6.24587
rrp4	AT5G45950	1.94818	3.94486	6.97224	5.923e-07	9.58514e-05	6.20662
rrp4	AT4G25110	-1.663	3.39097	-6.95551	6.13361e-07	9.75913e-05	6.1873
rrp4	AT1G69040	-1.65936	5.21593	-6.97612	5.86346e-07	9.57058e-05	6.1467
rrp4	AT1G24147	-4.08853	1.40836	-7.003	5.74067e-07	9.45164e-05	6.12634
rrp4	AT4G35680	1.46151	1.80693	6.89276	7.03761e-07	0.000104102	6.09734
rrp4	AT3G27220	-2.48967	3.75327	-7.05176	6.6384e-07	0.000101364	6.09138
rrp4	AT1G69840	-1.04866	6.14007	-6.94545	6.27009e-07	9.87498e-05	6.08777
rrp4	AT3G51430	-1.34233	4.01447	-6.90809	6.80485e-07	0.000103074	6.05751
rrp4	AT5G64390	1.06536	5.09932	6.9214	6.60911e-07	0.000101364	6.05643
rrp4	AT3G28140	1.90906	4.38467	6.90065	6.92785e-07	0.000103888	6.04575
rrp4	AT1G59960	-1.80238	4.41089	-6.88809	7.12137e-07	0.000104524	5.99671
rrp4	AT2G13130	1.59946	2.1473	6.82532	8.16286e-07	0.00011534	5.96382
rrp4	AT1G26270	-1.812	4.01395	-6.86733	7.45358e-07	0.00010773	5.95739
rrp4	AT3G08020	1.00911	4.88167	6.86926	7.41028e-07	0.00010773	5.94124
rrp4	AT3G62680	-2.14849	4.9022	-6.93272	7.62877e-07	0.000109427	5.91953
rrp4	AT1G55120	-1.74866	1.27995	-6.80447	8.5468e-07	0.000118989	5.90927
rrp4	AT5G57565	1.8313	4.37462	6.81588	8.3344e-07	0.000116891	5.88831
rrp4	AT5G24210	-1.74105	5.93825	-6.86026	7.79173e-07	0.000110924	5.8671
rrp4	AT1G76892	2.51105	0.0649687	6.9425	6.31073e-07	9.87498e-05	5.84663
rrp4	AT5G66230	1.27775	3.0036	6.77056	9.21144e-07	0.000127306	5.80492
rrp4	AT1G22220	-3.55748	2.6901	-6.93489	9.86975e-07	0.000131687	5.79027
rrp4	AT5G03010	2.28321	0.222768	6.93432	6.42479e-07	9.97107e-05	5.74748
rrp4	AT1G62310	1.66571	3.7375	6.73877	9.88274e-07	0.000131687	5.7341
rrp4	AT4G10500	-2.98206	0.797931	-6.73276	1.00153e-06	0.000131687	5.72257
rrp4	AT3G28100	1.86933	4.053	6.73893	9.87927e-07	0.000131687	5.72119
rrp4	AT5G10695	-1.22582	6.01285	-6.75372	9.56112e-07	0.000130238	5.70566
rrp4	AT5G22410	-3.38006	1.5079	-6.73259	1.09803e-06	0.000141429	5.67186
rrp4	AT5G20540	1.05687	3.59034	6.71645	1.03839e-06	0.000135593	5.66115
rrp4	AT4G05150	-1.11827	5.85186	-6.73557	9.95306e-07	0.000131687	5.61545
rrp4	AT3G19010	-1.10448	6.48433	-6.70704	1.06032e-06	0.000137507	5.56049
rrp4	AT1G72900	-1.2991	6.45276	-6.68551	1.11221e-06	0.000142288	5.53299
rrp4	AT4G19980	-2.6842	1.02727	-6.6182	1.2939e-06	0.000159083	5.52139
rrp4	AT1G32570	2.74525	0.142731	6.76287	9.36955e-07	0.000128553	5.48455
rrp4	AT4G36670	-1.78398	6.39408	-6.6982	1.15036e-06	0.000145206	5.48228
rrp4	AT1G64720	-1.19969	7.87679	-6.6597	1.17793e-06	0.000147701	5.46789
rrp4	AT1G78750	1.70007	2.32603	6.57987	1.40746e-06	0.000168664	5.44149
rrp4	AT5G39580	-2.68603	5.90544	-6.7281	1.34743e-06	0.000164448	5.435
rrp4	AT5G57625	-1.66142	4.83318	-6.63223	1.25408e-06	0.000155194	5.4083
rrp4	AT3G42658	4.76346	-2.40566	6.96011	6.07229e-07	9.74345e-05	5.40584
rrp4	AT5G47960	-1.28739	5.13078	-6.5969	1.35491e-06	0.000164448	5.39426
rrp4	AT5G19890	-5.1303	3.4405	-6.78682	1.59025e-06	0.000174301	5.37183
rrp4	AT5G62370	1.16779	3.36834	6.5725	1.43083e-06	0.000170386	5.36446
rrp4	AT1G54200	1.37218	3.17974	6.56404	1.45817e-06	0.000171485	5.36415
rrp4	AT5G07690	2.38627	1.6246	6.54259	1.52989e-06	0.000174301	5.36101
rrp4	AT1G54970	-4.64111	2.7635	-6.78093	1.60956e-06	0.000174301	5.34442
rrp4	AT1G52100	3.01185	3.41033	6.58871	1.58461e-06	0.000174301	5.33792
rrp4	AT3G12220	-2.84737	2.1097	-6.56498	1.59269e-06	0.000174301	5.32853
rrp4	AT3G28130	1.1205	3.52219	6.55245	1.49647e-06	0.00017363	5.30654
rrp4	AT5G48440	-1.53087	3.03187	-6.53641	1.55123e-06	0.000174301	5.30456
rrp4	AT1G70150	-1.07893	3.38755	-6.51662	1.62159e-06	0.000174301	5.24176
rrp4	AT4G02430	1.65918	2.58283	6.4884	1.72764e-06	0.000177778	5.24049
rrp4	AT5G46050	-2.72791	1.48898	-6.50065	1.68077e-06	0.000174856	5.23476
rrp4	AT1G65845	-2.17041	6.02784	-6.64841	1.52395e-06	0.000174301	5.23199
rrp4	AT1G26208	1.67464	5.38758	6.55617	1.50393e-06	0.00017363	5.22448
rrp4	AT4G30370	-1.83484	2.26013	-6.47346	1.78666e-06	0.000181874	5.21008
rrp4	AT1G68935	1.39321	3.8577	6.51694	1.62044e-06	0.000174301	5.20969
rrp4	AT3G61310	-1.30766	4.19218	-6.53477	1.55692e-06	0.000174301	5.18772
rrp4	AT2G44080	-2.04999	3.19322	-6.52181	1.70089e-06	0.000175982	5.17882
rrp4	AT5G24120	-1.62456	2.10485	-6.47073	1.79767e-06	0.000182017	5.15635
rrp4	AT5G18255	1.42729	5.0456	6.51003	1.64576e-06	0.000174856	5.15114
rrp4	AT3G29644	2.57124	1.2704	6.4525	1.8729e-06	0.00018664	5.14889
rrp4	AT5G07150	-2.42776	-0.267615	-6.51676	1.6211e-06	0.000174301	5.14605
rrp4	AT5G03830	1.8132	2.40479	6.44088	1.9226e-06	0.000190589	5.13319
rrp4	AT3G45210	1.15897	5.1576	6.50147	1.67769e-06	0.000174856	5.12392
rrp4	AT4G32990	3.13679	0.750557	6.51448	1.62941e-06	0.000174301	5.11176
rrp4	AT1G30990	-2.31727	1.81112	-6.42767	1.98069e-06	0.000193311	5.10989
rrp4	AT4G03060	2.03293	0.603647	6.42533	1.99116e-06	0.000193337	5.09857
rrp4	AT4G16500	-1.41705	6.183	-6.50128	1.67838e-06	0.000174856	5.09743
rrp4	AT3G01316	3.13211	0.375698	6.64917	1.20584e-06	0.000150206	5.0541
rrp4	AT4G34180	-1.11993	8.18803	-6.47695	1.77267e-06	0.000181426	5.0511
rrp4	AT1G09970	-1.39597	4.81347	-6.459	1.84572e-06	0.000185887	5.05066
rrp4	AT3G09600	-1.82592	1.35348	-6.42245	2.00413e-06	0.000193603	5.04625
rrp4	AT3G22890	-1.15689	9.09975	-6.45646	1.85628e-06	0.000185962	5.03352
rrp4	AT1G23750	-1.07522	3.9092	-6.43787	1.93567e-06	0.000190885	5.01264
rrp4	AT3G12070	1.73777	1.95375	6.38104	2.20052e-06	0.000208323	4.99754
rrp4	AT3G14610	-1.6658	2.88819	-6.39525	2.13098e-06	0.000203777	4.97867
rrp4	AT4G20830	-1.30755	6.76068	-6.42923	1.97372e-06	0.000193311	4.94267
rrp4	AT1G09390	-1.06518	2.80479	-6.36765	2.26815e-06	0.000212773	4.91557
rrp4	AT3G55740	1.57497	2.49293	6.34007	2.41422e-06	0.000223008	4.91541
rrp4	AT1G52200	-1.11944	6.61284	-6.41852	2.02198e-06	0.000194336	4.90632
rrp4	AT1G79120	1.46433	2.34961	6.30656	2.60481e-06	0.000234854	4.85208
rrp4	AT2G19590	-3.35334	3.3882	-6.52519	2.53726e-06	0.000229859	4.84381
rrp4	AT4G29190	-1.23252	4.15071	-6.36729	2.27e-06	0.000212773	4.8145
rrp4	AT5G53730	1.23935	3.38814	6.32448	2.50109e-06	0.000228771	4.81416
rrp4	AT4G12200	1.83197	1.37474	6.3035	2.62298e-06	0.000235372	4.8085
rrp4	AT3G07500	-1.61117	1.48	-6.28639	2.72686e-06	0.000242396	4.7982
rrp4	AT5G52780	1.09432	5.94389	6.33704	2.43086e-06	0.000223426	4.73211
rrp4	AT5G01715	2.14499	-0.0524103	6.38469	2.18243e-06	0.000207649	4.72558
rrp4	AT2G28500	2.3582	2.06428	6.26889	2.83752e-06	0.000248573	4.72108
rrp4	AT3G51180	2.07228	4.47258	6.31423	2.74099e-06	0.000242514	4.71925
rrp4	AT2G15080	2.52297	5.02004	6.43379	2.69766e-06	0.000240931	4.70783
rrp4	AT1G67910	-1.17637	4.71594	-6.31842	2.53564e-06	0.000229859	4.69364
rrp4	AT3G44690	1.4835	2.66928	6.24234	3.01417e-06	0.000259411	4.69359
rrp4	AT1G19530	-2.76861	3.86542	-6.41865	2.88465e-06	0.000250541	4.68121
rrp4	AT5G57785	1.78504	2.89447	6.25516	2.9275e-06	0.000253102	4.67546
rrp4	AT1G44125	1.1605	4.43784	6.27799	2.77939e-06	0.000244768	4.6653
rrp4	AT3G28420	1.80817	1.38415	6.23607	3.05757e-06	0.00026054	4.6441
rrp4	AT1G01010	-1.27663	3.35427	-6.22637	3.12586e-06	0.000262214	4.61374
rrp4	AT5G22555	-4.12193	2.96143	-6.38532	3.43478e-06	0.000279116	4.61147
rrp4	AT1G17460	1.00947	3.26144	6.21139	3.23449e-06	0.000268604	4.60823
rrp4	AT3G45430	-2.53602	-0.365385	-6.35278	2.34575e-06	0.00021879	4.60558
rrp4	AT1G49700	3.22679	-0.351842	6.34002	2.41453e-06	0.000223008	4.58113
rrp4	AT1G14870	-1.27166	8.56729	-6.26713	2.84886e-06	0.000248573	4.57983
rrp4	AT3G52525	1.61102	1.99327	6.18019	3.47324e-06	0.000279839	4.56966
rrp4	AT2G04170	-1.9979	2.85486	-6.20501	3.38033e-06	0.000276915	4.52885
rrp4	AT1G02920	-2.39219	6.15546	-6.37551	3.13428e-06	0.000262214	4.52534
rrp4	AT2G04860	1.7138	2.40197	6.1562	3.66894e-06	0.00029066	4.51991
rrp4	AT4G22305	-1.93488	1.87298	-6.15278	3.69775e-06	0.000291722	4.51879
rrp4	AT5G43780	-1.18319	3.26803	-6.17041	3.55166e-06	0.000284945	4.45821
rrp4	AT5G53970	-1.3945	2.79174	-6.16229	3.61824e-06	0.000287847	4.42631
rrp4	AT1G70940	1.20464	6.21466	6.19174	3.38283e-06	0.000276915	4.40118
rrp4	AT4G32840	-1.20672	5.9912	-6.19041	3.39307e-06	0.000276915	4.38947
rrp4	AT1G06570	-1.71336	6.47579	-6.21429	3.46474e-06	0.000279839	4.38139
rrp4	AT5G15120	-2.84805	3.00572	-6.29241	3.87653e-06	0.000304557	4.38123
rrp4	AT1G14470	1.2335	3.01358	6.09741	4.19783e-06	0.000327045	4.36852
rrp4	AT4G27595	1.26182	2.33717	6.09568	4.21458e-06	0.000327045	4.36744
rrp4	AT5G62970	4.01158	-1.18272	6.51602	1.62377e-06	0.000174301	4.34553
rrp4	AT5G54130	-3.05176	-0.364875	-6.07567	4.51138e-06	0.000341674	4.31873
rrp4	AT5G26320	-2.85721	0.694128	-6.06944	4.4763e-06	0.000340379	4.30363
rrp4	AT3G58795	5.2888	-1.75262	6.58901	1.37898e-06	0.000166304	4.3018
rrp4	AT4G27590	4.28437	-1.09081	6.5653	1.45406e-06	0.000171485	4.29299
rrp4	AT1G06925	4.20253	-1.69202	6.68138	1.12247e-06	0.000142637	4.28882
rrp4	AT5G50130	2.32627	2.40681	6.04865	4.69541e-06	0.000351395	4.28444
rrp4	AT1G69750	1.13814	3.72838	6.08613	4.308e-06	0.000332929	4.28423
rrp4	AT1G20015	2.51287	3.09505	6.11821	4.57334e-06	0.000344986	4.27585
rrp4	AT2G42955	2.0857	1.00719	6.04131	4.77528e-06	0.000355965	4.24742
rrp4	AT1G20610	1.58539	1.58146	6.02339	4.97634e-06	0.000364412	4.23724
rrp4	AT2G18670	-1.30377	2.91662	-6.07178	4.45223e-06	0.000339914	4.23416
rrp4	AT5G42200	-3.3539	4.4973	-6.30081	4.40999e-06	0.000339426	4.22206
rrp4	AT2G14247	-4.97353	3.85637	-6.30787	4.88824e-06	0.000361539	4.21467
rrp4	AT5G39890	-4.68155	1.28554	-6.22654	5.24521e-06	0.000377615	4.20709
rrp4	AT1G53840	-1.03931	5.30678	-6.10259	4.14831e-06	0.000324562	4.19935
rrp4	AT3G23175	-2.12944	3.60299	-6.1153	4.59959e-06	0.00034559	4.19523
rrp4	AT3G19680	-1.56	1.68821	-6.03314	4.86595e-06	0.000361302	4.19447
rrp4	AT2G32100	1.84409	2.228	6.02497	4.95828e-06	0.000364412	4.19098
rrp4	AT5G15022	2.04859	1.37893	5.97338	5.58454e-06	0.000393077	4.12769
rrp4	AT5G01540	-2.83832	3.657	-5.98539	5.71475e-06	0.000399273	4.11054
rrp4	AT4G15830	1.41292	3.28179	6.01008	5.13133e-06	0.000370827	4.10263
rrp4	AT1G72540	-3.6571	-1.6338	-6.16513	3.59482e-06	0.000287192	4.09572
rrp4	AT2G44740	1.36053	2.27825	5.93576	6.09169e-06	0.000417022	4.01032
rrp4	AT5G51174	2.20469	3.1735	5.96332	6.0883e-06	0.000417022	3.98599
rrp4	AT2G41100	-1.13682	8.56782	-6.01045	5.12696e-06	0.000370827	3.98221
rrp4	AT2G38870	-1.96658	6.31433	-6.07948	5.30328e-06	0.000378914	3.9806
rrp4	AT4G10200	2.96217	-0.413667	6.02265	4.98482e-06	0.000364412	3.95775
rrp4	AT2G26211	2.55926	1.67861	5.88795	6.8047e-06	0.000444173	3.94028
rrp4	AT1G64280	-1.50471	3.81686	-5.93044	6.16701e-06	0.000417022	3.93379
rrp4	AT4G01250	-1.387	7.76108	-5.98499	5.43695e-06	0.000385555	3.92836
rrp4	AT4G25790	-1.65195	2.85584	-5.93337	6.12538e-06	0.000417022	3.92135
rrp4	AT3G52110	1.07962	2.13393	5.90329	6.56711e-06	0.000432033	3.92033
rrp4	AT2G16070	-1.02661	3.30223	-5.94015	6.03006e-06	0.000417022	3.91074
rrp4	AT5G25280	1.63603	9.81382	5.95032	5.95463e-06	0.000414504	3.8995
rrp4	AT1G19020	-1.27025	7.5238	-5.96919	5.63884e-06	0.000395429	3.89859
rrp4	AT3G51450	-1.92042	4.45462	-5.96274	6.29113e-06	0.000423902	3.86169
rrp4	AT3G50480	-2.54262	7.85381	-6.08948	6.15894e-06	0.000417022	3.85854
rrp4	AT4G16680	1.62434	4.58336	5.91819	6.35176e-06	0.000426469	3.85214
rrp4	AT4G40090	-1.79417	5.8541	-5.98803	6.11043e-06	0.000417022	3.82413
rrp4	AT3G60490	-1.63812	0.872494	-5.8188	7.98959e-06	0.000507028	3.78829
rrp4	AT5G37740	-1.15812	4.27848	-5.90267	6.57644e-06	0.000432033	3.78543
rrp4	AT3G14230	-1.06995	9.18378	-5.9015	6.59436e-06	0.000432033	3.78424
rrp4	AT5G38040	1.77316	0.621265	5.83496	7.695e-06	0.00049222	3.76825
rrp4	AT5G35935	-2.46721	1.75408	-5.88618	6.83254e-06	0.000444173	3.76761
rrp4	AT3G44205	1.50816	2.27104	5.81787	8.00683e-06	0.000507028	3.76378
rrp4	AT1G30835	1.27966	5.22432	5.9033	6.56694e-06	0.000432033	3.76375
rrp4	AT5G52810	-2.12933	1.08882	-5.81014	8.15211e-06	0.000512798	3.75764
rrp4	AT5G38740	4.00666	-1.3018	6.22618	3.12724e-06	0.000262214	3.72373
rrp4	AT2G15292	1.56413	3.39252	5.81361	8.08657e-06	0.00051037	3.68874
rrp4	AT1G04000	1.0058	4.18142	5.82865	7.80866e-06	0.000497809	3.66888
rrp4	AT2G46730	1.16777	2.60175	5.79424	8.45938e-06	0.000525147	3.6511
rrp4	AT2G37380	1.73849	0.840072	5.75835	9.19718e-06	0.000554584	3.6478
rrp4	AT3G26932	1.60238	3.17885	5.78909	8.56158e-06	0.000528029	3.62312
rrp4	AT5G23360	1.92907	3.10227	5.76809	8.99073e-06	0.000550908	3.619
rrp4	AT3G20590	-2.58018	-0.0652888	-5.74942	9.39071e-06	0.00056267	3.6052
rrp4	AT1G79529	1.68659	1.64124	5.73646	9.67915e-06	0.000569146	3.58833
rrp4	AT2G45780	1.60408	0.694757	5.73886	9.62499e-06	0.000569146	3.58097
rrp4	AT4G11650	-1.27679	6.63522	-5.8358	7.68008e-06	0.00049222	3.57846
rrp4	AT3G28080	1.28036	3.82863	5.7897	8.54933e-06	0.000528029	3.55184
rrp4	AT5G04220	1.96946	0.394663	5.72265	9.99626e-06	0.000582367	3.55079
rrp4	AT5G19800	-2.26942	3.40183	-5.85462	9.17302e-06	0.000554584	3.51557
rrp4	AT1G75900	1.37839	2.75024	5.74146	9.56693e-06	0.000567838	3.51352
rrp4	AT2G39210	-1.76912	2.69539	-5.70384	1.04453e-05	0.000599784	3.51046
rrp4	AT5G43760	1.14161	6.56046	5.80213	8.30559e-06	0.000517296	3.50746
rrp4	AT5G60210	1.35214	3.49791	5.74588	9.46867e-06	0.000563773	3.5021
rrp4	AT4G24110	-4.01566	6.86946	-5.99808	9.34378e-06	0.000561635	3.49478
rrp4	AT4G32480	-2.79305	2.03097	-5.78436	1.06359e-05	0.000606567	3.48634
rrp4	AT1G70650	1.04354	2.70838	5.71301	1.02241e-05	0.000590949	3.48546
rrp4	AT1G26240	-2.90514	0.104988	-5.67025	1.17182e-05	0.000650506	3.42935
rrp4	AT4G16690	-1.44608	4.36919	-5.74596	9.46687e-06	0.000563773	3.42151
rrp4	AT4G17260	-1.5993	5.6596	-5.78913	9.14742e-06	0.000554584	3.41197
rrp4	AT1G24580	-6.77795	-2.34403	-5.96804	6.85004e-06	0.000444173	3.40013
rrp4	AT1G31240	2.17759	1.22129	5.63627	1.22353e-05	0.00067149	3.37957
rrp4	AT4G31840	1.11382	5.0181	5.73775	9.65011e-06	0.000569146	3.3733
rrp4	AT1G46480	1.34057	2.94838	5.66438	1.14557e-05	0.000643389	3.37193
rrp4	AT3G63052	4.51877	-0.475407	5.97391	5.57776e-06	0.000393077	3.36971
rrp4	AT1G52890	-3.03906	0.82369	-5.63998	1.23794e-05	0.000675479	3.36696
rrp4	AT5G56380	1.10068	3.41106	5.68467	1.09244e-05	0.00062115	3.34924
rrp4	AT5G44286	4.49577	-0.539862	5.91475	6.39511e-06	0.000427862	3.33688
rrp4	AT5G53240	3.78403	-2.66907	5.99642	5.29538e-06	0.000378914	3.33158
rrp4	AT3G10420	-1.17515	2.6823	-5.65355	1.17499e-05	0.000650506	3.31912
rrp4	AT1G10230	1.13596	3.89448	5.68012	1.10412e-05	0.000625908	3.31143
rrp4	AT1G19180	-1.16024	8.15258	-5.7209	1.00372e-05	0.000582959	3.30973
rrp4	AT3G26235	1.76853	0.739085	5.60011	1.33187e-05	0.000706749	3.30498
rrp4	AT3G56480	1.08987	2.58436	5.61677	1.28081e-05	0.000690907	3.28055
rrp4	AT3G16857	-1.20441	4.20976	-5.67518	1.11696e-05	0.000631302	3.27673
rrp4	AT2G26740	-1.43778	5.88514	-5.71239	1.04536e-05	0.000599784	3.27277
rrp4	AT1G48280	-1.03404	3.87815	-5.66327	1.14854e-05	0.000643389	3.25366
rrp4	AT1G35140	-2.10455	6.41853	-5.77965	1.12203e-05	0.000632275	3.25071
rrp4	AT1G31270	5.04004	0.0623364	5.80465	8.26617e-06	0.00051654	3.22531
rrp4	AT3G55980	-1.35937	6.03439	-5.63149	1.23735e-05	0.000675479	3.22442
rrp4	AT3G13650	-1.75632	5.30856	-5.70113	1.16609e-05	0.000649372	3.20857
rrp4	AT4G28690	1.18658	2.24557	5.58045	1.39482e-05	0.000726748	3.20636
rrp4	AT2G19572	1.17546	3.00431	5.59948	1.33384e-05	0.000706749	3.20355
rrp4	AT5G67400	-2.53859	3.31677	-5.72655	1.31263e-05	0.00070406	3.19127
rrp4	AT2G31880	-1.3042	6.40547	-5.63896	1.21584e-05	0.00067116	3.16908
rrp4	AT5G08230	1.02399	5.79562	5.63652	1.22284e-05	0.00067149	3.12351
rrp4	AT3G01890	1.04201	5.21376	5.6259	1.25365e-05	0.000680132	3.11827
rrp4	AT4G27450	-2.96661	9.57007	-5.7363	1.39715e-05	0.000726748	3.11755
rrp4	AT3G26590	-1.03721	4.51167	-5.62754	1.24884e-05	0.000679469	3.11614
rrp4	AT4G34050	-1.19528	9.84664	-5.60324	1.32213e-05	0.00070516	3.11216
rrp4	AT2G41180	1.01186	5.38143	5.62437	1.25819e-05	0.000680643	3.1018
rrp4	AT3G43190	-7.05421	1.23121	-5.69303	1.56493e-05	0.000794381	3.09152
rrp4	AT1G55850	-1.06759	3.13694	-5.5655	1.44473e-05	0.000745355	3.08098
rrp4	AT4G22780	-2.0033	3.09243	-5.58393	1.48934e-05	0.000760083	3.08005
rrp4	AT5G45150	2.67734	-0.753047	5.65794	1.16298e-05	0.000649372	3.07885
rrp4	AT2G23672	1.1556	3.70779	5.58183	1.3903e-05	0.000726748	3.0697
rrp4	AT5G59660	1.54168	2.00638	5.49721	1.69675e-05	0.000847874	3.05876
rrp4	AT4G35750	-1.20832	5.44842	-5.5987	1.33631e-05	0.000706749	3.02953
rrp4	AT3G18290	-1.06136	6.00772	-5.59547	1.34647e-05	0.000710142	3.01404
rrp4	AT1G68780	1.40261	2.03286	5.48481	1.74711e-05	0.00086145	3.0016
rrp4	AT3G13724	4.27729	-0.68189	5.69677	1.06195e-05	0.000606567	2.99874
rrp4	AT3G09925	-2.13248	2.44526	-5.50559	1.7336e-05	0.00086145	2.99865
rrp4	AT5G56010	1.06657	7.93392	5.57808	1.40261e-05	0.000727588	2.99617
rrp4	AT5G60950	-1.82913	3.07857	-5.52213	1.64614e-05	0.000833372	2.98321
rrp4	AT2G43445	1.46207	3.3112	5.50762	1.65562e-05	0.000835933	2.97176
rrp4	AT2G23000	1.40879	3.60659	5.56207	1.4579e-05	0.000750107	2.96925
rrp4	AT1G68550	1.04422	5.18763	5.56013	1.46309e-05	0.000750737	2.94925
rrp4	AT1G55810	-1.19101	4.42532	-5.53943	1.53609e-05	0.000781838	2.92879
rrp4	AT1G25430	4.16809	-1.92828	5.76183	9.12284e-06	0.000554584	2.90502
rrp4	AT1G19610	-2.35118	2.78555	-5.4355	2.05441e-05	0.000984763	2.8666
rrp4	AT5G51910	1.42241	1.55959	5.40408	2.11425e-05	0.00100199	2.86543
rrp4	AT1G47960	-1.73619	3.7602	-5.52847	1.69718e-05	0.000847874	2.86495
rrp4	AT1G49130	1.70964	3.48611	5.46719	1.85078e-05	0.000905493	2.85104
rrp4	AT3G58865	1.69726	0.0451406	5.40357	2.1168e-05	0.00100199	2.84108
rrp4	AT3G46280	-2.9323	7.66082	-5.65464	1.75512e-05	0.000863155	2.8404
rrp4	AT2G25060	1.03724	4.68528	5.50009	1.68526e-05	0.000846384	2.83499
rrp4	AT5G47910	-2.29649	5.89377	-5.60411	1.73909e-05	0.00086145	2.83393
rrp4	AT1G76310	1.15598	3.17177	5.45607	1.86975e-05	0.000910332	2.82165
rrp4	AT3G61950	1.93972	1.37805	5.38081	2.234e-05	0.00103177	2.81978
rrp4	AT4G02800	1.47581	1.79908	5.39977	2.13594e-05	0.00100352	2.81514
rrp4	AT2G33060	1.90812	2.64575	5.3971	2.14946e-05	0.00100737	2.80976
rrp4	AT3G10720	-1.28349	7.68337	-5.50202	1.67759e-05	0.000844776	2.79491
rrp4	AT5G53230	3.40545	-0.982947	5.45105	1.89204e-05	0.000918563	2.78661
rrp4	AT4G18220	1.92956	2.52203	5.38786	2.197e-05	0.00102319	2.78282
rrp4	AT5G47360	1.28757	1.26692	5.3667	2.30993e-05	0.00104883	2.78128
rrp4	AT2G47240	1.01615	4.94144	5.47815	1.77475e-05	0.000870546	2.77932
rrp4	AT1G74950	-1.03386	7.33089	-5.48579	1.74308e-05	0.00086145	2.77139
rrp4	AT5G54170	-1.04425	5.46568	-5.48602	1.74212e-05	0.00086145	2.77063
rrp4	AT3G12955	3.34117	-0.48551	5.55813	1.46999e-05	0.000752235	2.75309
rrp4	AT5G45780	1.68883	0.46819	5.36812	2.30221e-05	0.00104784	2.75121
rrp4	AT1G68400	1.04955	3.23745	5.41665	2.0523e-05	0.000984763	2.74522
rrp4	AT3G01345	2.35078	-0.470047	5.35072	2.39913e-05	0.00107388	2.74246
rrp4	AT3G60900	1.29609	1.80126	5.36286	2.33109e-05	0.00105591	2.73157
rrp4	AT3G05330	1.22235	2.1335	5.36033	2.34511e-05	0.00105972	2.71187
rrp4	AT5G05250	-1.47858	2.56201	-5.40105	2.12948e-05	0.00100297	2.69963
rrp4	AT4G37520	-1.48123	5.3304	-5.47617	1.87028e-05	0.000910332	2.69838
rrp4	AT4G24540	-1.63499	2.63108	-5.37786	2.24967e-05	0.00103638	2.69054
rrp4	AT1G62980	-1.85826	2.83298	-5.38456	2.28733e-05	0.0010461	2.679
rrp4	AT5G41290	-3.22365	0.627226	-5.33828	2.59388e-05	0.00113686	2.67851
rrp4	AT2G36800	-2.60423	4.61422	-5.55802	2.0715e-05	0.00098547	2.6652
rrp4	AT4G19920	-1.97415	1.67905	-5.32149	2.57139e-05	0.00112962	2.66475
rrp4	AT5G44040	1.02458	3.44662	5.38077	2.23422e-05	0.00103177	2.65966
rrp4	AT5G44420	-5.5072	2.19497	-5.4496	2.77526e-05	0.00118616	2.65674
rrp4	AT2G33050	1.39232	3.91172	5.3874	2.19943e-05	0.00102319	2.62732
rrp4	AT5G64260	-1.07042	7.92619	-5.41796	2.04598e-05	0.000984763	2.61698
rrp4	AT3G17860	-2.30301	3.41737	-5.46409	2.35489e-05	0.00106161	2.58694
rrp4	AT5G60760	-1.9805	0.182714	-5.28115	2.83001e-05	0.00120412	2.58528
rrp4	AT1G41875	4.26699	-0.866235	5.56558	1.44443e-05	0.000745355	2.58455
rrp4	AT2G26695	2.2712	1.38131	5.27234	2.88986e-05	0.00122683	2.57843
rrp4	AT4G17670	-2.64169	2.15549	-5.39853	2.65442e-05	0.00115272	2.57453
rrp4	AT4G10955	-1.91477	1.26257	-5.26972	2.90797e-05	0.00122901	2.56781
rrp4	AT3G50470	-1.84664	1.43088	-5.25613	3.0035e-05	0.00125815	2.54298
rrp4	AT3G17170	1.02321	4.14308	5.36921	2.29627e-05	0.00104765	2.53911
rrp4	AT4G26680	1.03258	2.22347	5.2966	2.72797e-05	0.00117123	2.53299
rrp4	AT4G23205	1.49011	2.01139	5.24885	3.05596e-05	0.00126751	2.52142
rrp4	AT4G09780	-3.70717	-0.0203003	-5.28631	2.90278e-05	0.00122901	2.51586
rrp4	AT1G59700	-1.09231	2.22583	-5.3097	2.64441e-05	0.00115102	2.51532
rrp4	AT5G01900	-3.50244	1.29827	-5.29326	3.18863e-05	0.00131533	2.50323
rrp4	AT3G16770	-1.01164	6.28252	-5.37661	2.25632e-05	0.00103692	2.4995
rrp4	AT5G11260	-1.39258	3.22734	-5.33205	2.50774e-05	0.00111198	2.49374
rrp4	AT2G23540	-1.24232	5.01726	-5.355	2.37489e-05	0.00106808	2.48731
rrp4	AT5G52930	1.33671	2.41091	5.26314	2.95385e-05	0.00124562	2.46028
rrp4	AT4G13575	2.10668	4.19853	5.3784	2.70153e-05	0.00116516	2.45073
rrp4	AT3G59068	1.70256	5.98753	5.38057	2.4994e-05	0.00111089	2.44153
rrp4	AT5G04530	1.45665	5.39262	5.34979	2.49927e-05	0.00111089	2.42767
rrp4	AT1G72430	-1.47951	8.68012	-5.32322	2.60963e-05	0.00114113	2.42639
rrp4	AT5G44490	1.54298	1.21462	5.21664	3.29954e-05	0.00133326	2.42354
rrp4	AT4G25820	-1.83409	5.36387	-5.39956	2.55184e-05	0.00112364	2.41925
rrp4	AT1G15110	-1.04858	1.76469	-5.21626	3.30253e-05	0.00133326	2.41345
rrp4	AT5G54810	-1.24572	7.95696	-5.32897	2.52617e-05	0.00111754	2.40091
rrp4	AT3G25020	1.26282	4.23088	5.29733	2.72326e-05	0.00117123	2.39508
rrp4	AT4G19530	-1.16417	6.09017	-5.32617	2.54302e-05	0.00112237	2.38039
rrp4	AT5G46190	1.04189	4.91466	5.30398	2.68056e-05	0.00115876	2.36656
rrp4	AT5G04960	-2.34638	0.0821373	-5.18257	3.57867e-05	0.00141074	2.36543
rrp4	AT3G02120	1.25772	4.68373	5.30545	2.67124e-05	0.00115738	2.3648
rrp4	AT2G33980	1.10812	3.70384	5.25506	3.01113e-05	0.00125856	2.36279
rrp4	AT1G20920	1.24928	5.10904	5.29511	2.73763e-05	0.00117272	2.34982
rrp4	AT5G22300	-1.25761	1.70823	-5.20333	3.40591e-05	0.0013605	2.34678
rrp4	AT5G52720	-3.02571	2.23922	-5.25116	3.66203e-05	0.00143852	2.3407
rrp4	AT3G16160	2.2212	0.0638558	5.23001	3.19615e-05	0.00131556	2.33982
rrp4	AT5G20790	-1.7404	1.08657	-5.18652	3.54513e-05	0.0014072	2.3115
rrp4	AT5G62910	-1.06001	3.49438	-5.22553	3.23043e-05	0.00132106	2.28834
rrp4	AT1G27410	1.08724	3.3423	5.21485	3.31369e-05	0.00133492	2.28295
rrp4	AT5G46470	1.17044	4.00473	5.22217	3.25638e-05	0.00132594	2.28266
rrp4	AT3G47040	-1.98781	0.435958	-5.13992	3.96216e-05	0.00153101	2.28059
rrp4	AT1G75400	-1.06884	3.23218	-5.21266	3.33099e-05	0.00133621	2.27895
rrp4	AT1G20270	-1.80834	4.74306	-5.33369	2.9628e-05	0.00124661	2.27295
rrp4	AT4G22290	-1.19584	2.79107	-5.20666	3.37893e-05	0.00135257	2.26183
rrp4	AT3G06435	-3.33869	4.9299	-5.41539	3.26374e-05	0.00132609	2.2399
rrp4	AT1G20160	-1.57157	4.98599	-5.27915	3.06603e-05	0.00126751	2.23229
rrp4	AT4G08980	1.1382	6.35494	5.25897	2.98328e-05	0.00125245	2.23148
rrp4	AT5G55790	2.71902	-0.807546	5.22744	3.21573e-05	0.00132075	2.22507
rrp4	AT4G15120	-1.54282	2.05091	-5.13575	4.00183e-05	0.00154005	2.21261
rrp4	AT1G03850	-1.05349	4.49113	-5.22623	3.22506e-05	0.00132106	2.18604
rrp4	AT2G37210	1.64917	1.29384	5.08848	4.48048e-05	0.00166995	2.16834
rrp4	AT1G73680	-1.41011	3.81968	-5.18197	3.58385e-05	0.00141074	2.15801
rrp4	AT4G18520	1.21786	3.17218	5.15432	3.82822e-05	0.00149143	2.15329
rrp4	AT1G19900	-1.53071	2.42305	-5.15774	3.79709e-05	0.00148541	2.14434
rrp4	AT3G11580	-2.57381	2.54559	-5.23782	3.9803e-05	0.00153489	2.13307
rrp4	AT4G18210	1.68828	2.5275	5.09024	4.46172e-05	0.00166806	2.12544
rrp4	AT1G51820	-3.55564	4.48878	-5.23391	4.38258e-05	0.0016497	2.11618
rrp4	AT3G02500	2.15399	-1.02254	5.15558	3.81672e-05	0.00149002	2.10006
rrp4	AT2G44110	-1.87912	1.3997	-5.06206	4.77293e-05	0.00174798	2.09563
rrp4	AT5G48170	1.31796	1.7379	5.05851	4.81363e-05	0.00175058	2.07494
rrp4	AT4G30440	-1.66968	5.87284	-5.24185	3.56323e-05	0.00140952	2.07203
rrp4	AT5G01600	1.53005	5.97221	5.2147	3.56585e-05	0.00140952	2.0719
rrp4	AT4G10270	-2.99609	4.18106	-5.3243	3.7914e-05	0.00148541	2.07031
rrp4	AT2G34390	-6.76779	-0.218187	-5.18518	4.96606e-05	0.00179095	2.06373
rrp4	AT4G27460	-1.30733	0.677331	-5.03318	5.11473e-05	0.00182403	2.04676
rrp4	AT4G18750	1.54851	0.557202	5.03127	5.13812e-05	0.0018242	2.04224
rrp4	AT5G57880	1.11223	3.34224	5.10354	4.32206e-05	0.00163341	2.03222
rrp4	AT5G38344	1.30955	2.60733	5.05987	4.79796e-05	0.00175038	2.02165
rrp4	AT2G33585	-1.50618	2.9209	-5.09592	4.40148e-05	0.00165352	2.01359
rrp4	AT4G28310	1.03802	2.65778	5.08259	4.54409e-05	0.00168242	2.0088
rrp4	AT5G11250	-1.04198	3.25541	-5.06701	4.71665e-05	0.00173072	2.00703
rrp4	AT4G14980	-1.62395	1.40288	-5.05286	4.8792e-05	0.0017664	1.99779
rrp4	AT3G47010	-1.18183	1.79074	-5.03312	5.11544e-05	0.00182403	1.99493
rrp4	AT5G11470	1.89519	1.45957	5.01341	5.36282e-05	0.0018563	1.99202
rrp4	AT1G16960	1.88881	2.5721	5.03469	5.0962e-05	0.00182403	1.98872
rrp4	AT2G35730	-1.75385	0.530836	-4.99959	5.54356e-05	0.00190493	1.96433
rrp4	AT5G46790	1.11621	4.97694	5.12972	4.05991e-05	0.00155608	1.9558
rrp4	AT5G47060	-1.68864	6.16791	-5.19146	4.03726e-05	0.00155054	1.95148
rrp4	AT2G30660	-3.64289	0.288331	-5.04108	5.80371e-05	0.00195381	1.94618
rrp4	AT3G59070	2.14258	0.653896	4.99317	5.62952e-05	0.00191708	1.94196
rrp4	AT2G18560	1.49428	1.23127	5.00419	5.48273e-05	0.00189089	1.92071
rrp4	AT1G32640	-1.03298	5.01944	-5.08744	4.49168e-05	0.00167083	1.91704
rrp4	AT5G07571	1.29906	2.49877	5.0176	5.30923e-05	0.00185129	1.91519
rrp4	AT5G42510	-1.23686	3.43682	-5.08631	4.50377e-05	0.00167205	1.90835
rrp4	AT5G02200	-4.04801	0.347024	-5.03896	6.10923e-05	0.00201138	1.9036
rrp4	AT1G64220	1.58339	3.11266	5.06488	4.81701e-05	0.00175058	1.90287
rrp4	AT1G47395	-2.39613	5.27678	-5.21548	4.45312e-05	0.00166806	1.90253
rrp4	AT5G10210	-1.98031	1.16499	-4.96996	5.95197e-05	0.00199107	1.89249
rrp4	AT1G01060	-1.29387	0.396097	-5.0222	5.25109e-05	0.00183778	1.88339
rrp4	AT3G20395	-1.45603	2.6841	-5.07214	4.69499e-05	0.00172612	1.88298
rrp4	AT5G54470	-2.53225	1.91552	-5.07634	5.51056e-05	0.00189704	1.88061
rrp4	AT5G57567	1.48941	0.266475	4.95798	6.12556e-05	0.00201138	1.879
rrp4	AT5G63650	-1.48819	1.14215	-4.96462	6.02869e-05	0.00200258	1.87503
rrp4	AT1G76650	-3.05667	5.32307	-5.21483	4.78955e-05	0.00175038	1.86962
rrp4	AT4G15540	-1.02477	4.40214	-5.08978	4.46659e-05	0.00166806	1.86529
rrp4	AT2G24980	-2.25936	3.65956	-5.15287	4.84985e-05	0.00175914	1.85669
rrp4	AT4G14165	2.39639	-0.932692	4.99154	5.65163e-05	0.00192115	1.84308
rrp4	AT1G52120	-4.26566	0.121937	-5.00983	6.44423e-05	0.00207156	1.84133
rrp4	AT4G27730	-2.15888	2.76075	-5.09852	5.22168e-05	0.00183264	1.8397
rrp4	AT1G11600	2.42346	1.36544	4.94025	6.39193e-05	0.00206691	1.83876
rrp4	AT1G02380	-1.69302	1.5703	-4.99414	5.61642e-05	0.00191606	1.83312
rrp4	AT5G26160	1.24116	2.44137	4.9793	5.81994e-05	0.00195381	1.83074
rrp4	AT3G45680	1.3529	2.7173	4.99674	5.58156e-05	0.0019076	1.82862
rrp4	AT3G57580	1.02807	3.22032	5.02547	5.21007e-05	0.00183264	1.82848
rrp4	AT1G10460	1.56793	0.813065	4.92775	6.58682e-05	0.00210667	1.81168
rrp4	AT2G30490	-1.50827	9.17402	-5.07004	4.89787e-05	0.00176978	1.80085
rrp4	AT1G04770	-1.61149	3.54378	-5.04978	5.15695e-05	0.00182508	1.79637
rrp4	AT5G67300	-1.28221	6.65805	-5.08425	4.59975e-05	0.00169769	1.79476
rrp4	AT1G50190	1.82231	-0.194199	4.93919	6.40823e-05	0.00206701	1.79057
rrp4	AT3G11340	-2.14465	1.6164	-4.92387	6.65359e-05	0.00212086	1.77389
rrp4	AT5G62520	-4.98562	2.83404	-5.09161	6.64796e-05	0.00212086	1.76741
rrp4	AT1G03400	-1.13595	4.66786	-5.04471	4.97538e-05	0.00179095	1.75302
rrp4	AT1G53480	-1.57102	0.526959	-4.96846	5.97334e-05	0.0019947	1.74347
rrp4	AT5G26340	-1.87927	5.7209	-5.1093	5.14483e-05	0.0018242	1.74292
rrp4	AT5G40780	-1.70001	5.17779	-5.08299	5.19641e-05	0.00183264	1.72172
rrp4	AT5G49000	1.09757	2.37929	4.94926	6.25522e-05	0.002042	1.71992
rrp4	AT2G44290	-2.47888	5.87623	-5.13664	5.33809e-05	0.00185258	1.7165
rrp4	AT4G23010	-1.41602	5.07821	-5.04889	5.13768e-05	0.0018242	1.71632
rrp4	AT2G46640	1.27556	1.08886	4.90319	6.98732e-05	0.00219764	1.71572
rrp4	AT1G03820	1.52949	2.76604	4.95533	6.16467e-05	0.00201592	1.71194
rrp4	AT4G25300	-1.23423	0.84926	-4.88551	7.29081e-05	0.00226302	1.71153
rrp4	AT1G60095	-3.35355	-1.23356	-4.9308	6.5387e-05	0.00209482	1.68398
rrp4	AT5G25440	-1.79533	4.70106	-5.0084	5.9156e-05	0.00198241	1.6836
rrp4	AT5G08350	1.52007	3.09167	4.91219	6.83785e-05	0.00216864	1.65544
rrp4	AT2G30670	-3.66277	1.46104	-4.96936	7.74398e-05	0.0023611	1.65235
rrp4	AT5G66985	-4.23147	3.42835	-5.12832	6.12954e-05	0.00201138	1.64766
rrp4	AT2G19780	1.2648	1.46678	4.86674	7.62741e-05	0.00233685	1.64459
rrp4	AT5G06630	-2.18582	3.48629	-5.04531	6.16069e-05	0.00201592	1.62816
rrp4	AT3G18900	2.99095	-0.334587	4.89487	7.12852e-05	0.00223463	1.61461
rrp4	AT3G16700	-1.19042	1.3377	-4.84776	7.98391e-05	0.00241096	1.61343
rrp4	AT5G17830	2.30503	-0.232634	4.89279	7.16426e-05	0.00223842	1.61289
rrp4	AT1G63090	-1.94381	5.0907	-5.06925	5.81739e-05	0.00195381	1.61273
rrp4	AT1G33055	-2.39506	7.20646	-5.07761	6.08208e-05	0.00200974	1.61105
rrp4	AT3G56980	-3.03163	0.337038	-4.84517	8.40503e-05	0.00249829	1.59253
rrp4	AT1G09470	1.18231	2.19421	4.87091	7.55128e-05	0.00232104	1.58313
rrp4	AT1G04350	-1.11069	3.24387	-4.93992	6.397e-05	0.00206691	1.55373
rrp4	AT4G27810	-2.4158	-0.850893	-4.81089	8.72519e-05	0.00255337	1.54906
rrp4	AT2G39770	-1.07956	5.17082	-4.96746	5.98767e-05	0.00199596	1.54853
rrp4	AT4G37490	1.00787	2.18571	4.87421	7.49166e-05	0.00231022	1.54788
rrp4	AT4G17940	-1.17787	5.03209	-4.96634	6.00386e-05	0.00199784	1.54311
rrp4	AT5G62330	-2.1229	1.97424	-4.84568	8.27495e-05	0.00247126	1.53732
rrp4	AT5G64120	-1.86547	7.61167	-5.03194	6.27705e-05	0.00204469	1.52609
rrp4	AT5G05430	1.3353	0.920836	4.81612	8.61609e-05	0.00252926	1.52594
rrp4	AT4G01700	-2.69337	5.0493	-5.0299	6.90784e-05	0.00218352	1.523
rrp4	AT4G19570	3.11733	-1.23524	4.98504	5.74037e-05	0.00194433	1.51949
rrp4	AT4G08868	3.40794	-0.306693	4.89009	7.21093e-05	0.0022419	1.51381
rrp4	AT5G28920	1.27696	2.30886	4.84207	8.09406e-05	0.00243645	1.50124
rrp4	AT2G41640	1.22009	4.59159	4.90331	6.9853e-05	0.00219764	1.4902
rrp4	AT1G24148	-1.42076	2.16506	-4.82246	8.48537e-05	0.00251034	1.49016
rrp4	AT5G40760	-1.06933	5.38191	-4.94226	6.36113e-05	0.00206236	1.48355
rrp4	AT1G19840	-2.13308	0.285554	-4.78054	9.38731e-05	0.0026768	1.47919
rrp4	AT2G38370	-1.30505	2.56441	-4.84304	8.07517e-05	0.00243464	1.47347
rrp4	AT1G53580	-1.05832	4.92207	-4.93232	6.51489e-05	0.00209073	1.46902
rrp4	AT4G15490	-1.64162	1.95475	-4.83205	8.29178e-05	0.00247239	1.46736
rrp4	AT2G02990	-2.27098	0.804603	-4.85983	8.57913e-05	0.00252806	1.46171
rrp4	AT2G46310	1.48584	1.94512	4.78409	9.30734e-05	0.00266201	1.45989
rrp4	AT4G35940	2.31812	2.37147	4.79174	9.36692e-05	0.00267501	1.45922
rrp4	AT1G78860	-1.44164	3.69868	-4.87846	7.45023e-05	0.00230435	1.45404
rrp4	AT5G06320	-1.40455	10.5689	-4.92194	6.90265e-05	0.00218352	1.44858
rrp4	AT4G13310	-2.60382	1.88717	-4.80759	9.5057e-05	0.00270242	1.44128
rrp4	AT3G25013	1.19732	2.51103	4.79762	9.00883e-05	0.0026002	1.43642
rrp4	AT5G35190	-1.93315	3.0582	-4.91178	7.787e-05	0.0023704	1.43418
rrp4	AT4G36791	2.57098	0.689238	4.76771	9.68229e-05	0.00273211	1.43341
rrp4	AT2G30766	-1.98083	6.01121	-4.99061	7.0344e-05	0.00220878	1.41462
rrp4	AT3G04620	1.1132	2.51517	4.80036	8.94941e-05	0.00258815	1.41357
rrp4	AT5G44585	-1.08745	5.51294	-4.88148	7.36171e-05	0.00228129	1.38998
rrp4	AT3G16380	1.22362	1.00024	4.74557	0.000102133	0.00283546	1.3703
rrp4	AT1G13750	-1.7361	1.98788	-4.80239	9.0563e-05	0.00260763	1.36735
rrp4	AT1G14960	-1.9057	1.19255	-4.7578	9.92355e-05	0.00278803	1.36173
rrp4	AT4G10600	1.90579	-0.0784009	4.7251	0.000107304	0.0029233	1.34887
rrp4	AT1G01750	-1.22608	2.43671	-4.80435	8.86384e-05	0.00258595	1.34328
rrp4	AT3G12230	-6.34039	1.96813	-4.84609	0.00011479	0.00306982	1.34259
rrp4	AT1G03440	1.26243	4.13596	4.84981	7.9446e-05	0.00240872	1.33686
rrp4	AT1G51800	-1.96603	3.95434	-4.87519	8.60204e-05	0.00252906	1.33402
rrp4	AT5G44930	1.54857	1.66299	4.74802	0.000101531	0.00282703	1.32757
rrp4	AT5G16980	1.07406	3.02614	4.84071	8.12065e-05	0.00244018	1.31886
rrp4	AT1G52990	1.81483	-0.334685	4.70128	0.000113652	0.00304454	1.30166
rrp4	AT5G44572	-1.08507	4.62768	-4.85165	7.90958e-05	0.00240385	1.29551
rrp4	AT5G53450	-1.50588	6.42058	-4.89916	7.73681e-05	0.0023611	1.29448
rrp4	AT3G47580	1.05036	2.10155	4.75387	0.000100108	0.00280392	1.29149
rrp4	AT1G57840	3.31112	-1.60924	4.89044	7.20491e-05	0.0022419	1.28926
rrp4	AT3G11591	1.55535	0.93387	4.6849	0.000118239	0.0031443	1.27004
rrp4	AT1G69570	-1.50603	1.71902	-4.81664	8.87822e-05	0.00258616	1.26633
rrp4	AT5G25110	-1.73627	0.847018	-4.71186	0.000110787	0.00298385	1.26383
rrp4	AT5G64572	1.27992	3.361	4.77165	9.59075e-05	0.00271032	1.24213
rrp4	AT4G14690	-2.37253	-0.248307	-4.68918	0.000120241	0.0031664	1.23398
rrp4	AT2G41312	1.85386	1.04215	4.67361	0.000121507	0.00316772	1.2316
rrp4	AT1G19750	2.22634	0.0720427	4.67474	0.000121174	0.00316772	1.21953
rrp4	AT4G21380	-3.25918	0.970745	-4.69138	0.000126831	0.0032628	1.21811
rrp4	AT4G09432	1.30502	1.25495	4.6688	0.000122926	0.00317963	1.19723
rrp4	AT3G62280	-1.2561	1.27045	-4.68069	0.000119446	0.0031598	1.18916
rrp4	AT5G37600	-1.75384	7.05794	-4.87012	8.95e-05	0.00258815	1.17936
rrp4	AT1G33350	2.6027	-0.955195	4.70117	0.000113684	0.00304454	1.17323
rrp4	AT4G03430	1.37721	6.84192	4.82658	8.851e-05	0.00258595	1.16577
rrp4	AT3G13310	-2.69907	4.25014	-4.91185	9.43861e-05	0.00268738	1.16174
rrp4	AT1G04635	1.5399	1.33875	4.647	0.000129575	0.00331985	1.15718
rrp4	AT1G09560	-1.11149	7.15558	-4.8012	8.93125e-05	0.00258815	1.15084
rrp4	AT3G43690	1.21937	6.1793	4.80568	8.95341e-05	0.00258815	1.14553
rrp4	AT1G62440	-1.63867	1.44636	-4.66327	0.000124579	0.0032136	1.14292
rrp4	AT2G40020	-1.01672	1.89421	-4.67529	0.000121014	0.00316772	1.13976
rrp4	AT4G26270	-1.72812	2.94393	-4.7417	0.000108592	0.00295204	1.13462
rrp4	AT2G33380	-3.80526	1.22639	-4.72726	0.000135377	0.00339499	1.12385
rrp4	AT5G15310	1.18027	2.05431	4.68304	0.000118769	0.00314954	1.11535
rrp4	AT1G26210	1.25457	1.88926	4.65493	0.000127115	0.00326567	1.10048
rrp4	AT1G49870	1.12602	2.69444	4.70481	0.000112687	0.00303072	1.09987
rrp4	AT4G25070	-1.50339	1.59343	-4.6169	0.000139351	0.00347167	1.09428
rrp4	AT4G23170	-2.54632	4.19491	-4.76058	0.000120069	0.0031664	1.09192
rrp4	AT1G72940	-1.34045	3.00842	-4.67573	0.000120886	0.00316772	1.08665
rrp4	AT4G11450	1.17288	3.0763	4.68054	0.00011949	0.0031598	1.08364
rrp4	AT4G14548	2.57618	0.237575	4.5991	0.000145575	0.00358094	1.08222
rrp4	AT5G44550	-1.50573	4.63607	-4.78133	0.000100827	0.00281573	1.07801
rrp4	AT1G15040	-1.34044	2.82308	-4.71868	0.000108979	0.00295565	1.07429
rrp4	AT3G43110	-2.23766	-0.401368	-4.62923	0.000135261	0.00339499	1.06662
rrp4	AT4G14780	3.16432	-1.16418	4.70166	0.00011355	0.00304454	1.06615
rrp4	AT5G27410	-1.10707	3.69316	-4.71816	0.000109116	0.00295565	1.06108
rrp4	AT1G52270	1.45117	2.90353	4.64831	0.000129163	0.00331378	1.04853
rrp4	AT3G58120	1.12972	4.17152	4.73964	0.000103603	0.00286788	1.04578
rrp4	AT3G28480	-1.8444	4.61189	-4.80832	0.000106195	0.0029064	1.02207
rrp4	AT4G25950	3.49534	-1.70192	4.71671	0.000109499	0.0029618	1.00054
rrp4	AT2G13660	2.05319	1.89269	4.59218	0.000149528	0.00364511	0.999251
rrp4	AT1G21100	-1.128	6.77566	-4.7399	0.00010356	0.00286788	0.990224
rrp4	AT3G19390	-1.53902	3.83956	-4.71529	0.000116681	0.00311598	0.973292
rrp4	AT1G29020	-2.32458	2.65664	-4.69985	0.000136111	0.0034044	0.960004
rrp4	AT1G72250	1.34587	0.244696	4.54299	0.000166627	0.0039278	0.957087
rrp4	AT5G52670	-4.57773	0.333611	-4.64061	0.000135628	0.0033968	0.93651
rrp4	AT2G05632	1.33427	0.857449	4.53747	0.000168866	0.00394292	0.928661
rrp4	AT5G59820	-1.61179	6.0524	-4.69848	0.0001233	0.00318495	0.927374
rrp4	AT4G13750	1.19351	4.75724	4.68374	0.00011857	0.00314867	0.923799
rrp4	AT1G60730	-1.13747	4.86401	-4.6886	0.000117186	0.00312188	0.918126
rrp4	AT1G35255	2.03239	0.398886	4.53007	0.000171916	0.00398451	0.902251
rrp4	AT2G03480	1.00805	2.97503	4.62111	0.000137939	0.00344103	0.896991
rrp4	AT2G35743	2.10477	2.35536	4.56484	0.000163321	0.00387995	0.895361
rrp4	AT5G56030	1.12309	9.51856	4.67344	0.000121555	0.00316772	0.895205
rrp4	AT3G20240	1.00164	3.42031	4.64535	0.000130092	0.00332411	0.887864
rrp4	AT3G45660	-3.26742	0.444209	-4.52369	0.000180568	0.00411912	0.882109
rrp4	AT2G44940	-1.80827	2.00634	-4.62157	0.000146006	0.00358094	0.878449
rrp4	AT3G04720	-1.17201	10.7563	-4.64263	0.000130948	0.00334146	0.876487
rrp4	AT1G02730	1.06205	3.40393	4.63223	0.000134282	0.00338254	0.864413
rrp4	AT2G15890	-1.15833	7.32417	-4.67832	0.000120213	0.0031664	0.858457
rrp4	AT5G06640	-1.82369	3.89912	-4.7111	0.00012983	0.0033219	0.854382
rrp4	AT1G01453	-2.20138	-1.31178	-4.51002	0.000180467	0.00411912	0.852741
rrp4	AT3G56830	1.22314	2.77572	4.58355	0.000151053	0.00366672	0.851738
rrp4	AT1G62510	-1.41344	7.74687	-4.69844	0.000122891	0.00317963	0.841411
rrp4	AT3G27950	-1.62496	0.934731	-4.51948	0.000176382	0.0040628	0.832727
rrp4	AT3G50260	-1.32275	2.52744	-4.51446	0.000178535	0.00409425	0.831371
rrp4	AT1G79720	-1.3113	2.68917	-4.60416	0.00014371	0.00355686	0.83131
rrp4	AT4G30270	-1.17339	11.1422	-4.62497	0.000136658	0.00341355	0.827397
rrp4	AT5G15010	1.02598	0.785834	4.49291	0.0001881	0.00421976	0.826775
rrp4	AT3G61680	-1.15979	1.74402	-4.53375	0.000170394	0.00396833	0.824061
rrp4	AT5G17360	1.03751	2.51297	4.54968	0.000163951	0.00389003	0.820937
rrp4	AT1G07135	-1.23398	7.16483	-4.64077	0.000132087	0.00335695	0.813877
rrp4	AT2G34925	1.40364	0.443602	4.4769	0.00019553	0.00432497	0.808847
rrp4	AT1G65710	1.19954	2.30016	4.55906	0.000160272	0.00383155	0.806464
rrp4	AT2G36400	1.04635	4.53505	4.64088	0.000131504	0.00334662	0.804809
rrp4	AT2G40000	-1.2069	6.63388	-4.63451	0.000133884	0.00338018	0.787976
rrp4	AT3G59710	1.28191	3.01945	4.57524	0.000154119	0.00371732	0.782772
rrp4	AT1G18100	-2.14478	0.474697	-4.4673	0.000200132	0.00441644	0.77822
rrp4	AT2G17060	1.60527	0.352011	4.46151	0.000202954	0.00445793	0.775791
rrp4	AT3G47420	-2.11009	3.54888	-4.67976	0.000145753	0.00358094	0.771469
rrp4	AT1G72210	-4.66949	0.0452153	-4.56259	0.000205281	0.00448673	0.771289
rrp4	AT2G41820	1.02739	3.41399	4.58566	0.000150284	0.00365741	0.767079
rrp4	AT3G61990	-1.27208	1.49541	-4.48162	0.000193308	0.00429589	0.739136
rrp4	AT5G23480	1.40677	1.16699	4.45768	0.000204848	0.00448392	0.72737
rrp4	AT3G60520	-1.26659	2.5579	-4.53921	0.000168158	0.00394292	0.719702
rrp4	AT3G24460	2.29845	0.0139418	4.43759	0.000215059	0.00458855	0.719477
rrp4	AT3G05400	1.59413	-0.147865	4.43136	0.000218332	0.00462923	0.711409
rrp4	AT5G17390	-1.16925	0.912961	-4.45339	0.000206988	0.00450992	0.704506
rrp4	AT4G22900	1.23162	1.2564	4.45288	0.000207245	0.00451031	0.703895
rrp4	AT2G44400	-5.96474	-1.02856	-4.51535	0.00022515	0.00472615	0.703422
rrp4	AT3G12580	1.03261	8.35598	4.61173	0.000141103	0.00350609	0.69877
rrp4	AT4G32630	-5.32334	-3.21404	-4.58694	0.000157183	0.00377679	0.698441
rrp4	AT5G45700	1.39428	1.17279	4.45075	0.000208312	0.00451796	0.692001
rrp4	AT2G46530	1.57367	1.54883	4.4323	0.000217832	0.00462381	0.687453
rrp4	AT4G33920	-1.03536	5.44738	-4.5848	0.000150596	0.00366032	0.68626
rrp4	AT4G35130	1.24224	1.67914	4.44958	0.000208903	0.00452478	0.680811
rrp4	AT2G47015	1.98709	1.89092	4.42547	0.000221468	0.00467477	0.680136
rrp4	AT1G26360	-1.42744	0.380759	-4.44558	0.000210937	0.00454883	0.674692
rrp4	AT1G16370	-1.76513	0.895993	-4.42722	0.000220531	0.00466282	0.674053
rrp4	AT1G24150	-1.69619	2.36105	-4.43366	0.000217118	0.00461381	0.671997
rrp4	AT1G11330	-1.3463	3.23514	-4.53397	0.000170301	0.00396833	0.670917
rrp4	AT1G77270	1.15443	3.32781	4.53062	0.000171691	0.00398451	0.668985
rrp4	AT2G46680	1.04141	2.9627	4.50832	0.00018121	0.00412392	0.668048
rrp4	AT2G24170	-1.06994	2.89453	-4.52129	0.000175608	0.0040499	0.666741
rrp4	AT5G04490	-1.15147	5.25595	-4.60073	0.000145692	0.00358094	0.666422
rrp4	AT4G11290	-1.25425	6.97969	-4.60517	0.000147776	0.00361498	0.655083
rrp4	AT1G65730	-1.81704	1.70025	-4.44453	0.000211477	0.00455529	0.653956
rrp4	AT3G60330	-1.56337	1.56445	-4.45102	0.000208177	0.00451796	0.653633
rrp4	AT3G16560	1.04608	3.18895	4.53087	0.000171587	0.00398451	0.643143
rrp4	AT5G17600	-1.38376	0.911227	-4.44349	0.00021201	0.0045564	0.626903
rrp4	AT3G28200	-1.06965	7.3813	-4.57422	0.000154503	0.00372004	0.619992
rrp4	AT5G19120	-1.2186	6.16813	-4.58504	0.000154625	0.00372004	0.599006
rrp4	AT1G12040	-1.83866	2.58782	-4.51369	0.000193127	0.00429589	0.596889
rrp4	AT1G09421	1.6265	2.14384	4.40826	0.000230893	0.00479679	0.596706
rrp4	AT4G35540	1.0878	2.16959	4.43685	0.000215444	0.00458855	0.595208
rrp4	AT4G10265	-4.1214	1.66511	-4.61553	0.000192579	0.00428976	0.591041
rrp4	AT5G35420	1.67895	-0.0957946	4.3751	0.000250213	0.0050453	0.586795
rrp4	AT4G13245	2.22577	0.0805595	4.37714	0.000248979	0.00503113	0.585765
rrp4	AT3G54150	-1.45389	4.90514	-4.49318	0.000190051	0.00424843	0.585345
rrp4	AT2G47950	-1.96915	0.152946	-4.37374	0.000251034	0.0050511	0.582872
rrp4	AT4G08470	-1.51529	3.05868	-4.50412	0.000188051	0.00421976	0.580282
rrp4	AT1G12740	-1.95969	1.07615	-4.42657	0.000226407	0.00474728	0.575336
rrp4	AT2G42850	-1.66551	-0.975408	-4.37567	0.000249865	0.00504365	0.573856
rrp4	AT2G18735	1.2485	1.82081	4.39841	0.000236471	0.00487727	0.565957
rrp4	AT2G40370	-1.31493	3.55186	-4.49764	0.000186071	0.00418915	0.565438
rrp4	AT3G05950	-3.00651	-1.19844	-4.41565	0.000226801	0.00474909	0.561964
rrp4	AT2G47920	1.25056	0.703083	4.3788	0.000247979	0.00502164	0.558224
rrp4	AT3G53980	-1.2383	4.39667	-4.54696	0.0001685	0.00394292	0.554543
rrp4	AT5G43450	-1.4042	5.28084	-4.5675	0.000167843	0.00394285	0.549983
rrp4	AT5G41280	-3.40466	0.776585	-4.40927	0.00026291	0.00521796	0.547926
rrp4	AT3G53510	-1.16324	2.60333	-4.45991	0.000203743	0.00446489	0.546677
rrp4	AT2G23200	-1.46122	4.01257	-4.51921	0.000183917	0.00415548	0.54419
rrp4	AT3G44300	-2.12687	4.32523	-4.60512	0.000178829	0.00409425	0.542593
rrp4	AT4G03960	-1.42264	1.82387	-4.40799	0.000231048	0.00479679	0.541841
rrp4	AT2G43620	-4.66179	6.00716	-4.64578	0.000190432	0.00425194	0.540944
rrp4	AT5G49080	-2.20807	1.91626	-4.5035	0.000211879	0.0045564	0.538325
rrp4	AT4G15620	1.42361	2.56922	4.44911	0.000209141	0.00452478	0.536824
rrp4	AT1G68670	-1.20987	2.056	-4.43036	0.000218858	0.00463519	0.52748
rrp4	AT3G07070	-1.71575	-0.967253	-4.3466	0.000268096	0.00528214	0.52478
rrp4	AT4G09820	2.15564	-0.843356	4.35158	0.000264885	0.00525165	0.524397
rrp4	AT4G31820	1.16217	2.50842	4.4129	0.000228316	0.0047662	0.507203
rrp4	AT1G65490	-2.3034	3.81012	-4.52255	0.000209582	0.00452478	0.505831
rrp4	AT4G09770	-1.81677	2.05501	-4.42525	0.000229471	0.00477977	0.498069
rrp4	AT1G35513	1.86078	1.35894	4.34993	0.000265943	0.00526713	0.491945
rrp4	AT5G08490	1.60933	-0.574331	4.33859	0.000273353	0.00534676	0.489874
rrp4	AT4G29170	1.10829	2.42229	4.4	0.00023556	0.00486379	0.471941
rrp4	AT3G50930	-1.9428	5.31994	-4.49061	0.000215147	0.00458855	0.465467
rrp4	AT1G22400	1.12634	5.08416	4.50407	0.000183199	0.00415064	0.46449
rrp4	AT5G44575	-3.80207	2.05858	-4.51471	0.000241746	0.00493235	0.453548
rrp4	AT3G47050	-2.20418	-1.20831	-4.34823	0.000267041	0.00527783	0.453398
rrp4	AT3G51000	-1.41631	3.62574	-4.47391	0.000203261	0.0044595	0.448076
rrp4	AT4G31870	-2.02528	0.778707	-4.34391	0.000272824	0.00534676	0.44147
rrp4	AT3G22800	-1.77361	2.24691	-4.43079	0.000231663	0.00479794	0.437137
rrp4	AT1G16110	-1.72359	3.33549	-4.33883	0.000273192	0.00534676	0.435757
rrp4	AT2G46810	-1.2005	2.69141	-4.45599	0.000205689	0.00448678	0.434613
rrp4	AT4G21400	-3.23299	-1.09024	-4.49861	0.000185519	0.00418168	0.431437
rrp4	AT5G58860	-1.16823	2.2842	-4.37066	0.000252917	0.00508359	0.415262
rrp4	AT3G50270	1.14229	2.61514	4.39776	0.000236841	0.00487879	0.390547
rrp4	AT3G56710	-1.47902	4.15323	-4.38193	0.000246503	0.00500782	0.377077
rrp4	AT3G27270	1.01614	2.52613	4.38216	0.000245966	0.00500228	0.370792
rrp4	AT3G11745	1.07889	2.79754	4.37458	0.000250527	0.00504626	0.361764
rrp4	AT1G10400	-1.83758	-0.969911	-4.26382	0.000327652	0.00611811	0.341879
rrp4	AT4G29930	1.14112	1.88679	4.30233	0.000298457	0.00571383	0.337223
rrp4	AT3G59700	-1.38914	3.72989	-4.36603	0.000255767	0.00512997	0.329159
rrp4	AT5G61650	-1.69792	-0.332184	-4.25811	0.000332222	0.00616694	0.326641
rrp4	AT5G03377	2.03425	-0.636947	4.26053	0.000330275	0.00614889	0.322071
rrp4	AT4G17090	-1.39285	3.37698	-4.42093	0.000231864	0.00479794	0.306521
rrp4	AT3G43850	-1.86344	-0.558638	-4.24209	0.000345367	0.00635489	0.296008
rrp4	AT5G65170	1.35811	2.74713	4.34226	0.000270933	0.00533249	0.29489
rrp4	AT2G40460	1.89183	-0.0937368	4.24113	0.000346177	0.00635743	0.292611
rrp4	AT4G30280	-2.13226	6.72958	-4.50079	0.000227944	0.00476368	0.288505
rrp4	AT5G17960	1.72547	0.0770689	4.23666	0.000349945	0.0064018	0.28175
rrp4	AT4G22640	-1.81836	0.111966	-4.23433	0.000351928	0.00643186	0.279507
rrp4	AT5G20150	-2.87592	-0.593132	-4.24632	0.000353628	0.00643455	0.27712
rrp4	AT4G25220	-2.82883	-1.31772	-4.26152	0.000329487	0.00614026	0.266618
rrp4	AT3G46650	-1.33034	-0.892016	-4.23705	0.000349611	0.0064018	0.265718
rrp4	AT1G49952	1.40493	0.265053	4.22825	0.000357154	0.00645879	0.258142
rrp4	AT3G02555	-1.15623	2.2433	-4.33545	0.000275442	0.00537651	0.254819
rrp4	AT2G14460	1.21391	2.69496	4.32229	0.00028437	0.00550538	0.246285
rrp4	AT5G54610	-4.62141	-1.56141	-4.27206	0.00036296	0.00652019	0.239191
rrp4	AT1G48100	-2.77524	0.822066	-4.36816	0.000309022	0.00585102	0.231309
rrp4	AT3G57700	-1.81417	1.55706	-4.21453	0.000369223	0.00660138	0.230249
rrp4	AT3G23020	1.21197	1.55012	4.24539	0.000342617	0.00632213	0.227164
rrp4	AT4G19380	1.53835	1.62507	4.27006	0.000322734	0.00606215	0.22586
rrp4	AT3G62210	-1.42555	-0.238815	-4.20751	0.000375561	0.00667062	0.219967
rrp4	AT4G20390	-1.05623	2.90572	-4.32692	0.000281195	0.00544948	0.219768
rrp4	AT2G20520	-4.05448	-1.35844	-4.24274	0.000364983	0.00654411	0.2141
rrp4	AT1G77990	1.12624	1.93145	4.29631	0.000302845	0.00576869	0.213152
rrp4	AT5G13230	1.71173	1.37893	4.23953	0.000347523	0.00637597	0.21147
rrp4	AT1G19250	-1.56127	2.67195	-4.2785	0.000316202	0.00595718	0.20852
rrp4	AT3G17640	1.04312	2.55812	4.30841	0.000294092	0.00564167	0.202582
rrp4	AT1G23550	-1.41609	1.49436	-4.22895	0.000356547	0.00645397	0.198699
rrp4	AT4G19230	-1.63458	1.0196	-4.22631	0.000358834	0.0064768	0.198443
rrp4	AT3G50040	1.30592	1.21017	4.22895	0.000356542	0.00645397	0.195979
rrp4	AT4G14060	1.21993	2.5931	4.29043	0.000307189	0.00582373	0.190975
rrp4	AT1G04760	1.07387	3.18705	4.3274	0.000280871	0.00544878	0.187486
rrp4	AT4G10860	-3.40356	-1.87791	-4.20644	0.000383761	0.0067688	0.176292
rrp4	AT5G10380	-2.05985	4.50232	-4.3978	0.000280151	0.00544039	0.162362
rrp4	AT2G23050	-1.95928	-0.564075	-4.18054	0.000400922	0.00699636	0.161249
rrp4	AT1G64618	2.11258	-1.16323	4.23313	0.000352948	0.00643455	0.160564
rrp4	AT5G14090	1.10045	3.22097	4.32157	0.000284863	0.00550929	0.160522
rrp4	AT2G01420	1.16867	4.02227	4.35876	0.000260672	0.00518305	0.156019
rrp4	AT2G15040	1.62922	4.18736	4.31819	0.000300743	0.00575178	0.153824
rrp4	AT1G60120	3.47255	-1.85059	4.25978	0.000330877	0.00615302	0.152967
rrp4	AT3G13170	1.32348	-0.161173	4.17651	0.000404849	0.00701961	0.15142
rrp4	AT5G10140	-2.84394	-2.61829	-4.29149	0.000306403	0.00581889	0.149365
rrp4	AT5G53048	-2.23357	-1.19849	-4.17733	0.00040405	0.00701961	0.146955
rrp4	AT3G18820	-1.03851	7.12525	-4.38455	0.000244547	0.00498412	0.139699
rrp4	AT1G25425	1.98612	0.743966	4.16801	0.000413278	0.00712012	0.132882
rrp4	AT4G08770	-1.54461	5.06541	-4.41269	0.000258011	0.00516951	0.130886
rrp4	AT1G18810	2.26244	-1.57666	4.17499	0.000406346	0.00703912	0.128438
rrp4	AT5G05460	-1.03901	3.70452	-4.3333	0.00027688	0.00539347	0.122231
rrp4	AT1G51790	-1.78798	5.21277	-4.41188	0.000267621	0.00528214	0.120955
rrp4	AT4G28850	-3.34508	0.550019	-4.25357	0.000398889	0.00696731	0.118696
rrp4	AT5G55930	-1.74906	2.21342	-4.29682	0.000320878	0.00603328	0.114706
rrp4	AT1G33030	-1.5608	1.76662	-4.16527	0.00041603	0.00714153	0.0835455
rrp4	AT1G06620	-1.16312	3.42477	-4.29032	0.000307273	0.00582373	0.0834505
rrp4	AT1G12030	-2.61816	0.389183	-4.14514	0.000436816	0.00737137	0.0821952
rrp4	AT2G36895	-1.41433	2.42845	-4.27139	0.000325213	0.00609559	0.0693991
rrp4	AT5G52710	-4.79063	0.825044	-4.18393	0.000456021	0.00754904	0.0533054
rrp4	AT3G24310	-2.24764	0.32721	-4.12885	0.000454403	0.00753385	0.049098
rrp4	AT5G57790	1.48724	0.337126	4.13561	0.000447022	0.00745463	0.0489335
rrp4	AT4G26010	-1.32816	3.67297	-4.30926	0.000301837	0.00575573	0.0422698
rrp4	AT4G27850	-3.19677	-0.345381	-4.13418	0.000458849	0.00757441	0.0384352
rrp4	AT3G15518	-1.44748	5.09878	-4.23313	0.000354115	0.00643455	0.0303325
rrp4	AT2G26290	-1.33398	0.959115	-4.14309	0.000438998	0.0073807	0.026756
rrp4	AT1G07885	2.10512	1.44631	4.18326	0.000415578	0.00714024	0.0200262
rrp4	AT1G06450	1.14382	2.75982	4.23268	0.000353339	0.00643455	0.0188932
rrp4	AT4G37710	-3.93985	-1.57821	-4.24398	0.000343794	0.0063321	0.0187699
rrp4	AT3G57160	1.10685	2.40286	4.23206	0.000353872	0.00643455	0.0172463
rrp4	AT3G04290	1.34721	4.98492	4.34001	0.000289294	0.0055779	0.0146391
rrp4	AT5G05340	-2.56777	-1.60814	-4.11891	0.000465471	0.00761205	0.00367857
rrp4	AT4G33360	-1.09183	4.56212	-4.30892	0.000293894	0.00564167	0.00220508
rrp4	AT2G40300	1.52079	2.44822	4.21995	0.000368876	0.00660138	0.000661552
rrp4	AT1G49920	2.28142	-0.72482	4.1059	0.000480377	0.00775554	-0.00574855
rrp4	AT1G61380	-1.40755	1.77642	-4.14672	0.000435155	0.00736302	-0.00727575
rrp4	AT3G12500	-1.34752	5.3726	-4.34317	0.000290333	0.00559224	-0.0101011
rrp4	AT4G38070	1.06246	1.1175	4.1439	0.000438134	0.00738045	-0.0179313
rrp4	AT1G65486	-2.20263	4.17479	-4.3147	0.000349083	0.0063984	-0.0219568
rrp4	AT5G39860	2.16194	-0.158345	4.115	0.000471909	0.00766306	-0.0227229
rrp4	AT4G30320	-1.52478	1.96838	-4.16167	0.000419679	0.00717735	-0.0263178
rrp4	AT3G56970	-3.73546	-1.05297	-4.11484	0.00049853	0.00793208	-0.0341243
rrp4	AT1G72920	-1.40435	4.55663	-4.21195	0.000372754	0.00663843	-0.035866
rrp4	AT5G61350	-1.94355	0.00557398	-4.10833	0.000477554	0.00773483	-0.0360485
rrp4	AT3G23240	-1.76387	-0.511713	-4.10028	0.00048696	0.00781365	-0.0392036
rrp4	AT4G15210	-3.53225	1.50531	-4.26668	0.00041978	0.00717735	-0.0492121
rrp4	AT5G01840	1.39145	1.4766	4.11556	0.000469265	0.00764587	-0.051412
rrp4	AT2G20710	1.04874	2.24957	4.19293	0.000389062	0.0068226	-0.0531098
rrp4	AT4G04710	-2.70514	1.38418	-4.13821	0.000486048	0.00780873	-0.0620669
rrp4	AT4G19750	-6.12202	-0.0529354	-4.15811	0.00053949	0.00840985	-0.0701404
rrp4	AT3G55485	1.07395	3.38	4.22348	0.000361304	0.00650896	-0.0760002
rrp4	AT1G29460	1.10858	0.467106	4.16588	0.000415418	0.00714024	-0.0921739
rrp4	AT5G22570	-3.45457	0.870805	-4.11792	0.000531178	0.00833892	-0.094018
rrp4	AT4G03935	1.57349	3.74945	4.27373	0.000352313	0.00643268	-0.107551
rrp4	AT4G13300	-1.97315	-1.14122	-4.05951	0.000537472	0.00840338	-0.122248
rrp4	AT1G73690	1.22488	2.18575	4.12234	0.000461619	0.00758706	-0.131808
rrp4	AT2G46430	-2.0033	2.33055	-4.12391	0.000479722	0.00775554	-0.138424
rrp4	AT5G62100	1.09807	0.910083	4.07812	0.000513793	0.00812712	-0.148367
rrp4	AT3G13090	-2.4038	0.849096	-4.08453	0.000532003	0.00833892	-0.153096
rrp4	AT3G60420	-2.18208	4.05724	-4.22	0.000421039	0.00718841	-0.153351
rrp4	AT4G32440	1.72285	1.78716	4.05694	0.000540829	0.0084211	-0.157849
rrp4	AT5G19410	-1.25839	2.50157	-4.14396	0.000438066	0.00738045	-0.159398
rrp4	AT3G02890	1.09522	2.83448	4.13899	0.000443375	0.00742148	-0.160929
rrp4	AT5G66800	1.10059	2.52261	4.10324	0.000483473	0.0077907	-0.164414
rrp4	AT3G26742	3.05368	-0.707394	4.06509	0.000530261	0.00833883	-0.165658
rrp4	AT2G41480	-1.45236	-0.28613	-4.03226	0.00057412	0.0087806	-0.165711
rrp4	AT1G23850	-1.50189	-0.476545	-4.03014	0.00057706	0.00880058	-0.169453
rrp4	AT4G31020	-2.44784	-0.0820795	-4.05045	0.000566134	0.00869977	-0.180652
rrp4	AT4G25810	-2.82918	7.18265	-4.32809	0.000368793	0.00660138	-0.190371
rrp4	AT4G23210	-2.59608	1.83615	-4.0844	0.000551571	0.00854619	-0.191353
rrp4	AT5G44430	-5.79006	-1.89746	-4.12565	0.000512201	0.00810871	-0.199
rrp4	AT1G72330	-1.18503	5.23003	-4.2411	0.000356444	0.00645397	-0.208187
rrp4	AT1G27730	-1.20958	7.59827	-4.23139	0.000364693	0.00654411	-0.208868
rrp4	AT4G14490	1.04376	1.45087	4.058	0.000539443	0.00840985	-0.210178
rrp4	AT5G42760	-2.0676	-2.07906	-4.03125	0.000575787	0.00879193	-0.210402
rrp4	AT1G47400	-2.32049	3.58028	-4.24001	0.000416546	0.00714392	-0.21097
rrp4	AT2G44790	-1.03397	7.32219	-4.23102	0.000354954	0.00644363	-0.216105
rrp4	AT1G24320	-2.05626	-0.198192	-4.00397	0.000614776	0.009209	-0.220249
rrp4	AT1G72930	-1.18735	0.970775	-4.04542	0.00055612	0.00860016	-0.221856
rrp4	AT5G65640	-2.0131	4.93115	-4.28889	0.000371976	0.00663843	-0.224757
rrp4	AT1G03030	-1.0176	2.35677	-4.09823	0.000489378	0.00782591	-0.234857
rrp4	AT4G25990	1.26666	1.79306	4.08682	0.000503086	0.00798297	-0.234954
rrp4	AT3G41761	-1.15681	2.08137	-4.09207	0.000496734	0.00791014	-0.23609
rrp4	AT5G11920	-2.08961	4.20989	-4.24842	0.000408264	0.00705299	-0.237258
rrp4	AT3G02370	1.69468	1.90361	4.03909	0.0005647	0.00868993	-0.240227
rrp4	AT5G03870	1.22252	1.65401	4.05092	0.000548769	0.00850975	-0.242075
rrp4	AT1G75240	1.01353	3.83448	4.17718	0.000404194	0.00701961	-0.242274
rrp4	AT1G59720	1.05032	2.76697	4.13312	0.000449721	0.00748041	-0.248685
rrp4	AT5G44730	-1.66269	5.32526	-4.26702	0.000375453	0.00667062	-0.249699
rrp4	AT1G16420	-1.81057	1.48424	-3.9909	0.00063453	0.00939346	-0.249846
rrp4	AT3G07550	1.00531	1.7966	4.07414	0.000518777	0.00818543	-0.249985
rrp4	AT1G20130	2.08343	-0.300468	3.99691	0.000625372	0.00930149	-0.260604
rrp4	AT5G65690	-1.55736	1.90344	-4.1056	0.000490659	0.00783977	-0.262748
rrp4	AT3G47570	1.10369	3.27887	4.08905	0.000500382	0.00794818	-0.276827
rrp4	AT1G74440	-1.57924	2.36912	-3.97778	0.000654987	0.00962104	-0.280087
rrp4	AT5G49690	-1.66195	0.411713	-3.99613	0.000626554	0.00930445	-0.280794
rrp4	AT5G58070	-1.28617	6.77434	-4.2165	0.000388894	0.0068226	-0.295488
rrp4	AT5G66840	1.28168	0.668475	3.98332	0.00064626	0.00952983	-0.307789
rrp4	AT3G44720	-1.19067	4.20235	-4.12397	0.000459804	0.00757696	-0.31959
rrp4	AT4G15530	-1.28547	4.73189	-4.17506	0.000421994	0.00719823	-0.31975
rrp4	AT3G14190	1.19532	3.18031	4.11848	0.000465954	0.00761205	-0.31998
rrp4	AT1G69240	-1.16777	1.594	-4.05872	0.000538501	0.00840985	-0.321591
rrp4	AT1G11680	-1.63666	5.96345	-4.23173	0.000407767	0.00705083	-0.325785
rrp4	AT2G41905	-1.44633	3.4819	-4.14431	0.000459255	0.00757451	-0.327115
rrp4	AT2G41230	-2.42361	7.46007	-4.25153	0.000427252	0.00724874	-0.328994
rrp4	AT3G47720	-8.84489	-0.103591	-4.0394	0.000725718	0.010285	-0.33156
rrp4	AT3G51930	1.08796	0.864832	3.97851	0.000653827	0.00961894	-0.340926
rrp4	AT3G16870	1.24437	1.45677	3.99987	0.000620909	0.00927152	-0.34233
rrp4	AT3G57330	-1.00855	6.52731	-4.17873	0.000402896	0.00701787	-0.344797
rrp4	AT5G09480	-1.20286	3.54246	-4.11544	0.00046964	0.00764587	-0.351215
rrp4	AT3G09940	-1.31705	5.02017	-4.16731	0.000435691	0.00736551	-0.358324
rrp4	AT1G24145	-2.26954	2.50228	-3.94787	0.000706427	0.0101023	-0.367148
rrp4	AT3G28880	1.33542	1.55156	3.95324	0.000695015	0.00999955	-0.368839
rrp4	AT1G80820	-1.02853	5.24254	-4.12509	0.00045856	0.00757441	-0.37079
rrp4	AT1G26420	-2.03681	1.91639	-3.95119	0.000698463	0.0100339	-0.375948
rrp4	AT3G25970	1.17092	1.7282	4.01588	0.000597321	0.0090284	-0.375959
rrp4	AT4G22470	-3.8122	6.24992	-4.24013	0.00046289	0.0075886	-0.386779
rrp4	AT2G46500	-1.07027	5.00155	-4.13173	0.00045124	0.00749455	-0.389678
rrp4	AT1G74460	-1.51911	2.41545	-4.05303	0.000556883	0.00860034	-0.39009
rrp4	AT3G23170	-3.36623	5.8336	-4.22811	0.000462955	0.0075886	-0.400176
rrp4	AT3G47640	-1.09186	3.4196	-4.09927	0.000488146	0.00782397	-0.400346
rrp4	AT1G50090	-2.85489	-0.0013879	-3.94917	0.000743367	0.0104181	-0.406579
rrp4	AT5G54720	-1.06475	6.45648	-4.1467	0.000438803	0.0073807	-0.407314
rrp4	AT1G01560	-3.27709	1.95774	-3.94299	0.000712443	0.010147	-0.410584
rrp4	AT1G17255	1.03141	0.882035	3.93086	0.000733628	0.0103198	-0.413011
rrp4	AT1G49570	-3.52663	1.17405	-3.99567	0.000731496	0.0103198	-0.415756
rrp4	AT1G01810	1.856	1.1999	3.94346	0.000711643	0.010147	-0.417509
rrp4	AT5G26300	-1.8548	-1.01533	-3.91475	0.000762753	0.0106113	-0.417521
rrp4	AT2G42800	1.19476	1.6869	3.96762	0.000671272	0.00981457	-0.41837
rrp4	AT4G34150	-1.05044	7.7638	-4.15326	0.00043267	0.00732753	-0.419849
rrp4	AT2G43930	1.63459	-0.129086	3.90848	0.000774379	0.0107493	-0.42562
rrp4	AT3G54580	-1.52406	5.91807	-4.18604	0.000447137	0.00745463	-0.426313
rrp4	AT1G20310	-3.46434	2.60819	-3.93469	0.000786667	0.010809	-0.429628
rrp4	AT4G19760	-5.80075	-1.99122	-3.98561	0.000728286	0.0102983	-0.431031
rrp4	AT1G14580	1.07249	4.98065	4.13834	0.000448445	0.00746777	-0.433736
rrp4	AT2G34980	1.10022	0.690999	3.92559	0.000743036	0.0104181	-0.437381
rrp4	AT3G57430	1.08402	2.31984	4.01409	0.000599913	0.0090508	-0.437527
rrp4	AT2G38710	-1.00649	3.41681	-4.09903	0.00048843	0.00782397	-0.4512
rrp4	AT1G01300	-1.40263	7.90124	-4.15342	0.000467977	0.00763541	-0.451403
rrp4	AT2G41060	1.00183	4.3422	4.08969	0.0004996	0.00794243	-0.452508
rrp4	AT1G71380	1.45047	2.03355	3.96952	0.00066819	0.0097922	-0.467381
rrp4	AT3G48080	-1.3303	0.72577	-3.91828	0.000756275	0.0105522	-0.472619
rrp4	AT4G23700	-1.30495	2.63091	-3.9909	0.000634533	0.00939346	-0.474232
rrp4	AT1G26770	-1.83802	4.55147	-4.17315	0.000486043	0.00780873	-0.491086
rrp4	AT4G25190	-1.71113	-1.03033	-3.88341	0.000822698	0.0111823	-0.491869
rrp4	AT5G07990	1.82842	0.216272	3.90516	0.000780622	0.0107728	-0.49198
rrp4	AT4G26488	-2.31052	-0.425085	-3.88415	0.000821583	0.0111783	-0.492226
rrp4	AT2G05635	4.42453	-3.46004	3.94794	0.000722986	0.010277	-0.497012
rrp4	AT2G01140	-1.02281	7.78874	-4.10247	0.000484621	0.00780257	-0.497759
rrp4	AT1G69520	-1.61071	3.05044	-4.02454	0.000611248	0.00918521	-0.502154
rrp4	AT1G47860	1.1071	0.974646	3.91704	0.000758544	0.0105677	-0.504343
rrp4	AT5G16910	1.22886	1.45793	3.91216	0.000767535	0.0106622	-0.504614
rrp4	AT1G14700	1.35235	3.01376	4.02678	0.00059019	0.00897563	-0.510035
rrp4	AT3G22360	-2.96193	-1.98247	-3.8596	0.000885068	0.0117434	-0.541777
rrp4	AT2G26020	-4.30364	-0.0999712	-3.89255	0.000901804	0.011869	-0.543126
rrp4	AT1G61410	1.83947	-0.565968	3.85673	0.000877425	0.011697	-0.544084
rrp4	AT4G05100	2.96195	-0.636531	3.92263	0.000748362	0.0104649	-0.544535
rrp4	AT5G08030	1.87986	-1.39514	3.85525	0.000880559	0.0117247	-0.553078
rrp4	AT2G40720	1.28942	0.475152	3.85747	0.000875856	0.011697	-0.553958
rrp4	AT4G36610	-1.32591	0.323877	-3.85652	0.000877864	0.011697	-0.557193
rrp4	AT1G34180	-1.58484	0.451305	-3.8624	0.000865489	0.0116139	-0.573423
rrp4	AT2G20835	1.64011	2.1811	3.86383	0.000862515	0.0115822	-0.582955
rrp4	AT2G40750	-1.40382	1.6435	-3.92178	0.0007499	0.0104787	-0.583711
rrp4	AT3G12835	1.88833	0.73776	3.84141	0.000910446	0.0119379	-0.585333
rrp4	AT4G23230	-3.81166	-0.917754	-3.889	0.000812039	0.0111012	-0.593564
rrp4	AT1G43886	1.27983	3.70578	3.98226	0.000649929	0.00957647	-0.602639
rrp4	AT1G19960	-1.93249	1.9387	-3.99849	0.000690828	0.00997141	-0.607189
rrp4	AT5G60290	1.24913	2.50461	3.9358	0.000724928	0.010285	-0.610802
rrp4	AT3G56400	-1.75367	4.929	-4.07875	0.000584548	0.00889697	-0.611538
rrp4	AT1G03620	2.67836	-0.923352	3.87694	0.000835651	0.0113128	-0.614123
rrp4	AT5G48450	-1.33463	3.78977	-4.00652	0.00062636	0.00930445	-0.616314
rrp4	AT3G12870	1.03289	2.55008	3.96212	0.000680255	0.00988484	-0.618477
rrp4	AT3G24927	1.11606	2.2544	3.93326	0.000729389	0.0103062	-0.627299
rrp4	AT1G30290	1.15753	2.24378	3.91321	0.0007656	0.0106431	-0.636018
rrp4	AT3G55110	1.63401	0.261196	3.82655	0.00094365	0.0122882	-0.63619
rrp4	AT3G05905	1.65806	0.649192	3.8305	0.000934724	0.0121972	-0.638559
rrp4	AT5G25230	1.69063	-0.421659	3.81094	0.000979847	0.0126207	-0.643448
rrp4	AT3G23110	1.90952	3.20187	3.9856	0.000712768	0.010147	-0.651091
rrp4	AT1G65610	-1.9763	4.49018	-4.07979	0.000603789	0.00909478	-0.653284
rrp4	AT3G14172	1.13062	2.3029	3.90644	0.000778203	0.0107588	-0.654169
rrp4	AT1G32940	-1.97572	2.21289	-3.99816	0.000703726	0.0100942	-0.655123
rrp4	AT5G01100	-1.15855	4.89661	-3.9349	0.000726506	0.0102884	-0.658753
rrp4	AT3G12240	-1.9651	2.55445	-3.9588	0.000754468	0.0105347	-0.663549
rrp4	AT3G45720	-3.49975	-1.04504	-3.8119	0.000985319	0.0126535	-0.683449
rrp4	AT1G35720	-1.01813	8.23599	-4.01833	0.000594068	0.00900567	-0.685462
rrp4	AT3G50440	-1.92293	5.61476	-4.08489	0.000597475	0.0090284	-0.69499
rrp4	AT3G49570	1.50818	1.41382	3.77942	0.00105712	0.0133581	-0.701158
rrp4	AT2G12490	1.1235	1.75432	3.85149	0.000888586	0.0117654	-0.702133
rrp4	AT2G43375	1.32272	2.35568	3.85784	0.000875076	0.011697	-0.702844
rrp4	AT4G28680	1.87224	-0.807809	3.7767	0.00106407	0.0134091	-0.705878
rrp4	AT4G21670	1.10866	1.00662	3.80845	0.000985737	0.0126535	-0.716079
rrp4	AT5G18840	1.40423	1.51096	3.88577	0.00081839	0.0111638	-0.732725
rrp4	AT2G25240	-1.48195	-0.463424	-3.77397	0.00107108	0.0134626	-0.735162
rrp4	AT3G01660	1.05397	1.79259	3.87658	0.000836387	0.0113128	-0.740328
rrp4	AT4G16950	-1.94367	3.62753	-3.87781	0.000881205	0.011725	-0.741269
rrp4	AT3G05370	1.78425	4.29621	3.94391	0.000775627	0.0107588	-0.743754
rrp4	AT4G18280	-1.21411	4.48532	-3.9698	0.0006809	0.00988662	-0.748321
rrp4	AT3G49960	-1.69612	1.35437	-3.89405	0.000836479	0.0113128	-0.749197
rrp4	AT5G47990	-1.16099	2.95059	-3.94325	0.00071232	0.010147	-0.751448
rrp4	AT1G15670	-1.07455	5.15599	-4.00676	0.000623355	0.00929229	-0.771969
rrp4	AT2G17850	-4.57041	0.160477	-3.87742	0.0010273	0.0130718	-0.7809
rrp4	AT1G07050	1.91917	0.665375	3.73946	0.00116384	0.0141985	-0.785759
rrp4	AT3G43955	1.12272	2.82968	3.9063	0.000778469	0.0107588	-0.788836
rrp4	AT5G05500	-1.58017	3.80329	-3.99004	0.000705371	0.0101006	-0.789048
rrp4	AT1G20680	-2.54644	-0.351135	-3.75175	0.00112994	0.0139264	-0.789496
rrp4	AT2G29120	-1.63471	2.72768	-3.93498	0.000784844	0.0108074	-0.790949
rrp4	AT2G26410	-1.20874	0.34747	-3.77925	0.00105756	0.0133581	-0.792831
rrp4	AT4G11840	-2.87522	-1.73872	-3.74577	0.00114629	0.0140569	-0.794621
rrp4	AT2G26130	-5.51396	-1.0597	-3.80956	0.00119874	0.0144291	-0.803682
rrp4	AT5G36220	-1.2589	3.21996	-3.93945	0.000736012	0.0103457	-0.806537
rrp4	AT5G40590	-1.31959	3.4781	-3.95817	0.000718971	0.0102276	-0.808412
rrp4	AT2G25470	-3.7639	1.25648	-3.83337	0.00109283	0.01365	-0.818761
rrp4	AT1G59860	1.82168	3.54837	3.87334	0.000903343	0.0118737	-0.825843
rrp4	AT2G36780	-1.77202	0.408375	-3.73079	0.00118835	0.0143522	-0.831148
rrp4	AT5G49850	-1.62296	0.418796	-3.72803	0.00119627	0.0144085	-0.849268
rrp4	AT2G17055	1.57917	-0.233487	3.7054	0.00126312	0.0148708	-0.856945
rrp4	AT4G16370	-1.55062	6.4983	-3.99733	0.000705771	0.0101006	-0.869146
rrp4	AT3G13950	-4.56059	-1.88622	-3.76923	0.00111559	0.0137876	-0.87227
rrp4	AT1G65500	-4.2213	2.8322	-3.91193	0.000950149	0.0123304	-0.874407
rrp4	AT1G49970	-1.07462	6.79379	-3.96527	0.000690952	0.00997141	-0.876844
rrp4	AT4G12290	-1.66101	2.81476	-3.90064	0.000855629	0.0115142	-0.878603
rrp4	AT2G32295	1.01268	2.24568	3.83853	0.000916796	0.0120129	-0.882034
rrp4	AT1G58160	-1.08384	-0.224883	-3.70572	0.00126216	0.0148708	-0.885852
rrp4	AT5G37072	1.17094	1.3758	3.76422	0.00109653	0.0136591	-0.896604
rrp4	AT5G05510	1.10137	1.22908	3.73996	0.00116243	0.0141904	-0.913745
rrp4	AT2G36970	-1.09192	3.42151	-3.92429	0.000759064	0.0105677	-0.916449
rrp4	AT1G64160	-2.75884	0.0570578	-3.70496	0.00132033	0.0153747	-0.917863
rrp4	AT5G39520	-2.93077	-0.249196	-3.67854	0.00135414	0.0156147	-0.919301
rrp4	AT5G53150	-4.36508	-2.80823	-3.73252	0.00121745	0.0145899	-0.919541
rrp4	AT2G37750	-1.33424	2.88627	-3.86777	0.000876769	0.011697	-0.927866
rrp4	AT4G19680	-2.71597	-1.33943	-3.67086	0.00137234	0.0157861	-0.944481
rrp4	AT5G47500	1.07736	4.37457	3.91285	0.000780206	0.0107728	-0.951622
rrp4	AT1G06270	1.01962	1.81851	3.76531	0.00109364	0.01365	-0.955188
rrp4	AT1G15045	3.69597	-2.66878	3.70759	0.00125699	0.0148474	-0.958815
rrp4	AT4G17760	1.18173	0.867011	3.68879	0.00131454	0.0153166	-0.96271
rrp4	AT2G22860	-1.12976	4.99497	-3.89253	0.000819254	0.0111676	-0.964872
rrp4	AT1G70550	1.07649	0.830316	3.70736	0.0012572	0.0148474	-0.96922
rrp4	AT5G39080	1.17918	5.60795	3.92607	0.00077621	0.0107588	-0.970741
rrp4	AT3G22690	1.27738	0.636006	3.67917	0.00134525	0.0155595	-0.973581
rrp4	AT1G26580	1.60575	2.40063	3.76979	0.00110335	0.0137169	-0.976344
rrp4	AT2G16060	-4.21836	7.96107	-3.96935	0.000866486	0.011619	-0.977747
rrp4	AT2G22880	-1.21633	5.54675	-3.80893	0.000984596	0.0126535	-0.97786
rrp4	AT2G18969	-2.49104	-2.35977	-3.64521	0.00145942	0.0165684	-0.983635
rrp4	AT2G12170	1.46495	-0.215511	3.65336	0.00143118	0.0163044	-0.984574
rrp4	AT1G56510	-1.12298	3.45945	-3.76534	0.00109358	0.01365	-0.987693
rrp4	AT5G14330	-1.1824	8.16343	-3.9	0.000820457	0.0111759	-1.00077
rrp4	AT5G50915	-1.59229	3.46561	-3.85935	0.000945636	0.0122907	-1.00516
rrp4	AT5G45380	-1.31545	1.50325	-3.75943	0.00110923	0.0137568	-1.01291
rrp4	AT2G41380	-1.277	2.63835	-3.75754	0.0011143	0.0137876	-1.01517
rrp4	AT4G22235	-1.10774	1.48462	-3.70995	0.0012494	0.0148222	-1.03307
rrp4	AT3G55710	-1.68209	-0.337767	-3.64135	0.001473	0.0166606	-1.03352
rrp4	AT3G19050	1.00408	2.0312	3.73437	0.00117817	0.014318	-1.03853
rrp4	AT4G35620	1.43186	0.921439	3.66377	0.00139591	0.0159796	-1.04211
rrp4	AT4G14390	-1.62215	0.124723	-3.62877	0.00151811	0.0169781	-1.04583
rrp4	AT4G18930	-1.11966	6.57461	-3.89519	0.000828409	0.0112438	-1.05001
rrp4	AT5G13080	-2.17382	3.03308	-3.7925	0.00114553	0.0140567	-1.05233
rrp4	AT3G13810	1.49682	1.20745	3.67932	0.00134476	0.0155595	-1.05341
rrp4	AT1G10750	1.28197	0.282829	3.62141	0.00154508	0.0171763	-1.05928
rrp4	AT3G10710	-1.4208	0.637187	-3.66961	0.00137647	0.0158144	-1.06435
rrp4	AT1G65800	-1.16998	3.63085	-3.80925	0.000991616	0.012686	-1.06946
rrp4	AT4G19720	-1.49922	1.11217	-3.64466	0.00146135	0.0165684	-1.07143
rrp4	AT3G57460	-3.87824	-0.286785	-3.63082	0.00154009	0.0171329	-1.08002
rrp4	AT2G20250	1.90997	1.10902	3.65205	0.00144775	0.0164734	-1.08005
rrp4	AT3G30775	-1.24876	8.14325	-3.8653	0.000902055	0.011869	-1.08061
rrp4	AT5G40240	-1.37265	4.52178	-3.86663	0.000923918	0.0120895	-1.08279
rrp4	AT4G25470	-2.55571	0.425112	-3.60115	0.00163122	0.0177299	-1.08286
rrp4	AT2G47520	-3.98837	1.53766	-3.77291	0.00130294	0.0152189	-1.09106
rrp4	AT3G62760	-1.65642	0.205147	-3.60136	0.00162108	0.0176618	-1.10755
rrp4	AT1G74360	-1.7543	4.17351	-3.76058	0.00118577	0.0143459	-1.10869
rrp4	AT2G24850	-5.07973	1.76892	-3.68003	0.00160904	0.0175799	-1.10969
rrp4	AT1G17100	-1.15375	5.13067	-3.86966	0.000888499	0.0117654	-1.11244
rrp4	AT4G16280	1.0762	2.08622	3.69163	0.00130561	0.0152407	-1.1131
rrp4	AT4G25540	1.49265	-0.278562	3.58048	0.00170415	0.0182193	-1.12575
rrp4	AT1G01840	1.00598	1.29221	3.6731	0.00136498	0.015711	-1.13255
rrp4	AT5G60280	-1.99478	-0.821033	-3.5751	0.0017262	0.0183618	-1.13293
rrp4	AT3G01630	1.56169	-0.210562	3.57629	0.00172131	0.0183475	-1.14186
rrp4	AT2G03090	1.00345	2.45532	3.74999	0.00113471	0.0139601	-1.14334
rrp4	AT4G17970	1.14426	3.3942	3.77521	0.00107542	0.0134848	-1.14971
rrp4	AT1G21810	2.06403	-0.881236	3.56667	0.00176134	0.0186526	-1.15036
rrp4	AT4G33720	-2.17302	4.1432	-3.85403	0.0010421	0.0132247	-1.15211
rrp4	AT1G66173	1.9963	0.139948	3.56107	0.00178506	0.0187977	-1.15879
rrp4	AT1G32700	-1.13239	6.48257	-3.84796	0.000934443	0.0121972	-1.16538
rrp4	AT3G16150	-1.82657	-0.168625	-3.55677	0.00180351	0.0188766	-1.16667
rrp4	AT4G31805	1.02736	2.35555	3.70738	0.00125713	0.0148474	-1.16722
rrp4	AT1G29740	1.35108	0.384189	3.56536	0.00176688	0.018679	-1.16942
rrp4	AT5G41471	2.70785	0.976015	3.69721	0.00146118	0.0165684	-1.17007
rrp4	AT1G06265	-1.01481	0.823556	-3.61547	0.00156726	0.0173535	-1.1703
rrp4	AT3G14900	1.04132	3.76304	3.77945	0.00105715	0.0133581	-1.17065
rrp4	AT4G33070	-5.34664	3.55283	-3.84597	0.00114389	0.0140547	-1.17278
rrp4	AT4G27480	-1.24505	1.27551	-3.63123	0.00150919	0.0169083	-1.17508
rrp4	AT5G24313	-1.74984	0.0825545	-3.60133	0.00162122	0.0176618	-1.17665
rrp4	AT5G10550	1.24148	4.23871	3.77098	0.00110227	0.013716	-1.17672
rrp4	AT4G37370	-1.62709	4.94176	-3.76655	0.00117599	0.014318	-1.17798
rrp4	AT4G38770	1.08132	7.3193	3.82611	0.00096769	0.0124896	-1.1812
rrp4	AT3G45140	-2.14354	6.58196	-3.86887	0.001019	0.0129837	-1.18679
rrp4	AT1G69920	-2.89237	1.5532	-3.54529	0.00187451	0.0193522	-1.19727
rrp4	AT1G12805	-4.4469	1.28533	-3.68372	0.00159561	0.0175152	-1.20156
rrp4	AT4G40070	-1.01983	1.27833	-3.64466	0.00146135	0.0165684	-1.2074
rrp4	AT3G09405	-1.95258	3.83688	-3.70928	0.00136385	0.0157075	-1.21372
rrp4	AT4G38560	-2.95659	1.45983	-3.55785	0.00189089	0.0194471	-1.22121
rrp4	AT2G46685	1.40387	-0.0123025	3.54732	0.00184469	0.0191278	-1.22184
rrp4	AT4G02170	-3.15479	0.532435	-3.66651	0.00159183	0.0175112	-1.22332
rrp4	AT4G23880	1.37339	1.02614	3.56041	0.00178788	0.0188169	-1.22511
rrp4	AT3G21680	2.85288	0.163429	3.5288	0.00194541	0.019889	-1.22963
rrp4	AT1G32910	-1.66417	1.23072	-3.55642	0.00180504	0.0188822	-1.23207
rrp4	AT1G48930	-1.38536	3.20348	-3.76128	0.00116153	0.0141887	-1.23216
rrp4	AT1G79700	1.6233	2.31038	3.64992	0.00147289	0.0166606	-1.23335
rrp4	AT1G15640	-3.17055	0.300262	-3.58972	0.0018301	0.0190286	-1.23435
rrp4	AT4G35420	-1.52749	0.446001	-3.54278	0.00186481	0.0192731	-1.2364
rrp4	AT2G15570	-1.03102	3.01271	-3.73079	0.00118836	0.0143522	-1.24289
rrp4	AT4G24780	1.43978	5.19327	3.81772	0.00106167	0.0133983	-1.24394
rrp4	AT2G04460	-1.55793	0.0566084	-3.54358	0.00186123	0.0192467	-1.24452
rrp4	AT1G19940	-1.42237	0.60874	-3.60794	0.00159574	0.0175152	-1.25092
rrp4	AT3G50950	-1.09496	4.91118	-3.73488	0.00118046	0.014329	-1.25606
rrp4	AT3G26500	-1.27706	3.53054	-3.65734	0.00141758	0.01617	-1.26246
rrp4	AT3G54960	-1.14021	4.64091	-3.77863	0.0010906	0.013639	-1.26616
rrp4	AT3G13404	1.76388	-0.365458	3.50844	0.00202403	0.0204281	-1.26955
rrp4	AT5G18245	1.00179	3.0618	3.69869	0.00128364	0.0150492	-1.27236
rrp4	AT3G26220	-1.00045	4.62965	-3.75636	0.00111861	0.0138069	-1.27261
rrp4	AT4G13290	1.22076	1.33783	3.58492	0.00168615	0.0181293	-1.27304
rrp4	AT2G28860	-2.41374	-0.669881	-3.51888	0.0020013	0.02029	-1.28143
rrp4	AT2G40100	-1.53447	0.376025	-3.56006	0.0017894	0.0188225	-1.28182
rrp4	AT5G46330	1.16151	3.87978	3.71171	0.00125377	0.0148474	-1.28261
rrp4	AT5G55050	-1.24741	3.27356	-3.73632	0.00120751	0.014507	-1.28656
rrp4	AT3G03270	-3.35249	4.57491	-3.81972	0.00119297	0.0143809	-1.28721
rrp4	AT3G21260	1.42788	3.73361	3.73668	0.00124758	0.0148191	-1.29514
rrp4	AT1G72645	1.16941	2.28602	3.62568	0.00152939	0.0170438	-1.29547
rrp4	AT1G55580	1.82912	-0.652613	3.4919	0.00210542	0.020937	-1.29924
rrp4	AT4G26460	-6.78152	-0.198691	-3.54446	0.00218819	0.0215115	-1.30528
rrp4	AT1G05061	1.72384	-0.481825	3.48685	0.00213092	0.0210798	-1.31341
rrp4	AT1G72890	-1.08933	0.6543	-3.58976	0.00166671	0.0180226	-1.31401
rrp4	AT1G51340	-1.91748	0.622163	-3.55759	0.00183271	0.0190453	-1.31632
rrp4	AT1G49750	-1.07454	7.41564	-3.76947	0.00111019	0.0137568	-1.31641
rrp4	AT5G18770	1.0923	1.48774	3.57537	0.00172509	0.0183618	-1.31796
rrp4	AT4G23220	-2.72201	3.13946	-3.5452	0.00198848	0.0201984	-1.31887
rrp4	AT3G25130	1.33554	0.141116	3.49854	0.00207237	0.0207281	-1.32485
rrp4	AT1G12790	1.09807	2.31988	3.59848	0.0016323	0.0177315	-1.32954
rrp4	AT3G50890	1.08065	0.464766	3.50122	0.00205919	0.0206289	-1.34059
rrp4	AT2G04080	-1.2318	0.393658	-3.53791	0.00188661	0.0194137	-1.34559
rrp4	AT5G61990	1.01003	2.91595	3.65867	0.00141309	0.0161469	-1.34657
rrp4	AT4G14695	-2.00641	0.0460998	-3.49925	0.0020745	0.0207384	-1.35544
rrp4	AT2G17525	1.03096	3.24001	3.65876	0.00141279	0.0161469	-1.36365
rrp4	AT4G26540	1.01914	2.40266	3.62416	0.00153496	0.0170958	-1.36432
rrp4	AT3G54590	-1.42059	5.1916	-3.77768	0.00117756	0.014318	-1.36562
rrp4	AT1G34420	-2.32802	-0.222918	-3.45904	0.0022767	0.0222002	-1.37136
rrp4	AT1G13600	-1.23821	1.05923	-3.56665	0.00176143	0.0186526	-1.37745
rrp4	AT3G50700	1.196	2.96199	3.63699	0.0014928	0.0167842	-1.38806
rrp4	AT2G25510	-3.67269	6.14813	-3.79413	0.00128546	0.0150519	-1.39328
rrp4	AT4G35520	1.01836	0.691777	3.50298	0.00205056	0.0205752	-1.39513
rrp4	AT5G42530	-2.92734	6.84593	-3.78599	0.00126474	0.0148737	-1.39818
rrp4	AT5G06560	-1.11608	2.70562	-3.58861	0.00167133	0.018042	-1.40242
rrp4	AT2G17150	-1.11816	0.692869	-3.47928	0.00216966	0.0214183	-1.41209
rrp4	AT5G50820	1.32866	1.16942	3.48881	0.00212095	0.021025	-1.41279
rrp4	AT4G03295	1.12224	2.17787	3.58252	0.00169586	0.0181616	-1.4165
rrp4	AT1G02650	1.4167	0.0218999	3.45401	0.00230414	0.0222926	-1.4172
rrp4	AT2G22190	1.16275	1.44508	3.5061	0.00203537	0.0205097	-1.41752
rrp4	AT1G05600	1.00244	1.30354	3.51236	0.00200519	0.020292	-1.41892
rrp4	AT5G60250	1.78951	3.33115	3.66683	0.00152724	0.0170391	-1.41998
rrp4	AT4G31877	2.54888	-1.16976	3.42838	0.0024488	0.0233373	-1.43841
rrp4	AT5G54140	-1.01617	1.63563	-3.52937	0.00192549	0.0197386	-1.44034
rrp4	AT5G59600	1.09887	0.869433	3.48877	0.00212118	0.021025	-1.44348
rrp4	AT3G23200	-1.13122	1.97408	-3.58382	0.0016906	0.0181461	-1.44386
rrp4	AT4G22880	2.17539	-1.75584	3.47481	0.00224422	0.0219676	-1.44405
rrp4	AT2G27690	-1.95267	2.38299	-3.62945	0.00166802	0.0180265	-1.44926
rrp4	AT3G47750	1.30487	1.86223	3.56358	0.001775	0.0187439	-1.45435
rrp4	AT3G23670	1.00999	1.0024	3.50357	0.00204766	0.0205752	-1.45565
rrp4	AT4G22920	-1.57958	-0.0362693	-3.43944	0.00238534	0.0229276	-1.45753
rrp4	AT5G40440	1.00678	1.61211	3.52762	0.00193352	0.0197995	-1.46007
rrp4	AT1G65590	1.13235	3.4424	3.6499	0.00146492	0.0165989	-1.46555
rrp4	AT1G58340	1.68036	0.475434	3.43312	0.00242141	0.0231488	-1.47186
rrp4	AT3G01550	-1.12364	0.50183	-3.52603	0.00194087	0.019864	-1.47673
rrp4	AT1G66800	-1.27119	2.61874	-3.59381	0.00167346	0.0180476	-1.48646
rrp4	AT3G49580	1.8558	0.467292	3.3991	0.00262504	0.0244599	-1.48924
rrp4	AT1G65510	-1.16572	3.66971	-3.57669	0.00171967	0.0183438	-1.48955
rrp4	AT4G33730	-1.5314	-0.263198	-3.42101	0.00249209	0.0236044	-1.48969
rrp4	AT1G11185	-1.67262	2.19716	-3.56642	0.00184174	0.0191226	-1.49036
rrp4	AT2G35637	2.35336	0.400549	3.40335	0.00259872	0.0242984	-1.49169
rrp4	AT1G30190	2.42038	-0.476366	3.4279	0.00245161	0.0233495	-1.4923
rrp4	AT5G54145	1.29476	2.3615	3.5392	0.00188081	0.0193961	-1.49525
rrp4	AT1G07260	-1.40201	1.89342	-3.56154	0.00181203	0.0189246	-1.50358
rrp4	AT4G30993	-1.48949	4.84664	-3.71894	0.00136004	0.0156732	-1.50648
rrp4	AT1G64920	-1.26072	0.0630643	-3.42336	0.00247822	0.0235201	-1.51315
rrp4	AT5G37210	1.45056	0.964238	3.42226	0.00248466	0.0235576	-1.51332
rrp4	AT5G61200	1.09571	1.07809	3.46392	0.00225042	0.0219863	-1.52159
rrp4	AT1G01480	-1.87248	-0.338028	-3.37379	0.00278732	0.0254657	-1.54517
rrp4	AT1G04240	1.03828	2.13696	3.51829	0.00197703	0.0201362	-1.54599
rrp4	AT5G58310	-1.70085	-0.934825	-3.38784	0.00269608	0.0248861	-1.54712
rrp4	AT2G41880	-1.04827	2.48106	-3.45723	0.00228656	0.022249	-1.5494
rrp4	AT3G46900	1.2615	2.6906	3.55982	0.0018113	0.0189246	-1.555
rrp4	AT1G45248	1.28633	0.825056	3.42914	0.00244443	0.0233163	-1.55644
rrp4	AT1G02930	-2.18361	7.44957	-3.71446	0.00148803	0.0167505	-1.56272
rrp4	AT3G05935	-1.03603	4.07933	-3.64096	0.00149905	0.0168246	-1.57929
rrp4	AT5G01830	-1.12802	3.00436	-3.51278	0.0020032	0.02029	-1.58201
rrp4	AT2G43950	-1.29939	5.02267	-3.68019	0.00145792	0.0165684	-1.58319
rrp4	AT5G66830	1.71632	-0.433837	3.3505	0.00294524	0.0264666	-1.58812
rrp4	AT4G38870	1.69323	0.28908	3.39577	0.00264586	0.0245813	-1.59016
rrp4	AT5G42590	-1.39886	3.33958	-3.57038	0.00181289	0.0189246	-1.59307
rrp4	AT1G01660	-1.6818	-0.19485	-3.36727	0.00283065	0.0257053	-1.59594
rrp4	AT3G21500	-2.22143	-2.42041	-3.35414	0.00291997	0.0263521	-1.60141
rrp4	AT5G25250	-1.88362	4.58997	-3.58851	0.00185272	0.0191879	-1.60279
rrp4	AT2G35750	1.39049	4.46173	3.61034	0.00168971	0.0181461	-1.60329
rrp4	AT4G24480	-1.87008	-0.709539	-3.34238	0.00300229	0.0269282	-1.6079
rrp4	AT2G32800	1.11973	2.90706	3.44761	0.00233948	0.0225768	-1.61049
rrp4	AT2G46440	-1.65235	1.10878	-3.42648	0.00247317	0.0234957	-1.61157
rrp4	AT1G75335	1.05408	1.71972	3.45814	0.0022816	0.0222221	-1.61284
rrp4	AT1G33260	-1.39204	1.42116	-3.51507	0.00202613	0.0204383	-1.61324
rrp4	AT1G19330	-1.03317	0.848409	-3.42635	0.00246065	0.023412	-1.61361
rrp4	AT2G19190	-3.99521	0.202726	-3.38174	0.00301926	0.0270036	-1.6147
rrp4	AT2G41240	-4.82204	-1.19251	-3.36404	0.00310074	0.0274969	-1.6188
rrp4	AT3G24500	1.68407	3.14758	3.49169	0.00218554	0.0215078	-1.62073
rrp4	AT5G14130	-1.11109	0.632482	-3.37881	0.00275435	0.0252756	-1.62087
rrp4	AT1G30755	-1.12399	4.14603	-3.51423	0.00199628	0.0202668	-1.62168
rrp4	AT4G38410	-1.94265	1.34236	-3.45738	0.00239811	0.0230019	-1.62685
rrp4	AT2G32487	-2.34548	-0.615879	-3.4203	0.00264233	0.0245605	-1.62918
rrp4	AT5G44380	-1.15499	4.84946	-3.63225	0.00156848	0.0173569	-1.63394
rrp4	AT5G63290	1.22225	0.024853	3.33788	0.0030344	0.0271006	-1.63446
rrp4	AT5G66940	1.98817	0.256731	3.33698	0.0030409	0.027139	-1.6351
rrp4	AT4G11460	1.72126	0.589726	3.38877	0.00269095	0.0248781	-1.63554
rrp4	AT1G74170	1.03652	3.44725	3.54736	0.00184453	0.0191278	-1.63834
rrp4	AT4G29180	-1.14596	0.396422	-3.38396	0.00272093	0.0250575	-1.64345
rrp4	AT3G54720	-1.1147	3.11971	-3.56329	0.00179642	0.0188554	-1.64844
rrp4	AT2G44070	-4.19094	2.52721	-3.50992	0.00236614	0.0227992	-1.65281
rrp4	AT5G64660	-1.27845	4.20074	-3.51989	0.001999	0.0202835	-1.65528
rrp4	AT1G30760	-1.22812	1.43234	-3.43074	0.00243513	0.0232558	-1.65665
rrp4	AT5G20910	-1.2289	1.3511	-3.41053	0.00255486	0.0240306	-1.66338
rrp4	AT3G04530	-1.48858	0.268304	-3.37259	0.00279526	0.0255063	-1.66788
rrp4	AT2G37390	1.05101	2.8468	3.53823	0.0018858	0.0194137	-1.67361
rrp4	AT3G13210	1.33016	-0.0444375	3.32507	0.00312766	0.0276608	-1.69235
rrp4	AT3G07150	1.18692	0.579875	3.34019	0.00301789	0.0270036	-1.69798
rrp4	AT2G22070	1.08	0.919859	3.36762	0.00282833	0.0257003	-1.69821
rrp4	AT3G13061	2.52842	3.25316	3.513	0.00227367	0.0221906	-1.70642
rrp4	AT3G44630	-1.17617	4.29805	-3.49554	0.00209826	0.0208877	-1.70759
rrp4	AT1G48400	1.5362	-0.304582	3.30953	0.00324449	0.0283317	-1.70967
rrp4	AT5G64620	1.00571	4.53695	3.57887	0.00173523	0.0184371	-1.71215
rrp4	AT4G13810	-1.55156	-0.957754	-3.29566	0.00335238	0.0289566	-1.71296
rrp4	AT1G70460	-1.26343	2.77529	-3.51492	0.00203774	0.0205226	-1.71375
rrp4	AT5G44920	-1.04619	1.70976	-3.42312	0.00247962	0.0235216	-1.71414
rrp4	AT1G17380	-1.70181	2.82406	-3.39425	0.00269707	0.0248861	-1.71977
rrp4	AT1G67148	-1.01609	2.73392	-3.48538	0.00213836	0.0211424	-1.71979
rrp4	AT4G24320	1.05971	0.56788	3.34062	0.00301481	0.0269893	-1.72044
rrp4	AT4G00290	-1.12376	0.0448472	-3.33689	0.00304156	0.027139	-1.72706
rrp4	AT2G31141	1.12186	0.235558	3.32443	0.00313241	0.0276608	-1.7297
rrp4	AT5G41300	-2.49723	0.671729	-3.40866	0.00279821	0.0255086	-1.7459
rrp4	AT4G39675	-1.2414	2.86136	-3.50933	0.0020688	0.0207102	-1.751
rrp4	AT5G44820	-2.65494	-1.8699	-3.29586	0.00345182	0.0295198	-1.75767
rrp4	AT1G73805	-1.70605	4.44952	-3.49701	0.00224503	0.0219676	-1.75767
rrp4	AT5G42600	-3.67319	-0.252745	-3.28039	0.00365591	0.0305226	-1.76021
rrp4	AT4G14365	-2.0113	5.03473	-3.50284	0.0022867	0.022249	-1.76318
rrp4	AT1G09080	-2.03294	0.393379	-3.29551	0.00336716	0.0290318	-1.76732
rrp4	AT2G38380	-1.20017	6.1358	-3.59354	0.00176271	0.0186557	-1.77713
rrp4	AT5G55450	-1.87256	5.71107	-3.61072	0.00182224	0.0189717	-1.7774
rrp4	AT1G67035	1.11983	-0.059526	3.32072	0.00315997	0.0278283	-1.78116
rrp4	AT1G19720	1.13848	5.70467	3.57043	0.00182444	0.0189802	-1.79297
rrp4	AT4G21250	-1.75774	-1.0708	-3.26787	0.00357911	0.0301991	-1.80128
rrp4	AT1G13470	-6.4121	0.46763	-3.29335	0.00385532	0.0315879	-1.80355
rrp4	AT5G52910	1.52219	2.46087	3.3915	0.0027162	0.0250261	-1.80433
rrp4	AT1G50180	-2.07969	-0.824583	-3.25346	0.00370247	0.0307872	-1.80477
rrp4	AT3G29630	1.64903	-0.273869	3.24946	0.00373746	0.0309288	-1.81111
rrp4	AT5G09520	-1.07325	1.54381	-3.37114	0.00280486	0.0255569	-1.81135
rrp4	AT5G08150	1.11458	1.43183	3.35675	0.00290203	0.0262152	-1.8144
rrp4	AT3G60290	1.698	-0.253588	3.23781	0.00384111	0.0315248	-1.81767
rrp4	AT3G58070	1.45583	0.0842436	3.30426	0.00328511	0.0286099	-1.82126
rrp4	AT1G03746	1.76075	-0.436053	3.23953	0.00382568	0.03146	-1.82143
rrp4	AT3G02640	1.02548	5.28794	3.55413	0.00186057	0.0192467	-1.82394
rrp4	AT3G43270	-1.00567	3.59037	-3.50627	0.00204742	0.0205752	-1.82453
rrp4	AT2G29995	-1.0037	4.24242	-3.51628	0.00200899	0.0203116	-1.8305
rrp4	AT5G44390	-1.85563	1.40575	-3.41983	0.00267716	0.024787	-1.83176
rrp4	AT1G29395	-1.39152	0.383969	-3.27922	0.00348475	0.0297074	-1.84251
rrp4	AT5G10790	1.00683	1.05171	3.30606	0.00327115	0.0285156	-1.84594
rrp4	AT1G17600	-2.20652	-1.5184	-3.25554	0.00368438	0.0306816	-1.86299
rrp4	AT5G51640	-1.00873	2.36001	-3.39438	0.00265457	0.0246501	-1.86375
rrp4	AT5G48350	-2.21514	-1.7955	-3.21045	0.00409583	0.0325842	-1.86503
rrp4	AT1G78290	1.39594	-0.431817	3.22821	0.00392866	0.0319937	-1.87128
rrp4	AT3G48580	-2.99569	-0.258053	-3.22442	0.00408902	0.0325479	-1.87186
rrp4	AT1G66600	-1.39163	0.986939	-3.28795	0.00341382	0.0293272	-1.87865
rrp4	AT5G65630	1.29023	4.47775	3.49425	0.00220663	0.0216685	-1.8792
rrp4	AT3G28930	-1.02643	4.26822	-3.49977	0.00209736	0.0208877	-1.8792
rrp4	AT2G26010	-4.91553	2.11378	-3.30208	0.00378046	0.0311892	-1.89377
rrp4	AT3G59880	-1.07085	2.44716	-3.31281	0.00321948	0.028182	-1.89512
rrp4	AT1G76600	-1.84692	3.2891	-3.33394	0.00318521	0.0279985	-1.89632
rrp4	AT4G27290	-1.54087	-1.10846	-3.20206	0.00417708	0.0330087	-1.90006
rrp4	AT5G23030	-1.43156	-0.289046	-3.21867	0.00401764	0.0323015	-1.90429
rrp4	AT2G42380	1.23095	1.58765	3.33459	0.00305813	0.0272538	-1.90583
rrp4	AT2G47200	-1.05658	3.09182	-3.39267	0.00266537	0.0247141	-1.90666
rrp4	AT5G62070	-1.22122	5.83223	-3.53227	0.00204941	0.0205752	-1.91403
rrp4	ATMG00010	1.08941	0.902111	3.25504	0.00368877	0.0307002	-1.9149
rrp4	AT2G30140	-1.04452	3.9091	-3.45894	0.00230182	0.0222815	-1.9152
rrp4	AT5G19520	-1.15357	2.97314	-3.37622	0.0027713	0.0253978	-1.92359
rrp4	AT1G15630	-1.83218	-0.622959	-3.18412	0.00435621	0.0339286	-1.92531
rrp4	AT1G29440	1.3348	0.364364	3.3446	0.00300524	0.0269419	-1.93154
rrp4	AT2G34330	-1.35967	-0.655699	-3.20475	0.00415088	0.0328747	-1.93279
rrp4	AT5G20270	1.00642	3.696	3.42	0.00249802	0.0236488	-1.93925
rrp4	AT1G20070	1.45052	2.26577	3.36183	0.00293848	0.0264664	-1.94558
rrp4	AT2G16270	1.03355	0.217083	3.23055	0.00390716	0.0318597	-1.9479
rrp4	AT3G24518	1.1114	2.20419	3.33809	0.00303291	0.0271001	-1.95828
rrp4	AT2G39620	1.08988	0.155627	3.20469	0.00415145	0.0328747	-1.95913
rrp4	AT4G03811	1.82534	-1.08776	3.17267	0.00447444	0.0345651	-1.96194
rrp4	AT1G14370	-1.26314	4.79417	-3.41827	0.0025871	0.02424	-1.9631
rrp4	AT5G10310	1.28756	0.926886	3.26382	0.00361339	0.0302897	-1.96356
rrp4	AT3G15130	2.12279	-1.11828	3.14975	0.00472056	0.0357659	-1.98501
rrp4	AT3G57720	1.06994	0.581228	3.24725	0.00375694	0.0310357	-1.98561
rrp4	AT5G01180	-1.40953	1.01577	-3.21567	0.00404596	0.0323717	-1.98594
rrp4	AT1G13050	1.54238	0.404561	3.16811	0.00452239	0.0347853	-1.99496
rrp4	AT3G17690	-2.65513	0.641766	-3.14407	0.004788	0.0361179	-1.99517
rrp4	AT1G68710	1.31523	0.870346	3.20676	0.00413135	0.0327567	-1.99823
rrp4	AT1G05440	1.00363	0.286418	3.18018	0.00439657	0.0341446	-2.0184
rrp4	AT2G26400	-3.53342	4.67336	-3.50607	0.00245537	0.0233736	-2.02042
rrp4	AT5G46080	1.51395	2.28869	3.21666	0.00403659	0.0323577	-2.02184
rrp4	AT1G68870	1.00683	0.536816	3.20494	0.00414896	0.0328747	-2.02526
rrp4	AT3G55970	-2.05393	0.605687	-3.21219	0.00418673	0.0330436	-2.02583
rrp4	AT5G01030	1.41432	0.947925	3.19192	0.00427746	0.0335812	-2.02605
rrp4	AT1G62250	-1.18249	-0.017744	-3.19155	0.0042812	0.0335812	-2.03151
rrp4	AT1G73770	-1.06137	1.01543	-3.28702	0.00342131	0.0293783	-2.03303
rrp4	AT1G17230	-1.38641	0.179686	-3.1842	0.00435549	0.0339286	-2.03441
rrp4	AT1G60130	-1.44875	-0.155802	-3.1466	0.00475534	0.0360006	-2.04148
rrp4	AT5G57540	-2.20235	-1.60578	-3.13188	0.00492139	0.036758	-2.04415
rrp4	AT3G17700	-1.36829	2.18301	-3.26677	0.00359626	0.0302764	-2.04608
rrp4	AT1G53060	1.13417	1.78026	3.18427	0.00435469	0.0339286	-2.04804
rrp4	AT5G16600	1.07293	2.29634	3.28513	0.00343658	0.0294693	-2.04863
rrp4	AT3G28270	2.01505	0.99211	3.16454	0.00459864	0.0351375	-2.04965
rrp4	AT3G28540	-2.1165	0.372471	-3.26783	0.00381384	0.0314235	-2.05176
rrp4	AT2G02380	-1.34311	-0.754574	-3.13282	0.00491067	0.0367352	-2.05197
rrp4	AT4G05590	-1.2035	0.978662	-3.2639	0.00361265	0.0302897	-2.05447
rrp4	AT1G65790	-3.00588	-0.183629	-3.11752	0.00516067	0.0381092	-2.05492
rrp4	AT4G37990	-2.97072	-1.1362	-3.10719	0.00526725	0.0386237	-2.07184
rrp4	AT3G10815	-1.38163	0.947361	-3.16675	0.0045368	0.0348395	-2.07721
rrp4	AT4G31408	1.07088	0.790918	3.18254	0.00437241	0.0340408	-2.07761
rrp4	AT2G30770	-3.30402	-0.802717	-3.1448	0.00508799	0.0377492	-2.0781
rrp4	AT2G37840	-1.70289	2.27512	-3.32336	0.00334469	0.0289261	-2.07814
rrp4	AT5G23000	-1.10067	0.64404	-3.16918	0.00451111	0.034728	-2.08224
rrp4	AT5G25620	1.06381	0.286358	3.16366	0.00456973	0.0350258	-2.0872
rrp4	AT2G25095	1.6957	0.0786512	3.13266	0.00491251	0.0367352	-2.08971
rrp4	AT1G77400	1.1367	0.769202	3.20703	0.00412875	0.0327498	-2.09817
rrp4	AT4G21840	-1.85477	1.8266	-3.16274	0.00462123	0.0352532	-2.09921
rrp4	AT1G62840	-1.32937	1.3596	-3.22397	0.00396798	0.0321359	-2.10288
rrp4	AT1G34670	-1.04614	0.848528	-3.16098	0.00459835	0.0351375	-2.1126
rrp4	AT4G26800	1.21008	0.312925	3.1583	0.00462728	0.0352709	-2.11588
rrp4	AT2G15630	1.09403	0.834972	3.18632	0.00433389	0.0338383	-2.11684
rrp4	AT2G20870	1.06284	0.365272	3.21539	0.00404863	0.0323717	-2.11884
rrp4	AT4G08950	-1.38522	8.29101	-3.43176	0.00263518	0.0245302	-2.12121
rrp4	AT1G77150	-2.86479	-1.61257	-3.10029	0.0054528	0.039572	-2.12382
rrp4	AT1G26560	-1.64615	3.40949	-3.4158	0.00279745	0.0255086	-2.13056
rrp4	AT2G26440	-1.65872	6.58362	-3.44774	0.00261504	0.0244028	-2.13611
rrp4	AT4G30290	-1.19024	6.64557	-3.43247	0.0025857	0.02424	-2.14079
rrp4	AT5G63270	-1.71134	-0.338551	-3.10385	0.00525318	0.0385668	-2.14841
rrp4	AT2G34430	1.36375	7.40659	3.42226	0.00269366	0.0248861	-2.15473
rrp4	AT1G45616	2.18093	1.86422	3.27267	0.00387318	0.0316644	-2.15495
rrp4	AT5G01760	1.06811	0.567007	3.10203	0.00527552	0.0386409	-2.15667
rrp4	AT5G39110	-1.8339	-0.166741	-3.08192	0.00552784	0.0399543	-2.15701
rrp4	AT3G49950	1.31536	0.478917	3.11971	0.0050629	0.0375925	-2.15846
rrp4	AT1G56320	-1.1105	0.598355	-3.15662	0.00464539	0.0353662	-2.15861
rrp4	AT3G63380	-1.31329	2.75815	-3.27671	0.0035675	0.0301684	-2.15974
rrp4	AT5G09290	-1.122	3.44883	-3.3191	0.00321004	0.0281123	-2.16234
rrp4	AT1G34355	1.10263	-0.168855	3.09162	0.00540467	0.0393433	-2.17216
rrp4	AT5G37410	1.41751	-0.261836	3.08839	0.00544534	0.039533	-2.18231
rrp4	AT4G30975	1.23151	1.97641	3.22433	0.00396562	0.0321359	-2.1827
rrp4	AT1G47510	-2.0665	-0.85684	-3.04446	0.00602917	0.0423272	-2.18596
rrp4	AT1G51890	-1.80188	3.78038	-3.30803	0.00353126	0.0299421	-2.1881
rrp4	AT4G33560	-4.16967	6.11307	-3.4256	0.00294002	0.0264664	-2.19312
rrp4	AT4G17490	-1.15855	4.39966	-3.21258	0.00407537	0.032483	-2.19969
rrp4	AT5G61450	-1.08794	2.94856	-3.28674	0.00344151	0.0294715	-2.19977
rrp4	AT4G09060	1.13489	-0.735423	3.05973	0.00581968	0.041347	-2.20096
rrp4	AT4G32280	1.74519	1.7979	3.24359	0.00400717	0.0322447	-2.20098
rrp4	AT2G14090	1.24352	-0.0522945	3.08014	0.00555076	0.0400526	-2.20437
rrp4	AT4G08555	-2.53308	1.33939	-3.05864	0.00593081	0.0418227	-2.20595
rrp4	AT5G10040	-9.12778	1.3613	-3.11163	0.00590705	0.0417641	-2.21598
rrp4	AT5G19240	-1.04004	7.60948	-3.38181	0.00282874	0.0257003	-2.23395
rrp4	AT2G25460	-1.26025	2.54558	-3.07496	0.00561778	0.0403977	-2.23857
rrp4	AT5G05900	-1.57771	0.317155	-3.10255	0.00526909	0.0386237	-2.23967
rrp4	AT1G05650	1.86106	0.230528	3.02196	0.00635114	0.0438558	-2.24427
rrp4	AT3G28340	-1.21648	4.01117	-3.23013	0.00394417	0.0320913	-2.24522
rrp4	AT1G64140	-1.17034	4.35995	-3.35054	0.00308588	0.027431	-2.24531
rrp4	AT1G56680	-2.11051	-1.08751	-3.01693	0.00642526	0.0440921	-2.24959
rrp4	AT2G36580	-1.26918	6.38953	-3.39017	0.00289821	0.0262019	-2.25048
rrp4	AT1G02820	2.19834	-1.01705	3.01758	0.0064157	0.0440741	-2.25186
rrp4	AT3G02800	-1.225	2.70086	-3.1138	0.00513299	0.0379641	-2.25347
rrp4	AT3G27865	2.53456	-1.67065	2.99762	0.00671795	0.0452822	-2.27372
rrp4	AT1G23200	1.07546	1.2773	3.11226	0.00515146	0.0380561	-2.27796
rrp4	AT2G39230	1.16435	0.380311	3.06119	0.00580013	0.0412546	-2.28526
rrp4	AT1G03495	1.9747	-1.25391	3.09373	0.00551068	0.0398545	-2.28724
rrp4	AT5G56710	1.04027	6.25097	3.35583	0.00301115	0.0269693	-2.29139
rrp4	AT1G75750	-1.01208	10.1373	-3.31088	0.00328921	0.0286204	-2.30171
rrp4	AT3G07600	-1.28413	0.943459	-3.05179	0.00592771	0.0418183	-2.31086
rrp4	AT4G01010	-1.06931	2.89855	-3.1633	0.00457357	0.0350284	-2.31942
rrp4	AT2G18660	-3.58985	2.02642	-3.13991	0.00543381	0.0394858	-2.32294
rrp4	AT5G42445	1.51864	-0.218352	2.99888	0.00669847	0.0452314	-2.32327
rrp4	AT1G17960	1.58912	1.17223	3.10203	0.00532686	0.0388965	-2.3239
rrp4	AT1G02450	-2.81106	-0.917654	-2.9713	0.00714743	0.0470606	-2.32396
rrp4	AT5G66562	2.38339	1.01829	3.09786	0.00565978	0.0406072	-2.32611
rrp4	AT1G79770	1.08279	0.899772	3.08092	0.00554068	0.0399988	-2.33909
rrp4	AT1G43160	-1.47931	3.3481	-3.29643	0.00360786	0.0302897	-2.35012
rrp4	AT5G19550	-2.2173	7.55763	-3.34989	0.00339528	0.0291951	-2.35282
rrp4	AT1G21250	-2.66345	4.60649	-3.34388	0.00344147	0.0294715	-2.35769
rrp4	AT5G54040	1.37173	1.29057	3.10756	0.00522271	0.0384475	-2.36045
rrp4	AT4G21430	1.22606	-0.0200221	2.99542	0.00675213	0.045464	-2.3609
rrp4	AT4G18250	-1.39428	2.47439	-3.08159	0.00553326	0.0399721	-2.3725
rrp4	AT3G52072	1.10781	0.354003	3.00532	0.0065998	0.0447888	-2.37444
rrp4	AT1G53940	-1.52664	-0.6201	-2.98783	0.00687124	0.0458745	-2.37671
rrp4	AT1G35610	2.19227	-0.208331	2.94276	0.00762099	0.0490101	-2.38117
rrp4	AT2G43570	-1.50762	4.28247	-3.31609	0.00350916	0.0298082	-2.383
rrp4	AT5G61290	1.42324	-0.39195	3.00225	0.00664658	0.0450256	-2.38326
rrp4	AT5G09976	-1.11708	0.55226	-3.01735	0.00641913	0.0440741	-2.38795
rrp4	AT5G15970	-1.10944	4.94322	-3.31086	0.00339567	0.0291951	-2.38937
rrp4	AT2G16595	-1.28993	1.37696	-3.13836	0.00489585	0.0366968	-2.39363
rrp4	AT3G49170	1.01116	1.87429	3.12284	0.00502612	0.0373634	-2.39576
rrp4	AT1G49220	1.036	-0.144886	2.97732	0.00703941	0.0466355	-2.4014
rrp4	AT4G37240	-1.48424	3.232	-3.2527	0.00397891	0.0321591	-2.40939
rrp4	AT1G65620	1.09569	0.306943	3.0267	0.00628197	0.0435666	-2.41743
rrp4	AT5G61330	1.11217	2.17088	3.11312	0.00514118	0.037995	-2.43006
rrp4	AT3G04220	-1.26788	2.10506	-3.01761	0.00641515	0.0440741	-2.4384
rrp4	AT3G22121	-1.38793	5.29802	-3.3024	0.00360123	0.0302897	-2.44495
rrp4	AT3G11650	1.06171	3.53661	3.15924	0.00462407	0.0352606	-2.44638
rrp4	AT1G26730	-1.8183	1.13446	-3.02706	0.00640525	0.0440527	-2.44689
rrp4	AT1G77131	-1.0129	0.295635	-2.9831	0.00694642	0.0461829	-2.44811
rrp4	AT2G17280	-1.80921	2.52115	-3.20507	0.00452316	0.0347853	-2.44832
rrp4	AT1G31258	-1.68755	0.557794	-3.12759	0.00522832	0.0384738	-2.44913
rrp4	AT4G23060	-1.00992	3.90563	-3.22557	0.00400463	0.0322427	-2.45146
rrp4	AT1G77120	-5.49834	6.10816	-3.29036	0.00397528	0.0321561	-2.45151
rrp4	AT2G14560	-4.42664	2.03219	-3.17228	0.00516622	0.0381353	-2.4523
rrp4	AT4G01360	-3.12596	1.61832	-2.99736	0.00722249	0.0473841	-2.45408
rrp4	AT3G08630	-1.03418	4.83019	-3.2697	0.0036808	0.030675	-2.4667
rrp4	AT3G57157	-1.14593	-0.799769	-2.99962	0.00668711	0.0451856	-2.48092
rrp4	AT2G34010	1.45565	-0.557487	2.96953	0.00716655	0.0471151	-2.48805
rrp4	AT2G43710	-1.01812	7.11873	-3.25979	0.00376073	0.0310535	-2.49413
rrp4	AT2G26370	-1.58347	1.28549	-3.02081	0.00643868	0.0441219	-2.49644
rrp4	AT5G08600	1.23154	2.12985	3.08931	0.00546244	0.0395965	-2.49927
rrp4	AT5G09570	-1.59698	0.361286	-2.96171	0.00729658	0.0476884	-2.50177
rrp4	AT4G24026	-1.58143	2.86323	-3.15905	0.00492461	0.0367676	-2.51115
rrp4	AT2G44210	-1.14528	4.409	-3.2349	0.00405202	0.0323717	-2.51923
rrp4	AT4G14550	1.10735	1.54923	3.06056	0.0058086	0.041288	-2.52965
rrp4	AT1G68810	1.11335	1.45731	3.03326	0.00618735	0.043171	-2.52996
rrp4	AT4G02330	-1.92632	5.10328	-3.25438	0.00417978	0.0330162	-2.53689
rrp4	AT2G47370	-1.11151	-0.0235561	-2.98833	0.00686329	0.0458545	-2.54415
rrp4	AT3G17790	-1.82616	1.05814	-2.972	0.00727856	0.0476382	-2.56096
rrp4	AT4G39480	-2.04391	-1.07654	-2.97406	0.00737074	0.0480836	-2.57139
rrp4	AT5G36910	2.55562	3.15415	3.12184	0.00565692	0.040602	-2.57494
rrp4	AT3G18610	1.16699	2.63062	3.11428	0.00521345	0.0384092	-2.58155
rrp4	AT1G32690	-1.22547	0.60045	-2.94843	0.00752244	0.0487402	-2.58464
rrp4	AT1G15870	1.09984	1.10031	2.98894	0.00685362	0.0458377	-2.59298
rrp4	AT2G38250	-1.73204	1.23641	-2.9507	0.00759482	0.0488949	-2.60084
rrp4	AT1G26600	1.13268	0.858486	2.94219	0.00763085	0.0490436	-2.61663
rrp4	AT4G15160	-1.00077	4.46075	-3.1756	0.00453756	0.0348395	-2.61909
rrp4	AT2G41090	-1.54621	7.31595	-3.218	0.0043936	0.0341356	-2.62001
rrp4	AT5G02640	-1.15418	0.840297	-2.94188	0.00763629	0.0490592	-2.625
rrp4	AT1G75830	-2.09247	-0.0198935	-3.03477	0.00663362	0.044964	-2.63739
rrp4	AT5G19600	1.18647	2.71314	3.051	0.00599707	0.042133	-2.64226
rrp4	AT4G39630	1.05544	1.86387	2.99522	0.00675523	0.0454687	-2.64316
rrp4	AT2G31670	-1.36874	5.35137	-3.21738	0.00439213	0.0341356	-2.64628
rrp4	AT1G70510	1.11927	1.6547	2.97558	0.00706764	0.0467407	-2.66417
rrp4	AT2G22470	-1.3722	7.01838	-3.20822	0.00448435	0.0345952	-2.66513
rrp4	AT3G06125	-2.56943	0.115624	-3.03391	0.00677746	0.0455234	-2.66545
rrp4	AT5G20830	-2.66721	4.39668	-3.1966	0.00482245	0.0362479	-2.66972
rrp4	AT3G52640	-1.12053	1.42335	-2.94667	0.00755289	0.0488087	-2.68058
rrp4	AT4G15610	-1.05709	6.33879	-3.18982	0.00450175	0.0347052	-2.68394
rrp4	AT5G18930	1.01511	1.80452	2.99346	0.00678263	0.0455398	-2.69605
rrp4	AT4G23600	-2.76734	7.83264	-3.18208	0.00500761	0.0372404	-2.70063
rrp4	AT4G08290	-1.01248	2.37797	-3.03426	0.00617448	0.0431234	-2.71803
rrp4	AT2G47550	-1.41868	2.3626	-3.01165	0.00671343	0.045268	-2.72294
rrp4	AT1G13420	-1.26369	1.07311	-2.9879	0.00694671	0.0461829	-2.72778
rrp4	AT1G10340	-1.55109	2.91067	-2.9661	0.00749205	0.0486136	-2.77209
rrp4	AT1G78070	-1.11526	3.18825	-3.0231	0.00641767	0.0440741	-2.77828
rrp4	AT3G47670	-1.57647	3.03146	-3.10195	0.00571221	0.0409097	-2.7786
rrp4	AT5G49740	-1.2339	0.697711	-2.94428	0.00764642	0.0490771	-2.78458
rrp4	AT1G09090	-1.16607	1.83669	-2.94852	0.00755563	0.0488087	-2.80574
rrp4	AT2G17980	-1.4418	3.01145	-3.0495	0.00631908	0.0437119	-2.81475
rrp4	AT4G23260	-1.06196	3.97304	-3.05809	0.00597771	0.0420751	-2.82118
rrp4	AT2G14580	1.08537	2.16422	2.97987	0.00704779	0.0466584	-2.8244
rrp4	AT4G16260	-1.27277	7.00815	-3.11934	0.00542084	0.0394161	-2.83574
rrp4	AT4G21680	-1.75124	3.02624	-3.06669	0.00625036	0.0434132	-2.86491
rrp4	AT3G44310	-1.18867	9.76077	-3.04994	0.00623439	0.043334	-2.8796
rrp4	AT5G19110	-1.42445	3.59117	-3.01184	0.00687683	0.0458767	-2.88327
rrp4	AT5G07860	-1.04085	3.08843	-3.02858	0.00640303	0.0440527	-2.90886
rrp4	AT1G66920	-1.3863	3.22874	-3.00002	0.00706129	0.046715	-2.91536
rrp4	AT2G46450	-1.24125	2.83659	-3.0212	0.00667719	0.045136	-2.92186
rrp4	AT5G44210	-1.0037	2.94003	-2.96007	0.00739482	0.0481808	-2.95963
rrp4	AT3G17609	-1.16111	4.39249	-3.06281	0.00612888	0.0428682	-2.96753
rrp4	AT5G51070	-1.10227	5.03803	-3.03393	0.0064653	0.0442247	-2.97738
rrp4	AT2G03760	-2.03775	3.61729	-2.99564	0.00746523	0.0485027	-2.97975
rrp4	AT3G26290	-1.44069	2.31961	-3.00098	0.00713229	0.0470041	-2.98449
rrp4	AT3G59330	1.03194	3.60834	2.95359	0.00754355	0.0488087	-2.99188
rrp4	AT1G51850	-1.88376	4.90786	-3.0282	0.00696331	0.0462608	-3.02616
rrp4	AT2G43510	-1.56904	5.25128	-3.00614	0.00716641	0.0471151	-3.09767
t10	AT4G19520	3.47428	5.54499	18.3273	1.19235e-14	2.25759e-10	23.0156
t10	AT4G23180	3.3374	5.33931	16.8077	6.87886e-14	6.51221e-10	21.4219
t10	AT1G03610	-2.85546	4.4769	-15.0007	6.66758e-13	4.20813e-09	19.4937
t10	AT3G04640	2.18884	5.2213	13.5688	4.772e-12	1.94858e-08	17.603
t10	AT5G47230	3.72408	5.15085	13.5162	5.14572e-12	1.94858e-08	17.4699
t10	AT4G11280	3.41256	5.15682	13.3807	6.25687e-12	1.97446e-08	17.2714
t10	AT2G35710	1.75318	6.28395	13.265	7.40205e-12	2.00215e-08	17.2402
t10	AT3G44260	3.37183	5.93184	12.9722	1.13864e-11	2.69488e-08	16.8009
t10	AT4G24570	3.19257	6.34491	12.3987	2.70743e-11	5.29144e-08	15.98
t10	AT5G06980	-1.72818	5.31825	-12.1756	3.82372e-11	6.58167e-08	15.678
t10	AT1G27730	3.42215	7.59827	11.9575	6.57287e-11	8.88934e-08	15.1476
t10	AT5G61600	2.93273	4.56335	11.8705	6.17894e-11	8.88934e-08	15.1397
t10	AT3G50800	3.36515	3.24418	11.9445	5.49603e-11	8.67182e-08	15.0996
t10	AT3G46620	2.37034	5.77988	11.5182	1.08808e-10	1.28761e-07	14.6478
t10	AT1G74440	3.18892	2.36912	11.5354	1.05809e-10	1.28761e-07	14.0546
t10	AT2G44840	5.47888	2.1371	12.3781	2.79468e-11	5.29144e-08	13.7375
t10	AT2G39650	3.45336	4.0259	11.002	2.55174e-10	2.68414e-07	13.6261
t10	AT1G50740	2.31062	7.14598	10.8708	3.18385e-10	3.14442e-07	13.6084
t10	AT3G12150	-2.09789	3.91987	-10.8458	3.32146e-10	3.14442e-07	13.5527
t10	AT1G35210	4.02726	3.68646	11.0336	2.42034e-10	2.68414e-07	13.3307
t10	AT3G55980	2.27185	6.03439	10.6162	4.91741e-10	4.43363e-07	13.1789
t10	AT1G27770	2.1207	7.95687	10.5375	5.63257e-10	4.74829e-07	13.0499
t10	AT4G23190	1.66255	6.82097	10.4436	6.6292e-10	5.02069e-07	12.89
t10	AT2G35658	3.44296	4.5549	10.4992	6.01874e-10	4.74829e-07	12.8703
t10	AT3G12830	2.31599	2.16076	10.5051	5.95779e-10	4.74829e-07	12.8399
t10	AT4G27280	2.74244	6.71933	10.4138	7.41772e-10	5.20174e-07	12.7828
t10	AT2G21185	-1.90643	2.528	-10.4	7.15299e-10	5.20174e-07	12.7613
t10	AT5G41750	2.72084	5.37326	10.1813	1.05072e-09	6.86014e-07	12.4264
t10	AT2G24600	2.69616	6.24127	10.1659	1.09969e-09	6.94052e-07	12.3926
t10	AT1G05575	4.04465	4.25141	10.2922	8.64094e-10	5.84313e-07	12.2749
t10	AT1G72360	-2.33714	2.40396	-10.1041	1.20513e-09	7.36063e-07	12.2683
t10	AT1G29690	1.28167	6.70592	10.0282	1.38016e-09	8.16621e-07	12.1679
t10	AT3G52400	1.5562	8.2561	9.94392	1.60541e-09	8.94022e-07	12.0197
t10	AT3G57530	2.37512	5.41582	9.90415	1.72465e-09	9.32988e-07	11.9448
t10	AT2G32030	2.82448	4.08352	9.95091	1.58533e-09	8.94022e-07	11.8969
t10	AT3G20810	2.30131	4.20777	9.79306	2.10895e-09	1.07921e-06	11.7154
t10	AT4G00970	2.37362	3.63845	9.82954	1.97382e-09	1.03812e-06	11.6715
t10	AT1G73540	4.14725	5.26058	9.98951	2.3715e-09	1.18163e-06	11.6297
t10	AT5G66210	2.09378	5.47103	9.7105	2.45138e-09	1.18303e-06	11.6063
t10	AT1G07135	2.46428	7.16483	9.70926	2.50011e-09	1.18303e-06	11.5856
t10	AT5G65207	-3.5168	4.06178	-9.89339	2.56176e-09	1.18303e-06	11.5831
t10	AT5G17350	3.85104	4.11903	9.72676	2.67429e-09	1.2056e-06	11.4202
t10	AT5G41740	3.90914	3.68273	9.61738	3.43041e-09	1.47617e-06	11.1977
t10	AT5G17300	-4.24428	1.76969	-9.58499	3.09492e-09	1.36277e-06	11.0575
t10	AT4G17490	2.70941	4.39966	9.36046	4.68269e-09	1.97027e-06	10.9551
t10	AT1G28370	2.07314	5.15777	9.3189	5.06184e-09	2.03917e-06	10.8965
t10	AT2G22880	2.50295	5.54675	9.25771	5.67882e-09	2.24006e-06	10.7841
t10	AT5G51190	3.2043	6.03212	9.35354	6.79581e-09	2.62596e-06	10.6297
t10	AT3G49530	1.49173	5.88004	9.07418	8.04086e-09	3.04491e-06	10.4314
t10	AT5G58430	1.65565	6.3881	8.9919	9.41084e-09	3.49382e-06	10.2734
t10	AT4G29780	3.66748	4.5775	9.0913	9.76783e-09	3.55662e-06	10.2399
t10	AT1G59590	2.52568	5.35395	8.96429	1.01291e-08	3.61858e-06	10.2187
t10	AT1G01060	-4.05822	0.396097	-9.32126	5.03948e-09	2.03917e-06	10.1626
t10	AT3G09600	-3.32203	1.35348	-8.9015	1.11976e-08	3.9262e-06	9.98756
t10	AT1G67470	2.00486	6.14599	8.82086	1.30875e-08	4.42497e-06	9.95121
t10	AT2G35930	1.76312	6.07267	8.79045	1.38833e-08	4.61168e-06	9.89348
t10	AT3G02380	-2.759	1.28402	-8.83298	1.27835e-08	4.40076e-06	9.88509
t10	AT3G61190	3.14521	4.34271	8.83276	1.43902e-08	4.61803e-06	9.87559
t10	AT3G12320	-1.63913	2.53642	-8.77931	1.41871e-08	4.61803e-06	9.87536
t10	AT1G23710	2.41726	4.87553	8.73172	1.55651e-08	4.91184e-06	9.79919
t10	AT1G74940	-1.85508	5.50912	-8.70159	1.65082e-08	5.12404e-06	9.71017
t10	AT5G44580	-1.62778	7.18737	-8.6604	1.78945e-08	5.45535e-06	9.6298
t10	AT5G24210	-2.26621	5.93825	-8.67656	1.81519e-08	5.45535e-06	9.62733
t10	AT5G05580	-1.19588	5.55226	-8.64318	1.8509e-08	5.47577e-06	9.59601
t10	AT5G28630	1.98553	4.74482	8.61872	1.94196e-08	5.65679e-06	9.58345
t10	AT5G66650	2.64244	4.81979	8.6034	2.00136e-08	5.74147e-06	9.55122
t10	AT1G32640	1.61186	5.01944	8.58001	2.09571e-08	5.92241e-06	9.48815
t10	AT5G61900	2.11428	4.96069	8.4903	2.50222e-08	6.96721e-06	9.33381
t10	AT2G26530	1.8196	4.46684	8.34569	3.33751e-08	9.15833e-06	9.0554
t10	AT1G14480	2.61712	3.33598	8.33605	3.40256e-08	9.20343e-06	8.98257
t10	AT1G10140	-1.74466	4.44507	-8.3134	3.56051e-08	9.49502e-06	8.96395
t10	AT5G26200	-3.1946	3.19113	-8.44758	4.02989e-08	1.03111e-05	8.89252
t10	AT1G11050	1.48082	4.8997	8.25798	3.97996e-08	1.03111e-05	8.86437
t10	AT2G25460	2.5188	2.54558	8.28659	3.75739e-08	9.88089e-06	8.81383
t10	AT5G11090	-1.55161	7.87849	-8.23325	4.18324e-08	1.05607e-05	8.78588
t10	AT5G04340	1.85965	4.16386	8.15176	4.93244e-08	1.19732e-05	8.67341
t10	AT1G63860	2.07034	3.00619	8.15473	4.90286e-08	1.19732e-05	8.6697
t10	AT5G54490	2.34061	2.18223	8.2249	4.25425e-08	1.05987e-05	8.62677
t10	AT4G29190	-1.62536	4.15071	-8.10479	5.4259e-08	1.29324e-05	8.54915
t10	AT1G63750	2.0682	2.87598	8.10133	5.46421e-08	1.29324e-05	8.5147
t10	AT3G18710	2.69893	4.36629	7.98792	7.16914e-08	1.67581e-05	8.31585
t10	AT5G24120	-2.24217	2.10485	-7.91428	8.0123e-08	1.82777e-05	8.19886
t10	AT3G26230	-2.15288	2.5451	-7.88543	8.50313e-08	1.91665e-05	8.1386
t10	AT5G47610	-1.77991	5.83881	-7.8508	9.13341e-08	2.03449e-05	8.01075
t10	AT3G61890	-1.23322	4.71456	-7.8119	9.89921e-08	2.17944e-05	7.93877
t10	AT3G16720	2.24034	5.62546	7.8011	1.09875e-07	2.39122e-05	7.86167
t10	AT3G10040	-4.0301	2.5754	-7.99213	1.31905e-07	2.77498e-05	7.75968
t10	AT5G15850	-1.60028	4.24268	-7.69886	1.25232e-07	2.69448e-05	7.71301
t10	AT5G22690	1.80526	4.11256	7.66156	1.35388e-07	2.81696e-05	7.69369
t10	AT1G56300	1.18864	5.40262	7.67919	1.30485e-07	2.77498e-05	7.68486
t10	AT3G22060	-1.77826	2.77718	-7.59668	1.55119e-07	3.12449e-05	7.56014
t10	AT1G01720	-1.20763	5.30372	-7.62881	1.45e-07	2.98417e-05	7.55589
t10	AT5G59550	2.14362	4.93776	7.60257	1.53503e-07	3.12449e-05	7.54956
t10	AT3G59350	1.56358	5.23757	7.57242	1.63236e-07	3.25338e-05	7.46795
t10	AT5G46510	1.686	4.78948	7.55162	1.70546e-07	3.36367e-05	7.43751
t10	AT3G02550	-3.71625	5.62951	-7.82435	1.87229e-07	3.5808e-05	7.37486
t10	AT1G59910	1.48838	6.11355	7.53284	1.77434e-07	3.46344e-05	7.3609
t10	AT2G33580	2.62684	4.867	7.55408	1.90814e-07	3.61288e-05	7.36036
t10	AT4G09750	-1.33431	3.67182	-7.46602	2.04359e-07	3.74227e-05	7.26661
t10	AT2G30750	-2.71776	3.45753	-7.44208	2.15396e-07	3.81151e-05	7.24411
t10	AT1G61890	1.95563	4.85771	7.46453	2.05385e-07	3.74227e-05	7.23768
t10	AT5G45340	2.35672	4.43986	7.48393	2.15105e-07	3.81151e-05	7.22231
t10	AT1G72900	1.40163	6.45276	7.46866	2.03223e-07	3.74227e-05	7.21317
t10	AT4G27652	3.02811	2.53905	7.44594	2.20858e-07	3.87197e-05	7.21148
t10	AT4G27657	3.89095	2.82729	7.5505	2.36307e-07	4.1048e-05	7.17121
t10	AT5G59820	2.35537	6.0524	7.47919	2.4222e-07	4.16927e-05	7.07185
t10	AT2G32200	2.69522	4.89077	7.40981	2.77249e-07	4.687e-05	6.99558
t10	AT3G45640	1.32827	7.09346	7.3455	2.64071e-07	4.50444e-05	6.95129
t10	AT2G39705	-1.35748	3.05545	-7.29317	2.95345e-07	4.94872e-05	6.92875
t10	AT5G09876	3.43603	1.82868	7.46327	2.05554e-07	3.74227e-05	6.92666
t10	AT1G72520	3.48324	5.52238	7.48731	3.13938e-07	5.16879e-05	6.90272
t10	AT4G38825	-1.3072	3.24763	-7.2814	3.02888e-07	5.0306e-05	6.88565
t10	AT5G05300	4.26498	3.65066	7.38515	3.31265e-07	5.40705e-05	6.81709
t10	AT5G03555	-1.27136	2.70454	-7.22769	3.39904e-07	5.50064e-05	6.78306
t10	AT3G49570	2.81939	1.41382	7.45807	2.07833e-07	3.74772e-05	6.77825
t10	AT3G17609	-3.17504	4.39249	-7.42008	3.59824e-07	5.69473e-05	6.74161
t10	AT1G16130	1.68384	3.97528	7.19982	3.60921e-07	5.69473e-05	6.74067
t10	AT3G52520	1.4276	5.27408	7.20365	3.57955e-07	5.69473e-05	6.71354
t10	AT5G66070	1.27792	4.61038	7.19418	3.65335e-07	5.71673e-05	6.68746
t10	AT2G47560	-1.44395	3.70648	-7.15999	3.93305e-07	6.10396e-05	6.62727
t10	AT1G69570	-2.63532	1.71902	-7.14719	4.34517e-07	6.63479e-05	6.57066
t10	AT5G03720	1.89171	3.4566	7.10368	4.44259e-07	6.66782e-05	6.54549
t10	AT5G63130	2.20875	3.1645	7.09697	4.50767e-07	6.66782e-05	6.52888
t10	AT5G13190	1.30695	7.11441	7.13672	4.13592e-07	6.36662e-05	6.50131
t10	AT1G33110	-1.35292	4.46014	-7.10013	4.47689e-07	6.66782e-05	6.46238
t10	AT3G61310	-1.4504	4.19218	-7.10004	4.47774e-07	6.66782e-05	6.44453
t10	AT1G51700	1.81554	4.01465	7.0511	4.97972e-07	7.14288e-05	6.43397
t10	AT1G17420	3.72143	3.09258	7.1193	5.11938e-07	7.288e-05	6.4035
t10	AT5G19120	-1.90534	6.16813	-7.11613	4.63523e-07	6.80337e-05	6.39614
t10	AT5G47960	1.25606	5.13078	7.0702	4.7772e-07	6.9047e-05	6.38753
t10	AT1G18300	2.61744	3.6491	7.02398	5.65274e-07	7.92807e-05	6.31775
t10	AT5G62570	1.09583	5.00876	7.02204	5.30479e-07	7.49559e-05	6.30713
t10	AT1G19210	5.75102	-2.67362	7.94716	7.48843e-08	1.7291e-05	6.30707
t10	AT1G27100	1.41687	5.81579	6.9863	5.73459e-07	7.98373e-05	6.20198
t10	AT2G30020	3.34938	4.39401	7.10143	6.4855e-07	8.8983e-05	6.1996
t10	AT5G28610	1.77964	3.91401	6.90411	6.86448e-07	9.30044e-05	6.12416
t10	AT2G38790	2.44794	1.82941	6.93705	6.38646e-07	8.82636e-05	6.06037
t10	AT1G61340	1.90401	4.61164	6.88614	7.14065e-07	9.58872e-05	6.05019
t10	AT3G08720	1.33043	5.86021	6.90329	6.87685e-07	9.30044e-05	6.0232
t10	AT4G39720	-1.63809	2.27512	-6.84058	7.89292e-07	0.000103781	5.99386
t10	AT3G07310	-1.44976	2.98472	-6.85091	7.71549e-07	0.00010273	5.98341
t10	AT4G27030	-1.8272	3.33114	-6.84837	7.75876e-07	0.00010273	5.95942
t10	AT5G59450	1.71041	3.50469	6.82243	8.2149e-07	0.000106535	5.94026
t10	AT5G66640	2.76276	2.97768	6.82479	8.17238e-07	0.000106535	5.90013
t10	AT2G43445	1.80316	3.3112	6.79162	8.79279e-07	0.000113254	5.85901
t10	AT4G23810	3.16919	4.782	6.91323	9.33925e-07	0.000117106	5.84135
t10	AT4G00050	-1.25935	1.90944	-6.76763	9.2713e-07	0.000117029	5.84062
t10	AT1G66090	2.60319	5.79873	6.89919	9.13152e-07	0.000116038	5.80915
t10	AT5G22250	2.04839	3.07953	6.74356	9.77863e-07	0.000121012	5.78705
t10	AT5G18670	-1.90604	5.56502	-6.8184	8.9742e-07	0.000114809	5.7491
t10	AT4G14450	4.07602	5.61202	6.94457	1.07377e-06	0.000127866	5.71232
t10	AT5G66675	1.57739	5.05904	6.74521	9.74293e-07	0.000121012	5.69836
t10	AT1G67910	-1.27524	4.71594	-6.7385	9.88881e-07	0.000121581	5.64661
t10	AT5G35735	1.49366	8.33071	6.73417	9.98401e-07	0.00012196	5.62615
t10	AT1G56540	2.59448	2.11036	6.70655	1.06147e-06	0.000127201	5.60559
t10	AT2G41250	-1.20275	3.49874	-6.68447	1.11479e-06	0.000131102	5.60174
t10	AT1G72920	1.88192	4.55663	6.69753	1.09299e-06	0.000129342	5.60088
t10	AT5G36002	1.81389	3.53394	6.61468	1.3022e-06	0.000148529	5.49768
t10	AT2G25250	1.30719	6.12407	6.64976	1.20427e-06	0.000139117	5.43888
t10	AT3G01830	3.00946	3.85458	6.62208	1.42615e-06	0.00015978	5.43802
t10	AT4G24160	1.09812	6.64962	6.64949	1.20499e-06	0.000139117	5.43574
t10	AT2G44770	-1.07716	4.89021	-6.63717	1.2385e-06	0.00014212	5.42559
t10	AT2G46830	-2.81968	2.75491	-6.6394	1.4723e-06	0.000163021	5.39327
t10	AT2G21660	1.47127	10.279	6.59423	1.363e-06	0.000154533	5.37014
t10	AT3G60490	-2.11433	0.872494	-6.55274	1.49552e-06	0.000164629	5.29856
t10	AT1G70420	2.01881	2.74408	6.49342	1.70828e-06	0.000185888	5.25587
t10	AT1G24147	-4.08429	1.40836	-6.57652	1.46593e-06	0.000163021	5.22338
t10	AT2G46790	-2.38018	3.007	-6.52009	1.75906e-06	0.00018817	5.1952
t10	AT5G21940	-1.36976	6.01085	-6.54157	1.53338e-06	0.000167821	5.1916
t10	AT4G10500	-3.20658	0.797931	-6.48172	1.75378e-06	0.00018817	5.14238
t10	AT1G30190	4.62107	-0.476366	7.07711	4.70608e-07	6.85422e-05	5.11208
t10	AT1G51660	1.23509	4.23486	6.45308	1.87047e-06	0.000198963	5.10172
t10	AT4G27654	5.19516	0.738664	6.68676	1.1414e-06	0.000133403	5.08516
t10	AT2G31880	1.42341	6.40547	6.48866	1.72664e-06	0.000186812	5.08346
t10	AT1G65390	3.41597	3.21268	6.47557	2.10293e-06	0.000218774	5.07108
t10	AT5G59570	2.39076	2.42684	6.42257	2.00359e-06	0.000211932	5.05338
t10	AT4G13395	2.89149	2.77554	6.42414	2.24253e-06	0.000230761	5.00214
t10	AT5G42200	-3.65161	4.4973	-6.65782	2.09498e-06	0.000218774	4.98718
t10	AT3G09870	3.69013	1.87288	6.42495	2.01566e-06	0.000212025	4.97542
t10	AT3G02555	-1.95136	2.2433	-6.32881	2.47663e-06	0.000249201	4.89636
t10	AT1G64500	-1.96132	2.24499	-6.32687	2.48754e-06	0.000249201	4.86462
t10	AT1G32920	1.36226	7.75131	6.3831	2.19031e-06	0.00022662	4.84001
t10	AT1G03850	-1.3212	4.49113	-6.34813	2.37057e-06	0.000240024	4.80474
t10	AT2G23810	1.47455	6.74126	6.36434	2.2852e-06	0.000233881	4.8
t10	AT3G02840	3.73122	4.10936	6.40919	2.84461e-06	0.000271087	4.79594
t10	AT5G61440	-1.70949	2.65433	-6.27615	2.79106e-06	0.000269622	4.77654
t10	AT2G38465	1.83103	4.07993	6.28456	2.7382e-06	0.000268627	4.74872
t10	AT2G13800	1.10537	5.12568	6.31897	2.5325e-06	0.00025237	4.73397
t10	AT4G33950	-1.68407	2.92219	-6.27094	2.82433e-06	0.000271087	4.71865
t10	AT4G36500	1.83256	6.55763	6.336	2.61301e-06	0.00025903	4.70244
t10	AT1G76360	1.11367	5.10763	6.29321	2.68493e-06	0.000264773	4.66942
t10	AT4G24380	1.37853	5.66799	6.28115	2.75953e-06	0.000269324	4.66001
t10	AT5G58070	-1.93348	6.77434	-6.33966	2.78894e-06	0.000269622	4.61698
t10	AT5G22520	2.24347	2.70759	6.19282	3.37448e-06	0.000312961	4.59622
t10	AT1G80840	1.70581	8.03411	6.29114	2.84918e-06	0.000271087	4.5901
t10	AT5G42760	-6.36288	-2.07906	-6.72797	1.01374e-06	0.00012304	4.58462
t10	AT1G02920	-2.43128	6.15546	-6.39085	3.03243e-06	0.000287081	4.5712
t10	AT3G57020	-1.21096	2.56304	-6.19101	3.38845e-06	0.000312961	4.53204
t10	AT3G56880	1.96746	6.15893	6.28704	3.13232e-06	0.000295062	4.51806
t10	AT1G33055	-2.96706	7.20646	-6.36168	3.61139e-06	0.000331932	4.42423
t10	AT5G44060	1.97869	4.28693	6.12383	4.04728e-06	0.000368419	4.36122
t10	AT1G04240	1.76107	2.13696	6.08019	4.36714e-06	0.000391884	4.34343
t10	AT5G60890	1.28997	2.69576	6.09505	4.22066e-06	0.000381397	4.34056
t10	AT5G42900	2.24209	1.60895	6.07423	4.42724e-06	0.000393547	4.31577
t10	AT1G26240	-4.81512	0.104988	-6.23523	3.20261e-06	0.000299493	4.2933
t10	AT3G51970	1.20579	4.43718	6.09407	4.23014e-06	0.000381397	4.27727
t10	AT2G42760	1.3062	2.34486	6.04884	4.69332e-06	0.000413317	4.27238
t10	AT1G32540	-1.50836	2.7189	-6.05242	4.65487e-06	0.000411847	4.19726
t10	AT1G17147	2.51014	4.11619	6.00107	5.27794e-06	0.000456313	4.18019
t10	AT4G17090	-2.13049	3.37698	-6.05455	4.97519e-06	0.000436113	4.16282
t10	AT5G22300	-1.57641	1.70823	-5.98314	5.4601e-06	0.000467907	4.14277
t10	AT3G26570	-1.02539	6.17448	-6.07535	4.41591e-06	0.000393547	4.13182
t10	AT5G53970	-1.40913	2.79174	-6.0204	5.01081e-06	0.000437211	4.1257
t10	AT1G05675	2.84831	4.40785	6.02454	6.0362e-06	0.000507953	4.04059
t10	AT2G35637	4.04968	0.400549	6.21458	3.211e-06	0.000299493	4.00908
t10	AT1G20510	1.06647	5.44472	6.0036	5.20846e-06	0.000452371	3.99709
t10	AT3G23150	-1.66161	2.79183	-5.95445	5.83409e-06	0.00049758	3.95549
t10	AT2G40095	1.06816	5.81755	5.98304	5.46147e-06	0.000467907	3.95474
t10	AT1G72950	2.87909	1.95159	5.92314	6.8475e-06	0.000558839	3.93943
t10	AT1G19050	1.87802	3.62617	5.93353	6.25158e-06	0.000523749	3.92724
t10	AT5G27420	2.01531	3.91955	5.89449	6.70231e-06	0.000551746	3.9129
t10	AT4G02410	2.03854	3.48213	5.91564	6.69668e-06	0.000551746	3.8817
t10	AT1G09940	1.21615	6.4791	5.95228	5.86337e-06	0.000497834	3.87644
t10	AT2G38710	-1.55425	3.41681	-5.90945	6.47396e-06	0.000539991	3.85963
t10	AT5G54130	-3.2323	-0.364875	-5.82841	7.97307e-06	0.000636971	3.75928
t10	AT2G36970	-1.74292	3.42151	-5.89195	7.07156e-06	0.000574648	3.74757
t10	AT3G13310	-3.57133	4.25014	-6.06776	7.47369e-06	0.00060473	3.74115
t10	AT4G01250	1.36402	7.76108	5.89953	6.62449e-06	0.000550123	3.73465
t10	AT4G14980	-2.09783	1.40288	-5.78985	8.54641e-06	0.000657796	3.71828
t10	AT5G42380	3.03415	3.63646	5.87383	8.65046e-06	0.000660435	3.71186
t10	AT5G46470	1.31652	4.00473	5.8315	7.75717e-06	0.000622349	3.70362
t10	AT1G14345	-1.23073	6.68811	-5.88573	6.83968e-06	0.000558839	3.69858
t10	AT2G31980	2.20955	2.16638	5.77238	8.90122e-06	0.000671457	3.68576
t10	AT3G15354	-1.78095	2.27277	-5.79869	8.37233e-06	0.000655048	3.68514
t10	AT4G34410	5.37689	2.34823	5.9168	8.719e-06	0.000662994	3.68077
t10	AT5G20790	-2.19609	1.08657	-5.75232	9.32743e-06	0.000695298	3.63718
t10	AT3G28420	1.71114	1.38415	5.76026	9.15643e-06	0.000687968	3.62617
t10	AT4G18210	1.91558	2.5275	5.74196	9.55564e-06	0.000706744	3.60866
t10	AT1G06460	1.15592	7.10012	5.84137	7.5814e-06	0.000610835	3.59992
t10	AT2G31380	-1.81886	3.19941	-5.81819	8.4258e-06	0.000656404	3.5932
t10	AT5G01100	1.46209	4.89661	5.78496	8.64422e-06	0.000660435	3.58104
t10	AT5G54170	-1.12306	5.46568	-5.81743	8.01516e-06	0.000637643	3.55825
t10	AT1G72540	-3.78578	-1.6338	-5.94948	5.90146e-06	0.000498832	3.55636
t10	AT1G23740	-1.03481	4.65436	-5.79956	8.35533e-06	0.000655048	3.53662
t10	AT2G36220	1.54214	6.32166	5.82003	8.26301e-06	0.000651883	3.53149
t10	AT1G57990	1.95574	5.16971	5.77829	9.32347e-06	0.000695298	3.52617
t10	AT5G59070	1.88101	2.19099	5.68516	1.09119e-05	0.000788574	3.49392
t10	AT3G46600	1.09242	6.59287	5.79426	8.459e-06	0.000656404	3.48949
t10	AT5G06860	-1.25428	6.77879	-5.79174	8.50886e-06	0.000657578	3.48102
t10	AT2G40000	1.43709	6.63388	5.77972	8.78757e-06	0.000665536	3.46127
t10	AT1G26665	1.13577	4.78209	5.74498	9.48852e-06	0.000704532	3.43617
t10	AT2G18670	-1.26084	2.91662	-5.70397	1.04422e-05	0.000760433	3.4126
t10	AT1G08230	1.15675	5.51024	5.73925	9.61627e-06	0.000708461	3.38504
t10	AT1G26270	-1.51118	4.01395	-5.71394	1.02129e-05	0.000746604	3.36382
t10	AT3G52450	2.71373	3.11294	5.66634	1.27307e-05	0.000885489	3.33635
t10	AT5G39785	2.19616	2.66887	5.61634	1.28208e-05	0.000885947	3.3353
t10	AT2G47060	1.32779	7.03266	5.72528	9.93499e-06	0.000729105	3.33142
t10	AT4G32480	-2.95766	2.03097	-5.69827	1.29185e-05	0.00088945	3.3244
t10	AT2G20835	2.33699	2.1811	5.60701	1.31048e-05	0.000899011	3.31416
t10	AT4G24040	-1.6446	3.08453	-5.65832	1.16316e-05	0.000834213	3.28376
t10	AT5G48380	1.04788	7.36791	5.68883	1.08186e-05	0.000784829	3.24306
t10	AT4G29610	2.28504	1.73434	5.56619	1.44236e-05	0.000968141	3.22869
t10	AT2G46550	-1.06285	3.35146	-5.64071	1.21089e-05	0.000861917	3.22241
t10	AT2G44080	-1.79211	3.19322	-5.64622	1.24918e-05	0.000879253	3.21623
t10	AT1G08570	-1.22925	3.614	-5.62155	1.26653e-05	0.000885489	3.21388
t10	AT1G55450	1.46478	8.81078	5.6714	1.15016e-05	0.000828028	3.19954
t10	AT5G11260	-1.52987	3.22734	-5.61812	1.27674e-05	0.000885489	3.19108
t10	AT2G45310	1.71433	1.72494	5.54366	1.52088e-05	0.000994682	3.17982
t10	AT3G28340	1.77336	4.01117	5.61369	1.33451e-05	0.000912191	3.16485
t10	AT5G06870	-1.08753	5.28682	-5.65265	1.17747e-05	0.000841294	3.15939
t10	AT3G01550	-2.20682	0.50183	-5.52931	1.57313e-05	0.0010153	3.14435
t10	AT1G16410	-1.29974	5.35899	-5.63576	1.22501e-05	0.00086546	3.13773
t10	AT3G48650	3.19055	3.79355	5.61993	1.60657e-05	0.0010242	3.125
t10	AT2G46310	1.7162	1.94512	5.50401	1.66975e-05	0.0010513	3.09137
t10	AT5G39890	-4.32024	1.28554	-5.68698	1.67003e-05	0.0010513	3.08373
t10	AT1G24580	-4.97549	-2.34403	-5.62378	1.4922e-05	0.000991347	3.07844
t10	AT1G02400	1.4337	3.35677	5.49917	1.68892e-05	0.00105538	3.07119
t10	AT2G38870	-1.84591	6.31433	-5.6631	1.35633e-05	0.000923765	3.05329
t10	AT4G10270	-3.32228	4.18106	-5.75216	1.48766e-05	0.000991347	3.02761
t10	AT1G61470	3.9669	1.81251	5.53383	1.67128e-05	0.0010513	3.02565
t10	AT5G08240	1.08226	4.92036	5.56481	1.44705e-05	0.000968141	3.02319
t10	AT2G22450	1.21044	3.7025	5.54293	1.52349e-05	0.000994682	3.02143
t10	AT1G26770	-2.61607	4.55147	-5.69961	1.51287e-05	0.000994682	2.99306
t10	AT1G58420	3.41271	3.52593	5.56836	1.87064e-05	0.0011383	2.99085
t10	AT5G17600	-1.96226	0.911227	-5.45066	1.89375e-05	0.0011383	2.97428
t10	AT3G01060	-1.16206	3.56291	-5.53518	1.55154e-05	0.00100606	2.96767
t10	AT5G57010	2.27105	2.41136	5.45151	1.88998e-05	0.0011383	2.9636
t10	AT3G11410	1.07378	2.45688	5.47144	1.80309e-05	0.00110485	2.95953
t10	AT4G28085	1.32145	3.79016	5.4718	1.80158e-05	0.00110485	2.95251
t10	AT5G07150	-1.99937	-0.267615	-5.45238	1.8861e-05	0.0011383	2.94491
t10	AT5G62470	1.38156	5.74608	5.53648	1.54679e-05	0.00100606	2.92907
t10	AT2G27500	1.04851	6.38413	5.54809	1.50511e-05	0.000994682	2.9217
t10	AT2G25735	1.66757	6.07357	5.54883	1.5978e-05	0.00102205	2.91772
t10	AT1G69900	1.78732	5.96472	5.57982	1.57652e-05	0.0010153	2.91408
t10	AT1G19770	1.50979	8.63559	5.53552	1.61639e-05	0.001027	2.86536
t10	AT1G19020	1.15714	7.5238	5.52507	1.58893e-05	0.00101983	2.86049
t10	AT1G54200	1.16388	3.17974	5.44608	1.91439e-05	0.00114112	2.85118
t10	AT1G11210	2.43262	1.34605	5.39916	2.13903e-05	0.00124244	2.84352
t10	AT2G28500	2.08236	2.06428	5.38335	2.22061e-05	0.00127409	2.81631
t10	AT4G01950	2.49452	3.04953	5.39538	2.24505e-05	0.00128422	2.80574
t10	AT3G57157	-2.90918	-0.799769	-5.43631	1.95908e-05	0.0011628	2.77679
t10	AT3G56710	1.54526	4.15323	5.44675	1.91652e-05	0.00114112	2.77395
t10	AT4G23290	-1.71149	2.20809	-5.39526	2.15887e-05	0.00124244	2.76467
t10	AT3G43190	-3.86605	1.23121	-5.51715	2.30726e-05	0.00131188	2.76409
t10	AT5G41550	3.51619	0.0756139	5.49196	1.71788e-05	0.00106995	2.75771
t10	AT5G43760	1.07502	6.56046	5.47545	1.78612e-05	0.00110485	2.74844
t10	AT4G19980	-2.09248	1.02727	-5.36352	2.32961e-05	0.00131438	2.7429
t10	AT1G22220	-2.63258	2.6901	-5.51614	2.12803e-05	0.00124244	2.73289
t10	AT4G18020	-1.22189	3.43093	-5.42096	2.03149e-05	0.00119271	2.73164
t10	AT3G52800	1.116	6.28999	5.46769	1.81912e-05	0.00111107	2.7312
t10	AT1G56520	1.33082	2.24395	5.3509	2.39811e-05	0.00133252	2.72734
t10	AT1G20270	-1.90596	4.74306	-5.52425	1.9143e-05	0.00114112	2.7256
t10	AT3G55010	-1.03255	5.21601	-5.4511	1.89179e-05	0.0011383	2.70768
t10	AT5G38210	1.86039	3.50018	5.35954	2.3517e-05	0.00131689	2.69361
t10	AT1G72910	2.82264	-1.33263	5.50216	1.67706e-05	0.00105144	2.67142
t10	AT4G04850	-1.12435	3.63586	-5.39837	2.14305e-05	0.00124244	2.66176
t10	AT5G14200	-1.134	7.15185	-5.43142	1.98187e-05	0.00116899	2.64732
t10	AT3G25600	1.01073	6.30184	5.4203	2.03467e-05	0.00119271	2.63691
t10	AT3G10300	1.01595	4.96634	5.39681	2.15097e-05	0.00124244	2.61855
t10	AT5G44572	-1.23694	4.62768	-5.39638	2.15314e-05	0.00124244	2.60752
t10	AT4G18880	1.80025	2.41136	5.28247	2.82112e-05	0.00152001	2.57991
t10	AT3G60550	1.48644	1.15382	5.28177	2.82583e-05	0.00152001	2.569
t10	AT2G05100	-1.26562	8.54692	-5.37075	2.28786e-05	0.00130477	2.53772
t10	AT2G24100	-1.03809	4.66624	-5.35805	2.3578e-05	0.00131689	2.50373
t10	AT1G67880	1.55395	2.96389	5.25859	2.98597e-05	0.00159707	2.47685
t10	AT4G19530	-1.17606	6.09017	-5.3626	2.33247e-05	0.00131438	2.47415
t10	AT3G29240	-1.10775	4.64055	-5.34275	2.44488e-05	0.0013496	2.4708
t10	AT1G18330	-1.64609	1.89608	-5.23851	3.13214e-05	0.00165685	2.47019
t10	AT5G39020	1.48333	2.58499	5.23451	3.16205e-05	0.00166306	2.46046
t10	AT4G18195	2.70575	1.90852	5.23566	3.15341e-05	0.00166306	2.45744
t10	AT4G34390	1.41917	5.17543	5.32386	2.55938e-05	0.0014087	2.45235
t10	AT3G11580	-2.87915	2.54559	-5.35576	3.04432e-05	0.0016237	2.45053
t10	AT3G28345	1.68748	1.23682	5.22283	3.25125e-05	0.00170053	2.44739
t10	AT3G20590	-2.45319	-0.0652888	-5.2189	3.28185e-05	0.0017118	2.44447
t10	AT1G17290	-1.66082	8.97859	-5.33807	2.66783e-05	0.00144736	2.40888
t10	AT5G61590	-1.67707	5.08028	-5.36534	2.58035e-05	0.00141524	2.40736
t10	AT1G10560	1.50431	0.691151	5.18993	3.51641e-05	0.00180923	2.3906
t10	AT4G27595	1.10774	2.33717	5.21764	3.29174e-05	0.00171225	2.38407
t10	AT4G11650	-1.16357	6.63522	-5.31907	2.58621e-05	0.00141524	2.37423
t10	AT5G58680	2.73865	0.669017	5.21096	3.34455e-05	0.00173495	2.36465
t10	AT1G79510	-1.09471	2.55285	-5.20444	3.39685e-05	0.00175727	2.32551
t10	AT1G15040	-1.57829	2.82308	-5.22793	3.212e-05	0.00168465	2.3187
t10	AT4G14690	-3.2144	-0.248307	-5.17516	3.76929e-05	0.00191007	2.31864
t10	AT5G04950	-1.44071	5.72888	-5.29819	2.84384e-05	0.00152536	2.28959
t10	AT3G04720	-1.3101	10.7563	-5.23843	3.13273e-05	0.00165685	2.28425
t10	AT5G44350	2.41335	0.329553	5.16001	3.77664e-05	0.00191007	2.2775
[truncated: 5,753 more rows]

## Sheet: CAGE_DTU
Supplemental Data. Thieffry et al. (2022). Plant Cell.
coefficient	TC_id	geneID	log2FC	t	P.Value	FDR
hen2	Chr5:4366246-4366497;-	AT5G13560	-4.07409	-10.5413	8.77165e-13	1.68284e-09
hen2	Chr5:4361235-4361401;-	AT5G13560	4.07409	10.5413	8.77165e-13	1.68284e-09
hen2	Chr1:1028254-1028314;-	AT1G04000	3.26504	9.58887	1.2038e-11	1.08364e-08
hen2	Chr1:1029090-1029135;-	AT1G04000	-3.26504	-9.58887	1.2038e-11	1.08364e-08
hen2	Chr2:19392477-19392575;+	AT2G47240	-2.37853	-8.54109	1.4121e-11	1.08364e-08
hen2	Chr2:19393500-19393600;+	AT2G47240	2.62087	8.48514	1.73364e-11	1.10866e-08
hen2	Chr1:19964246-19964364;+	AT1G53490	6.59935	7.97385	1.14142e-10	6.2566e-08
hen2	Chr4:6618591-6618745;+	AT4G10750	-2.47218	-8.67993	1.63386e-10	6.96568e-08
hen2	Chr4:6619488-6619574;+	AT4G10750	2.47218	8.67993	1.63386e-10	6.96568e-08
hen2	Chr2:19563353-19563451;-	AT2G47750	3.72461	7.17758	2.20185e-09	8.44849e-07
hen2	Chr5:4441866-4442087;+	AT5G13760	-2.86247	-7.13351	1.72e-08	5.4997e-06
hen2	Chr5:4443856-4444017;+	AT5G13760	2.86247	7.13351	1.72e-08	5.4997e-06
hen2	Chr3:4240162-4240238;+	AT3G13190	1.76279	6.63662	8.04294e-08	2.00249e-05
hen2	Chr3:4240570-4240670;+	AT3G13190	-1.76279	-6.63662	8.04294e-08	2.00249e-05
hen2	Chr2:18186888-18187284;-	AT2G43910	-2.26484	-6.62461	8.35025e-08	2.00249e-05
hen2	Chr2:18186161-18186544;-	AT2G43910	2.26484	6.62461	8.35025e-08	2.00249e-05
hen2	Chr3:17497309-17497327;-	AT3G47480	5.82012	6.06724	1.36252e-07	3.07529e-05
hen2	Chr5:17731734-17731820;+	AT5G44060	6.35804	6.17214	3.44349e-07	6.41868e-05
hen2	Chr5:17731000-17731031;+	AT5G44060	-6.35804	-6.17214	3.44349e-07	6.41868e-05
hen2	Chr4:17047457-17047546;-	AT4G36030	4.80479	6.16578	3.51296e-07	6.41868e-05
hen2	Chr4:17047069-17047326;-	AT4G36030	-4.80479	-6.16578	3.51296e-07	6.41868e-05
hen2	Chr1:25439220-25439297;+	AT1G67850	1.78091	5.77524	3.98282e-07	6.9464e-05
hen2	Chr1:23610256-23610388;-	AT1G63670	1.98793	5.56401	8.60145e-07	0.000143495
hen2	Chr1:20171789-20172027;-	AT1G54040	-5.02365	-5.72171	1.41832e-06	0.000217684
hen2	Chr1:20173926-20173937;-	AT1G54040	5.02365	5.72171	1.41832e-06	0.000217684
hen2	Chr3:2561419-2561583;-	AT3G08020	1.44679	5.50013	2.84504e-06	0.000404312
hen2	Chr3:2561751-2561839;-	AT3G08020	-1.44679	-5.50013	2.84504e-06	0.000404312
hen2	Chr1:19963102-19963196;+	AT1G53490	-5.48732	-5.19084	3.29915e-06	0.000426602
hen2	Chr3:6462775-6462878;-	AT3G18770	-2.34155	-5.44945	3.33543e-06	0.000426602
hen2	Chr3:6462900-6463106;-	AT3G18770	2.34155	5.44945	3.33543e-06	0.000426602
hen2	Chr2:19563026-19563057;-	AT2G47750	-2.34086	-4.98266	6.90903e-06	0.00085516
hen2	Chr1:19963237-19963309;+	AT1G53490	-5.02452	-4.87206	1.01944e-05	0.00122237
hen2	Chr2:17336080-17336426;-	AT2G41560	1.73513	5.04635	1.17661e-05	0.00132784
hen2	Chr2:17337036-17337371;-	AT2G41560	-1.73513	-5.04635	1.17661e-05	0.00132784
hen2	Chr1:7371252-7371369;+	AT1G21060	2.82263	4.99431	1.38348e-05	0.00147456
hen2	Chr1:7371484-7371808;+	AT1G21060	-2.82263	-4.99431	1.38348e-05	0.00147456
hen2	Chr3:7023284-7023370;+	AT3G20120	1.89099	4.92455	1.71832e-05	0.00173505
hen2	Chr3:7024064-7024181;+	AT3G20120	-1.89099	-4.92455	1.71832e-05	0.00173505
hen2	Chr5:18842591-18842707;+	AT5G46470	-2.13205	-4.87969	1.97485e-05	0.00189437
hen2	Chr5:18848914-18849210;+	AT5G46470	2.13205	4.87969	1.97485e-05	0.00189437
hen2	Chr3:3591556-3591637;+	AT3G11420	-2.99175	-4.82945	2.30733e-05	0.0020196
hen2	Chr3:3593066-3593087;+	AT3G11420	2.99175	4.82945	2.30733e-05	0.0020196
hen2	Chr1:26799106-26799290;-	AT1G71040	3.32028	4.83067	2.31594e-05	0.0020196
hen2	Chr1:26800106-26800410;-	AT1G71040	-3.32028	-4.83067	2.31594e-05	0.0020196
hen2	Chr4:15466620-15466632;+	AT4G31980	1.96061	4.5122	3.54194e-05	0.0030201
hen2	Chr5:23227917-23228042;+	AT5G57340	2.09913	4.64988	4.01448e-05	0.00327735
hen2	Chr5:23226142-23226291;+	AT5G57340	-2.09913	-4.64988	4.01448e-05	0.00327735
hen2	Chr3:22551477-22551519;-	AT3G60965	-2.65894	-4.31839	5.11021e-05	0.00408498
hen2	Chr5:16152051-16152103;+	AT5G40380	-3.88919	-4.54712	5.50126e-05	0.00422167
hen2	Chr5:16151550-16151566;+	AT5G40380	3.88919	4.54712	5.50126e-05	0.00422167
hen2	Chr3:2660696-2660885;-	AT3G08760	-3.20348	-4.48157	6.72062e-05	0.00488727
hen2	Chr3:2660319-2660399;-	AT3G08760	3.20348	4.48157	6.72062e-05	0.00488727
hen2	Chr1:29318917-29318999;-	AT1G77990	2.7178	4.47398	6.87809e-05	0.00488727
hen2	Chr1:29323169-29323303;-	AT1G77990	-2.7178	-4.47398	6.87809e-05	0.00488727
hen2	Chr1:575740-575797;+	AT1G02670	4.34669	4.38307	9.06821e-05	0.00621334
hen2	Chr1:576474-576553;+	AT1G02670	-4.34669	-4.38307	9.06821e-05	0.00621334
hen2	Chr1:4181249-4181327;-	AT1G12290	-2.62729	-4.2416	0.000139043	0.00919843
hen2	Chr1:4182565-4182710;-	AT1G12290	2.62729	4.2416	0.000139043	0.00919843
hen2	Chr4:13152665-13152684;-	AT4G25870	1.92149	4.00276	0.000154353	0.0100382
hen2	Chr4:15467837-15467982;+	AT4G31980	-1.67914	-3.99512	0.000198579	0.0126991
hen2	Chr1:29613436-29613581;-	AT1G78750	3.4954	4.08734	0.000220628	0.013654
hen2	Chr1:29614767-29614886;-	AT1G78750	-3.4954	-4.08734	0.000220628	0.013654
hen2	Chr3:8501750-8501925;+	AT3G23640	1.66146	4.03145	0.000260483	0.0150232
hen2	Chr3:8504206-8504279;+	AT3G23640	-1.66146	-4.03145	0.000260483	0.0150232
hen2	Chr5:26491632-26491741;-	AT5G66310	3.00425	3.90955	0.000261841	0.0150232
hen2	Chr1:11872600-11872675;-	AT1G32780	-1.96855	-4.02907	0.000262328	0.0150232
hen2	Chr1:11872821-11872927;-	AT1G32780	1.96855	4.02907	0.000262328	0.0150232
hen2	Chr4:9496213-9496229;-	AT4G16880	3.62054	3.95322	0.00032826	0.0182541
hen2	Chr4:9497218-9497285;-	AT4G16880	-3.62054	-3.95322	0.00032826	0.0182541
hen2	Chr1:6172116-6172295;-	AT1G17940	1.41589	3.70883	0.000414889	0.0224459
hen2	Chr3:4161925-4162050;-	AT3G13000	-1.45973	-3.76385	0.000416635	0.0224459
hen2	Chr2:18324290-18324371;-	AT2G44380	2.03608	3.86363	0.00042704	0.0224459
hen2	Chr2:18324393-18324447;-	AT2G44380	-2.03608	-3.86363	0.00042704	0.0224459
hen2	Chr1:28537640-28537913;+	AT1G76040	-1.97654	-3.85211	0.000441658	0.0225952
hen2	Chr1:28538798-28538903;+	AT1G76040	1.97654	3.85211	0.000441658	0.0225952
hen2	Chr2:11388328-11388696;+	AT2G26730	-1.36514	-3.83857	0.000459474	0.0228961
hen2	Chr2:11390398-11390656;+	AT2G26730	1.36514	3.83857	0.000459474	0.0228961
hen2	Chr2:5051601-5051735;-	AT2G12462	-2.9516	-3.82681	0.00047551	0.0230953
hen2	Chr2:5050599-5050610;-	AT2G12462	2.9516	3.82681	0.00047551	0.0230953
hen2	Chr3:9809925-9809971;+	AT3G26700	-1.17336	-3.62875	0.000483606	0.0231949
hen2	Chr1:7887774-7887854;+	AT1G22330	2.18237	3.7778	0.000548399	0.0256611
hen2	Chr1:7886496-7886740;+	AT1G22330	-2.18237	-3.7778	0.000548399	0.0256611
hen2	Chr2:18132851-18133099;+	AT2G43760	-0.953388	-3.67434	0.000739437	0.0337764
hen2	Chr2:18132511-18132827;+	AT2G43760	0.953388	3.67434	0.000739437	0.0337764
hen2	Chr4:6961458-6961685;-	AT4G11450	1.78713	3.66056	0.00076929	0.0343229
hen2	Chr4:6961923-6962104;-	AT4G11450	-1.78713	-3.66056	0.00076929	0.0343229
hen2	Chr5:4002471-4002637;-	AT5G12360	-2.12684	-3.63206	0.000834782	0.0363984
hen2	Chr5:4001916-4001987;-	AT5G12360	2.12684	3.63206	0.000834782	0.0363984
hen2	Chr3:7156361-7156555;-	AT3G20490	-2.12669	-3.62259	0.0008577	0.0364605
hen2	Chr3:7153878-7153909;-	AT3G20490	2.12669	3.62259	0.0008577	0.0364605
hen2	Chr1:9066640-9066745;+	AT1G26210	1.89721	3.52758	0.000868826	0.0364605
hen2	Chr2:11961303-11961364;-	AT2G28080	1.64143	3.60562	0.000900304	0.0364605
hen2	Chr2:11963174-11963396;-	AT2G28080	-1.64143	-3.60562	0.000900304	0.0364605
hen2	Chr1:23410725-23410926;-	AT1G63120	-1.76363	-3.60261	0.000908093	0.0364605
hen2	Chr1:23411083-23411162;-	AT1G63120	1.76363	3.60261	0.000908093	0.0364605
hen2	Chr1:23610707-23610776;-	AT1G63670	-1.03956	-3.50577	0.000928698	0.0364605
hen2	Chr5:17963294-17963295;+	AT5G44569	-1.82122	-3.59378	0.00093123	0.0364605
hen2	Chr5:17963359-17963482;+	AT5G44569	1.82122	3.59378	0.00093123	0.0364605
hen2	Chr3:22197634-22197656;+	AT3G60110	2.6708	3.49883	0.000948558	0.036752
hen2	Chr1:23301280-23301346;+	AT1G62914	1.93831	3.58041	0.000967411	0.036752
hen2	Chr1:23301486-23301583;+	AT1G62914	-1.93831	-3.58041	0.000967411	0.036752
hen2	Chr3:22197866-22198029;+	AT3G60110	-2.03244	-3.48072	0.00100229	0.0370145
hen2	Chr4:1066336-1066437;-	AT4G02420	-2.07022	-3.56762	0.00100326	0.0370145
hen2	Chr4:1066050-1066082;-	AT4G02420	2.07022	3.56762	0.00100326	0.0370145
hen2	Chr3:349353-349499;-	AT3G02040	1.57766	3.54507	0.00106961	0.0387178
hen2	Chr3:349960-350012;-	AT3G02040	-1.57766	-3.54507	0.00106961	0.0387178
hen2	Chr5:13689783-13689880;+	AT5G35490	2.80436	3.52755	0.00112684	0.0400341
hen2	Chr5:13689919-13689942;+	AT5G35490	-2.80436	-3.52755	0.00112684	0.0400341
hen2	Chr1:13040850-13040963;+	AT1G35460	1.54932	3.5081	0.00118761	0.0414259
hen2	Chr1:13039951-13040084;+	AT1G35460	-1.54932	-3.5081	0.00118761	0.0414259
hen2	Chr3:6525327-6525482;-	AT3G18930	-1.63855	-3.456	0.0013753	0.0471164
hen2	Chr3:6525699-6525749;-	AT3G18930	1.63855	3.456	0.0013753	0.0471164
rrp4	Chr5:4361235-4361401;-	AT5G13560	4.54574	11.8302	3.05579e-14	5.86253e-11
rrp4	Chr5:4366246-4366497;-	AT5G13560	-4.54574	-11.8302	3.05579e-14	5.86253e-11
rrp4	Chr2:19392477-19392575;+	AT2G47240	-2.46442	-9.18914	1.33694e-12	1.70995e-09
rrp4	Chr2:19393500-19393600;+	AT2G47240	2.51733	8.35941	2.75136e-11	2.63925e-08
rrp4	Chr1:1028254-1028314;-	AT1G04000	2.91254	8.60465	2.03708e-10	1.30271e-07
rrp4	Chr1:1029090-1029135;-	AT1G04000	-2.91254	-8.60465	2.03708e-10	1.30271e-07
rrp4	Chr2:19563353-19563451;-	AT2G47750	3.70208	7.28264	1.48865e-09	8.15994e-07
rrp4	Chr2:18186161-18186544;-	AT2G43910	2.51082	7.37303	8.23226e-09	3.50968e-06
rrp4	Chr2:18186888-18187284;-	AT2G43910	-2.51082	-7.37303	8.23226e-09	3.50968e-06
rrp4	Chr1:900695-900871;+	AT1G03610	-2.08889	-6.76062	1.04112e-08	3.53122e-06
rrp4	Chr5:4441866-4442087;+	AT5G13760	-2.92884	-7.27734	1.10437e-08	3.53122e-06
rrp4	Chr5:4443856-4444017;+	AT5G13760	2.92884	7.27734	1.10437e-08	3.53122e-06
rrp4	Chr3:6462900-6463106;-	AT3G18770	3.07498	7.22029	1.31628e-08	3.60754e-06
rrp4	Chr3:6462775-6462878;-	AT3G18770	-3.07498	-7.22029	1.31628e-08	3.60754e-06
rrp4	Chr1:28932751-28933073;+	AT1G76990	1.80053	6.66061	1.51065e-08	3.86424e-06
rrp4	Chr2:17326022-17326201;+	AT2G41540	2.03551	6.57571	2.07157e-08	4.96789e-06
rrp4	Chr1:26163325-26163375;-	AT1G69570	3.47637	6.11512	1.14579e-07	2.42558e-05
rrp4	Chr1:7371252-7371369;+	AT1G21060	3.60585	6.50824	1.2011e-07	2.42558e-05
rrp4	Chr1:7371484-7371808;+	AT1G21060	-3.60585	-6.50824	1.2011e-07	2.42558e-05
rrp4	Chr3:22197866-22198029;+	AT3G60110	-3.31205	-6.03933	1.5102e-07	2.89731e-05
rrp4	Chr1:13545996-13546053;+	AT1G36180	3.30237	6.36976	1.85273e-07	3.23132e-05
rrp4	Chr1:13549801-13549950;+	AT1G36180	-3.30237	-6.36976	1.85273e-07	3.23132e-05
rrp4	Chr2:17326669-17326748;+	AT2G41540	-1.97554	-5.96693	1.97142e-07	3.28884e-05
rrp4	Chr3:2660696-2660885;-	AT3G08760	-4.1663	-6.07302	4.70102e-07	7.21512e-05
rrp4	Chr3:2660319-2660399;-	AT3G08760	4.1663	6.07302	4.70102e-07	7.21512e-05
rrp4	Chr5:17731734-17731820;+	AT5G44060	6.09591	6.01979	5.55676e-07	7.89677e-05
rrp4	Chr5:17731000-17731031;+	AT5G44060	-6.09591	-6.01979	5.55676e-07	7.89677e-05
rrp4	Chr1:26295724-26295879;-	AT1G69840	1.57288	5.788	1.15151e-06	0.000152357
rrp4	Chr1:26295465-26295703;-	AT1G69840	-1.57288	-5.788	1.15151e-06	0.000152357
rrp4	Chr3:9809925-9809971;+	AT3G26700	-1.91411	-5.22442	1.21275e-06	0.000155111
rrp4	Chr4:17047457-17047546;-	AT4G36030	4.41836	5.73969	1.3404e-06	0.000159302
rrp4	Chr4:17047069-17047326;-	AT4G36030	-4.41836	-5.73969	1.3404e-06	0.000159302
rrp4	Chr5:23227917-23228042;+	AT5G57340	2.55799	5.70026	1.51723e-06	0.000159302
rrp4	Chr5:23226142-23226291;+	AT5G57340	-2.55799	-5.70026	1.51723e-06	0.000159302
rrp4	Chr5:18848914-18849210;+	AT5G46470	2.44819	5.69325	1.55105e-06	0.000159302
rrp4	Chr5:18842591-18842707;+	AT5G46470	-2.44819	-5.69325	1.55105e-06	0.000159302
rrp4	Chr1:25439220-25439297;+	AT1G67850	1.69648	5.39278	1.59836e-06	0.000159302
rrp4	Chr5:2133878-2133953;+	AT5G06870	-1.85315	-5.67316	1.65215e-06	0.000159302
rrp4	Chr5:2134026-2134134;+	AT5G06870	1.85315	5.67316	1.65215e-06	0.000159302
rrp4	Chr4:9496213-9496229;-	AT4G16880	5.30878	5.66366	1.70221e-06	0.000159302
rrp4	Chr4:9497218-9497285;-	AT4G16880	-5.30878	-5.66366	1.70221e-06	0.000159302
rrp4	Chr4:2661499-2661695;+	AT4G05150	2.12704	5.54136	2.49959e-06	0.000213381
rrp4	Chr4:2660303-2660432;+	AT4G05150	-2.12704	-5.54136	2.49959e-06	0.000213381
rrp4	Chr3:7023284-7023370;+	AT3G20120	2.1091	5.53837	2.52319e-06	0.000213381
rrp4	Chr3:7024064-7024181;+	AT3G20120	-2.1091	-5.53837	2.52319e-06	0.000213381
rrp4	Chr3:4240162-4240238;+	AT3G13190	1.43657	5.5181	2.68898e-06	0.000213381
rrp4	Chr3:4240570-4240670;+	AT3G13190	-1.43657	-5.5181	2.68898e-06	0.000213381
rrp4	Chr3:349353-349499;-	AT3G02040	2.58054	5.51387	2.72495e-06	0.000213381
rrp4	Chr3:349960-350012;-	AT3G02040	-2.58054	-5.51387	2.72495e-06	0.000213381
rrp4	Chr3:17497309-17497327;-	AT3G47480	5.30896	5.20983	3.08282e-06	0.000236576
rrp4	Chr3:20853676-20853692;-	AT3G56210	1.96721	5.45811	3.24606e-06	0.000239522
rrp4	Chr3:20855478-20855583;-	AT3G56210	-1.96721	-5.45811	3.24606e-06	0.000239522
rrp4	Chr2:14328567-14328780;-	AT2G33860	-1.62956	-5.42414	3.61104e-06	0.000256585
rrp4	Chr2:14328874-14329013;-	AT2G33860	1.62956	5.42414	3.61104e-06	0.000256585
rrp4	Chr2:11963174-11963396;-	AT2G28080	-2.34153	-5.39088	4.00807e-06	0.000272143
rrp4	Chr2:11961303-11961364;-	AT2G28080	2.34153	5.39088	4.00807e-06	0.000272143
rrp4	Chr5:23577832-23577915;+	AT5G58320	-4.25401	-5.13383	4.04278e-06	0.000272143
rrp4	Chr5:17963294-17963295;+	AT5G44569	-2.72249	-5.34133	4.6813e-06	0.000304443
rrp4	Chr5:17963359-17963482;+	AT5G44569	2.72249	5.34133	4.6813e-06	0.000304443
rrp4	Chr4:13152665-13152684;-	AT4G25870	2.29047	4.9615	4.76303e-06	0.000304596
rrp4	Chr2:10097382-10097741;+	AT2G23740	1.88477	4.95368	4.90674e-06	0.000308642
rrp4	Chr3:19607949-19608087;+	AT3G52890	-2.29958	-5.29558	5.40247e-06	0.000327652
rrp4	Chr3:19608312-19608457;+	AT3G52890	2.29958	5.29558	5.40247e-06	0.000327652
rrp4	Chr3:2561751-2561839;-	AT3G08020	-1.35898	-5.28695	5.55053e-06	0.000327652
rrp4	Chr3:2561419-2561583;-	AT3G08020	1.35898	5.28695	5.55053e-06	0.000327652
rrp4	Chr3:3591556-3591637;+	AT3G11420	-3.26205	-5.26639	5.9193e-06	0.000336819
rrp4	Chr3:3593066-3593087;+	AT3G11420	3.26205	5.26639	5.9193e-06	0.000336819
rrp4	Chr4:8347805-8347886;-	AT4G14550	5.92531	5.26119	6.05694e-06	0.000336819
rrp4	Chr4:8349950-8350082;-	AT4G14550	-5.92531	-5.26119	6.05694e-06	0.000336819
rrp4	Chr2:10101192-10101210;+	AT2G23740	-2.20041	-4.83585	7.65916e-06	0.000405385
rrp4	Chr3:22054972-22055002;-	AT3G59710	3.01875	5.18184	7.71056e-06	0.000405385
rrp4	Chr3:22056876-22056923;-	AT3G59710	-3.01875	-5.18184	7.71056e-06	0.000405385
rrp4	Chr1:5298322-5298343;+	AT1G15410	1.77493	5.1774	7.81821e-06	0.000405385
rrp4	Chr1:5298871-5299165;+	AT1G15410	-1.77493	-5.1774	7.81821e-06	0.000405385
rrp4	Chr5:10649848-10649899;-	AT5G28640	-1.65397	-4.92814	8.37248e-06	0.000428336
rrp4	Chr4:16571257-16571365;-	AT4G34730	-1.81268	-5.11023	9.64208e-06	0.000480476
rrp4	Chr4:16573666-16573764;-	AT4G34730	1.81268	5.11023	9.64208e-06	0.000480476
rrp4	Chr2:19563026-19563057;-	AT2G47750	-2.21719	-4.81912	1.22693e-05	0.000603556
rrp4	Chr1:901022-901114;+	AT1G03610	1.75558	4.78478	1.38307e-05	0.000671753
rrp4	Chr4:13304165-13304273;-	AT4G26270	-3.20514	-4.76856	1.47888e-05	0.000709308
rrp4	Chr4:15466620-15466632;+	AT4G31980	2.04554	4.74615	1.58205e-05	0.000749421
rrp4	Chr1:23610256-23610388;-	AT1G63670	1.66636	4.72199	1.72051e-05	0.000805074
rrp4	Chr4:8869159-8869311;-	AT4G15530	-2.37527	-4.83537	2.26542e-05	0.00103481
rrp4	Chr4:8870848-8870967;-	AT4G15530	2.37527	4.83537	2.26542e-05	0.00103481
rrp4	Chr4:16271878-16272063;+	AT4G33950	-2.30414	-4.81951	2.37938e-05	0.00106159
rrp4	Chr4:16272220-16272362;+	AT4G33950	2.30414	4.81951	2.37938e-05	0.00106159
rrp4	Chr5:4712508-4712623;+	AT5G14610	2.09007	4.61483	2.49156e-05	0.00109887
rrp4	Chr1:29318917-29318999;-	AT1G77990	2.85164	4.78445	2.65178e-05	0.00114325
rrp4	Chr1:29323169-29323303;-	AT1G77990	-2.85164	-4.78445	2.65178e-05	0.00114325
rrp4	Chr3:2214338-2214433;-	AT3G07010	-1.6667	-4.75612	2.89413e-05	0.0012203
rrp4	Chr3:2216401-2216514;-	AT3G07010	1.6667	4.75612	2.89413e-05	0.0012203
rrp4	Chr1:20171789-20172027;-	AT1G54040	-4.13241	-4.72927	3.14404e-05	0.00124092
rrp4	Chr1:20173926-20173937;-	AT1G54040	4.13241	4.72927	3.14404e-05	0.00124092
rrp4	Chr3:21322112-21322206;-	AT3G57580	-1.59555	-4.72574	3.17845e-05	0.00124092
rrp4	Chr3:21322279-21322826;-	AT3G57580	1.59555	4.72574	3.17845e-05	0.00124092
rrp4	Chr2:5050599-5050610;-	AT2G12462	3.43673	4.72368	3.19868e-05	0.00124092
rrp4	Chr2:5051601-5051735;-	AT2G12462	-3.43673	-4.72368	3.19868e-05	0.00124092
rrp4	Chr4:1066050-1066082;-	AT4G02420	2.71989	4.72337	3.20174e-05	0.00124092
rrp4	Chr4:1066336-1066437;-	AT4G02420	-2.71989	-4.72337	3.20174e-05	0.00124092
rrp4	Chr4:18406696-18406724;+	AT4G39660	-2.06574	-4.69943	3.44689e-05	0.00130948
rrp4	Chr4:18406758-18406871;+	AT4G39660	2.06574	4.69943	3.44689e-05	0.00130948
rrp4	Chr5:25633061-25633265;-	AT5G64050	2.92867	4.68668	3.58486e-05	0.00133545
rrp4	Chr5:25632832-25632947;-	AT5G64050	-2.92867	-4.68668	3.58486e-05	0.00133545
rrp4	Chr2:18237081-18237225;+	AT2G44080	2.91555	4.621	4.44241e-05	0.00162338
rrp4	Chr2:18237278-18237294;+	AT2G44080	-2.91555	-4.621	4.44241e-05	0.00162338
rrp4	Chr1:26163191-26163240;-	AT1G69570	-3.33934	-4.42897	4.70716e-05	0.0017039
rrp4	Chr5:18634008-18634020;+	AT5G45950	-2.5005	-4.568	5.16066e-05	0.00183347
rrp4	Chr5:18634070-18634188;+	AT5G45950	2.5005	4.568	5.16066e-05	0.00183347
rrp4	Chr1:11767758-11767798;+	AT1G32540	-1.3822	-4.35192	6.09863e-05	0.00214683
rrp4	Chr4:6961923-6962104;-	AT4G11450	-2.1218	-4.47863	6.78132e-05	0.00234414
rrp4	Chr4:6961458-6961685;-	AT4G11450	2.1218	4.47863	6.78132e-05	0.00234414
rrp4	Chr3:5003857-5003933;+	AT3G14870	1.70407	4.43761	7.68373e-05	0.00260907
rrp4	Chr3:5002305-5002374;+	AT3G14870	-1.70407	-4.43761	7.68373e-05	0.00260907
rrp4	Chr1:9531909-9532131;+	AT1G27450	-1.1162	-4.39017	8.87497e-05	0.00296115
rrp4	Chr1:9532251-9532476;+	AT1G27450	1.1162	4.39017	8.87497e-05	0.00296115
rrp4	Chr4:18033395-18033604;-	AT4G38570	-2.94622	-4.38404	9.04167e-05	0.0029652
rrp4	Chr4:18033652-18033832;-	AT4G38570	2.94622	4.38404	9.04167e-05	0.0029652
rrp4	Chr4:15467837-15467982;+	AT4G31980	-1.76032	-4.22328	9.37989e-05	0.00305005
rrp4	Chr2:15816646-15816727;-	AT2G37710	1.54637	4.20708	9.89869e-05	0.00317823
rrp4	Chr1:28218311-28218325;-	AT1G75180	-2.20182	-4.1299	9.93973e-05	0.00317823
rrp4	Chr1:11188200-11188220;+	AT1G31290	-4.0314	-4.34641	0.000102444	0.00322194
rrp4	Chr1:11190808-11191020;+	AT1G31290	4.0314	4.34641	0.000102444	0.00322194
rrp4	Chr3:7007827-7007954;+	AT3G20080	2.02011	4.32857	0.000106959	0.0033097
rrp4	Chr3:7008748-7008783;+	AT3G20080	-2.02011	-4.32857	0.000106959	0.0033097
rrp4	Chr4:17473009-17473146;+	AT4G37080	1.10699	4.17468	0.00011021	0.00338301
rrp4	Chr4:6519761-6519802;-	AT4G10550	-2.19628	-4.3112	0.000112724	0.0034057
rrp4	Chr4:6520257-6520329;-	AT4G10550	2.19628	4.3112	0.000112724	0.0034057
rrp4	Chr5:7619948-7620079;-	AT5G22800	-2.94448	-4.29736	0.000121312	0.00360834
rrp4	Chr5:7620252-7620304;-	AT5G22800	2.94448	4.29736	0.000121312	0.00360834
rrp4	Chr3:22200195-22200229;+	AT3G60110	2.84561	4.08243	0.00014935	0.00440812
rrp4	Chr2:15997080-15997177;+	AT2G38180	-1.63846	-4.17819	0.000168202	0.00488931
rrp4	Chr2:15997518-15997541;+	AT2G38180	1.63846	4.17819	0.000168202	0.00488931
rrp4	Chr1:11767477-11767717;+	AT1G32540	1.29077	4.01966	0.000183351	0.00528962
rrp4	Chr2:18191250-18191263;-	AT2G43920	-5.16382	-4.15369	0.00018646	0.0052996
rrp4	Chr2:18190506-18190672;-	AT2G43920	5.16382	4.15369	0.00018646	0.0052996
rrp4	Chr5:16151550-16151566;+	AT5G40380	3.45696	4.12094	0.000199602	0.0055903
rrp4	Chr5:16152051-16152103;+	AT5G40380	-3.45696	-4.12094	0.000199602	0.0055903
rrp4	Chr5:344481-344535;-	AT5G01890	-1.85232	-3.98038	0.000208313	0.00576001
rrp4	Chr1:11872600-11872675;-	AT1G32780	-1.93814	-4.10365	0.000210165	0.00576001
rrp4	Chr1:11872821-11872927;-	AT1G32780	1.93814	4.10365	0.000210165	0.00576001
rrp4	Chr3:8254586-8254731;+	AT3G23150	2.21715	3.96816	0.000217148	0.00584571
rrp4	Chr5:26434120-26434224;+	AT5G66130	-2.93982	-4.09158	0.000217862	0.00584571
rrp4	Chr5:26433970-26434087;+	AT5G66130	2.93982	4.09158	0.000217862	0.00584571
rrp4	Chr2:15750874-15750937;+	AT2G37530	3.08451	4.07923	0.00022602	0.00598094
rrp4	Chr2:15751046-15751054;+	AT2G37530	-3.08451	-4.07923	0.00022602	0.00598094
rrp4	Chr1:23610707-23610776;-	AT1G63670	-1.1371	-3.94853	0.000230929	0.00604078
rrp4	Chr5:8120630-8120741;-	AT5G24030	2.97624	4.08255	0.000233004	0.00604078
rrp4	Chr5:8122774-8122892;-	AT5G24030	-2.97624	-4.08255	0.000233004	0.00604078
rrp4	Chr1:28932112-28932253;+	AT1G76990	-1.06843	-3.94338	0.0002348	0.0060465
rrp4	Chr1:25438965-25439199;+	AT1G67850	-1.20241	-3.93149	0.000243983	0.0062411
rrp4	Chr1:19305929-19306133;+	AT1G51950	1.35795	3.9214	0.000252047	0.00634772
rrp4	Chr2:18429156-18429259;+	AT2G44690	3.09106	4.04113	0.000253115	0.00634772
rrp4	Chr2:18429408-18429459;+	AT2G44690	-3.09106	-4.04113	0.000253115	0.00634772
rrp4	Chr1:19305550-19305732;+	AT1G51950	-1.1605	-3.91357	0.00025848	0.00644018
rrp4	Chr4:10590387-10590441;-	AT4G19420	1.5227	4.01821	0.000270906	0.00666325
rrp4	Chr4:10590466-10590608;-	AT4G19420	-1.5227	-4.01821	0.000270906	0.00666325
rrp4	Chr1:6172116-6172295;-	AT1G17940	1.44965	3.81922	0.000287581	0.00702833
rrp4	Chr1:26800106-26800410;-	AT1G71040	-2.81233	-3.9947	0.000291691	0.00703911
rrp4	Chr1:26799106-26799290;-	AT1G71040	2.81233	3.9947	0.000291691	0.00703911
rrp4	Chr3:6667985-6668035;-	AT3G19250	-2.40982	-3.93871	0.000342591	0.00816474
rrp4	Chr3:6668057-6668357;-	AT3G19250	2.40982	3.93871	0.000342591	0.00816474
rrp4	Chr3:22197634-22197656;+	AT3G60110	2.80345	3.80175	0.000369518	0.00875211
rrp4	Chr4:17665356-17665521;-	AT4G37590	-2.69869	-3.7239	0.000394775	0.00929297
rrp4	Chr5:5583855-5584050;-	AT5G16990	-1.37592	-3.87288	0.000415628	0.00966523
rrp4	Chr5:5584073-5584117;-	AT5G16990	1.37592	3.87288	0.000415628	0.00966523
rrp4	Chr2:18796112-18796186;+	AT2G45630	-1.57983	-3.86201	0.000429067	0.00985826
rrp4	Chr2:18795955-18796088;+	AT2G45630	1.57983	3.86201	0.000429067	0.00985826
rrp4	Chr2:10559370-10559384;+	AT2G24762	2.41819	3.81672	0.000495792	0.0112565
rrp4	Chr2:10559406-10559549;+	AT2G24762	-2.41819	-3.81672	0.000495792	0.0112565
rrp4	Chr4:6618591-6618745;+	AT4G10750	-1.1082	-3.79895	0.000515709	0.0115718
rrp4	Chr4:6619488-6619574;+	AT4G10750	1.1082	3.79895	0.000515709	0.0115718
rrp4	Chr1:24169204-24169204;-	AT1G65060	-2.71369	-3.68802	0.000529867	0.0118204
rrp4	Chr1:28216772-28216872;-	AT1G75180	1.54759	3.62784	0.000540799	0.0119945
rrp4	Chr2:17337036-17337371;-	AT2G41560	-1.28261	-3.72859	0.000632401	0.0137985
rrp4	Chr2:17336080-17336426;-	AT2G41560	1.28261	3.72859	0.000632401	0.0137985
rrp4	Chr5:10648494-10648626;-	AT5G28640	1.84499	3.63035	0.000632927	0.0137985
rrp4	Chr1:21434876-21434998;-	AT1G57870	-4.67813	-3.72837	0.000648765	0.0139849
rrp4	Chr1:21435961-21436109;-	AT1G57870	4.67813	3.72837	0.000648765	0.0139849
rrp4	Chr3:20695576-20695691;+	AT3G55740	-1.7936	-3.61403	0.000665786	0.0142716
rrp4	Chr1:23301486-23301583;+	AT1G62914	-1.98743	-3.69033	0.000706192	0.0149705
rrp4	Chr1:23301280-23301346;+	AT1G62914	1.98743	3.69033	0.000706192	0.0149705
rrp4	Chr3:560169-560235;+	AT3G02620	-1.77448	-3.65989	0.000775157	0.0162529
rrp4	Chr3:561171-561297;+	AT3G02620	1.77448	3.65989	0.000775157	0.0162529
rrp4	Chr3:17541154-17541245;-	AT3G47600	-1.54319	-3.62133	0.000860804	0.0177435
rrp4	Chr3:17540174-17540318;-	AT3G47600	1.54319	3.62133	0.000860804	0.0177435
rrp4	Chr4:15081612-15081697;-	AT4G30980	-2.0199	-3.61973	0.000864745	0.0177435
rrp4	Chr4:15079842-15079899;-	AT4G30980	2.0199	3.61973	0.000864745	0.0177435
rrp4	Chr1:4181249-4181327;-	AT1G12290	-2.3906	-3.61484	0.000876905	0.0178026
rrp4	Chr1:4182565-4182710;-	AT1G12290	2.3906	3.61484	0.000876905	0.0178026
rrp4	Chr2:9955201-9955226;+	AT2G23380	3.76635	3.60619	0.000901723	0.0181147
rrp4	Chr2:9955411-9955537;+	AT2G23380	-3.76635	-3.60619	0.000901723	0.0181147
rrp4	Chr4:13532424-13532460;-	AT4G26940	-2.54976	-3.59137	0.000937672	0.0186417
rrp4	Chr4:13532522-13532756;-	AT4G26940	2.54976	3.59137	0.000937672	0.0186417
rrp4	Chr5:24979629-24979689;-	AT5G62180	-1.47519	-3.54292	0.00107614	0.0209397
rrp4	Chr5:24979764-24979891;-	AT5G62180	1.47519	3.54292	0.00107614	0.0209397
rrp4	Chr1:25957527-25957594;+	AT1G69040	1.4327	3.54248	0.0010775	0.0209397
rrp4	Chr1:25957744-25957822;+	AT1G69040	-1.4327	-3.54248	0.0010775	0.0209397
rrp4	Chr3:8254765-8254807;+	AT3G23150	-2.1595	-3.45636	0.00108055	0.0209397
rrp4	Chr3:17459338-17459465;+	AT3G47390	-0.713906	-3.53725	0.00109356	0.0209555
rrp4	Chr3:17462063-17462146;+	AT3G47390	0.713906	3.53725	0.00109356	0.0209555
rrp4	Chr1:23410725-23410926;-	AT1G63120	-1.72039	-3.53416	0.00110321	0.0209555
rrp4	Chr1:23411083-23411162;-	AT1G63120	1.72039	3.53416	0.00110321	0.0209555
rrp4	Chr1:2953952-2954102;-	AT1G09160	1.42158	3.49643	0.00122738	0.0230855
rrp4	Chr1:2955655-2955735;-	AT1G09160	-1.42158	-3.49643	0.00122738	0.0230855
rrp4	Chr5:2397148-2397278;-	AT5G07571	-2.24208	-3.49103	0.00124621	0.0232122
rrp4	Chr5:2397316-2397449;-	AT5G07571	2.24208	3.49103	0.00124621	0.0232122
rrp4	Chr2:14042867-14043136;-	AT2G33110	-1.97363	-3.48669	0.00126295	0.0232978
rrp4	Chr2:14043185-14043406;-	AT2G33110	1.97363	3.48669	0.00126295	0.0232978
rrp4	Chr5:5562347-5562517;+	AT5G16910	-2.34777	-3.38078	0.00135498	0.0247928
rrp4	Chr4:13304300-13304428;-	AT4G26270	2.19412	3.38149	0.00135692	0.0247928
rrp4	Chr5:7810851-7810908;+	AT5G23210	-1.16712	-3.37786	0.00136687	0.0248562
rrp4	Chr4:8637633-8637666;+	AT4G15130	-1.24618	-3.44781	0.00140729	0.025351
rrp4	Chr4:8637700-8637787;+	AT4G15130	1.24618	3.44781	0.00140729	0.025351
rrp4	Chr3:4663197-4663257;-	AT3G14070	-3.30742	-3.43246	0.0014779	0.0263754
rrp4	Chr3:4663282-4663416;-	AT3G14070	3.30742	3.43246	0.0014779	0.0263754
rrp4	ChrM:188452-188590;-	ATMG00640	0.947251	3.30278	0.00151364	0.0268882
rrp4	Chr1:7886496-7886740;+	AT1G22330	-1.97721	-3.40427	0.00158964	0.0279791
rrp4	Chr1:7887774-7887854;+	AT1G22330	1.97721	3.40427	0.00158964	0.0279791
rrp4	Chr2:16279323-16279371;-	AT2G38980	-1.98729	-3.39842	0.00161577	0.0281805
rrp4	Chr2:16278374-16278432;-	AT2G38980	1.98729	3.39842	0.00161577	0.0281805
rrp4	Chr1:26163264-26163298;-	AT1G69570	-2.2575	-3.32003	0.00162466	0.0282074
rrp4	Chr2:10334455-10334618;+	AT2G24280	-1.25813	-3.27613	0.00164269	0.0282898
rrp4	Chr1:20929802-20929961;-	AT1G55960	1.39696	3.39057	0.00165153	0.0282898
rrp4	Chr1:20930016-20930023;-	AT1G55960	-1.39696	-3.39057	0.00165153	0.0282898
rrp4	Chr3:2771376-2771416;-	AT3G09070	2.6466	3.38065	0.00169781	0.0286678
rrp4	Chr3:2770971-2771270;-	AT3G09070	-2.6466	-3.38065	0.00169781	0.0286678
rrp4	Chr1:6584199-6584276;+	AT1G19080	1.99159	3.37845	0.00170823	0.0286678
rrp4	Chr1:6585563-6585563;+	AT1G19080	-1.99159	-3.37845	0.00170823	0.0286678
rrp4	Chr4:12612397-12612506;+	AT4G24380	1.26167	3.37631	0.00171842	0.0286678
rrp4	Chr4:12612532-12612588;+	AT4G24380	-1.26167	-3.37631	0.00171842	0.0286678
rrp4	Chr2:19088849-19088990;-	AT2G46500	-1.59618	-3.36763	0.0017604	0.0291149
rrp4	Chr2:19089011-19089176;-	AT2G46500	1.59618	3.36763	0.0017604	0.0291149
rrp4	Chr2:15816964-15817020;-	AT2G37710	-0.967387	-3.27856	0.00183556	0.0302276
rrp4	Chr1:7155013-7155152;+	AT1G20640	1.78995	3.34913	0.00185317	0.0302579
rrp4	Chr1:7154398-7154743;+	AT1G20640	-1.78995	-3.34913	0.00185317	0.0302579
rrp4	Chr1:5767284-5767517;+	AT1G16858	3.11292	3.33529	0.00196803	0.0318622
rrp4	Chr1:5768154-5768184;+	AT1G16858	-3.11292	-3.33529	0.00196803	0.0318622
rrp4	Chr4:14950843-14951020;+	AT4G30630	-1.22788	-3.24105	0.0020493	0.0330385
rrp4	Chr5:22291859-22291967;+	AT5G54880	1.2609	3.3059	0.00208845	0.0333891
rrp4	Chr5:22292000-22292072;+	AT5G54880	-1.2609	-3.3059	0.00208845	0.0333891
rrp4	Chr5:6424780-6424887;+	AT5G19140	3.41827	3.30937	0.00214554	0.0340183
rrp4	Chr5:6423237-6423333;+	AT5G19140	-3.41827	-3.30937	0.00214554	0.0340183
rrp4	Chr5:4712128-4712129;+	AT5G14610	-1.2743	-3.22375	0.00215555	0.0340364
rrp4	Chr2:12531141-12531217;+	AT2G29140	1.69985	3.21633	0.00220275	0.0346391
rrp4	Chr1:26480036-26480134;-	AT1G70300	1.85553	3.26314	0.00235149	0.0366775
rrp4	Chr1:26481232-26481566;-	AT1G70300	-1.85553	-3.26314	0.00235149	0.0366775
rrp4	Chr2:19560863-19560889;-	AT2G47750	-2.63522	-3.18596	0.0024061	0.0372073
rrp4	Chr2:10625180-10625269;+	AT2G24990	1.6771	3.2531	0.00241455	0.0372073
rrp4	Chr2:10627693-10627761;+	AT2G24990	-1.6771	-3.2531	0.00241455	0.0372073
rrp4	Chr2:14757906-14758028;+	AT2G35020	1.0385	3.2398	0.002504	0.0382783
rrp4	Chr2:14756665-14756801;+	AT2G35020	-1.0385	-3.2398	0.002504	0.0382783
rrp4	Chr5:5817758-5817902;-	AT5G17650	1.40392	3.22233	0.00262639	0.0397627
rrp4	Chr5:5818248-5818487;-	AT5G17650	-1.40392	-3.22233	0.00262639	0.0397627
rrp4	Chr2:18324290-18324371;-	AT2G44380	1.59375	3.21901	0.00265026	0.0397627
rrp4	Chr2:18324393-18324447;-	AT2G44380	-1.59375	-3.21901	0.00265026	0.0397627
rrp4	Chr4:14950316-14950356;+	AT4G30630	1.44842	3.15219	0.00265292	0.0397627
rrp4	Chr1:901160-901212;+	AT1G03610	1.12225	3.14965	0.00267239	0.0398986
rrp4	Chr3:6171205-6171355;-	AT3G18035	1.08537	3.20746	0.00273492	0.0405169
rrp4	Chr3:6171468-6171792;-	AT3G18035	-1.08537	-3.20746	0.00273492	0.0405169
rrp4	Chr4:17440271-17440396;+	AT4G36988	-2.11403	-3.19309	0.00284392	0.0418088
rrp4	Chr4:17441070-17441139;+	AT4G36988	2.11403	3.19309	0.00284392	0.0418088
rrp4	Chr4:17743774-17744038;+	AT4G37760	4.68402	3.17988	0.00303153	0.0442281
rrp4	Chr4:17744074-17744097;+	AT4G37760	-4.68402	-3.17988	0.00303153	0.0442281
rrp4	Chr3:8741661-8741831;-	AT3G24180	1.70499	3.15261	0.0031735	0.0459499
rrp4	Chr3:8741557-8741572;-	AT3G24180	-1.70499	-3.15261	0.0031735	0.0459499
rrp4	Chr1:9066640-9066745;+	AT1G26210	1.60174	3.08808	0.00318817	0.0459887
rrp4	Chr1:3100178-3100397;-	AT1G09570	-0.902508	-3.08112	0.00325206	0.0463051
rrp4	Chr5:3003484-3003543;-	AT5G09690	1.79489	3.14339	0.00325346	0.0463051
rrp4	Chr5:3003196-3003305;-	AT5G09690	-1.79489	-3.14339	0.00325346	0.0463051
rrp4	Chr3:5172708-5172784;-	AT3G15354	-1.72188	-3.14146	0.00327044	0.0463051
rrp4	Chr3:5172806-5172989;-	AT3G15354	1.72188	3.14146	0.00327044	0.0463051
rrp4	Chr5:7812521-7812688;+	AT5G23210	1.40899	3.06285	0.0034254	0.0481836
rrp4	Chr4:8320612-8320645;+	AT4G14465	1.79334	3.12049	0.00346048	0.0481836
rrp4	Chr4:8320675-8320749;+	AT4G14465	-1.79334	-3.12049	0.00346048	0.0481836
rrp4	Chr1:1146336-1146737;-	AT1G04280	-1.87392	-3.11991	0.00346591	0.0481836
rrp4	Chr1:1145694-1145811;-	AT1G04280	1.87392	3.11991	0.00346591	0.0481836
rrp4	Chr2:10952535-10952712;+	AT2G25710	1.54701	3.10554	0.00360228	0.049476
rrp4	Chr2:10952737-10952749;+	AT2G25710	-1.54701	-3.10554	0.00360228	0.049476
rrp4	Chr1:2364669-2364732;-	AT1G07650	1.11785	3.10347	0.00362234	0.049476
rrp4	Chr1:2366365-2366657;-	AT1G07650	-1.11785	-3.10347	0.00362234	0.049476
rrp4	Chr1:19916048-19916131;-	AT1G53380	1.27232	3.04301	0.00362334	0.049476
t10	Chr5:24767495-24767570;-	AT5G61600	-4.51263	-9.27031	2.96743e-11	5.69301e-08
t10	Chr5:24767362-24767466;-	AT5G61600	4.51263	9.27031	2.96743e-11	5.69301e-08
t10	Chr3:21924251-21924293;-	AT3G59310	3.28969	8.1223	6.59273e-11	8.4321e-08
t10	Chr3:939620-939687;-	AT3G03740	3.0348	6.55793	1.02831e-07	7.89122e-05
t10	Chr3:939714-939848;-	AT3G03740	-3.0348	-6.55793	1.02831e-07	7.89122e-05
t10	Chr3:9809925-9809971;+	AT3G26700	-2.16833	-5.62291	2.30894e-07	0.000147657
t10	Chr1:7032234-7032259;+	AT1G20310	-7.54025	-5.98299	6.47359e-07	0.00031049
t10	Chr1:7032289-7032350;+	AT1G20310	7.54025	5.98299	6.47359e-07	0.00031049
t10	Chr1:900695-900871;+	AT1G03610	-1.77611	-5.5626	8.64565e-07	0.000368593
t10	Chr2:523553-523590;+	AT2G02090	3.31653	5.77866	1.18583e-06	0.000413639
t10	Chr2:523245-523338;+	AT2G02090	-3.31653	-5.77866	1.18583e-06	0.000413639
t10	Chr5:21856931-21856994;+	AT5G53830	-2.23674	-5.71396	1.45328e-06	0.000428942
t10	Chr5:21857015-21857133;+	AT5G53830	2.23674	5.71396	1.45328e-06	0.000428942
t10	Chr2:11283956-11284065;-	AT2G26530	3.10646	5.57074	2.2793e-06	0.000583045
t10	Chr2:11284087-11284145;-	AT2G26530	-3.10646	-5.57074	2.2793e-06	0.000583045
t10	Chr4:6519761-6519802;-	AT4G10550	-3.15772	-5.44944	3.33557e-06	0.000752858
t10	Chr4:6520257-6520329;-	AT4G10550	3.15772	5.44944	3.33557e-06	0.000752858
t10	Chr1:21094451-21094474;-	AT1G56345	-3.48417	-5.34817	4.58209e-06	0.000874649
t10	Chr1:21094332-21094399;-	AT1G56345	3.48417	5.34817	4.58209e-06	0.000874649
t10	Chr1:20929802-20929961;-	AT1G55960	2.71729	5.33005	4.8498e-06	0.000874649
t10	Chr1:20930016-20930023;-	AT1G55960	-2.71729	-5.33005	4.8498e-06	0.000874649
t10	Chr1:26163325-26163375;-	AT1G69570	3.70704	5.07376	5.01493e-06	0.000874649
t10	Chr2:17326022-17326201;+	AT2G41540	1.60524	5.03975	5.64633e-06	0.000941955
t10	Chr4:16571257-16571365;-	AT4G34730	-1.86932	-5.09794	1.00187e-05	0.00153767
t10	Chr4:16573666-16573764;-	AT4G34730	1.86932	5.09794	1.00187e-05	0.00153767
t10	Chr3:948991-949065;-	AT3G03770	-3.31114	-5.02062	1.27476e-05	0.00169642
t10	Chr3:949403-949404;-	AT3G03770	3.31114	5.02062	1.27476e-05	0.00169642
t10	Chr4:12612532-12612588;+	AT4G24380	1.90334	5.01123	1.31254e-05	0.00169642
t10	Chr4:12612397-12612506;+	AT4G24380	-1.90334	-5.01123	1.31254e-05	0.00169642
t10	Chr3:21924316-21924378;-	AT3G59310	-1.7608	-4.79679	1.32637e-05	0.00169642
t10	Chr4:15039387-15039548;+	AT4G30900	1.82035	4.97254	1.48039e-05	0.00177508
t10	Chr4:15039956-15040028;+	AT4G30900	-1.82035	-4.97254	1.48039e-05	0.00177508
t10	Chr4:9496213-9496229;-	AT4G16880	4.70564	4.88564	1.93876e-05	0.00202783
t10	Chr4:9497218-9497285;-	AT4G16880	-4.70564	-4.88564	1.93876e-05	0.00202783
t10	Chr4:2660303-2660432;+	AT4G05150	-1.8598	-4.88223	1.95939e-05	0.00202783
t10	Chr4:2661499-2661695;+	AT4G05150	1.8598	4.88223	1.95939e-05	0.00202783
t10	Chr1:10537646-10537667;+	AT1G30040	-3.29361	-4.87428	2.00827e-05	0.00202783
t10	Chr1:10537693-10537790;+	AT1G30040	3.29361	4.87428	2.00827e-05	0.00202783
t10	Chr3:18923622-18923718;-	AT3G50920	-2.18107	-4.84062	2.22891e-05	0.00208227
t10	Chr3:18923523-18923523;-	AT3G50920	2.18107	4.84062	2.22891e-05	0.00208227
t10	Chr1:28546409-28546509;+	AT1G76070	-1.76826	-4.8334	2.27926e-05	0.00208227
t10	Chr1:28546540-28546702;+	AT1G76070	1.76826	4.8334	2.27926e-05	0.00208227
t10	Chr2:17360381-17360629;+	AT2G41640	2.20875	4.78432	2.65277e-05	0.00227041
t10	Chr2:17362605-17362691;+	AT2G41640	-2.20875	-4.78432	2.65277e-05	0.00227041
t10	Chr3:15704217-15704308;-	AT3G43850	4.57525	4.776	2.72189e-05	0.00227041
t10	Chr3:15704170-15704191;-	AT3G43850	-4.57525	-4.776	2.72189e-05	0.00227041
t10	Chr4:10639774-10639847;-	AT4G19520	-2.88158	-4.71	3.33644e-05	0.00266707
t10	Chr4:10646941-10647246;-	AT4G19520	2.88158	4.71	3.33644e-05	0.00266707
t10	Chr5:23577832-23577915;+	AT5G58320	-3.63865	-4.42436	4.77506e-05	0.00373916
t10	Chr5:18835425-18835451;+	AT5G46450	2.01919	4.52412	5.90205e-05	0.00444042
t10	Chr5:18835472-18835618;+	AT5G46450	-2.01919	-4.52412	5.90205e-05	0.00444042
t10	Chr3:21298865-21299575;-	AT3G57530	2.56773	4.49839	6.38451e-05	0.00462214
t10	Chr3:21299610-21299704;-	AT3G57530	-2.56773	-4.49839	6.38451e-05	0.00462214
t10	Chr4:14580668-14580786;+	AT4G29780	-3.30662	-4.29425	7.40177e-05	0.0050514
t10	Chr3:295379-295513;-	AT3G01820	-4.11621	-4.44652	7.478e-05	0.0050514
t10	Chr3:295692-295746;-	AT3G01820	4.11621	4.44652	7.478e-05	0.0050514
t10	Chr1:18507912-18508018;+	AT1G49980	1.2838	4.43967	7.63568e-05	0.0050514
t10	Chr1:18512073-18512123;+	AT1G49980	-1.2838	-4.43967	7.63568e-05	0.0050514
t10	Chr2:17326669-17326748;+	AT2G41540	-1.4386	-4.25911	8.32439e-05	0.00526109
t10	Chr3:8501750-8501925;+	AT3G23640	1.7201	4.38674	8.96802e-05	0.00526109
t10	Chr3:8504206-8504279;+	AT3G23640	-1.7201	-4.38674	8.96802e-05	0.00526109
t10	Chr2:10270643-10270694;-	AT2G24160	4.60979	4.36971	9.44336e-05	0.00526109
t10	Chr2:10270506-10270622;-	AT2G24160	-4.60979	-4.36971	9.44336e-05	0.00526109
t10	Chr2:14223940-14224109;-	AT2G33585	-3.03469	-4.36736	9.51087e-05	0.00526109
t10	Chr2:14224361-14224373;-	AT2G33585	3.03469	4.36736	9.51087e-05	0.00526109
t10	Chr1:24602083-24602138;+	AT1G66090	-4.43251	-4.36744	9.62759e-05	0.00526109
t10	Chr1:24602170-24602222;+	AT1G66090	4.43251	4.36744	9.62759e-05	0.00526109
t10	Chr1:2219177-2219195;-	AT1G07220	2.95256	4.36306	9.63567e-05	0.00526109
t10	Chr1:2219346-2219474;-	AT1G07220	-2.95256	-4.36306	9.63567e-05	0.00526109
t10	Chr1:1129306-1129372;-	AT1G04240	2.68499	4.35967	9.73515e-05	0.00526109
t10	Chr1:1129399-1129526;-	AT1G04240	-2.68499	-4.35967	9.73515e-05	0.00526109
t10	Chr1:28218311-28218325;-	AT1G75180	-2.62883	-4.12701	0.000100408	0.00535089
t10	Chr1:29122323-29122423;+	AT1G77500	-1.89497	-4.16011	0.000115652	0.00607886
t10	Chr2:18108303-18108582;+	AT2G43680	1.14789	4.26685	0.000128863	0.00659261
t10	Chr2:18108883-18109252;+	AT2G43680	-1.14789	-4.26685	0.000128863	0.00659261
t10	Chr1:901160-901212;+	AT1G03610	1.47469	4.08412	0.000148526	0.00743993
t10	Chr5:25070824-25070943;-	AT5G62430	-2.04684	-4.08253	0.000149303	0.00743993
t10	Chr3:8254765-8254807;+	AT3G23150	-2.46978	-4.07854	0.000151592	0.00745717
t10	Chr5:18842591-18842707;+	AT5G46470	1.88794	4.20014	0.000157485	0.00755338
t10	Chr5:18848914-18849210;+	AT5G46470	-1.88794	-4.20014	0.000157485	0.00755338
t10	Chr1:26163191-26163240;-	AT1G69570	-4.34254	-4.06247	0.0001596	0.00756032
t10	Chr1:7904674-7904948;-	AT1G22400	2.01217	4.14239	0.000187221	0.00865504
t10	Chr1:7906619-7906848;-	AT1G22400	-2.01217	-4.14239	0.000187221	0.00865504
t10	Chr1:29121246-29121385;+	AT1G77500	2.0785	3.99707	0.000197325	0.00901352
t10	Chr4:7480641-7480781;+	AT4G12690	-2.98755	-4.10987	0.000206304	0.0091017
t10	Chr4:7480807-7480813;+	AT4G12690	2.98755	4.10987	0.000206304	0.0091017
t10	Chr4:18399937-18400070;+	AT4G39640	-1.90129	-4.11282	0.000208744	0.0091017
t10	Chr4:18400340-18400776;+	AT4G39640	1.90129	4.11282	0.000208744	0.0091017
t10	Chr5:1217053-1217135;-	AT5G04340	2.09882	4.08772	0.00022038	0.00939553
t10	Chr5:1217160-1217233;-	AT5G04340	-2.09882	-4.08772	0.00022038	0.00939553
t10	Chr2:18986218-18986265;+	AT2G46240	-2.69538	-4.00971	0.000284137	0.0117533
t10	Chr2:18986091-18986197;+	AT2G46240	2.69538	4.00971	0.000284137	0.0117533
t10	Chr5:26433970-26434087;+	AT5G66130	-1.96776	-3.99762	0.000287936	0.0117533
t10	Chr5:26434120-26434224;+	AT5G66130	1.96776	3.99762	0.000287936	0.0117533
t10	Chr4:15467837-15467982;+	AT4G31980	-1.55568	-3.85375	0.000313123	0.0126469
t10	Chr1:12188870-12188970;+	AT1G33610	-2.08905	-3.94884	0.000332527	0.0131537
t10	Chr1:12188800-12188843;+	AT1G33610	2.08905	3.94884	0.000332527	0.0131537
t10	Chr1:19936228-19936290;+	AT1G53430	1.79289	3.93433	0.000347036	0.0134503
t10	Chr1:19935064-19935251;+	AT1G53430	-1.79289	-3.93433	0.000347036	0.0134503
t10	Chr3:9809608-9809728;+	AT3G26700	1.02546	3.69956	0.000380864	0.0146138
t10	Chr3:4663282-4663416;-	AT3G14070	4.5889	3.8798	0.000410826	0.0154543
t10	Chr3:4663197-4663257;-	AT3G14070	-4.5889	-3.8798	0.000410826	0.0154543
t10	Chr4:14579668-14579748;+	AT4G29780	2.19579	3.75964	0.000422222	0.0156349
t10	Chr3:20402517-20402607;-	AT3G55050	-1.76586	-3.86298	0.000427851	0.0156349
t10	Chr3:20402420-20402489;-	AT3G55050	1.76586	3.86298	0.000427851	0.0156349
t10	Chr4:1512160-1512215;+	AT4G03420	1.83944	3.75139	0.000433351	0.0156865
t10	Chr3:8048755-8048941;+	AT3G22780	-1.00926	-3.83864	0.000459385	0.0160579
t10	Chr3:8049245-8049350;+	AT3G22780	1.00926	3.83864	0.000459385	0.0160579
t10	Chr2:10559370-10559384;+	AT2G24762	2.59838	3.84224	0.000460353	0.0160579
t10	Chr2:10559406-10559549;+	AT2G24762	-2.59838	-3.84224	0.000460353	0.0160579
t10	Chr1:28071442-28071608;+	AT1G74710	1.42328	3.80438	0.000507621	0.0173906
t10	Chr1:28070293-28070379;+	AT1G74710	-1.42328	-3.80438	0.000507621	0.0173906
t10	Chr1:28219314-28219414;+	AT1G75190	1.47356	3.78613	0.000535294	0.0180169
t10	Chr1:28219440-28219648;+	AT1G75190	-1.47356	-3.78613	0.000535294	0.0180169
t10	Chr2:15816646-15816727;-	AT2G37710	1.35321	3.67892	0.000544064	0.0181528
t10	Chr4:18406696-18406724;+	AT4G39660	-1.63861	-3.7479	0.000598052	0.019613
t10	Chr4:18406758-18406871;+	AT4G39660	1.63861	3.7479	0.000598052	0.019613
t10	Chr1:6326880-6326951;+	AT1G18390	2.98672	3.62361	0.00065535	0.02131
t10	Chr3:8254586-8254731;+	AT3G23150	1.88922	3.61194	0.000671085	0.0215251
t10	Chr2:17891500-17891591;+	AT2G43018	2.64857	3.69925	0.000688276	0.0215251
t10	Chr2:17892273-17892381;+	AT2G43018	-2.64857	-3.69925	0.000688276	0.0215251
t10	Chr2:17863790-17863907;+	AT2G42950	-2.18666	-3.69742	0.000691925	0.0215251
t10	Chr2:17863943-17863967;+	AT2G42950	2.18666	3.69742	0.000691925	0.0215251
t10	Chr1:29537382-29537463;-	AT1G78510	1.4958	3.59986	0.000695626	0.0215251
t10	Chr4:15466620-15466632;+	AT4G31980	1.529	3.53738	0.000843128	0.0258807
t10	Chr5:20969376-20969392;+	AT5G51630	-1.7918	-3.5884	0.000945639	0.0285702
t10	Chr5:20969925-20970070;+	AT5G51630	1.7918	3.5884	0.000945639	0.0285702
t10	Chr5:10649848-10649899;-	AT5G28640	-1.20254	-3.49601	0.000956726	0.0286794
t10	Chr1:29656515-29656672;+	AT1G78890	-2.38492	-3.55178	0.00104944	0.0309746
t10	Chr1:29656718-29656750;+	AT1G78890	2.38492	3.55178	0.00104944	0.0309746
t10	Chr3:8741557-8741572;-	AT3G24180	-2.02511	-3.51307	0.00117103	0.0340396
t10	Chr3:8741661-8741831;-	AT3G24180	2.02511	3.51307	0.00117103	0.0340396
t10	Chr2:19237368-19237605;+	AT2G46800	0.880973	3.5076	0.00118927	0.034054
t10	Chr2:19237818-19238092;+	AT2G46800	-0.880973	-3.5076	0.00118927	0.034054
t10	Chr3:7770951-7771060;+	AT3G22060	-1.60426	-3.4922	0.00124208	0.0350432
t10	Chr3:7771146-7771177;+	AT3G22060	1.60426	3.4922	0.00124208	0.0350432
t10	Chr2:18429156-18429259;+	AT2G44690	2.88561	3.45816	0.00136697	0.0374839
t10	Chr2:18429408-18429459;+	AT2G44690	-2.88561	-3.45816	0.00136697	0.0374839
t10	Chr3:2321433-2321496;-	AT3G07280	-1.55192	-3.45798	0.00136767	0.0374839
t10	Chr3:2321022-2321334;-	AT3G07280	1.55192	3.45798	0.00136767	0.0374839
t10	Chr3:18973131-18973235;+	AT3G51080	-1.33833	-3.4456	0.00141604	0.038039
t10	Chr3:18973259-18973318;+	AT3G51080	1.33833	3.4456	0.00141604	0.038039
t10	Chr5:17877313-17877441;-	AT5G44370	-2.71628	-3.44309	0.00142758	0.038039
t10	Chr5:17877462-17877620;-	AT5G44370	2.71628	3.44309	0.00142758	0.038039
t10	Chr1:8544379-8544480;+	AT1G24148	-1.91629	-3.4274	0.00149011	0.0386169
t10	Chr1:8544232-8544323;+	AT1G24148	1.91629	3.4274	0.00149011	0.0386169
t10	Chr5:26547568-26547684;-	AT5G66490	1.72086	3.42328	0.00150739	0.0386169
t10	Chr5:26547711-26547875;-	AT5G66490	-1.72086	-3.42328	0.00150739	0.0386169
t10	Chr5:694934-695165;+	AT5G02970	1.4	3.42213	0.00151222	0.0386169
t10	Chr5:695319-695370;+	AT5G02970	-1.4	-3.42213	0.00151222	0.0386169
t10	Chr5:23530196-23530296;+	AT5G58140	1.3762	3.34234	0.00151972	0.0386169
t10	Chr4:17743774-17744038;+	AT4G37760	3.74985	3.42187	0.00156746	0.0389543
t10	Chr4:17744074-17744097;+	AT4G37760	-3.74985	-3.42187	0.00156746	0.0389543
t10	Chr1:25305771-25305818;-	AT1G67520	-4.81768	-3.41111	0.00158383	0.0389543
t10	Chr1:25305849-25305954;-	AT1G67520	4.81768	3.41111	0.00158383	0.0389543
t10	Chr1:3305994-3306108;-	AT1G10120	1.08264	3.39649	0.0016245	0.0389543
t10	Chr1:3306129-3306369;-	AT1G10120	-1.08264	-3.39649	0.0016245	0.0389543
t10	Chr5:9096565-9096622;+	AT5G26030	2.88109	3.40367	0.00162981	0.0389543
t10	Chr5:9096414-9096539;+	AT5G26030	-2.88109	-3.40367	0.00162981	0.0389543
t10	Chr3:5045371-5045543;-	AT3G14980	1.19076	3.39428	0.00163452	0.0389543
t10	Chr3:5045147-5045175;-	AT3G14980	-1.19076	-3.39428	0.00163452	0.0389543
t10	Chr4:13152665-13152684;-	AT4G25870	1.58844	3.27268	0.00166016	0.0391416
t10	Chr2:14221969-14222019;-	AT2G33580	-2.64919	-3.38594	0.00167298	0.0391416
t10	Chr2:14221808-14221915;-	AT2G33580	2.64919	3.38594	0.00167298	0.0391416
t10	Chr3:20296842-20297041;+	AT3G54810	2.02352	3.37275	0.00174751	0.0403928
t10	Chr3:20296162-20296377;+	AT3G54810	-2.02352	-3.37275	0.00174751	0.0403928
t10	Chr5:2133345-2133454;-	AT5G06865	-3.01453	-3.35842	0.00180602	0.0412482
t10	Chr5:2132707-2132757;-	AT5G06865	3.01453	3.35842	0.00180602	0.0412482
t10	Chr2:521118-521233;-	AT2G02080	1.46311	3.34985	0.00184946	0.0417435
t10	Chr2:521457-521730;-	AT2G02080	-1.46311	-3.34985	0.00184946	0.0417435
t10	Chr1:30272831-30272954;+	AT1G80510	1.07795	3.33322	0.00193665	0.0427708
t10	Chr1:30272979-30273110;+	AT1G80510	-1.07795	-3.33322	0.00193665	0.0427708
t10	Chr5:5583855-5584050;-	AT5G16990	-1.22063	-3.32877	0.00196062	0.0427708
t10	Chr5:5584073-5584117;-	AT5G16990	1.22063	3.32877	0.00196062	0.0427708
t10	Chr2:13824715-13824905;+	AT2G32560	-1.17717	-3.32854	0.00196186	0.0427708
t10	Chr2:13824576-13824600;+	AT2G32560	1.17717	3.32854	0.00196186	0.0427708
t10	Chr5:25070278-25070340;-	AT5G62430	2.48071	3.23829	0.00206587	0.0447838
t10	Chr5:4712508-4712623;+	AT5G14610	1.56691	3.22982	0.00211767	0.0454849
t10	Chr1:28555642-28555702;-	AT1G76110	1.96595	3.29811	0.00213377	0.0454849
t10	Chr1:28557450-28557590;-	AT1G76110	-1.96595	-3.29811	0.00213377	0.0454849
t10	Chr2:15136112-15136126;-	AT2G36050	2.33156	3.2032	0.00228854	0.0485146
t30	Chr2:19560863-19560889;-	AT2G47750	7.11413	11.0309	2.08881e-15	8.01475e-12
t30	Chr4:12612397-12612506;+	AT4G24380	-4.16841	-10.9703	2.80231e-13	3.58415e-10
t30	Chr4:12612532-12612588;+	AT4G24380	4.16841	10.9703	2.80231e-13	3.58415e-10
t30	Chr1:25437806-25438174;+	AT1G67850	2.85374	9.24572	1.09023e-12	8.56578e-10
t30	Chr1:28546409-28546509;+	AT1G76070	-3.50728	-10.3844	1.33945e-12	8.56578e-10
t30	Chr1:28546540-28546702;+	AT1G76070	3.50728	10.3844	1.33945e-12	8.56578e-10
t30	Chr1:3278683-3278709;-	AT1G10040	-4.64373	-8.89788	3.83944e-12	2.10456e-09
t30	Chr3:607840-607894;-	AT3G02800	-5.18026	-9.55261	1.33313e-11	5.68357e-09
t30	Chr3:607730-607812;-	AT3G02800	5.18026	9.55261	1.33313e-11	5.68357e-09
t30	Chr3:21924251-21924293;-	AT3G59310	3.46537	8.46383	1.8747e-11	6.85974e-09
t30	Chr2:19563026-19563057;-	AT2G47750	-4.46777	-8.44074	2.04053e-11	6.85974e-09
t30	Chr5:25633061-25633265;-	AT5G64050	-3.7468	-9.35614	2.32412e-11	6.85974e-09
t30	Chr5:25632832-25632947;-	AT5G64050	3.7468	9.35614	2.32412e-11	6.85974e-09
t30	Chr4:18510289-18510394;-	AT4G39900	2.68402	8.24338	4.21759e-11	1.15592e-08
t30	Chr3:595697-595930;-	AT3G02750	2.4403	8.93104	7.86703e-11	1.88661e-08
t30	Chr3:596388-596571;-	AT3G02750	-2.4403	-8.93104	7.86703e-11	1.88661e-08
t30	Chr5:835082-835311;+	AT5G03390	-3.1671	-7.96187	1.19316e-10	2.69303e-08
t30	Chr1:19936228-19936290;+	AT1G53430	3.66274	8.73832	1.37757e-10	2.78197e-08
t30	Chr1:19935064-19935251;+	AT1G53430	-3.66274	-8.73832	1.37757e-10	2.78197e-08
t30	Chr4:17646711-17646762;+	AT4G37560	5.21106	8.37283	4.03508e-10	7.37267e-08
t30	Chr4:17646306-17646535;+	AT4G37560	-5.21106	-8.37283	4.03508e-10	7.37267e-08
t30	Chr5:16667811-16667876;+	AT5G41680	-5.22784	-8.33931	4.45661e-10	7.43479e-08
t30	Chr5:16667986-16668112;+	AT5G41680	5.22784	8.33931	4.45661e-10	7.43479e-08
t30	Chr5:24767362-24767466;-	AT5G61600	4.53771	8.16866	7.40513e-10	1.13654e-07
t30	Chr5:24767495-24767570;-	AT5G61600	-4.53771	-8.16866	7.40513e-10	1.13654e-07
t30	Chr5:26490308-26490327;-	AT5G66310	3.68627	7.4232	8.82001e-10	1.30163e-07
t30	Chr2:523553-523590;+	AT2G02090	4.43507	8.01018	1.19017e-09	1.63096e-07
t30	Chr2:523245-523338;+	AT2G02090	-4.43507	-8.01018	1.19017e-09	1.63096e-07
t30	Chr1:29122323-29122423;+	AT1G77500	-3.51516	-7.31103	1.33924e-09	1.77195e-07
t30	Chr5:25070129-25070207;-	AT5G62430	3.94622	7.18977	2.10407e-09	2.69062e-07
t30	Chr4:18400340-18400776;+	AT4G39640	3.6347	7.83542	2.24394e-09	2.69062e-07
t30	Chr4:18399937-18400070;+	AT4G39640	-3.6347	-7.83542	2.24394e-09	2.69062e-07
t30	Chr1:3278522-3278590;-	AT1G10040	4.16266	7.14951	2.4447e-09	2.84252e-07
t30	Chr1:2219177-2219195;-	AT1G07220	4.61678	7.71701	2.88335e-09	3.16097e-07
t30	Chr1:2219346-2219474;-	AT1G07220	-4.61678	-7.71701	2.88335e-09	3.16097e-07
t30	Chr5:26491291-26491457;-	AT5G66310	-3.29619	-6.96948	4.78177e-09	4.86367e-07
t30	Chr5:25070824-25070943;-	AT5G62430	-3.60459	-6.96753	4.81678e-09	4.86367e-07
t30	Chr2:17362605-17362691;+	AT2G41640	-3.49558	-7.53978	4.94352e-09	4.86367e-07
t30	Chr2:17360381-17360629;+	AT2G41640	3.49558	7.53978	4.94352e-09	4.86367e-07
t30	Chr3:948991-949065;-	AT3G03770	-4.44357	-7.29703	1.03952e-08	9.72842e-07
t30	Chr3:949403-949404;-	AT3G03770	4.44357	7.29703	1.03952e-08	9.72842e-07
t30	Chr4:14580668-14580786;+	AT4G29780	-5.76297	-6.66254	1.49983e-08	1.37021e-06
t30	Chr1:25307802-25308041;+	AT1G67530	3.62054	6.65127	1.56408e-08	1.39567e-06
t30	Chr5:6056344-6056508;-	AT5G18290	-4.9467	-7.10816	1.86006e-08	1.58602e-06
t30	Chr5:6056685-6056789;-	AT5G18290	4.9467	7.10816	1.86006e-08	1.58602e-06
t30	Chr5:24989125-24989139;-	AT5G62220	4.74081	6.95186	3.01691e-08	2.46295e-06
t30	Chr5:24990089-24990248;-	AT5G62220	-4.74081	-6.95186	3.01691e-08	2.46295e-06
t30	Chr4:18510564-18510630;-	AT4G39900	-1.85526	-6.46085	3.17429e-08	2.53745e-06
t30	Chr3:21299610-21299704;-	AT3G57530	-3.70711	-6.91241	3.40961e-08	2.59684e-06
t30	Chr3:21298865-21299575;-	AT3G57530	3.70711	6.91241	3.40961e-08	2.59684e-06
t30	Chr5:25114045-25114167;+	AT5G62570	-2.43835	-6.9022	3.51931e-08	2.59684e-06
t30	Chr5:25114270-25114421;+	AT5G62570	2.43835	6.9022	3.51931e-08	2.59684e-06
t30	Chr2:15136112-15136126;-	AT2G36050	4.63366	6.32747	5.20631e-08	3.76917e-06
t30	Chr1:28867609-28867642;+	AT1G76880	2.94774	6.23903	7.2237e-08	5.13284e-06
t30	Chr5:26434120-26434224;+	AT5G66130	3.23466	6.65736	7.53907e-08	5.15223e-06
t30	Chr5:26433970-26434087;+	AT5G66130	-3.23466	-6.65736	7.53907e-08	5.15223e-06
t30	Chr5:26547568-26547684;-	AT5G66490	3.14912	6.64694	7.78809e-08	5.15223e-06
t30	Chr5:26547711-26547875;-	AT5G66490	-3.14912	-6.64694	7.78809e-08	5.15223e-06
t30	Chr1:8544232-8544323;+	AT1G24148	3.98439	6.63158	8.17052e-08	5.22505e-06
t30	Chr1:8544379-8544480;+	AT1G24148	-3.98439	-6.63158	8.17052e-08	5.22505e-06
t30	Chr2:7325902-7325965;-	AT2G16900	2.56838	5.92482	1.07917e-07	6.78818e-06
t30	Chr3:295692-295746;-	AT3G01820	5.62424	6.46553	1.37273e-07	8.22839e-06
t30	Chr3:295379-295513;-	AT3G01820	-5.62424	-6.46553	1.37273e-07	8.22839e-06
t30	Chr4:7487416-7487600;+	AT4G12720	4.50036	6.47742	1.39392e-07	8.22839e-06
t30	Chr4:7487276-7487365;+	AT4G12720	-4.50036	-6.47742	1.39392e-07	8.22839e-06
t30	Chr3:19706965-19707052;+	AT3G53180	1.71666	6.39712	1.70056e-07	9.73887e-06
t30	Chr3:19706873-19706942;+	AT3G53180	-1.71666	-6.39712	1.70056e-07	9.73887e-06
t30	Chr5:21856931-21856994;+	AT5G53830	-2.44914	-6.36757	1.86549e-07	1.03737e-05
t30	Chr5:21857015-21857133;+	AT5G53830	2.44914	6.36757	1.86549e-07	1.03737e-05
t30	Chr4:13304165-13304273;-	AT4G26270	-3.72218	-5.95453	2.10529e-07	1.154e-05
t30	Chr2:14042867-14043136;-	AT2G33110	2.98385	6.2728	2.52551e-07	1.34589e-05
t30	Chr2:14043185-14043406;-	AT2G33110	-2.98385	-6.2728	2.52551e-07	1.34589e-05
t30	Chr3:21471226-21471361;-	AT3G57990	2.04931	6.24179	2.76736e-07	1.43491e-05
t30	Chr3:21471382-21471712;-	AT3G57990	-2.04931	-6.24179	2.76736e-07	1.43491e-05
t30	Chr1:21094332-21094399;-	AT1G56345	3.99609	6.22405	2.92577e-07	1.43989e-05
t30	Chr1:21094451-21094474;-	AT1G56345	-3.99609	-6.22405	2.92577e-07	1.43989e-05
t30	Chr5:694934-695165;+	AT5G02970	2.311	6.22391	2.92707e-07	1.43989e-05
t30	Chr5:695319-695370;+	AT5G02970	-2.311	-6.22391	2.92707e-07	1.43989e-05
t30	Chr3:9809925-9809971;+	AT3G26700	-2.55727	-5.51651	3.61378e-07	1.7552e-05
t30	Chr5:18835425-18835451;+	AT5G46450	2.67995	6.14381	3.76377e-07	1.77077e-05
t30	Chr5:18835472-18835618;+	AT5G46450	-2.67995	-6.14381	3.76377e-07	1.77077e-05
t30	Chr1:3807097-3807203;+	AT1G11320	-4.54309	-6.13822	3.83043e-07	1.77077e-05
t30	Chr1:3808184-3808282;+	AT1G11320	4.54309	6.13822	3.83043e-07	1.77077e-05
t30	Chr5:20967126-20967146;+	AT5G51620	2.0165	6.07754	4.63471e-07	2.06178e-05
t30	Chr5:20967056-20967093;+	AT5G51620	-2.0165	-6.07754	4.63471e-07	2.06178e-05
t30	Chr2:12368051-12368102;-	AT2G28830	-3.37075	-6.07479	4.67488e-07	2.06178e-05
t30	Chr2:12370553-12370830;-	AT2G28830	3.37075	6.07479	4.67488e-07	2.06178e-05
t30	Chr3:20402420-20402489;-	AT3G55050	2.68537	6.06561	4.81176e-07	2.07446e-05
t30	Chr3:20402517-20402607;-	AT3G55050	-2.68537	-6.06561	4.81176e-07	2.07446e-05
t30	Chr4:7480807-7480813;+	AT4G12690	4.49853	6.05397	4.99099e-07	2.10444e-05
t30	Chr4:7480641-7480781;+	AT4G12690	-4.49853	-6.05397	4.99099e-07	2.10444e-05
t30	Chr1:26536477-26536964;-	AT1G70410	1.62029	6.00799	5.76683e-07	2.37928e-05
t30	Chr1:26538143-26538451;-	AT1G70410	-1.62029	-6.00799	5.76683e-07	2.37928e-05
t30	Chr4:15528527-15528643;+	AT4G32160	1.73429	5.65385	6.20364e-07	2.53227e-05
t30	Chr1:16399824-16399909;-	AT1G43560	-5.38833	-5.92183	7.86956e-07	3.14536e-05
t30	Chr1:16399735-16399792;-	AT1G43560	5.38833	5.92183	7.86956e-07	3.14536e-05
t30	Chr4:9496213-9496229;-	AT4G16880	6.3671	5.81541	1.05644e-06	4.06408e-05
t30	Chr4:9497218-9497285;-	AT4G16880	-6.3671	-5.81541	1.05644e-06	4.06408e-05
t30	Chr4:17245576-17245576;-	AT4G36550	-3.06202	-5.81459	1.05918e-06	4.06408e-05
t30	Chr4:17248396-17248690;-	AT4G36550	3.06202	5.81459	1.05918e-06	4.06408e-05
t30	Chr3:19265127-19265154;+	AT3G51910	3.8444	5.77096	1.2149e-06	4.57015e-05
t30	Chr3:19265942-19266109;+	AT3G51910	-3.8444	-5.77096	1.2149e-06	4.57015e-05
t30	Chr1:25438965-25439199;+	AT1G67850	-1.74261	-5.46459	1.23325e-06	4.59414e-05
t30	Chr4:15528729-15528871;+	AT4G32160	-1.20962	-5.45393	1.28169e-06	4.72871e-05
t30	Chr1:11056774-11056809;-	AT1G31010	3.5417	5.68018	1.61607e-06	5.84988e-05
t30	Chr1:11056858-11056956;-	AT1G31010	-3.5417	-5.68018	1.61607e-06	5.84988e-05
t30	Chr1:26295465-26295703;-	AT1G69840	1.543	5.65473	1.75066e-06	6.21971e-05
t30	Chr1:26295724-26295879;-	AT1G69840	-1.543	-5.65473	1.75066e-06	6.21971e-05
t30	Chr2:10101192-10101210;+	AT2G23740	-3.31921	-5.19626	1.93535e-06	6.81279e-05
t30	Chr3:349353-349499;-	AT3G02040	2.49004	5.56645	2.31025e-06	7.98597e-05
t30	Chr3:349960-350012;-	AT3G02040	-2.49004	-5.56645	2.31025e-06	7.98597e-05
t30	Chr5:2006036-2006202;-	AT5G06560	-3.14628	-5.28604	2.34643e-06	8.03862e-05
t30	Chr4:14835799-14835832;+	AT4G30320	-4.566	-5.5077	2.77821e-06	9.34342e-05
t30	Chr4:14836173-14836189;+	AT4G30320	4.566	5.5077	2.77821e-06	9.34342e-05
t30	Chr3:220366-220572;+	AT3G01560	1.67521	5.50242	2.8247e-06	9.34342e-05
t30	Chr3:219759-219988;+	AT3G01560	-1.67521	-5.50242	2.8247e-06	9.34342e-05
t30	Chr4:972602-972681;+	AT4G02200	-3.97404	-5.50483	2.88244e-06	9.35912e-05
t30	Chr4:972703-972802;+	AT4G02200	3.97404	5.50483	2.88244e-06	9.35912e-05
t30	Chr5:834915-835059;+	AT5G03390	2.11276	5.22654	2.90399e-06	9.35912e-05
t30	Chr1:900695-900871;+	AT1G03610	-1.59572	-5.22323	2.93857e-06	9.35912e-05
t30	Chr4:18406696-18406724;+	AT4G39660	-2.95971	-5.48581	2.9758e-06	9.35912e-05
t30	Chr4:18406758-18406871;+	AT4G39660	2.95971	5.48581	2.9758e-06	9.35912e-05
t30	Chr1:7248053-7248271;-	AT1G20840	2.8016	5.46482	3.17849e-06	9.83538e-05
t30	Chr1:7248424-7248453;-	AT1G20840	-2.8016	-5.46482	3.17849e-06	9.83538e-05
t30	Chr4:16090358-16090539;-	AT4G33430	1.47329	5.43516	3.48837e-06	0.000106229
t30	Chr4:16090560-16090824;-	AT4G33430	-1.47329	-5.43516	3.48837e-06	0.000106229
t30	Chr5:1036838-1036847;-	AT5G03870	4.01978	5.42529	3.59808e-06	0.000107858
t30	Chr5:1036970-1037083;-	AT5G03870	-4.01978	-5.42529	3.59808e-06	0.000107858
t30	Chr2:14221808-14221915;-	AT2G33580	3.92293	5.35643	4.46505e-06	0.000131788
t30	Chr2:14221969-14222019;-	AT2G33580	-3.92293	-5.35643	4.46505e-06	0.000131788
t30	Chr3:22547177-22547228;-	AT3G60965	4.4203	4.9747	4.52978e-06	0.000132678
t30	Chr3:4240162-4240238;+	AT3G13190	-1.55116	-5.31199	5.13196e-06	0.000148055
t30	Chr3:4240570-4240670;+	AT3G13190	1.55116	5.31199	5.13196e-06	0.000148055
t30	Chr3:20296842-20297041;+	AT3G54810	3.08461	5.30387	5.40072e-06	0.000151538
t30	Chr3:20296162-20296377;+	AT3G54810	-3.08461	-5.30387	5.40072e-06	0.000151538
t30	Chr3:7116006-7116094;+	AT3G20410	2.69828	5.29361	5.43598e-06	0.000151538
t30	Chr3:7116119-7116323;+	AT3G20410	-2.69828	-5.29361	5.43598e-06	0.000151538
t30	Chr5:24251399-24251458;-	AT5G60230	3.95023	5.29047	5.48967e-06	0.000151538
t30	Chr5:24251541-24251641;-	AT5G60230	-3.95023	-5.29047	5.48967e-06	0.000151538
t30	Chr1:2877475-2877594;+	AT1G08940	-1.6473	-5.27984	5.67534e-06	0.000154442
t30	Chr1:2877616-2877699;+	AT1G08940	1.6473	5.27984	5.67534e-06	0.000154442
t30	Chr5:21211659-21211760;-	AT5G52230	1.93659	5.00654	6.35031e-06	0.000171593
t30	Chr1:7154398-7154743;+	AT1G20640	-2.72455	-5.22937	6.64609e-06	0.000177091
t30	Chr1:7155013-7155152;+	AT1G20640	2.72455	5.22937	6.64609e-06	0.000177091
t30	Chr1:24602083-24602138;+	AT1G66090	-3.84386	-5.21976	6.99072e-06	0.000183722
t30	Chr1:24602170-24602222;+	AT1G66090	3.84386	5.21976	6.99072e-06	0.000183722
t30	Chr1:25439220-25439297;+	AT1G67850	-1.92787	-4.97119	7.19453e-06	0.000187792
t30	Chr2:15997080-15997177;+	AT2G38180	3.14078	5.13692	8.87153e-06	0.000228457
t30	Chr2:15997518-15997541;+	AT2G38180	-3.14078	-5.13692	8.87153e-06	0.000228457
t30	Chr2:18986091-18986197;+	AT2G46240	-2.77043	-5.13976	9.20315e-06	0.000233857
t30	Chr2:18986218-18986265;+	AT2G46240	2.77043	5.13976	9.20315e-06	0.000233857
t30	Chr2:13553734-13553887;-	AT2G31870	-3.80563	-5.1002	9.94839e-06	0.00024949
t30	Chr2:13553971-13554107;-	AT2G31870	3.80563	5.1002	9.94839e-06	0.00024949
t30	Chr2:17863943-17863967;+	AT2G42950	2.79035	5.09436	1.01311e-05	0.000250793
t30	Chr2:17863790-17863907;+	AT2G42950	-2.79035	-5.09436	1.01311e-05	0.000250793
t30	Chr5:20969376-20969392;+	AT5G51630	-2.69156	-5.07842	1.06474e-05	0.000260218
t30	Chr5:20969925-20970070;+	AT5G51630	2.69156	5.07842	1.06474e-05	0.000260218
t30	Chr5:2005975-2005993;-	AT5G06560	4.32641	4.84116	1.13594e-05	0.00027586
t30	Chr1:19520601-19520775;+	AT1G52410	-3.83048	-5.04562	1.1793e-05	0.000282811
t30	Chr1:19520901-19520957;+	AT1G52410	3.83048	5.04562	1.1793e-05	0.000282811
t30	Chr1:10655129-10655161;+	AT1G30270	3.45323	5.02843	1.24413e-05	0.000294674
t30	Chr1:10654843-10654999;+	AT1G30270	-3.45323	-5.02843	1.24413e-05	0.000294674
t30	Chr1:20929802-20929961;-	AT1G55960	2.53489	5.01174	1.31048e-05	0.000306605
t30	Chr1:20930016-20930023;-	AT1G55960	-2.53489	-5.01174	1.31048e-05	0.000306605
t30	Chr5:4050400-4050570;-	AT5G12480	-2.0593	-5.00621	1.33321e-05	0.000308165
t30	Chr5:4050205-4050373;-	AT5G12480	2.0593	5.00621	1.33321e-05	0.000308165
t30	Chr1:19924650-19924923;+	AT1G53400	-2.55432	-4.98891	1.40691e-05	0.000321329
t30	Chr1:19924956-19925017;+	AT1G53400	2.55432	4.98891	1.40691e-05	0.000321329
t30	Chr1:25467111-25467137;+	AT1G67900	3.85221	4.66771	1.43441e-05	0.000325671
t30	Chr4:13304300-13304428;-	AT4G26270	2.86587	4.77326	1.45495e-05	0.000328392
t30	Chr5:900014-900046;-	AT5G03555	-3.37165	-4.96483	1.51627e-05	0.000338251
t30	Chr5:900072-900239;-	AT5G03555	3.37165	4.96483	1.51627e-05	0.000338251
t30	Chr3:21343022-21343260;-	AT3G57630	1.9643	4.75586	1.52952e-05	0.000339236
t30	Chr3:7275654-7275809;+	AT3G20810	3.92834	4.94561	1.60957e-05	0.000352909
t30	Chr3:7277553-7277591;+	AT3G20810	-3.92834	-4.94561	1.60957e-05	0.000352909
t30	Chr2:19470469-19470593;+	AT2G47440	1.83888	4.72624	1.69529e-05	0.000369593
t30	Chr2:10270506-10270622;-	AT2G24160	-5.06649	-4.91748	1.75644e-05	0.000378622
t30	Chr2:10270643-10270694;-	AT2G24160	5.06649	4.91748	1.75644e-05	0.000378622
t30	Chr1:11465632-11465750;+	AT1G31930	2.6462	4.87771	1.98701e-05	0.000423564
t30	Chr1:11464993-11465159;+	AT1G31930	-2.6462	-4.87771	1.98701e-05	0.000423564
t30	Chr2:15136549-15136763;-	AT2G36050	-2.08888	-4.67802	2.00355e-05	0.000424731
t30	Chr3:2561751-2561839;-	AT3G08020	1.34391	4.83013	2.30248e-05	0.000482767
t30	Chr3:2561419-2561583;-	AT3G08020	-1.34391	-4.83013	2.30248e-05	0.000482767
t30	Chr2:12081030-12081131;+	AT2G28305	2.37637	4.82887	2.34932e-05	0.000483413
t30	Chr2:12083236-12083408;+	AT2G28305	-2.37637	-4.82887	2.34932e-05	0.000483413
t30	Chr1:5304295-5304370;+	AT1G15430	3.77997	4.82271	2.35596e-05	0.000483413
t30	Chr1:5304478-5304504;+	AT1G15430	-3.77997	-4.82271	2.35596e-05	0.000483413
t30	Chr1:8693094-8693155;+	AT1G24530	-2.44383	-4.78622	2.74914e-05	0.000558119
t30	Chr1:8693207-8693285;+	AT1G24530	2.44383	4.78622	2.74914e-05	0.000558119
t30	Chr3:2745556-2745809;+	AT3G09000	1.4194	4.71227	3.31317e-05	0.000665583
t30	Chr3:2745838-2746004;+	AT3G09000	-1.4194	-4.71227	3.31317e-05	0.000665583
t30	Chr2:17326022-17326201;+	AT2G41540	1.50325	4.52418	3.39994e-05	0.000679457
t30	Chr3:21924316-21924378;-	AT3G59310	-1.69576	-4.51547	3.50257e-05	0.000696339
t30	Chr3:939620-939687;-	AT3G03740	2.19603	4.68173	3.63983e-05	0.000716207
t30	Chr3:939714-939848;-	AT3G03740	-2.19603	-4.68173	3.63983e-05	0.000716207
t30	Chr3:8741661-8741831;-	AT3G24180	2.77593	4.67617	3.70271e-05	0.000721183
t30	Chr3:8741557-8741572;-	AT3G24180	-2.77593	-4.67617	3.70271e-05	0.000721183
t30	Chr5:3824172-3824297;-	AT5G11860	1.61644	4.67115	3.76035e-05	0.000725047
t30	Chr5:3823657-3823773;-	AT5G11860	-1.61644	-4.67115	3.76035e-05	0.000725047
t30	Chr5:834831-834894;+	AT5G03390	2.84305	4.48846	3.84062e-05	0.000736822
t30	Chr1:22799056-22799400;-	AT1G61740	-2.37723	-4.63357	4.22067e-05	0.000796692
t30	Chr1:22800942-22801183;-	AT1G61740	2.37723	4.63357	4.22067e-05	0.000796692
t30	Chr3:8501750-8501925;+	AT3G23640	1.94816	4.63241	4.23574e-05	0.000796692
t30	Chr3:8504206-8504279;+	AT3G23640	-1.94816	-4.63241	4.23574e-05	0.000796692
t30	Chr2:17326669-17326748;+	AT2G41540	-1.59273	-4.45087	4.36444e-05	0.000816895
t30	Chr2:19595888-19596009;+	AT2G47850	-1.08968	-4.60819	4.56266e-05	0.000845745
t30	Chr2:19595587-19595828;+	AT2G47850	1.08968	4.60819	4.56266e-05	0.000845745
t30	Chr2:521457-521730;-	AT2G02080	-2.19444	-4.59205	4.79409e-05	0.00088014
t30	Chr2:521118-521233;-	AT2G02080	2.19444	4.59205	4.79409e-05	0.00088014
t30	Chr4:2660303-2660432;+	AT4G05150	-1.76646	-4.57687	5.02238e-05	0.000913312
t30	Chr4:2661499-2661695;+	AT4G05150	1.76646	4.57687	5.02238e-05	0.000913312
t30	Chr4:18022902-18022998;-	AT4G38545	2.76677	4.53031	5.79151e-05	0.00103628
t30	Chr4:18025257-18025292;-	AT4G38545	-2.76677	-4.53031	5.79151e-05	0.00103628
t30	Chr2:11150424-11150652;-	AT2G26190	3.33433	4.55342	5.80665e-05	0.00103628
t30	Chr2:11149790-11150237;-	AT2G26190	-3.33433	-4.55342	5.80665e-05	0.00103628
t30	Chr1:20578476-20578569;-	AT1G55152	-3.50474	-4.51284	6.10907e-05	0.00108021
t30	Chr1:20578222-20578322;-	AT1G55152	3.50474	4.51284	6.10907e-05	0.00108021
t30	Chr1:6326880-6326951;+	AT1G18390	3.51271	4.35387	6.21093e-05	0.00108024
t30	Chr3:8048755-8048941;+	AT3G22780	-1.21272	-4.50692	6.22054e-05	0.00108024
t30	Chr3:8049245-8049350;+	AT3G22780	1.21272	4.50692	6.22054e-05	0.00108024
t30	Chr1:25297973-25298091;-	AT1G67510	3.78649	4.50537	6.25002e-05	0.00108024
t30	Chr1:25300158-25300278;-	AT1G67510	-3.78649	-4.50537	6.25002e-05	0.00108024
t30	Chr2:13691050-13691231;-	AT2G32240	1.91116	4.46179	7.13843e-05	0.00122277
t30	Chr2:13689325-13689564;-	AT2G32240	-1.91116	-4.46179	7.13843e-05	0.00122277
t30	Chr2:10097382-10097741;+	AT2G23740	1.95942	4.22108	7.21804e-05	0.00123092
t30	Chr3:687222-687480;+	AT3G03050	-1.09097	-4.43893	7.65279e-05	0.00129356
t30	Chr3:686958-687111;+	AT3G03050	1.09097	4.43893	7.65279e-05	0.00129356
t30	Chr2:19277741-19277844;-	AT2G46915	-2.98878	-4.43353	7.77954e-05	0.0013035
t30	Chr2:19277670-19277715;-	AT2G46915	2.98878	4.43353	7.77954e-05	0.0013035
t30	Chr5:19336593-19336834;-	AT5G47730	-1.38297	-4.42429	8.00121e-05	0.00132903
t30	Chr5:19336881-19337160;-	AT5G47730	1.38297	4.42429	8.00121e-05	0.00132903
t30	Chr1:7032289-7032350;+	AT1G20310	3.43435	4.42164	8.19902e-05	0.00133701
t30	Chr1:7032234-7032259;+	AT1G20310	-3.43435	-4.42164	8.19902e-05	0.00133701
t30	Chr2:9054473-9054750;-	AT2G21120	-2.14553	-4.41593	8.20736e-05	0.00133701
t30	Chr2:9054349-9054449;-	AT2G21120	2.14553	4.41593	8.20736e-05	0.00133701
t30	Chr5:4694624-4694644;+	AT5G14565	-2.10286	-4.41389	8.25832e-05	0.00133701
t30	Chr5:4695728-4695887;+	AT5G14565	2.10286	4.41389	8.25832e-05	0.00133701
t30	Chr5:18842591-18842707;+	AT5G46470	2.25399	4.39885	8.64427e-05	0.00138779
t30	Chr5:18848914-18849210;+	AT5G46470	-2.25399	-4.39885	8.64427e-05	0.00138779
t30	Chr5:3201474-3201618;+	AT5G10200	3.02179	4.39336	8.78959e-05	0.00139941
t30	Chr5:3202396-3202440;+	AT5G10200	-3.02179	-4.39336	8.78959e-05	0.00139941
t30	Chr1:9748309-9748338;+	AT1G27980	2.64122	4.38452	9.02854e-05	0.00142562
t30	Chr1:9748681-9748889;+	AT1G27980	-2.64122	-4.38452	9.02854e-05	0.00142562
t30	Chr1:29537382-29537463;-	AT1G78510	1.91015	4.23156	9.12489e-05	0.00143493
t30	Chr3:22692411-22692497;-	AT3G61310	1.90293	4.36466	9.58892e-05	0.00149564
t30	Chr3:22692725-22693065;-	AT3G61310	-1.90293	-4.36466	9.58892e-05	0.00149564
t30	Chr4:15730233-15730396;-	AT4G32610	-1.45048	-4.21092	9.77313e-05	0.0015182
t30	Chr3:21924403-21924453;-	AT3G59310	-2.04705	-4.20754	9.88359e-05	0.00152917
t30	Chr4:14619326-14619531;-	AT4G29900	1.64507	4.34765	0.00010096	0.00154953
t30	Chr4:14619555-14619598;-	AT4G29900	-1.64507	-4.34765	0.00010096	0.00154953
t30	Chr4:14129163-14129222;+	AT4G28600	1.28922	4.33846	0.000103808	0.00156914
t30	Chr4:14129344-14129565;+	AT4G28600	-1.28922	-4.33846	0.000103808	0.00156914
t30	Chr2:18702029-18702101;-	AT2G45380	-3.03047	-4.33789	0.000103988	0.00156914
t30	Chr2:18701147-18701164;-	AT2G45380	3.03047	4.33789	0.000103988	0.00156914
t30	Chr5:23452438-23452522;-	AT5G57910	2.24454	4.19137	0.000104282	0.00156914
t30	Chr5:23584708-23584788;+	AT5G58350	2.70315	4.18711	0.000105887	0.00158706
t30	Chr1:26971469-26971615;+	AT1G71697	-2.2702	-4.17603	0.00010972	0.00163812
t30	Chr3:20934586-20934750;+	AT3G56470	1.73952	4.30933	0.000113363	0.00167454
t30	Chr3:20934774-20934836;+	AT3G56470	-1.73952	-4.30933	0.000113363	0.00167454
t30	Chr2:16710917-16711024;+	AT2G40020	1.76665	4.30775	0.000113906	0.00167454
t30	Chr2:16712091-16712129;+	AT2G40020	-1.76665	-4.30775	0.000113906	0.00167454
t30	Chr3:22197634-22197656;+	AT3G60110	3.06647	4.13784	0.000124473	0.00182292
t30	Chr3:17771947-17772063;-	AT3G48115	3.04255	4.27466	0.000125867	0.00182937
t30	Chr3:17772858-17772941;-	AT3G48115	-3.04255	-4.27466	0.000125867	0.00182937
t30	Chr2:7972311-7972410;-	AT2G18350	-1.93245	-4.13158	0.00012707	0.00183988
t30	Chr5:19329902-19330034;+	AT5G47710	-1.68216	-4.21953	0.000148579	0.0021352
t30	Chr5:19329601-19329808;+	AT5G47710	1.68216	4.21953	0.000148579	0.0021352
t30	Chr4:6519761-6519802;-	AT4G10550	-2.79076	-4.19776	0.000158616	0.0022625
t30	Chr4:6520257-6520329;-	AT4G10550	2.79076	4.19776	0.000158616	0.0022625
t30	Chr3:3934462-3934561;+	AT3G12360	-1.85137	-4.19484	0.000160011	0.00226554
t30	Chr3:3933981-3934147;+	AT3G12360	1.85137	4.19484	0.000160011	0.00226554
t30	Chr3:18929880-18929956;+	AT3G50930	3.72554	4.19272	0.000170865	0.0024015
t30	Chr3:18929786-18929835;+	AT3G50930	-3.72554	-4.19272	0.000170865	0.0024015
t30	Chr1:10942264-10942338;-	AT1G30810	3.76273	4.02924	0.000177713	0.00248863
t30	Chr2:17891500-17891591;+	AT2G43018	3.0403	4.15258	0.000181602	0.00252467
t30	Chr2:17892273-17892381;+	AT2G43018	-3.0403	-4.15258	0.000181602	0.00252467
t30	Chr5:9096414-9096539;+	AT5G26030	-3.66241	-4.16287	0.000183772	0.00253645
t30	Chr5:9096565-9096622;+	AT5G26030	3.66241	4.16287	0.000183772	0.00253645
t30	Chr3:20605794-20605948;-	AT3G55560	-1.23223	-4.14519	0.000185659	0.00254419
t30	Chr3:20606091-20606531;-	AT3G55560	1.23223	4.14519	0.000185659	0.00254419
t30	Chr1:1715980-1716098;+	AT1G05710	1.64425	3.92928	0.000198392	0.00270901
t30	Chr1:25305849-25305954;-	AT1G67520	5.14792	4.07993	0.000231608	0.00314022
t30	Chr1:25305771-25305818;-	AT1G67520	-5.14792	-4.07993	0.000231608	0.00314022
t30	Chr4:10639774-10639847;-	AT4G19520	-2.43694	-4.06617	0.000234974	0.0031635
t30	Chr4:10646941-10647246;-	AT4G19520	2.43694	4.06617	0.000234974	0.0031635
t30	Chr1:901160-901212;+	AT1G03610	1.36042	3.94003	0.000237352	0.00318434
t30	Chr5:20406378-20406664;-	AT5G50150	2.186	4.05485	0.000243012	0.00323762
t30	Chr5:20406204-20406348;-	AT5G50150	-2.186	-4.05485	0.000243012	0.00323762
t30	Chr1:3100039-3100149;-	AT1G09570	1.32885	3.93164	0.000243867	0.00323778
t30	Chr5:24752771-24752986;+	AT5G61560	2.55532	4.05092	0.000245867	0.00324189
t30	Chr5:24753177-24753372;+	AT5G61560	-2.55532	-4.05092	0.000245867	0.00324189
t30	Chr3:8254586-8254731;+	AT3G23150	2.69508	3.9237	0.000250658	0.00329375
t30	Chr5:806872-807218;+	AT5G03330	2.0756	4.03408	0.00025846	0.00337316
t30	Chr5:807634-807774;+	AT5G03330	-2.0756	-4.03408	0.00025846	0.00337316
t30	Chr1:4447291-4447372;-	AT1G13030	-1.1639	-4.02652	0.000264319	0.00342633
t30	Chr1:4447398-4447426;-	AT1G13030	1.1639	4.02652	0.000264319	0.00342633
t30	Chr5:8358098-8358119;-	AT5G24470	3.48199	4.01766	0.000271348	0.00349384
t30	Chr5:8358529-8358714;-	AT5G24470	-3.48199	-4.01766	0.000271348	0.00349384
t30	Chr5:26588368-26588425;+	AT5G66620	-2.82795	-3.83453	0.000273197	0.00350587
t30	Chr5:23577832-23577915;+	AT5G58320	-3.06813	-3.89431	0.000274985	0.00351706
t30	Chr1:6327273-6327403;+	AT1G18390	-2.71001	-3.86931	0.000303075	0.00386345
t30	Chr1:28868039-28868049;-	AT1G76878	1.68142	3.83442	0.000333045	0.00423144
t30	Chr4:18022371-18022377;+	AT4G38530	3.44141	3.94497	0.00033634	0.00424518
t30	Chr4:18020634-18020724;+	AT4G38530	-3.44141	-3.94497	0.00033634	0.00424518
t30	Chr4:769754-769776;+	AT4G01790	2.01315	3.93344	0.000347943	0.00436294
t30	Chr4:769797-769907;+	AT4G01790	-2.01315	-3.93344	0.000347943	0.00436294
t30	Chr1:7378060-7378165;-	AT1G21070	-2.23317	-3.81495	0.000354341	0.00442868
t30	Chr1:9439770-9439812;+	AT1G27180	-2.1816	-3.92463	0.000357081	0.00443404
t30	Chr1:9441177-9441279;+	AT1G27180	2.1816	3.92463	0.000357081	0.00443404
t30	Chr1:30210666-30210689;-	AT1G80360	-1.17141	-3.91664	0.000365566	0.00451021
t30	Chr1:30210713-30210911;-	AT1G80360	1.17141	3.91664	0.000365566	0.00451021
t30	Chr3:4663197-4663257;-	AT3G14070	-3.86807	-3.90584	0.00038068	0.00466667
t30	Chr3:4663282-4663416;-	AT3G14070	3.86807	3.90584	0.00038068	0.00466667
t30	Chr2:11283956-11284065;-	AT2G26530	1.69058	3.89089	0.000394267	0.00480255
t30	Chr2:11284087-11284145;-	AT2G26530	-1.69058	-3.89089	0.000394267	0.00480255
t30	Chr4:4643813-4643952;+	AT4G07825	2.00937	3.88833	0.000397238	0.00480821
t30	Chr4:4644617-4644653;+	AT4G07825	-2.00937	-3.88833	0.000397238	0.00480821
t30	Chr1:10537646-10537667;+	AT1G30040	-2.48963	-3.88365	0.000402721	0.00484401
t30	Chr1:10537693-10537790;+	AT1G30040	2.48963	3.88365	0.000402721	0.00484401
t30	Chr2:19237368-19237605;+	AT2G46800	0.94997	3.86185	0.00042926	0.00513106
t30	Chr2:19237818-19238092;+	AT2G46800	-0.94997	-3.86185	0.00042926	0.00513106
t30	Chr2:8654179-8654368;-	AT2G20050	1.78736	3.85531	0.000437547	0.00519773
t30	Chr2:8654519-8654786;-	AT2G20050	-1.78736	-3.85531	0.000437547	0.00519773
t30	Chr4:388359-388485;+	AT4G00905	2.66647	3.84163	0.000455398	0.00537649
t30	Chr4:387734-387878;+	AT4G00905	-2.66647	-3.84163	0.000455398	0.00537649
t30	Chr1:28218311-28218325;-	AT1G75180	-2.54206	-3.67483	0.000463904	0.00546012
t30	Chr1:29121246-29121385;+	AT1G77500	1.89781	3.72773	0.000466883	0.00547838
t30	Chr3:7156361-7156555;-	AT3G20490	-2.29747	-3.8234	0.000480272	0.00560122
t30	Chr3:7153878-7153909;-	AT3G20490	2.29747	3.8234	0.000480272	0.00560122
t30	Chr3:18476328-18476443;-	AT3G49810	2.39054	3.81188	0.00049666	0.00575735
t30	Chr3:18476775-18476896;-	AT3G49810	-2.39054	-3.81188	0.00049666	0.00575735
t30	Chr3:21322279-21322826;-	AT3G57580	1.68055	3.80908	0.00050073	0.00576967
t30	Chr3:21322112-21322206;-	AT3G57580	-1.68055	-3.80908	0.00050073	0.00576967
t30	Chr1:28867815-28867918;-	AT1G76878	-2.03068	-3.70381	0.000503299	0.00578191
t30	Chr1:16767654-16767668;-	AT1G44100	-2.67479	-3.79987	0.000514325	0.00587341
t30	Chr1:16767482-16767535;-	AT1G44100	2.67479	3.79987	0.000514325	0.00587341
t30	Chr5:5311154-5311315;+	AT5G16260	-2.09136	-3.78811	0.000532216	0.00604176
t30	Chr5:5311337-5311366;+	AT5G16260	2.09136	3.78811	0.000532216	0.00604176
t30	Chr1:4934134-4934353;+	AT1G14430	-1.79052	-3.78569	0.000535975	0.00604313
t30	Chr1:4934658-4934846;+	AT1G14430	1.79052	3.78569	0.000535975	0.00604313
t30	Chr3:21343544-21343627;-	AT3G57630	-1.88892	-3.68307	0.000537062	0.00604313
t30	Chr3:555624-555629;+	AT3G02610	-2.43525	-3.7746	0.000553517	0.00619196
t30	Chr3:556902-556983;+	AT3G02610	2.43525	3.7746	0.000553517	0.00619196
t30	Chr3:21434463-21434599;-	AT3G57880	-1.65434	-3.76414	0.000570562	0.00634564
t30	Chr3:21434306-21434416;-	AT3G57880	1.65434	3.76414	0.000570562	0.00634564
t30	Chr3:4608459-4608562;+	AT3G13960	1.72087	3.65708	0.000582438	0.006459
t30	Chr3:6958567-6958712;+	AT3G19970	-2.16279	-3.74904	0.000601673	0.00663396
t30	Chr3:6959514-6959631;+	AT3G19970	2.16279	3.74904	0.000601673	0.00663396
t30	Chr5:5562347-5562517;+	AT5G16910	2.34269	3.63962	0.000614963	0.00675389
t30	Chr4:10832042-10832198;-	AT4G19985	-1.79038	-3.73547	0.000619946	0.00675389
t30	Chr4:10832296-10832383;-	AT4G19985	1.79038	3.73547	0.000619946	0.00675389
t30	Chr5:19668755-19668808;-	AT5G48530	-2.77163	-3.73469	0.000621351	0.00675389
t30	Chr5:19668673-19668703;-	AT5G48530	2.77163	3.73469	0.000621351	0.00675389
t30	Chr1:28218688-28218814;-	AT1G75180	1.41544	3.58272	0.000625936	0.00678451
t30	Chr3:9509200-9509293;-	AT3G26000	-3.632	-3.72807	0.000633362	0.00682644
t30	Chr3:9507205-9507254;-	AT3G26000	3.632	3.72807	0.000633362	0.00682644
t30	Chr5:19015350-19015406;+	AT5G46870	-1.91509	-3.72285	0.000642975	0.00689133
t30	Chr5:19015233-19015318;+	AT5G46870	1.91509	3.72285	0.000642975	0.00689133
t30	Chr1:25307615-25307764;+	AT1G67530	-1.99704	-3.62195	0.000649631	0.00694327
t30	Chr2:7325480-7325583;-	AT2G16900	-1.59529	-3.551	0.000693251	0.0073889
t30	Chr3:19934853-19934945;-	AT3G53810	-2.23022	-3.58111	0.000737095	0.00782568
t30	Chr2:9350717-9350894;+	AT2G21940	2.44478	3.67391	0.00074035	0.00782568
t30	Chr2:9350978-9351086;+	AT2G21940	-2.44478	-3.67391	0.00074035	0.00782568
t30	ChrM:30700-30718;+	ATMG00110	-3.37766	-3.5702	0.000764987	0.00806389
t30	Chr5:320603-320776;+	AT5G01830	-1.84128	-3.65592	0.000779593	0.00817295
t30	Chr5:320807-320993;+	AT5G01830	1.84128	3.65592	0.000779593	0.00817295
t30	Chr1:25464761-25464820;+	AT1G67900	-3.04136	-3.51195	0.000785601	0.00821349
t30	Chr4:10590387-10590441;-	AT4G19420	1.53095	3.64702	0.000799755	0.00830034
t30	Chr4:10590466-10590608;-	AT4G19420	-1.53095	-3.64702	0.000799755	0.00830034
t30	Chr5:973725-973803;-	AT5G03720	1.8026	3.55433	0.000800398	0.00830034
t30	Chr1:16836347-16836471;-	AT1G44350	-2.22328	-3.63875	0.000818929	0.00844686
t30	Chr1:16838200-16838328;-	AT1G44350	2.22328	3.63875	0.000818929	0.00844686
t30	Chr1:4268826-4268833;-	AT1G12520	1.69666	3.63538	0.000826886	0.00848332
t30	Chr1:4268857-4268947;-	AT1G12520	-1.69666	-3.63538	0.000826886	0.00848332
t30	Chr3:10505716-10505783;+	AT3G28180	-1.98384	-3.63016	0.000845279	0.00862589
t30	Chr3:10505808-10505959;+	AT3G28180	1.98384	3.63016	0.000845279	0.00862589
t30	Chr2:10101238-10101299;+	AT2G23740	-2.73923	-3.47351	0.000887787	0.00903565
t30	Chr1:23502180-23502198;-	AT1G63360	-1.79407	-3.5972	0.000922208	0.00933645
t30	Chr1:23502246-23502261;-	AT1G63360	1.79407	3.5972	0.000922208	0.00933645
t30	Chr4:2482188-2482360;-	AT4G04890	-1.25173	-3.49258	0.000966768	0.00976182
t30	Chr3:4346756-4346902;+	AT3G13380	2.60939	3.57119	0.000993121	0.00997541
t30	Chr3:4346537-4346668;+	AT3G13380	-2.60939	-3.57119	0.000993121	0.00997541
t30	Chr2:17935634-17935792;-	AT2G43140	1.65709	3.48112	0.00100109	0.0100291
t30	Chr1:8321678-8321839;+	AT1G23440	-1.4357	-3.56029	0.00102438	0.0102092
t30	Chr1:8321565-8321652;+	AT1G23440	1.4357	3.56029	0.00102438	0.0102092
t30	Chr2:7972010-7972110;-	AT2G18350	1.14558	3.45707	0.00107686	0.0107044
t30	Chr1:9979780-9979912;+	AT1G28420	1.05194	3.44813	0.00110638	0.0109695
t30	Chr5:18690325-18690354;-	AT5G46080	-2.70202	-3.51761	0.00115611	0.0114036
t30	Chr5:18690682-18690754;-	AT5G46080	2.70202	3.51761	0.00115611	0.0114036
t30	Chr2:10559370-10559384;+	AT2G24762	2.97437	3.51404	0.00117913	0.0115657
t30	Chr2:10559406-10559549;+	AT2G24762	-2.97437	-3.51404	0.00117913	0.0115657
t30	Chr2:6533338-6533869;+	AT2G15080	-3.45043	-3.51563	0.0011846	0.0115657
t30	Chr2:6535077-6535216;+	AT2G15080	3.45043	3.51563	0.0011846	0.0115657
t30	Chr5:21211882-21212059;-	AT5G52230	-1.09453	-3.42043	0.00120288	0.0117143
t30	Chr4:14579668-14579748;+	AT4G29780	2.01546	3.4182	0.00121098	0.0117634
t30	Chr2:15314244-15314318;-	AT2G36490	1.90785	3.49168	0.00124392	0.0119668
t30	Chr2:15314651-15314777;-	AT2G36490	-1.90785	-3.49168	0.00124392	0.0119668
t30	Chr5:20495900-20496027;-	AT5G50340	0.948186	3.49154	0.00124439	0.0119668
t30	Chr5:20495786-20495878;-	AT5G50340	-0.948186	-3.49154	0.00124439	0.0119668
t30	Chr3:23283519-23283692;+	AT3G63000	-0.848267	-3.4882	0.00125618	0.011967
t30	Chr3:23283716-23283808;+	AT3G63000	0.848267	3.4882	0.00125618	0.011967
t30	Chr5:4608884-4608995;+	AT5G14280	1.49106	3.488	0.00125689	0.011967
t30	Chr5:4610520-4610674;+	AT5G14280	-1.49106	-3.488	0.00125689	0.011967
t30	Chr3:560169-560235;+	AT3G02620	-1.65859	-3.48574	0.00127112	0.0120092
t30	Chr3:561171-561297;+	AT3G02620	1.65859	3.48574	0.00127112	0.0120092
t30	Chr5:26588521-26588636;+	AT5G66620	3.13536	3.35822	0.00127509	0.0120092
t30	Chr1:4811861-4811895;+	AT1G14040	-1.33096	-3.48237	0.00127697	0.0120092
t30	Chr1:4810445-4810481;+	AT1G14040	1.33096	3.48237	0.00127697	0.0120092
t30	Chr4:17743774-17744038;+	AT4G37760	4.14611	3.4894	0.00129953	0.0121416
t30	Chr4:17744074-17744097;+	AT4G37760	-4.14611	-3.4894	0.00129953	0.0121416
t30	Chr2:202111-202234;-	AT2G01450	1.71595	3.48161	0.00130371	0.0121416
t30	Chr2:202258-202425;-	AT2G01450	-1.71595	-3.48161	0.00130371	0.0121416
t30	Chr4:6618591-6618745;+	AT4G10750	1.25581	3.4656	0.0013387	0.0124072
t30	Chr4:6619488-6619574;+	AT4G10750	-1.25581	-3.4656	0.0013387	0.0124072
t30	Chr1:28933219-28933435;+	AT1G76990	-1.14014	-3.37367	0.00138409	0.012797
t30	Chr5:2133345-2133454;-	AT5G06865	-3.13359	-3.45077	0.00139565	0.012842
t30	Chr5:2132707-2132757;-	AT5G06865	3.13359	3.45077	0.00139565	0.012842
t30	Chr2:7326100-7326228;-	AT2G16900	-0.978634	-3.32241	0.00142475	0.0130784
t30	Chr5:4460842-4460983;+	AT5G13820	-2.22269	-3.43575	0.00145567	0.0132986
t30	Chr5:4461010-4461065;+	AT5G13820	2.22269	3.43575	0.00145567	0.0132986
t30	Chr1:5504378-5504410;-	AT1G16030	2.49238	3.43787	0.00147282	0.0133791
t30	Chr1:5504438-5504545;-	AT1G16030	-2.49238	-3.43787	0.00147282	0.0133791
t30	Chr4:14859302-14859450;-	AT4G30370	-3.025	-3.43021	0.00147843	0.0133791
t30	Chr4:14859073-14859138;-	AT4G30370	3.025	3.43021	0.00147843	0.0133791
t30	Chr5:23384366-23384559;+	AT5G57710	1.05787	3.41944	0.00152366	0.0137237
t30	Chr5:23384708-23384849;+	AT5G57710	-1.05787	-3.41944	0.00152366	0.0137237
t30	Chr2:14224361-14224373;-	AT2G33585	2.48509	3.41488	0.00154321	0.0138348
t30	Chr2:14223940-14224109;-	AT2G33585	-2.48509	-3.41488	0.00154321	0.0138348
t30	Chr4:14627611-14627636;-	AT4G29905	-2.65381	-3.41282	0.00155632	0.0138535
t30	Chr4:14627433-14627464;-	AT4G29905	2.65381	3.41282	0.00155632	0.0138535
t30	Chr5:19711706-19711737;+	AT5G48610	-1.79851	-3.41107	0.00155974	0.0138535
t30	Chr5:19711522-19711599;+	AT5G48610	1.79851	3.41107	0.00155974	0.0138535
t30	Chr3:22197866-22198029;+	AT3G60110	-1.92801	-3.32879	0.00158215	0.0140202
t30	Chr2:6797536-6797727;+	AT2G15580	-1.44358	-3.39028	0.00165285	0.0145609
t30	Chr2:6798501-6798586;+	AT2G15580	1.44358	3.39028	0.00165285	0.0145609
t30	Chr5:26275762-26275775;-	AT5G65685	3.036	3.38909	0.00165836	0.0145609
t30	Chr5:26275849-26275947;-	AT5G65685	-3.036	-3.38909	0.00165836	0.0145609
t30	Chr1:10941503-10941635;-	AT1G30810	-1.82689	-3.30579	0.00169379	0.0147882
t30	Chr4:8869159-8869311;-	AT4G15530	2.19072	3.38107	0.0016958	0.0147882
t30	Chr4:8870848-8870967;-	AT4G15530	-2.19072	-3.38107	0.0016958	0.0147882
t30	Chr3:5045371-5045543;-	AT3G14980	1.25925	3.37873	0.0017069	0.0148176
t30	Chr3:5045147-5045175;-	AT3G14980	-1.25925	-3.37873	0.0017069	0.0148176
t30	Chr1:6585563-6585563;+	AT1G19080	-2.4248	-3.37306	0.00173404	0.0149854
t30	Chr1:6584199-6584276;+	AT1G19080	2.4248	3.37306	0.00173404	0.0149854
t30	Chr1:27162655-27162973;+	AT1G72180	-1.93443	-3.36798	0.00175866	0.01513
t30	Chr1:27163049-27163149;+	AT1G72180	1.93443	3.36798	0.00175866	0.01513
t30	Chr5:14968868-14968960;+	AT5G37670	-2.08839	-3.35134	0.00184184	0.0157749
t30	Chr5:14968988-14969028;+	AT5G37670	2.08839	3.35134	0.00184184	0.0157749
t30	Chr1:8153344-8153457;-	AT1G23020	-1.09257	-3.34772	0.00186038	0.0158629
t30	Chr1:8153587-8153727;-	AT1G23020	1.09257	3.34772	0.00186038	0.0158629
t30	Chr1:9979462-9979566;+	AT1G28420	-1.36341	-3.27088	0.00187751	0.0159726
t30	Chr1:9066640-9066745;+	AT1G26210	-2.68224	-3.27015	0.00188157	0.0159726
t30	Chr3:8254765-8254807;+	AT3G23150	-2.58209	-3.26334	0.00192164	0.0162766
t30	Chr3:19958850-19959106;-	AT3G53900	0.920972	3.32888	0.00196002	0.0165288
t30	Chr3:19958702-19958829;-	AT3G53900	-0.920972	-3.32888	0.00196002	0.0165288
t30	Chr1:29121417-29121625;+	AT1G77500	1.338	3.24785	0.00200888	0.0168765
t30	Chr5:15262764-15262815;+	AT5G38210	-1.85072	-3.31897	0.00201445	0.0168765
t30	Chr5:15260969-15261166;+	AT5G38210	1.85072	3.31897	0.00201445	0.0168765
t30	Chr1:19154311-19154472;+	AT1G51660	-1.31131	-3.31654	0.00202803	0.0169164
t30	Chr1:19154495-19154578;+	AT1G51660	1.31131	3.31654	0.00202803	0.0169164
t30	Chr1:3305994-3306108;-	AT1G10120	1.10042	3.30385	0.0021003	0.0174434
t30	Chr1:3306129-3306369;-	AT1G10120	-1.10042	-3.30385	0.0021003	0.0174434
t30	Chr2:9699766-9699960;-	AT2G22795	1.45183	3.22783	0.00213002	0.017652
t30	Chr2:11388328-11388696;+	AT2G26730	-1.25892	-3.29694	0.00214064	0.0176637
t30	Chr2:11390398-11390656;+	AT2G26730	1.25892	3.29694	0.00214064	0.0176637
t30	Chr1:25473516-25473567;+	AT1G67920	2.2861	3.28885	0.00218884	0.0179841
t30	Chr1:25473620-25473638;+	AT1G67920	-2.2861	-3.28885	0.00218884	0.0179841
t30	Chr3:6244570-6244657;-	AT3G18217	-3.12853	-3.2849	0.00221277	0.0180392
t30	Chr3:6244817-6244826;-	AT3G18217	3.12853	3.2849	0.00221277	0.0180392
t30	Chr2:163844-163970;+	AT2G01340	1.26237	3.28464	0.00221435	0.0180392
t30	Chr2:163993-164069;+	AT2G01340	-1.26237	-3.28464	0.00221435	0.0180392
t30	Chr1:21434876-21434998;-	AT1G57870	-3.73166	-3.28049	0.00227782	0.0184778
t30	Chr1:21435961-21436109;-	AT1G57870	3.73166	3.28049	0.00227782	0.0184778
t30	Chr4:6961923-6962104;-	AT4G11450	-1.62716	-3.27171	0.00229445	0.0185343
t30	Chr4:6961458-6961685;-	AT4G11450	1.62716	3.27171	0.00229445	0.0185343
t30	Chr1:25307341-25307343;+	AT1G67530	-1.81302	-3.20056	0.00230624	0.018553
t30	Chr2:16556818-16556881;+	AT2G39705	-1.59335	-3.26904	0.00231127	0.018553
t30	Chr2:16557300-16557306;+	AT2G39705	1.59335	3.26904	0.00231127	0.018553
t30	Chr1:1964929-1965028;-	AT1G06440	2.38515	3.26485	0.00233803	0.0186183
t30	Chr1:1965053-1965065;-	AT1G06440	-2.38515	-3.26485	0.00233803	0.0186183
t30	Chr3:7068952-7069017;+	AT3G20270	-2.36206	-3.26439	0.00234098	0.0186183
t30	Chr3:7066993-7067098;+	AT3G20270	2.36206	3.26439	0.00234098	0.0186183
t30	Chr1:12188800-12188843;+	AT1G33610	1.64967	3.26322	0.00234851	0.0186183
t30	Chr1:12188870-12188970;+	AT1G33610	-1.64967	-3.26322	0.00234851	0.0186183
t30	Chr4:17473009-17473146;+	AT4G37080	0.92273	3.19239	0.0023616	0.0186331
t30	Chr3:15704217-15704308;-	AT3G43850	3.08437	3.26067	0.00236495	0.0186331
t30	Chr3:15704170-15704191;-	AT3G43850	-3.08437	-3.26067	0.00236495	0.0186331
t30	Chr4:473675-473821;-	AT4G01090	2.18459	3.25789	0.00238305	0.0186989
t30	Chr4:473435-473599;-	AT4G01090	-2.18459	-3.25789	0.00238305	0.0186989
t30	Chr3:20313506-20313654;-	AT3G54830	-3.45591	-3.26773	0.0023932	0.0187021
t30	Chr3:20315026-20315182;-	AT3G54830	3.45591	3.26773	0.0023932	0.0187021
t30	Chr4:14848707-14848770;+	AT4G30350	-1.84629	-3.18223	0.00243226	0.0189687
[truncated: 500 more rows]

## Sheet: enhancer_candidates
Supplemental Data. Thieffry et al. (2022). Plant Cell.
[truncated: 36 more rows]
