# Supplementary material for: PAMP-triggered genetic reprogramming involves widespread alternative transcription initiation and an immediate transcription factor wave
Source: Plant Cell. 2022 Apr 11;34(7):2615–37. doi: 10.1093/plcell/koac108 (PMC9252474; doi:10.1093/plcell/koac108)
Supplement: koac108_Supplementary_Data [file koac108_supplementary_data.zip › koac108-suppl_data/tpc.22.00124Supplemental Dataset S3 RIBOseq datasets.xlsx]

## Sheet: legend
Supplemental Data. Thieffry et al. (2022). Plant Cell.
Sheet 1: ribo-seq datasets
Column	Description
Author	Author
DOI	Digital object identifier
GEO accession	Gene Expression Omnibus accession
SRA accession	Sequence Read Archive accession
sample name	sample name
tissues	type of tissues
description	supplementary information on sample

## Sheet: ribo-seq datasets
Supplemental Data. Thieffry et al. (2022). Plant Cell.
Author	DOI	GEO accession	SRA accession	sample name	tissues	description
Xu et al., 2017	10.1038/nature22371	GSE86581	SRR4203378	mock R1	3 week-old leaves	mock samples (MgCl2)
			SRR4203379	mock R2		mock samples (MgCl2)
Yoo et al., 2020	10.1016/j.molp.2019.09.009	GSE124115	SRR8353546	mock R1	4 week-old leaves	Arabidopsis transgenic lines carrying the 35S:uORFsTBF1-LUC construct in WT Col-0 background
			SRR8353547	mock R2
			SRR8353548	mock R3
Hsu et al., 2016	10.1073/pnas.1614788113	GSE81295	SRR3495992	root (buffer A)	4 day-old root	buffer A: 200 mM Tris-HCl (pH 8), 50 mM KCl, 25 mM MgCl2
			SRR3495996	shoot (buffer A)	4 day-old shoot
			SRR3495997	shoot (buffer B)		buffer B: 200 mM Tris-HCl (pH 8), 40 mM KCl, 20 mM MgCl2
Bazin et al., 2017	10.1073/pnas.1708433114	GSE98610	SRR5514380	wt R1	14 day-old seedlings	Transgenic Arabidopsis thaliana (Col-0) expressing 35S:His6FLAG-RPL18B line 12-2-4 (background Columbia-0)
			SRR5514381	wt R2
