# Supplementary material for: PAMP-triggered genetic reprogramming involves widespread alternative transcription initiation and an immediate transcription factor wave
Source: Plant Cell. 2022 Apr 11;34(7):2615–37. doi: 10.1093/plcell/koac108 (PMC9252474; doi:10.1093/plcell/koac108)
Supplement: koac108_Supplementary_Data [file koac108_supplementary_data.zip › koac108-suppl_data/tpc.22.00124Supplemental Dataset S4 TC switches.xlsx]

## Sheet: legend
Supplemental Data. Thieffry et al. (2022). Plant Cell.
Sheet 1: TC_switches
Column	Description
TC_id	CAGE TC identifier
txType	CAGE TC annotation
primary	whether CAGE TC is a primary TC (+/- 100 bp from TAIR10 most upstream annotated TSS)
coef	comparison for differential expression analysis (CAGE-TC level)
direction	direction of expression change
logFC	log fold-change, base 2
adj.P.Val	FDR-adjusted p-value
geneID	gene ID
symbol	gene symbol
description	gene description

## Sheet: TC_switches
Supplemental Data. Thieffry et al. (2022). Plant Cell.
TC_id	txType	primary	coef	direction	logFC	adj.P.Val	geneID	symbol	description
Chr1:7032234-7032259;+	promoter	TRUE	t10	down	-5.12209	0.000222767	AT1G20310		unknown protein; FUNCTIONS IN: molecular_function unknown; INVOLVED IN: biological_process unknown; LOCATED IN: chloroplast; EXPRESSED IN: 16 plant structures; EXPRESSED DURING: 9 growth stages; BEST Arabidopsis thaliana protein match is: unknown protein (TAIR:AT1G76070.1); Has 46 Blast hits to 46 proteins in 12 species: Archae - 0; Bacteria - 0; Metazoa - 0; Fungi - 0; Plants - 46; Viruses - 0; …
Chr1:7032289-7032350;+	promoter	TRUE	t10	up	2.41985	0.0170822	AT1G20310		unknown protein; FUNCTIONS IN: molecular_function unknown; INVOLVED IN: biological_process unknown; LOCATED IN: chloroplast; EXPRESSED IN: 16 plant structures; EXPRESSED DURING: 9 growth stages; BEST Arabidopsis thaliana protein match is: unknown protein (TAIR:AT1G76070.1); Has 46 Blast hits to 46 proteins in 12 species: Archae - 0; Bacteria - 0; Metazoa - 0; Fungi - 0; Plants - 46; Viruses - 0; …
Chr3:19265127-19265154;+	proximal	FALSE	t3010	up	3.80425	9.21372e-06	AT3G51910	HSFA7A	heat shock transcription factor A7A
Chr3:19265942-19266109;+	intron	FALSE	t3010	down	-1.34227	0.0344215	AT3G51910	HSFA7A	heat shock transcription factor A7A
Chr5:8358098-8358119;-	intron	FALSE	t3010	up	2.65895	0.0120514	AT5G24470	APRR5	pseudo-response regulator 5
Chr5:8358529-8358714;-	CDS	FALSE	t3010	down	-1.09849	0.0275222	AT5G24470	APRR5	pseudo-response regulator 5
Chr5:25070129-25070207;-	intron	FALSE	t3010	up	1.62869	0.00224822	AT5G62430	CDF1	cycling DOF factor 1
Chr5:25070278-25070340;-	intron	FALSE	t3010	down	-2.09069	0.0395366	AT5G62430	CDF1	cycling DOF factor 1
Chr1:8544379-8544480;+	promoter	FALSE	t30	down	-2.6219	0.000854595	AT1G24148		unknown protein; FUNCTIONS IN: molecular_function unknown; INVOLVED IN: biological_process unknown; LOCATED IN: cellular_component unknown; BEST Arabidopsis thaliana protein match is: unknown protein (TAIR:AT1G24147.1).
Chr1:8544232-8544323;+	promoter	TRUE	t30	up	1.36225	0.00171569	AT1G24148		unknown protein; FUNCTIONS IN: molecular_function unknown; INVOLVED IN: biological_process unknown; LOCATED IN: cellular_component unknown; BEST Arabidopsis thaliana protein match is: unknown protein (TAIR:AT1G24147.1).
Chr1:8693207-8693285;+	promoter	TRUE	t30	up	1.26057	0.00305583	AT1G24530		Transducin/WD40 repeat-like superfamily protein
Chr1:8693094-8693155;+	proximal	TRUE	t30	down	-1.1836	0.0287619	AT1G24530		Transducin/WD40 repeat-like superfamily protein
Chr1:16399735-16399792;-	CDS	TRUE	t30	up	4.09285	1.00554e-06	AT1G43560	Aty2	thioredoxin Y2
Chr1:16399824-16399909;-	promoter	TRUE	t30	down	-1.29456	0.0198848	AT1G43560	Aty2	thioredoxin Y2
Chr1:25305771-25305818;-	promoter	TRUE	t30	down	-3.1625	0.0138426	AT1G67520		lectin protein kinase family protein
Chr1:25305849-25305954;-	promoter	TRUE	t30	up	1.9735	0.0400712	AT1G67520		lectin protein kinase family protein
Chr1:25437806-25438174;+	fiveUTR	TRUE	t30	up	1.85219	2.29647e-06	AT1G67850		Protein of unknown function (DUF707)
Chr1:25439220-25439297;+	CDS	FALSE	t30	down	-1.28526	0.00418876	AT1G67850		Protein of unknown function (DUF707)
Chr1:25467495-25467522;+	intron	FALSE	t30	down	-2.2013	0.00152116	AT1G67900		Phototropic-responsive NPH3 family protein
Chr1:25464761-25464820;+	promoter	TRUE	t30	down	-3.84334	0.01332	AT1G67900		Phototropic-responsive NPH3 family protein
Chr1:25467111-25467137;+	fiveUTR	FALSE	t30	up	2.47408	0.0195381	AT1G67900		Phototropic-responsive NPH3 family protein
Chr1:29121417-29121625;+	fiveUTR	TRUE	t30	up	2.17985	1.3814e-06	AT1G77500		Protein of unknown function (DUF630 and DUF632)
Chr1:29121246-29121385;+	proximal	FALSE	t30	up	3.10697	0.000284541	AT1G77500		Protein of unknown function (DUF630 and DUF632)
Chr1:29122323-29122423;+	CDS	FALSE	t30	down	-1.09235	0.0430653	AT1G77500		Protein of unknown function (DUF630 and DUF632)
Chr2:15136112-15136126;-	CDS	FALSE	t30	up	3.19718	0.000134402	AT2G36050	OFP15	ovate family protein 15
Chr2:15136549-15136763;-	promoter	TRUE	t30	down	-1.83018	0.000287334	AT2G36050	OFP15	ovate family protein 15
Chr2:19560863-19560889;-	intron	FALSE	t30	up	5.38949	3.39673e-08	AT2G47750	GH3.9	putative indole-3-acetic acid-amido synthetase GH3.9
Chr2:19563026-19563057;-	fiveUTR	FALSE	t30	down	-1.90469	0.000713921	AT2G47750	GH3.9	putative indole-3-acetic acid-amido synthetase GH3.9
Chr3:949403-949404;-	proximal	FALSE	t30	up	2.69144	1.96266e-06	AT3G03770		Leucine-rich repeat protein kinase family protein
Chr3:948991-949065;-	promoter	TRUE	t30	down	-1.75142	0.013835	AT3G03770		Leucine-rich repeat protein kinase family protein
Chr3:21924251-21924293;-	CDS	FALSE	t30	up	2.59185	3.36072e-06	AT3G59310		Eukaryotic protein of unknown function (DUF914)
Chr3:21924403-21924453;-	promoter	TRUE	t30	down	-1.50857	0.0186975	AT3G59310		Eukaryotic protein of unknown function (DUF914)
Chr4:9497218-9497285;-	promoter	TRUE	t30	down	-3.7437	0.000218434	AT4G16880		Leucine-rich repeat (LRR) family protein
Chr4:9496213-9496229;-	threeUTR	FALSE	t30	up	2.6021	0.0342165	AT4G16880		Leucine-rich repeat (LRR) family protein
Chr4:13304300-13304428;-	promoter	TRUE	t30	up	1.36327	0.000147191	AT4G26270	PFK3	phosphofructokinase 3
Chr4:13304165-13304273;-	fiveUTR	TRUE	t30	down	-2.74291	0.00283923	AT4G26270	PFK3	phosphofructokinase 3
Chr4:14836173-14836189;+	CDS	FALSE	t30	up	3.27703	0.000775324	AT4G30320	CAPE6	CAP (Cysteine-rich secretory proteins, Antigen 5, and Pathogenesis-related 1 protein) superfamily protein
Chr4:14835799-14835832;+	promoter	TRUE	t30	down	-1.28758	0.0146697	AT4G30320	CAPE6	CAP (Cysteine-rich secretory proteins, Antigen 5, and Pathogenesis-related 1 protein) superfamily protein
Chr5:8358098-8358119;-	intron	FALSE	t30	up	2.23719	0.0110283	AT5G24470	APRR5	pseudo-response regulator 5
Chr5:8358529-8358714;-	CDS	FALSE	t30	down	-1.24322	0.0133006	AT5G24470	APRR5	pseudo-response regulator 5
Chr5:9096414-9096539;+	promoter	TRUE	t30	down	-1.86825	0.0216995	AT5G26030	ATFC-I	ferrochelatase 1
Chr5:9096565-9096622;+	fiveUTR	FALSE	t30	up	1.80472	0.0312463	AT5G26030	ATFC-I	ferrochelatase 1
Chr5:20969376-20969392;+	promoter	TRUE	t30	down	-1.275	0.00263579	AT5G51630		Disease resistance protein (TIR-NBS-LRR class) family
Chr5:20969925-20970070;+	promoter	FALSE	t30	up	1.41694	0.0204122	AT5G51630		Disease resistance protein (TIR-NBS-LRR class) family
Chr5:24767362-24767466;-	promoter	TRUE	t30	up	2.60289	3.58031e-07	AT5G61600	ERF104	ethylene response factor 104
Chr5:24767495-24767570;-	promoter	TRUE	t30	down	-1.93548	0.00139999	AT5G61600	ERF104	ethylene response factor 104
Chr5:25070129-25070207;-	intron	FALSE	t30	up	2.65979	2.58007e-06	AT5G62430	CDF1	cycling DOF factor 1
Chr5:25070824-25070943;-	promoter	TRUE	t30	down	-1.49254	0.00947789	AT5G62430	CDF1	cycling DOF factor 1
