# Supplementary material for: PAMP-triggered genetic reprogramming involves widespread alternative transcription initiation and an immediate transcription factor wave
Source: Plant Cell. 2022 Apr 11;34(7):2615–37. doi: 10.1093/plcell/koac108 (PMC9252474; doi:10.1093/plcell/koac108)
Supplement: koac108_Supplementary_Data [file koac108_supplementary_data.zip › koac108-suppl_data/tpc.22.00124Supplemental Dataset S5 Protein domains.xlsx]

## Sheet: legend
Supplemental Data. Thieffry et al. (2022). Plant Cell.
Sheet 1: protein_domain_disruption
Column	Description
TC_id	CAGE TC identifier
txType	CAGE TC annotation
primary_TC	whether the CAGE TC sits in the gene primary region (most upstream TAIR10 annotated TSS +/- 100 bp)
TC_in_domain	wheter the CAGE TC sits within a protein domain
TC_downstream_domain	wheter the CAGE TC sits downstream of a protein domain
TC_DE_in_timecourse	wheter the CAGE TC is differentially expressed during the time course
t10_direction	direction of expression change of the CAGE TC in comparison 10 vs 0 min
t3010_direction	direction of expression change of the CAGE TC in comparison 30 vs 10 min
t30_direction	direction of expression change of the CAGE TC in comparison 30 vs 0 min
geneID	gene identifier (AGI)
symbol	gene symbol
description	gene description

## Sheet: protein_domain_disruption
Supplemental Data. Thieffry et al. (2022). Plant Cell.
TC_id	txType	primary_TC	TC_in_domain	TC_downstream_domain	TC_DE_in_timecourse	t10_direction	t3010_direction	t30_direction	geneID	symbol	description
Chr1:122391-122715;-	CDS	FALSE	TRUE	TRUE	FALSE				AT1G01320	REC1	Tetratricopeptide repeat (TPR)-like superfamily protein
Chr1:266409-266533;+	threeUTR	FALSE	FALSE	TRUE	FALSE				AT1G01710		Acyl-CoA thioesterase family protein
Chr1:569304-569377;+	CDS	FALSE	TRUE	TRUE	FALSE				AT1G02650		Tetratricopeptide repeat (TPR)-like superfamily protein
Chr1:592562-592631;+	CDS	FALSE	TRUE	FALSE	FALSE				AT1G02720	AtGATL5	galacturonosyltransferase 5
Chr1:693953-694017;+	intron	FALSE	FALSE	TRUE	FALSE				AT1G03010		Phototropic-responsive NPH3 family protein
Chr1:1680747-1680817;+	intron	FALSE	FALSE	TRUE	FALSE				AT1G05620	NSH2	uridine-ribohydrolase 2
Chr1:1868799-1868901;-	CDS	FALSE	TRUE	TRUE	FALSE				AT1G06150	EMB1444	basic helix-loop-helix (bHLH) DNA-binding superfamily protein
Chr1:2029922-2030034;+	intron	FALSE	FALSE	TRUE	FALSE				AT1G06630		F-box/RNI-like superfamily protein
Chr1:2333168-2333324;-	fiveUTR	FALSE	FALSE	TRUE	FALSE				AT1G07570	APK1	Protein kinase superfamily protein
Chr1:2333350-2333504;-	promoter	FALSE	FALSE	TRUE	FALSE				AT1G07570	APK1	Protein kinase superfamily protein
Chr1:2333528-2333716;-	promoter	TRUE	TRUE	FALSE	FALSE				AT1G07570	APK1	Protein kinase superfamily protein
Chr1:2364669-2364732;-	CDS	FALSE	TRUE	TRUE	FALSE				AT1G07650		Leucine-rich repeat transmembrane protein kinase
Chr1:2673976-2674006;+	intron	FALSE	FALSE	TRUE	FALSE				AT1G08460	ATHDA8	histone deacetylase 8
Chr1:2831063-2831125;-	intron	FALSE	FALSE	TRUE	FALSE				AT1G08840	emb2411	DNA replication helicase, putative
Chr1:2831154-2831247;-	intron	FALSE	FALSE	TRUE	FALSE				AT1G08840	emb2411	DNA replication helicase, putative
Chr1:2953952-2954102;-	intron	FALSE	FALSE	TRUE	TRUE		down	down	AT1G09160		Protein phosphatase 2C family protein
Chr1:3179336-3179361;-	intron	FALSE	FALSE	TRUE	FALSE				AT1G09800		Pseudouridine synthase family protein
Chr1:3797629-3797772;+	intron	FALSE	FALSE	TRUE	FALSE				AT1G11300	EGM1	protein serine/threonine kinases;protein kinases;ATP binding;sugar binding;kinases;carbohydrate binding
Chr1:3963634-3963750;-	CDS	FALSE	TRUE	TRUE	FALSE				AT1G11740		ankyrin repeat family protein
Chr1:4139294-4139297;+	intron	FALSE	FALSE	TRUE	FALSE				AT1G12200	FMO	Flavin-binding monooxygenase family protein
Chr1:4694909-4694952;-	CDS	FALSE	TRUE	TRUE	FALSE				AT1G13700	PGL1	6-phosphogluconolactonase 1
Chr1:4811861-4811895;+	CDS	FALSE	TRUE	TRUE	FALSE				AT1G14040	PHO1;H3	EXS (ERD1/XPR1/SYG1) family protein
Chr1:4934658-4934846;+	CDS	FALSE	TRUE	FALSE	TRUE		up	up	AT1G14430		glyoxal oxidase-related protein
Chr1:4991433-4991536;+	intron	FALSE	FALSE	TRUE	TRUE		down		AT1G14580	BLJ	C2H2-like zinc finger protein
Chr1:5058747-5058867;+	CDS	TRUE	TRUE	FALSE	FALSE				AT1G14700	ATPAP3	purple acid phosphatase 3
Chr1:5986947-5987030;-	CDS	FALSE	TRUE	FALSE	FALSE				AT1G17440	CKH1	Transcription initiation factor TFIID subunit A
Chr1:6143395-6143400;+	intron	FALSE	FALSE	TRUE	FALSE				AT1G17840	ABCG11	white-brown complex homolog protein 11
Chr1:6191392-6191428;-	fiveUTR	FALSE	TRUE	FALSE	FALSE				AT1G17980	PAPS1	poly(A) polymerase 1
Chr1:6260157-6260175;-	CDS	FALSE	TRUE	FALSE	FALSE				AT1G18190	GC2	golgin candidate 2
Chr1:6311245-6311337;-	promoter	TRUE	TRUE	FALSE	FALSE				AT1G18335		Acyl-CoA N-acyltransferases (NAT) superfamily protein
Chr1:6327273-6327403;+	intron	FALSE	FALSE	TRUE	FALSE				AT1G18390	LRK10L1.1	Protein kinase superfamily protein
Chr1:6326880-6326951;+	intron	FALSE	FALSE	TRUE	TRUE			up	AT1G18390	LRK10L1.1	Protein kinase superfamily protein
Chr1:6405906-6405978;+	CDS	FALSE	TRUE	FALSE	FALSE				AT1G18610		Galactose oxidase/kelch repeat superfamily protein
Chr1:6585563-6585563;+	intron	FALSE	FALSE	TRUE	TRUE		down	down	AT1G19080	PSF3	GINS complex protein
Chr1:6712494-6712589;-	intron	FALSE	FALSE	TRUE	FALSE				AT1G19400	E-4PDHase	Erythronate-4-phosphate dehydrogenase family protein
Chr1:6712642-6712662;-	intron	FALSE	FALSE	TRUE	FALSE				AT1G19400	E-4PDHase	Erythronate-4-phosphate dehydrogenase family protein
Chr1:6978285-6978359;+	CDS	FALSE	TRUE	FALSE	FALSE				AT1G20130		GDSL-like Lipase/Acylhydrolase superfamily protein
Chr1:7062096-7062211;+	CDS	FALSE	TRUE	TRUE	FALSE				AT1G20380	POQR	Prolyl oligopeptidase family protein
Chr1:7464104-7464131;-	intron	FALSE	FALSE	TRUE	TRUE			down	AT1G21320		nucleotide binding;nucleic acid binding
Chr1:7481919-7482027;+	intron	FALSE	FALSE	TRUE	FALSE				AT1G21360	GLTP2	glycolipid transfer protein 2
Chr1:7836449-7836549;+	CDS	FALSE	TRUE	FALSE	FALSE				AT1G22190	RAP2.4	Integrase-type DNA-binding superfamily protein
Chr1:7887774-7887854;+	intron	FALSE	FALSE	TRUE	FALSE				AT1G22330		RNA-binding (RRM/RBD/RNP motifs) family protein
Chr1:7898611-7898707;-	CDS	FALSE	TRUE	TRUE	TRUE		down	down	AT1G22370	AtUGT85A5	UDP-glucosyl transferase 85A5
Chr1:7904674-7904948;-	CDS	FALSE	TRUE	TRUE	TRUE	up			AT1G22400	ATUGT85A1	UDP-Glycosyltransferase superfamily protein
Chr1:9149598-9149600;-	intron	FALSE	FALSE	TRUE	FALSE				AT1G26450		Carbohydrate-binding X8 domain superfamily protein
Chr1:9408396-9408750;-	intron	FALSE	FALSE	TRUE	TRUE	up	up	up	AT1G27100		Actin cross-linking protein
Chr1:9434350-9434474;+	intron	FALSE	FALSE	TRUE	TRUE			up	AT1G27170		transmembrane receptors;ATP binding
Chr1:9441177-9441279;+	intron	FALSE	FALSE	TRUE	TRUE			up	AT1G27180		disease resistance protein (TIR-NBS-LRR class), putative
Chr1:9456414-9456515;-	CDS	FALSE	FALSE	TRUE	TRUE		down	down	AT1G27210		ARM repeat superfamily protein
Chr1:10271345-10271347;-	CDS	FALSE	FALSE	TRUE	FALSE				AT1G29350		Kinase-related protein of unknown function (DUF1296)
Chr1:10407919-10408033;-	CDS	FALSE	TRUE	TRUE	FALSE				AT1G29740		Leucine-rich repeat transmembrane protein kinase
Chr1:10821875-10822044;-	CDS	FALSE	TRUE	TRUE	FALSE				AT1G30550		S-adenosyl-L-methionine-dependent methyltransferases superfamily protein
Chr1:11190808-11191020;+	CDS	FALSE	TRUE	TRUE	FALSE				AT1G31290	AGO3	ARGONAUTE 3
Chr1:11557108-11557125;+	intron	FALSE	FALSE	TRUE	FALSE				AT1G32120		FUNCTIONS IN: molecular_function unknown; INVOLVED IN: biological_process unknown; LOCATED IN: membrane; EXPRESSED IN: 14 plant structures; EXPRESSED DURING: 4 anthesis, C globular stage, F mature embryo stage, petal differentiation and expansion stage, E expanded cotyledon stage; CONTAINS InterPro DOMAIN/s: Aminotransferase-like, plant mobile domain (InterPro:IPR019557), Protein of unknown funct…
Chr1:12158105-12158259;-	CDS	FALSE	TRUE	TRUE	FALSE				AT1G33520	MOS2	D111/G-patch domain-containing protein
Chr1:12417642-12417659;-	CDS	FALSE	TRUE	TRUE	FALSE				AT1G34110	RGI5	Leucine-rich receptor-like protein kinase family protein
Chr1:13549801-13549950;+	intron	FALSE	FALSE	TRUE	TRUE		down		AT1G36180	ACC2	acetyl-CoA carboxylase 2
Chr1:16836347-16836471;-	intron	FALSE	FALSE	TRUE	TRUE			down	AT1G44350	ILL6	IAA-leucine resistant (ILR)-like gene 6
Chr1:17966288-17966476;+	promoter	FALSE	TRUE	TRUE	FALSE				AT1G48600	AtPMEAMT	S-adenosyl-L-methionine-dependent methyltransferases superfamily protein
Chr1:18318573-18318708;-	CDS	FALSE	FALSE	TRUE	FALSE				AT1G49490	LRX9	Leucine-rich repeat (LRR) family protein
Chr1:18389059-18389072;-	CDS	FALSE	FALSE	TRUE	FALSE				AT1G49700		Plant protein 1589 of unknown function
Chr1:18476216-18476217;-	intron	FALSE	FALSE	TRUE	FALSE				AT1G49900		C2H2 type zinc finger transcription factor family
Chr1:18512073-18512123;+	CDS	FALSE	FALSE	TRUE	TRUE	down			AT1G49980		DNA/RNA polymerases superfamily protein
Chr1:19089594-19089603;+	intron	FALSE	FALSE	TRUE	FALSE				AT1G51470	BGLU35	beta glucosidase 35
Chr1:19305929-19306133;+	intron	FALSE	FALSE	TRUE	FALSE				AT1G51950	IAA18	indole-3-acetic acid inducible 18
Chr1:19740754-19740798;-	intron	FALSE	FALSE	TRUE	FALSE				AT1G52990		thioredoxin family protein
Chr1:19806493-19806504;+	promoter	TRUE	TRUE	FALSE	TRUE			down	AT1G53160	FTM6	squamosa promoter binding protein-like 4
Chr1:19936228-19936290;+	CDS	FALSE	TRUE	TRUE	TRUE	up	up	up	AT1G53430	NILR2	Leucine-rich repeat transmembrane protein kinase
Chr1:20135796-20135908;+	CDS	FALSE	TRUE	FALSE	FALSE				AT1G53910	ERF74	related to AP2 12
Chr1:20171789-20172027;-	promoter	FALSE	TRUE	TRUE	FALSE				AT1G54040	ESP	epithiospecifier protein
Chr1:20566532-20566629;+	promoter	FALSE	FALSE	TRUE	FALSE				AT1G55120	AtcwINV3	beta-fructofuranosidase 5
Chr1:20875058-20875142;+	intron	FALSE	FALSE	TRUE	FALSE				AT1G55840		Sec14p-like phosphatidylinositol transfer family protein
Chr1:20893253-20893282;-	promoter	FALSE	FALSE	TRUE	FALSE				AT1G55860	UPL1	ubiquitin-protein ligase 1
Chr1:21000502-21000556;-	intron	FALSE	FALSE	TRUE	FALSE				AT1G56130		Leucine-rich repeat transmembrane protein kinase
Chr1:21013554-21013673;-	intron	FALSE	FALSE	TRUE	FALSE				AT1G56145		Leucine-rich repeat transmembrane protein kinase
Chr1:21036071-21036162;+	intron	FALSE	FALSE	TRUE	FALSE				AT1G56210		Heavy metal transport/detoxification superfamily protein
Chr1:21094332-21094399;-	promoter	TRUE	TRUE	FALSE	TRUE	up		up	AT1G56345		Pseudouridine synthase family protein
Chr1:21544679-21544796;+	intron	FALSE	FALSE	TRUE	FALSE				AT1G58190	AtRLP9	receptor like protein 9
Chr1:21732578-21732683;+	intron	FALSE	FALSE	TRUE	FALSE				AT1G58520	RXW8	lipases;hydrolases, acting on ester bonds
Chr1:22386528-22386669;-	intron	FALSE	FALSE	TRUE	FALSE				AT1G60800	AtNIK3	NSP-interacting kinase 3
Chr1:22594085-22594130;-	intron	FALSE	FALSE	TRUE	FALSE				AT1G61260		Protein of unknown function (DUF761)
Chr1:22799056-22799400;-	intron	FALSE	FALSE	TRUE	TRUE		down	down	AT1G61740		Sulfite exporter TauE/SafE family protein
Chr1:22983899-22983907;-	intron	FALSE	FALSE	TRUE	FALSE				AT1G62200	AtNPF8.5	Major facilitator superfamily protein
Chr1:23103427-23103462;-	intron	FALSE	FALSE	TRUE	FALSE				AT1G62420		Protein of unknown function (DUF506)
Chr1:23171072-23171131;+	CDS	FALSE	TRUE	TRUE	FALSE				AT1G62570	FMO	flavin-monooxygenase glucosinolate S-oxygenase 4
Chr1:23175613-23175627;+	intron	FALSE	FALSE	TRUE	FALSE				AT1G62580	NOGC1	Flavin-binding monooxygenase family protein
Chr1:23183484-23183484;+	intron	FALSE	FALSE	TRUE	TRUE		up	up	AT1G62620		Flavin-binding monooxygenase family protein
Chr1:23201445-23201590;+	CDS	FALSE	TRUE	TRUE	TRUE		down	down	AT1G62660	VI1	Glycosyl hydrolases family 32 protein
Chr1:23315341-23315418;+	CDS	TRUE	TRUE	FALSE	FALSE				AT1G62950		leucine-rich repeat transmembrane protein kinase family protein
Chr1:23705931-23706117;-	promoter	TRUE	TRUE	FALSE	TRUE	up		up	AT1G63860		Disease resistance protein (TIR-NBS-LRR class) family
Chr1:24170468-24170533;-	CDS	FALSE	TRUE	TRUE	FALSE				AT1G65060	4CL3	4-coumarate:CoA ligase 3
Chr1:24169204-24169204;-	intron	FALSE	FALSE	TRUE	TRUE	down		down	AT1G65060	4CL3	4-coumarate:CoA ligase 3
Chr1:24494813-24494884;+	promoter	FALSE	FALSE	TRUE	TRUE			up	AT1G65850		Disease resistance protein (TIR-NBS-LRR class) family
Chr1:25202915-25203113;-	promoter	TRUE	TRUE	FALSE	FALSE				AT1G67310		Calmodulin-binding transcription activator protein with CG-1 and Ankyrin domains
Chr1:25297973-25298091;-	CDS	FALSE	TRUE	TRUE	TRUE	up		up	AT1G67510		Leucine-rich repeat protein kinase family protein
Chr1:25305771-25305818;-	promoter	TRUE	TRUE	FALSE	TRUE	down		down	AT1G67520		lectin protein kinase family protein
Chr1:25748989-25749157;+	intron	FALSE	FALSE	TRUE	FALSE				AT1G68570	AtNPF3.1	Major facilitator superfamily protein
Chr1:26040180-26040238;+	intron	FALSE	FALSE	TRUE	TRUE	up	down		AT1G69260	AFP1	ABI five binding protein
Chr1:26480036-26480134;-	intron	FALSE	FALSE	TRUE	FALSE				AT1G70300	KUP6	K+ uptake permease 6
Chr1:26672680-26672896;-	promoter	FALSE	FALSE	TRUE	FALSE				AT1G70730	PGM2	Phosphoglucomutase/phosphomannomutase family protein
Chr1:26701136-26701240;+	intron	FALSE	FALSE	TRUE	FALSE				AT1G70790	CAR9	Calcium-dependent lipid-binding (CaLB domain) family protein
Chr1:26799106-26799290;-	intron	FALSE	FALSE	TRUE	FALSE				AT1G71040	LPR2	Cupredoxin superfamily protein
Chr1:27181077-27181143;+	CDS	FALSE	TRUE	TRUE	TRUE	down		down	AT1G72210	bHLH096	basic helix-loop-helix (bHLH) DNA-binding superfamily protein
Chr1:27429992-27430101;+	CDS	TRUE	TRUE	FALSE	TRUE	down	down	down	AT1G72890		Disease resistance protein (TIR-NBS class)
Chr1:27454084-27454150;+	intron	FALSE	FALSE	TRUE	FALSE				AT1G72970	EDA17	Glucose-methanol-choline (GMC) oxidoreductase family protein
Chr1:27567139-27567184;-	promoter	TRUE	TRUE	FALSE	FALSE				AT1G73320		S-adenosyl-L-methionine-dependent methyltransferases superfamily protein
Chr1:27935529-27935564;+	CDS	FALSE	TRUE	FALSE	FALSE				AT1G74300		alpha/beta-Hydrolases superfamily protein
Chr1:27980259-27980431;-	promoter	TRUE	TRUE	FALSE	TRUE	up		up	AT1G74440		Protein of unknown function (DUF962)
Chr1:28071442-28071608;+	CDS	FALSE	TRUE	FALSE	FALSE				AT1G74710	ATICS1	ADC synthase superfamily protein
Chr1:28216772-28216872;-	intron	FALSE	FALSE	TRUE	FALSE				AT1G75180		Erythronate-4-phosphate dehydrogenase family protein
Chr1:28538798-28538903;+	promoter	FALSE	FALSE	TRUE	TRUE		up	up	AT1G76040	CPK29	calcium-dependent protein kinase 29
Chr1:28555642-28555702;-	CDS	FALSE	FALSE	TRUE	FALSE				AT1G76110		HMG (high mobility group) box protein with ARID/BRIGHT DNA-binding domain
Chr1:28571299-28571351;+	CDS	FALSE	TRUE	FALSE	FALSE				AT1G76140		Prolyl oligopeptidase family protein
Chr1:28835392-28835818;-	CDS	FALSE	TRUE	FALSE	FALSE				AT1G76810	eIF5B1	eukaryotic translation initiation factor 2 (eIF-2) family protein
Chr1:28867609-28867642;+	CDS	FALSE	FALSE	TRUE	TRUE		up	up	AT1G76880	DF1	Duplicated homeodomain-like superfamily protein
Chr1:29096211-29096318;+	promoter	FALSE	FALSE	TRUE	FALSE				AT1G77440	PBC2	20S proteasome beta subunit C2
Chr1:29122323-29122423;+	CDS	FALSE	FALSE	TRUE	TRUE			down	AT1G77500		Protein of unknown function (DUF630 and DUF632)
Chr1:29318917-29318999;-	intron	FALSE	FALSE	TRUE	TRUE		down	down	AT1G77990	AST56	STAS domain / Sulfate transporter family
Chr1:29613436-29613581;-	CDS	FALSE	TRUE	TRUE	FALSE				AT1G78750		F-box/RNI-like superfamily protein
Chr1:29683854-29683888;-	fiveUTR	FALSE	TRUE	FALSE	FALSE				AT1G78940		Protein kinase protein with adenine nucleotide alpha hydrolases-like domain
Chr1:29688099-29688159;-	CDS	FALSE	TRUE	TRUE	FALSE				AT1G78950	AtBAS	Terpenoid cyclases family protein
Chr1:29693097-29693181;-	intron	FALSE	FALSE	TRUE	TRUE			up	AT1G78955	CAMS1	camelliol C synthase 1
Chr1:29697306-29697386;+	intron	FALSE	FALSE	TRUE	FALSE				AT1G78960	ATLUP2	lupeol synthase 2
Chr1:30055494-30055589;+	intron	FALSE	FALSE	TRUE	FALSE				AT1G79910	ISTL8	Regulator of Vps4 activity in the MVB pathway protein
Chr1:30055653-30055739;+	intron	FALSE	FALSE	TRUE	FALSE				AT1G79910	ISTL8	Regulator of Vps4 activity in the MVB pathway protein
Chr1:30073590-30073726;+	promoter	TRUE	TRUE	FALSE	FALSE				AT1G79950	RTEL1	RAD3-like DNA-binding helicase protein
Chr1:30085684-30085864;+	promoter	FALSE	FALSE	TRUE	FALSE				AT1G79990		structural molecules
Chr2:508152-508171;+	CDS	FALSE	FALSE	TRUE	TRUE			down	AT2G02070	AtIDD5	indeterminate(ID)-domain 5
Chr2:880859-880931;+	intron	FALSE	FALSE	TRUE	FALSE				AT2G03010		Family of unknown function (DUF577)
Chr2:990584-990659;-	CDS	FALSE	TRUE	TRUE	FALSE				AT2G03260		EXS (ERD1/XPR1/SYG1) family protein
Chr2:1041997-1042017;+	CDS	FALSE	TRUE	FALSE	FALSE				AT2G03450	ATPAP9	purple acid phosphatase 9
Chr2:1993575-1993671;+	CDS	FALSE	TRUE	TRUE	FALSE				AT2G05440	ATGRP9	GLYCINE RICH PROTEIN 9
Chr2:1993701-1993733;+	CDS	FALSE	TRUE	TRUE	FALSE				AT2G05440	ATGRP9	GLYCINE RICH PROTEIN 9
Chr2:1993809-1993898;+	CDS	FALSE	FALSE	TRUE	FALSE				AT2G05440	ATGRP9	GLYCINE RICH PROTEIN 9
Chr2:2016281-2016329;+	CDS	FALSE	TRUE	TRUE	FALSE				AT2G05510		Glycine-rich protein family
Chr2:3362993-3363019;+	CDS	FALSE	TRUE	TRUE	FALSE				AT2G07698		ATPase, F1 complex, alpha subunit protein
Chr2:3781885-3781888;+	threeUTR	FALSE	FALSE	TRUE	FALSE				AT2G09990		Ribosomal protein S5 domain 2-like superfamily protein
Chr2:5922589-5922703;+	CDS	FALSE	FALSE	TRUE	TRUE		down		AT2G14070		wound-responsive protein-related
Chr2:6535077-6535216;+	CDS	FALSE	TRUE	TRUE	TRUE			up	AT2G15080	AtRLP19	receptor like protein 19
Chr2:6891317-6891376;-	promoter	TRUE	TRUE	FALSE	FALSE				AT2G15820	OTP51	endonucleases
Chr2:8064032-8064041;+	CDS	FALSE	TRUE	FALSE	TRUE		down	down	AT2G18570		UDP-Glycosyltransferase superfamily protein
Chr2:8487934-8488040;-	promoter	FALSE	FALSE	TRUE	FALSE				AT2G19620	NDL3	N-MYC downregulated-like 3
Chr2:8880148-8880224;-	CDS	FALSE	TRUE	FALSE	FALSE				AT2G20610	ALF1	Tyrosine transaminase family protein
Chr2:8921435-8921596;+	intron	FALSE	FALSE	TRUE	FALSE				AT2G20680	AtMAN2	Glycosyl hydrolase superfamily protein
Chr2:9490342-9490384;+	CDS	FALSE	TRUE	TRUE	FALSE				AT2G22330	CYP79B3	cytochrome P450, family 79, subfamily B, polypeptide 3
Chr2:9974191-9974194;+	intron	FALSE	FALSE	TRUE	FALSE				AT2G23420	NAPRT2	nicotinate phosphoribosyltransferase 2
Chr2:10101192-10101210;+	CDS	FALSE	FALSE	TRUE	TRUE		down	down	AT2G23740	SUVR5	nucleic acid binding;sequence-specific DNA binding transcription factors;zinc ion binding
Chr2:10101238-10101299;+	CDS	FALSE	FALSE	TRUE	TRUE		down	down	AT2G23740	SUVR5	nucleic acid binding;sequence-specific DNA binding transcription factors;zinc ion binding
Chr2:10197038-10197113;+	intron	FALSE	FALSE	TRUE	FALSE				AT2G23960		Class I glutamine amidotransferase-like superfamily protein
Chr2:10416203-10416321;+	intron	FALSE	FALSE	TRUE	FALSE				AT2G24520	AHA5	H(+)-ATPase 5
Chr2:10627693-10627761;+	intron	FALSE	FALSE	TRUE	FALSE				AT2G24990		Serine/threonine-protein kinase Rio1
Chr2:11349449-11349584;-	CDS	FALSE	TRUE	TRUE	FALSE				AT2G26690	AtNPF6.2	Major facilitator superfamily protein
Chr2:11390398-11390656;+	intron	FALSE	FALSE	TRUE	FALSE				AT2G26730		Leucine-rich repeat protein kinase family protein
Chr2:11630144-11630261;+	CDS	FALSE	TRUE	FALSE	FALSE				AT2G27210	BSL3	BRI1 suppressor 1 (BSU1)-like 3
Chr2:11961303-11961364;-	CDS	FALSE	TRUE	TRUE	FALSE				AT2G28080		UDP-Glycosyltransferase superfamily protein
Chr2:12083236-12083408;+	CDS	FALSE	TRUE	TRUE	TRUE	down		down	AT2G28305	ATLOG1	Putative lysine decarboxylase family protein
Chr2:12368051-12368102;-	CDS	FALSE	FALSE	TRUE	FALSE				AT2G28830	AtPUB12	PLANT U-BOX 12
Chr2:12416429-12416832;-	CDS	FALSE	FALSE	TRUE	FALSE				AT2G28910	CXIP4	CAX interacting protein 4
Chr2:12497140-12497214;-	intron	FALSE	FALSE	TRUE	FALSE				AT2G29090	CYP707A2	cytochrome P450, family 707, subfamily A, polypeptide 2
Chr2:12592091-12592202;+	promoter	TRUE	TRUE	FALSE	FALSE				AT2G29320		NAD(P)-binding Rossmann-fold superfamily protein
Chr2:12612431-12612528;-	promoter	FALSE	FALSE	TRUE	FALSE				AT2G29390	ATSMO2	sterol 4-alpha-methyl-oxidase 2-2
Chr2:12874745-12874788;+	promoter	TRUE	TRUE	FALSE	FALSE				AT2G30150		UDP-Glycosyltransferase superfamily protein
Chr2:13659887-13660019;+	CDS	FALSE	TRUE	TRUE	FALSE				AT2G32150		Haloacid dehalogenase-like hydrolase (HAD) superfamily protein
Chr2:13820938-13821038;+	intron	FALSE	FALSE	TRUE	FALSE				AT2G32550	NOT9c	Cell differentiation, Rcd1-like protein
Chr2:13821071-13821168;+	intron	FALSE	FALSE	TRUE	TRUE		down		AT2G32550	NOT9c	Cell differentiation, Rcd1-like protein
Chr2:14029013-14029082;-	threeUTR	FALSE	FALSE	TRUE	FALSE				AT2G33070	ATNSP2	nitrile specifier protein 2
Chr2:14496642-14496761;+	CDS	FALSE	TRUE	FALSE	TRUE			up	AT2G34355		Major facilitator superfamily protein
Chr2:14757906-14758028;+	intron	FALSE	FALSE	TRUE	FALSE				AT2G35020	GLCNA.UT2	N-acetylglucosamine-1-phosphate uridylyltransferase 2
Chr2:15136112-15136126;-	CDS	FALSE	TRUE	FALSE	TRUE	up		up	AT2G36050	ATOFP15	ovate family protein 15
Chr2:15165561-15166166;+	CDS	FALSE	TRUE	TRUE	FALSE				AT2G36120	DOT1	Glycine-rich protein family
Chr2:15694296-15694336;+	CDS	TRUE	TRUE	FALSE	FALSE				AT2G37390	NAKR2	Chloroplast-targeted copper chaperone protein
Chr2:15816646-15816727;-	CDS	FALSE	TRUE	FALSE	TRUE		down		AT2G37710	LecRK-IV.1	receptor lectin kinase
Chr2:15856096-15856098;+	threeUTR	FALSE	FALSE	TRUE	FALSE				AT2G37840		Protein kinase superfamily protein
Chr2:15997518-15997541;+	intron	FALSE	FALSE	TRUE	TRUE	up	down	down	AT2G38180		SGNH hydrolase-type esterase superfamily protein
Chr2:16011687-16011725;+	CDS	FALSE	TRUE	FALSE	FALSE				AT2G38230	ATPDX1.1	pyridoxine biosynthesis 1.1
Chr2:16103817-16103885;+	intron	FALSE	FALSE	TRUE	FALSE				AT2G38460	ATIREG1	iron regulated 1
Chr2:16557300-16557306;+	CDS	FALSE	FALSE	TRUE	FALSE				AT2G39705	DVL11	ROTUNDIFOLIA like 8
Chr2:16602301-16602362;-	CDS	FALSE	TRUE	TRUE	FALSE				AT2G39800	ATP5CS	delta1-pyrroline-5-carboxylate synthase 1
Chr2:16712091-16712129;+	CDS	FALSE	FALSE	TRUE	TRUE	down		down	AT2G40020		Nucleolar histone methyltransferase-related protein
Chr2:16948413-16948583;-	promoter	TRUE	TRUE	FALSE	FALSE				AT2G40600		appr-1-p processing enzyme family protein
Chr2:17336080-17336426;-	intron	FALSE	FALSE	TRUE	TRUE	up	down		AT2G41560	ACA4	autoinhibited Ca(2+)-ATPase, isoform 4
Chr2:17362605-17362691;+	intron	FALSE	FALSE	TRUE	FALSE				AT2G41640		Glycosyltransferase family 61 protein
Chr2:17618985-17619028;-	CDS	FALSE	TRUE	TRUE	TRUE		down	down	AT2G42290		Leucine-rich repeat protein kinase family protein
Chr2:18039888-18039914;+	CDS	FALSE	TRUE	TRUE	TRUE	up	down		AT2G43440		F-box and associated interaction domains-containing protein
Chr2:18042264-18042277;+	CDS	FALSE	TRUE	TRUE	TRUE	up	down		AT2G43445		F-box and associated interaction domains-containing protein
Chr2:18146524-18146524;+	CDS	FALSE	TRUE	FALSE	FALSE				AT2G43800	FH2	Actin-binding FH2 (formin homology 2) family protein
Chr2:18186161-18186544;-	promoter	FALSE	FALSE	TRUE	FALSE				AT2G43910	ATHOL1	HARMLESS TO OZONE LAYER 1
Chr2:18190506-18190672;-	promoter	FALSE	TRUE	TRUE	FALSE				AT2G43920	ATHOL2	S-adenosyl-L-methionine-dependent methyltransferases superfamily protein
Chr2:18429408-18429459;+	intron	FALSE	FALSE	TRUE	TRUE			down	AT2G44690	ARAC9	Arabidopsis RAC-like 9
Chr2:18670097-18670125;+	CDS	TRUE	TRUE	FALSE	FALSE				AT2G45280	ATRAD51C	RAS associated with diabetes protein 51C
Chr2:18778254-18778284;-	promoter	FALSE	TRUE	FALSE	FALSE				AT2G45560	CYP76C1	cytochrome P450, family 76, subfamily C, polypeptide 1
Chr2:18796112-18796186;+	CDS	FALSE	TRUE	FALSE	FALSE				AT2G45630	HPPR4	D-isomer specific 2-hydroxyacid dehydrogenase family protein
Chr2:18912989-18913107;-	CDS	FALSE	TRUE	TRUE	FALSE				AT2G45970	CYP86A8	cytochrome P450, family 86, subfamily A, polypeptide 8
Chr2:19001048-19001204;+	intron	FALSE	FALSE	TRUE	FALSE				AT2G46270	GBF3	G-box binding factor 3
Chr2:19198823-19198857;+	CDS	FALSE	TRUE	FALSE	FALSE				AT2G46720	HIC	3-ketoacyl-CoA synthase 13
Chr2:19470469-19470593;+	intron	FALSE	FALSE	TRUE	FALSE				AT2G47440		Tetratricopeptide repeat (TPR)-like superfamily protein
Chr2:19473293-19473629;+	CDS	FALSE	TRUE	TRUE	FALSE				AT2G47450	CAO	chloroplast signal recognition particle component (CAO)
Chr2:19478393-19478488;+	CDS	FALSE	TRUE	TRUE	FALSE				AT2G47460	ATMYB12	myb domain protein 12
Chr2:19540065-19540202;-	intron	FALSE	FALSE	TRUE	FALSE				AT2G47650	UXS4	UDP-xylose synthase 4
Chr2:19560863-19560889;-	intron	FALSE	FALSE	TRUE	TRUE		up	up	AT2G47750	GH3.9	putative indole-3-acetic acid-amido synthetase GH3.9
Chr3:71179-71282;-	CDS	TRUE	TRUE	FALSE	FALSE				AT3G01200	AtRP2	PPDK regulatory protein 2
Chr3:349353-349499;-	CDS	FALSE	TRUE	TRUE	FALSE				AT3G02040	AtGDPD1	senescence-related gene 3
Chr3:372678-372749;-	intron	FALSE	FALSE	TRUE	FALSE				AT3G02110	scpl25	serine carboxypeptidase-like 25
Chr3:556902-556983;+	CDS	FALSE	TRUE	TRUE	FALSE				AT3G02610	AAD2	Plant stearoyl-acyl-carrier-protein desaturase family protein
Chr3:561171-561297;+	CDS	FALSE	TRUE	TRUE	FALSE				AT3G02620	AAD4	Plant stearoyl-acyl-carrier-protein desaturase family protein
Chr3:929759-930008;-	promoter	FALSE	FALSE	TRUE	FALSE				AT3G03720	AtCAT4	cationic amino acid transporter 4
Chr3:939620-939687;-	CDS	FALSE	TRUE	FALSE	TRUE	up		up	AT3G03740	ATBPM4	BTB-POZ and MATH domain 4
Chr3:1489665-1489828;+	CDS	FALSE	FALSE	TRUE	FALSE				AT3G05220		Heavy metal transport/detoxification superfamily protein
Chr3:1490144-1490395;+	CDS	FALSE	FALSE	TRUE	FALSE				AT3G05220		Heavy metal transport/detoxification superfamily protein
Chr3:1650819-1650936;-	CDS	FALSE	TRUE	TRUE	FALSE				AT3G05660	AtRLP33	receptor like protein 33
Chr3:2679149-2679225;-	promoter	TRUE	TRUE	FALSE	FALSE				AT3G08820		Pentatricopeptide repeat (PPR) superfamily protein
Chr3:3331979-3332014;-	CDS	FALSE	TRUE	TRUE	FALSE				AT3G10660	ATCPK2	calmodulin-domain protein kinase cdpk isoform 2
Chr3:3593066-3593087;+	intron	FALSE	FALSE	TRUE	FALSE				AT3G11420		Protein of unknown function (DUF604)
Chr3:3619404-3619476;-	CDS	TRUE	FALSE	TRUE	FALSE				AT3G11490	ROPGAP4	rac GTPase activating protein
Chr3:3738165-3738359;-	promoter	TRUE	TRUE	FALSE	TRUE	up	up	up	AT3G11840	PUB24	plant U-box 24
Chr3:3839426-3839873;+	CDS	FALSE	TRUE	TRUE	TRUE		up	up	AT3G12050		Aha1 domain-containing protein
Chr3:3961785-3961933;-	promoter	TRUE	TRUE	FALSE	FALSE				AT3G12490	ATCYS6	cystatin B
Chr3:4075497-4075627;-	promoter	TRUE	TRUE	FALSE	TRUE		down	down	AT3G12820	AtMYB10	myb domain protein 10
Chr3:4246714-4246793;+	CDS	FALSE	TRUE	TRUE	TRUE		down		AT3G13210		crooked neck protein, putative / cell cycle protein, putative
Chr3:4525030-4525169;+	promoter	TRUE	TRUE	FALSE	FALSE				AT3G13780		SMAD/FHA domain-containing protein
Chr3:4719442-4719470;-	intron	FALSE	FALSE	TRUE	TRUE			up	AT3G14205	SAC2	Phosphoinositide phosphatase family protein
Chr3:4733125-4733172;+	CDS	FALSE	TRUE	FALSE	FALSE				AT3G14220		GDSL-like Lipase/Acylhydrolase superfamily protein
Chr3:4773602-4774231;-	CDS	FALSE	TRUE	TRUE	FALSE				AT3G14310	ATPME3	pectin methylesterase 3
Chr3:4999712-4999741;-	CDS	FALSE	TRUE	TRUE	FALSE				AT3G14860		NHL domain-containing protein
Chr3:5472479-5472550;+	intron	FALSE	FALSE	TRUE	TRUE		up	up	AT3G16150	ASPGB1	N-terminal nucleophile aminohydrolases (Ntn hydrolases) superfamily protein
Chr3:5558895-5559006;-	intron	FALSE	FALSE	TRUE	FALSE				AT3G16380	PAB6	poly(A) binding protein 6
Chr3:5559029-5559094;-	CDS	FALSE	FALSE	TRUE	FALSE				AT3G16380	PAB6	poly(A) binding protein 6
Chr3:5567385-5567466;+	CDS	FALSE	TRUE	TRUE	FALSE				AT3G16400	ATMLP-470	nitrile specifier protein 1
Chr3:6171205-6171355;-	intron	FALSE	FALSE	TRUE	FALSE				AT3G18035	HON4	winged-helix DNA-binding transcription factor family protein
Chr3:6490196-6490245;-	CDS	FALSE	TRUE	TRUE	FALSE				AT3G18830	ATPLT5	polyol/monosaccharide transporter 5
Chr3:7068952-7069017;+	CDS	FALSE	FALSE	TRUE	TRUE		down	down	AT3G20270	LBR-2	lipid-binding serum glycoprotein family protein
Chr3:7277553-7277591;+	intron	FALSE	FALSE	TRUE	FALSE				AT3G20810	JMJ30	2-oxoglutarate (2OG) and Fe(II)-dependent oxygenase superfamily protein
Chr3:7306129-7306166;+	promoter	TRUE	TRUE	FALSE	FALSE				AT3G20860	ATNEK5	NIMA-related kinase 5
Chr3:7464818-7465058;-	promoter	FALSE	FALSE	TRUE	FALSE				AT3G21260	GLTP3	Glycolipid transfer protein (GLTP) family protein
Chr3:7465182-7465205;-	promoter	FALSE	FALSE	TRUE	FALSE				AT3G21260	GLTP3	Glycolipid transfer protein (GLTP) family protein
Chr3:7675686-7675814;-	CDS	FALSE	TRUE	FALSE	TRUE		up	up	AT3G21780	UGT71B6	UDP-glucosyl transferase 71B6
Chr3:8069293-8069380;+	CDS	FALSE	TRUE	TRUE	FALSE				AT3G22810	FL2	Plant protein of unknown function (DUF828) with plant pleckstrin homology-like region
Chr3:8443925-8443989;+	intron	FALSE	FALSE	TRUE	FALSE				AT3G23540		alpha/beta-Hydrolases superfamily protein
Chr3:8504206-8504279;+	intron	FALSE	FALSE	TRUE	TRUE			down	AT3G23640	HGL1	heteroglycan glucosidase 1
Chr3:9030809-9030921;-	promoter	TRUE	TRUE	FALSE	TRUE			down	AT3G24730		mRNA splicing factor, thioredoxin-like U5 snRNP
Chr3:9507205-9507254;-	CDS	FALSE	FALSE	TRUE	TRUE		up	up	AT3G26000	RIFP1	Ribonuclease inhibitor
Chr3:9589527-9589720;+	CDS	FALSE	TRUE	TRUE	FALSE				AT3G26200	CYP71B22	cytochrome P450, family 71, subfamily B, polypeptide 22
Chr3:9972688-9972853;-	intron	FALSE	FALSE	TRUE	FALSE				AT3G27030		unknown protein; FUNCTIONS IN: molecular_function unknown; INVOLVED IN: biological_process unknown; LOCATED IN: endomembrane system; CONTAINS InterPro DOMAIN/s: Protein of unknown function DUF3339 (InterPro:IPR021775); BEST Arabidopsis thaliana protein match is: Protein of unknown function (DUF 3339) (TAIR:AT5G40970.1); Has 538 Blast hits to 271 proteins in 16 species: Archae - 0; Bacteria - 0; M…
Chr3:10118468-10118535;-	intron	FALSE	FALSE	TRUE	FALSE				AT3G27330		zinc finger (C3HC4-type RING finger) family protein
Chr3:10119648-10119744;-	CDS	FALSE	TRUE	FALSE	FALSE				AT3G27330		zinc finger (C3HC4-type RING finger) family protein
Chr3:10232357-10232462;+	intron	FALSE	FALSE	TRUE	FALSE				AT3G27640		Transducin/WD40 repeat-like superfamily protein
Chr3:10875221-10875276;-	intron	FALSE	FALSE	TRUE	FALSE				AT3G28860	ABCB19	ATP binding cassette subfamily B19
Chr3:11194850-11194899;-	promoter	TRUE	TRUE	FALSE	FALSE				AT3G29250	AtSDR4	NAD(P)-binding Rossmann-fold superfamily protein
Chr3:11280301-11280347;+	promoter	FALSE	FALSE	TRUE	FALSE				AT3G29375		XH domain-containing protein
Chr3:17186051-17186070;-	intron	FALSE	FALSE	TRUE	TRUE	down	down	down	AT3G46650		UDP-Glycosyltransferase superfamily protein
Chr3:17449285-17449368;+	intron	FALSE	FALSE	TRUE	FALSE				AT3G47350	ATHSD2	hydroxysteroid dehydrogenase 2
Chr3:17540174-17540318;-	CDS	FALSE	TRUE	TRUE	FALSE				AT3G47600	ATMYB94	myb domain protein 94
Chr3:17726196-17726293;-	intron	FALSE	FALSE	TRUE	FALSE				AT3G48030	AtHIGD1	hypoxia-responsive family protein / zinc finger (C3HC4-type RING finger) family protein
Chr3:17801270-17801401;+	intron	FALSE	FALSE	TRUE	FALSE				AT3G48190	ATATM	ataxia-telangiectasia mutated
Chr3:18713477-18713568;-	intron	TRUE	FALSE	TRUE	FALSE				AT3G50420		Pentatricopeptide repeat (PPR) superfamily protein
Chr3:19040002-19040097;+	CDS	FALSE	TRUE	FALSE	FALSE				AT3G51290	APSR1	Protein of unknown function (DUF630) ;Protein of unknown function (DUF632)
Chr3:19265942-19266109;+	intron	FALSE	FALSE	TRUE	TRUE		down		AT3G51910	AT-HSFA7A	heat shock transcription factor A7A
Chr3:19934853-19934945;-	CDS	FALSE	TRUE	FALSE	FALSE				AT3G53810	LecRK-IV.2	Concanavalin A-like lectin protein kinase family protein
Chr3:19976293-19976458;+	CDS	FALSE	TRUE	FALSE	FALSE				AT3G53950		glyoxal oxidase-related protein
Chr3:20313506-20313654;-	intron	FALSE	FALSE	TRUE	TRUE			down	AT3G54830		Transmembrane amino acid transporter family protein
Chr3:20605794-20605948;-	CDS	FALSE	TRUE	FALSE	FALSE				AT3G55560	AGF2	AT-hook protein of GA feedback 2
Chr3:20696013-20696099;+	intron	FALSE	FALSE	TRUE	FALSE				AT3G55740	ATPROT2	proline transporter 2
Chr3:20754654-20754675;-	CDS	FALSE	TRUE	TRUE	TRUE		up	up	AT3G55950	ATCRR3	CRINKLY4 related 3
Chr3:20804412-20804473;-	CDS	FALSE	TRUE	TRUE	FALSE				AT3G56060		Glucose-methanol-choline (GMC) oxidoreductase family protein
Chr3:20853676-20853692;-	threeUTR	FALSE	FALSE	TRUE	FALSE				AT3G56210		ARM repeat superfamily protein
Chr3:20930593-20930890;+	CDS	TRUE	TRUE	FALSE	FALSE				AT3G56450	ALPHA-SNAP1	alpha-soluble NSF attachment protein 1
Chr3:21166188-21166501;+	promoter	TRUE	TRUE	FALSE	FALSE				AT3G57190	PrfB3	peptide chain release factor, putative
Chr3:21178483-21178560;+	intron	FALSE	FALSE	TRUE	FALSE				AT3G57230	AGL16	AGAMOUS-like 16
Chr3:21178625-21178725;+	intron	FALSE	FALSE	TRUE	FALSE				AT3G57230	AGL16	AGAMOUS-like 16
Chr3:21420225-21420268;+	CDS	FALSE	TRUE	TRUE	TRUE			down	AT3G57830		Leucine-rich repeat protein kinase family protein
Chr3:21626363-21626512;-	promoter	FALSE	TRUE	FALSE	FALSE				AT3G58460	ATRBL11	RHOMBOID-like protein 15
Chr3:21716167-21716275;+	intron	FALSE	FALSE	TRUE	FALSE				AT3G58710	ATWRKY69	WRKY DNA-binding protein 69
Chr3:21832701-21832779;-	intron	FALSE	FALSE	TRUE	FALSE				AT3G59070		Cytochrome b561/ferric reductase transmembrane with DOMON related domain
Chr3:21913361-21913425;+	intron	FALSE	FALSE	TRUE	FALSE				AT3G59290		ENTH/VHS family protein
Chr3:21924251-21924293;-	CDS	FALSE	TRUE	FALSE	TRUE	up		up	AT3G59310		Eukaryotic protein of unknown function (DUF914)
Chr3:21926511-21926512;-	intron	FALSE	FALSE	TRUE	FALSE				AT3G59320		Eukaryotic protein of unknown function (DUF914)
Chr3:22054972-22055002;-	threeUTR	FALSE	FALSE	TRUE	FALSE				AT3G59710		NAD(P)-binding Rossmann-fold superfamily protein
Chr3:22056876-22056923;-	intron	FALSE	FALSE	TRUE	FALSE				AT3G59710		NAD(P)-binding Rossmann-fold superfamily protein
Chr3:22144850-22144956;-	threeUTR	FALSE	FALSE	TRUE	FALSE				AT3G59950		Peptidase family C54 protein
Chr3:22178748-22178818;-	intron	FALSE	FALSE	TRUE	FALSE				AT3G60040		F-box family protein
Chr3:22200195-22200229;+	intron	FALSE	FALSE	TRUE	FALSE				AT3G60110		DNA-binding bromodomain-containing protein
Chr3:22283301-22283393;+	intron	FALSE	FALSE	TRUE	FALSE				AT3G60290		2-oxoglutarate (2OG) and Fe(II)-dependent oxygenase superfamily protein
Chr3:22711251-22711294;-	promoter	TRUE	TRUE	FALSE	FALSE				AT3G61380	TRM14	Phosphatidylinositol N-acetyglucosaminlytransferase subunit P-related
Chr3:22759263-22759331;+	CDS	FALSE	TRUE	TRUE	FALSE				AT3G61490		Pectin lyase-like superfamily protein
Chr3:23270590-23270706;+	promoter	TRUE	TRUE	FALSE	FALSE				AT3G62970		zinc finger (C3HC4-type RING finger) family protein
Chr3:23459726-23459788;-	promoter	TRUE	TRUE	FALSE	FALSE				AT3G63540		Mog1/PsbP/DUF1795-like photosystem II reaction center PsbP family protein
Chr4:5890-5978;-	intron	FALSE	FALSE	TRUE	FALSE				AT4G00020	BRCA2(IV)	BREAST CANCER 2 like 2A
Chr4:74807-75044;-	fiveUTR	FALSE	FALSE	TRUE	TRUE		down		AT4G00180	YAB3	Plant-specific transcription factor YABBY family protein
Chr4:95183-95266;+	CDS	FALSE	TRUE	TRUE	FALSE				AT4G00230	XSP1	xylem serine peptidase 1
Chr4:128578-128779;+	promoter	FALSE	FALSE	TRUE	TRUE		up	up	AT4G00300		fringe-related protein
Chr4:162065-162153;+	CDS	FALSE	TRUE	TRUE	TRUE			up	AT4G00360	ATT1	cytochrome P450, family 86, subfamily A, polypeptide 2
Chr4:575574-575727;-	promoter	FALSE	FALSE	TRUE	FALSE				AT4G01400	MISF74	FUNCTIONS IN: molecular_function unknown; INVOLVED IN: biological_process unknown; LOCATED IN: cellular_component unknown; EXPRESSED IN: 24 plant structures; EXPRESSED DURING: 15 growth stages; CONTAINS InterPro DOMAIN/s: COG4 transport (InterPro:IPR013167), Pentatricopeptide repeat (InterPro:IPR002885); BEST Arabidopsis thaliana protein match is: Pentatricopeptide repeat (PPR) superfamily protei…
Chr4:960503-960585;+	intron	FALSE	FALSE	TRUE	FALSE				AT4G02180		DC1 domain-containing protein
Chr4:1066050-1066082;-	CDS	FALSE	TRUE	FALSE	FALSE				AT4G02420	LecRK-IV.4	Concanavalin A-like lectin protein kinase family protein
Chr4:1267894-1267998;-	intron	FALSE	FALSE	TRUE	TRUE		down	down	AT4G02850	DAAR1	phenazine biosynthesis PhzC/PhzF family protein
Chr4:2661499-2661695;+	CDS	FALSE	TRUE	TRUE	FALSE				AT4G05150		Octicosapeptide/Phox/Bem1p family protein
Chr4:5648406-5648475;-	intron	FALSE	FALSE	TRUE	FALSE				AT4G08870	ARGAH2	Arginase/deacetylase superfamily protein
Chr4:5782206-5782290;-	intron	FALSE	FALSE	TRUE	FALSE				AT4G09012		Mitochondrial ribosomal protein L27
Chr4:6619488-6619574;+	CDS	FALSE	TRUE	FALSE	TRUE			down	AT4G10750		Phosphoenolpyruvate carboxylase family protein
Chr4:6715706-6715768;-	promoter	FALSE	FALSE	TRUE	FALSE				AT4G10960	UGE5	UDP-D-glucose/UDP-D-galactose 4-epimerase 5
Chr4:7604541-7604656;+	CDS	FALSE	TRUE	TRUE	FALSE				AT4G13020	MHK	Protein kinase superfamily protein
Chr4:8012293-8012436;+	intron	FALSE	FALSE	TRUE	TRUE		up	up	AT4G13830	DJC26	DNAJ-like 20
Chr4:8347805-8347886;-	threeUTR	FALSE	FALSE	TRUE	FALSE				AT4G14550	IAA14	indole-3-acetic acid inducible 14
Chr4:8434547-8434584;-	CDS	FALSE	TRUE	TRUE	TRUE			down	AT4G14720	PPD2	TIFY domain/Divergent CCT motif family protein
Chr4:8714256-8714356;+	CDS	FALSE	TRUE	FALSE	TRUE			up	AT4G15260		UDP-Glycosyltransferase superfamily protein
Chr4:8757835-8758072;-	intron	FALSE	FALSE	TRUE	FALSE				AT4G15340	04C11	pentacyclic triterpene synthase 1
Chr4:8869159-8869311;-	promoter	FALSE	FALSE	TRUE	FALSE				AT4G15530	PPDK	pyruvate orthophosphate dikinase
Chr4:8918279-8918373;+	intron	FALSE	FALSE	TRUE	FALSE				AT4G15630	CASPL1E1	Uncharacterised protein family (UPF0497)
Chr4:8976262-8976378;-	CDS	FALSE	TRUE	TRUE	FALSE				AT4G15765		FAD/NAD(P)-binding oxidoreductase family protein
Chr4:9120951-9120982;+	promoter	TRUE	TRUE	FALSE	FALSE				AT4G16130	ARA1	arabinose kinase
Chr4:9313585-9313704;+	intron	FALSE	FALSE	TRUE	FALSE				AT4G16530		Family of unknown function (DUF577)
Chr4:9386132-9386236;+	CDS	FALSE	TRUE	TRUE	TRUE		down		AT4G16670	FL7	Plant protein of unknown function (DUF828) with plant pleckstrin homology-like region
Chr4:9496213-9496229;-	threeUTR	FALSE	FALSE	TRUE	TRUE			up	AT4G16880		Leucine-rich repeat (LRR) family protein
Chr4:9564479-9564563;+	CDS	FALSE	FALSE	TRUE	FALSE				AT4G16990	RLM3	disease resistance protein (TIR-NBS class), putative
Chr4:9817994-9818042;+	CDS	FALSE	TRUE	TRUE	TRUE		up	up	AT4G17615	ATCBL1	calcineurin B-like protein 1
Chr4:10022110-10022246;+	promoter	TRUE	TRUE	FALSE	FALSE				AT4G18050	ABCB9	P-glycoprotein 9
Chr4:10090135-10090190;-	intron	FALSE	FALSE	TRUE	TRUE		up	up	AT4G18250		receptor serine/threonine kinase, putative
Chr4:10090216-10090251;-	intron	FALSE	FALSE	TRUE	TRUE		up	up	AT4G18250		receptor serine/threonine kinase, putative
Chr4:10094984-10095093;-	intron	FALSE	FALSE	TRUE	FALSE				AT4G18260		Cytochrome b561/ferric reductase transmembrane protein family
Chr4:10131530-10131625;-	CDS	FALSE	TRUE	FALSE	TRUE	up	down		AT4G18340		Glycosyl hydrolase superfamily protein
Chr4:10340293-10340316;-	promoter	TRUE	TRUE	FALSE	TRUE			down	AT4G18840		Pentatricopeptide repeat (PPR-like) superfamily protein
Chr4:10639774-10639847;-	intron	FALSE	FALSE	TRUE	FALSE				AT4G19520		disease resistance protein (TIR-NBS-LRR class) family
Chr4:10786325-10786508;-	promoter	TRUE	TRUE	FALSE	FALSE				AT4G19880		Glutathione S-transferase family protein
Chr4:10931213-10931285;-	promoter	TRUE	TRUE	FALSE	FALSE				AT4G20235	CYP71A28	cytochrome P450, family 71, subfamily A, polypeptide 28
Chr4:11629325-11629496;-	promoter	FALSE	FALSE	TRUE	FALSE				AT4G21910		MATE efflux family protein
Chr4:11864234-11864439;-	promoter	FALSE	FALSE	TRUE	TRUE		down		AT4G22540	ORP2A	OSBP(oxysterol binding protein)-related protein 2A
Chr4:12175591-12175635;+	intron	FALSE	FALSE	TRUE	TRUE			up	AT4G23280	CRK20	cysteine-rich RLK (RECEPTOR-like protein kinase) 20
Chr4:12880042-12880155;-	intron	FALSE	FALSE	TRUE	FALSE				AT4G25090	AtRbohG	Riboflavin synthase-like superfamily protein
Chr4:13828372-13828615;+	CDS	TRUE	TRUE	FALSE	FALSE				AT4G27710	CYP709B3	cytochrome P450, family 709, subfamily B, polypeptide 3
Chr4:14419691-14419738;+	CDS	FALSE	TRUE	TRUE	FALSE				AT4G29240		Leucine-rich repeat (LRR) family protein
Chr4:14580668-14580786;+	CDS	FALSE	TRUE	FALSE	FALSE				AT4G29780		unknown protein; BEST Arabidopsis thaliana protein match is: unknown protein (TAIR:AT5G12010.1); Has 945 Blast hits to 944 proteins in 87 species: Archae - 0; Bacteria - 0; Metazoa - 519; Fungi - 43; Plants - 365; Viruses - 0; Other Eukaryotes - 18 (source: NCBI BLink).
Chr4:14836173-14836189;+	CDS	FALSE	TRUE	TRUE	TRUE		up	up	AT4G30320	AtCAPE6	CAP (Cysteine-rich secretory proteins, Antigen 5, and Pathogenesis-related 1 protein) superfamily protein
Chr4:14848707-14848770;+	CDS	FALSE	TRUE	TRUE	FALSE				AT4G30350	SMXL2	Double Clp-N motif-containing P-loop nucleoside triphosphate hydrolases superfamily protein
Chr4:15079842-15079899;-	intron	FALSE	FALSE	TRUE	FALSE				AT4G30980	DROP2	LJRHL1-like 2
Chr4:15100091-15100144;+	threeUTR	FALSE	FALSE	TRUE	TRUE			down	AT4G30993		Calcineurin-like metallo-phosphoesterase superfamily protein
Chr4:15180570-15180646;-	CDS	FALSE	TRUE	TRUE	FALSE				AT4G31250	PRK7	Leucine-rich repeat protein kinase family protein
Chr4:15346685-15346916;-	CDS	FALSE	TRUE	TRUE	FALSE				AT4G31700	AtRPS6	ribosomal protein S6
Chr4:15347044-15347136;-	CDS	FALSE	TRUE	TRUE	FALSE				AT4G31700	AtRPS6	ribosomal protein S6
Chr4:15467837-15467982;+	intron	FALSE	FALSE	TRUE	FALSE				AT4G31980		unknown protein; CONTAINS InterPro DOMAIN/s: Protein of unknown function DUF247, plant (InterPro:IPR004158), Protein of unknown function DUF862, eukaryotic (InterPro:IPR008580); BEST Arabidopsis thaliana protein match is: Plant protein of unknown function (DUF247) (TAIR:AT5G11290.1); Has 1967 Blast hits to 1844 proteins in 183 species: Archae - 0; Bacteria - 6; Metazoa - 223; Fungi - 83; Plants -…
Chr4:15466620-15466632;+	intron	FALSE	FALSE	TRUE	TRUE	up			AT4G31980		unknown protein; CONTAINS InterPro DOMAIN/s: Protein of unknown function DUF247, plant (InterPro:IPR004158), Protein of unknown function DUF862, eukaryotic (InterPro:IPR008580); BEST Arabidopsis thaliana protein match is: Plant protein of unknown function (DUF247) (TAIR:AT5G11290.1); Has 1967 Blast hits to 1844 proteins in 183 species: Archae - 0; Bacteria - 6; Metazoa - 223; Fungi - 83; Plants -…
Chr4:15663461-15663565;-	CDS	FALSE	TRUE	TRUE	FALSE				AT4G32460	BDX	Protein of unknown function, DUF642
Chr4:15716323-15716466;+	intron	FALSE	FALSE	TRUE	FALSE				AT4G32560		paramyosin-related
Chr4:15922094-15922169;+	intron	FALSE	FALSE	TRUE	TRUE		down		AT4G32990		Transducin/WD40 repeat-like superfamily protein
Chr4:15988040-15988305;-	promoter	FALSE	FALSE	TRUE	FALSE				AT4G33150	LKR	lysine-ketoglutarate reductase/saccharopine dehydrogenase bifunctional enzyme
Chr4:16195286-16195399;-	promoter	FALSE	FALSE	TRUE	TRUE			down	AT4G33770	AtITPK2	Inositol 1,3,4-trisphosphate 5/6-kinase family protein
Chr4:16265998-16266133;+	promoter	TRUE	TRUE	FALSE	TRUE			up	AT4G33940		RING/U-box superfamily protein
Chr4:16344680-16344749;-	CDS	TRUE	TRUE	FALSE	FALSE				AT4G34131	UGT73B3	UDP-glucosyl transferase 73B3
Chr4:16345933-16345993;-	intron	FALSE	FALSE	TRUE	TRUE		down		AT4G34135	UGT73B2	UDP-glucosyltransferase 73B2
Chr4:16348558-16348610;-	CDS	FALSE	TRUE	TRUE	TRUE		down		AT4G34138	UGT73B1	UDP-glucosyl transferase 73B1
Chr4:16764274-16764514;-	CDS	FALSE	TRUE	FALSE	FALSE				AT4G35240		Protein of unknown function (DUF630 and DUF632)
Chr4:16918942-16919122;+	intron	FALSE	FALSE	TRUE	FALSE				AT4G35680		Arabidopsis protein of unknown function (DUF241)
Chr4:17245576-17245576;-	CDS	FALSE	FALSE	TRUE	FALSE				AT4G36550		ARM repeat superfamily protein
Chr4:17646711-17646762;+	intron	FALSE	FALSE	TRUE	TRUE		up	up	AT4G37560		Acetamidase/Formamidase family protein
Chr4:18022371-18022377;+	CDS	FALSE	TRUE	TRUE	TRUE		up	up	AT4G38530	ATPLC1	phospholipase C1
Chr4:18097872-18098089;-	CDS	FALSE	TRUE	TRUE	FALSE				AT4G38770	ATPRP4	proline-rich protein 4
Chr4:18117017-18117307;-	fiveUTR	FALSE	TRUE	TRUE	FALSE				AT4G38810		Calcium-binding EF-hand family protein
Chr4:18205554-18205609;-	CDS	FALSE	TRUE	TRUE	TRUE			up	AT4G39070	BBX20	B-box zinc finger family protein
Chr5:126266-126363;+	CDS	FALSE	FALSE	TRUE	FALSE				AT5G01310	APTX	APRATAXIN-like
Chr5:344481-344535;-	CDS	FALSE	TRUE	FALSE	TRUE			down	AT5G01890	PXC2	Leucine-rich receptor-like protein kinase family protein
Chr5:464333-464382;+	intron	FALSE	FALSE	TRUE	FALSE				AT5G02260	ATEXP9	expansin A9
Chr5:584540-584610;-	intron	FALSE	FALSE	TRUE	FALSE				AT5G02600	NAKR1	Heavy metal transport/detoxification superfamily protein
Chr5:966704-966793;-	CDS	FALSE	FALSE	TRUE	TRUE			up	AT5G03700		D-mannose binding lectin protein with Apple-like carbohydrate-binding domain
Chr5:973430-973586;-	CDS	TRUE	TRUE	FALSE	FALSE				AT5G03720	AT-HSFA3	heat shock transcription factor A3
Chr5:1606280-1606332;-	intron	FALSE	FALSE	TRUE	FALSE				AT5G05430		RNA-binding protein
Chr5:2088244-2088261;-	fiveUTR	FALSE	FALSE	TRUE	FALSE				AT5G06750	APD8	Protein phosphatase 2C family protein
Chr5:2088369-2088573;-	fiveUTR	FALSE	FALSE	TRUE	FALSE				AT5G06750	APD8	Protein phosphatase 2C family protein
Chr5:2110420-2110524;+	intron	FALSE	FALSE	TRUE	FALSE				AT5G06810		Mitochondrial transcription termination factor family protein
Chr5:2134026-2134134;+	CDS	FALSE	TRUE	FALSE	TRUE		down	down	AT5G06870	ATPGIP2	polygalacturonase inhibiting protein 2
Chr5:2364239-2364411;-	promoter	TRUE	TRUE	FALSE	FALSE				AT5G07470	ATMSRA3	peptidemethionine sulfoxide reductase 3
Chr5:2659406-2659520;+	CDS	FALSE	TRUE	TRUE	FALSE				AT5G08260	scpl35	serine carboxypeptidase-like 35
Chr5:2889854-2889962;-	CDS	FALSE	FALSE	TRUE	FALSE				AT5G09320	VPS9B	Vacuolar sorting protein 9 (VPS9) domain
Chr5:3084860-3085058;-	CDS	FALSE	TRUE	FALSE	FALSE				AT5G09880		Splicing factor, CC1-like
Chr5:3189191-3189354;-	CDS	FALSE	TRUE	TRUE	FALSE				AT5G10170	ATMIPS3	myo-inositol-1-phosphate synthase 3
Chr5:3202396-3202440;+	CDS	FALSE	TRUE	FALSE	TRUE		down	down	AT5G10200	SAV4	ARM-repeat/Tetratricopeptide repeat (TPR)-like protein
Chr5:4181764-4181853;-	CDS	FALSE	TRUE	TRUE	FALSE				AT5G13170	AtSWEET15	senescence-associated gene 29
Chr5:4443856-4444017;+	intron	FALSE	FALSE	TRUE	FALSE				AT5G13760		Plasma-membrane choline transporter family protein
Chr5:4572454-4572517;-	intron	FALSE	FALSE	TRUE	FALSE				AT5G14180	MPL1	Myzus persicae-induced lipase 1
Chr5:4610520-4610674;+	intron	FALSE	FALSE	TRUE	TRUE		down	down	AT5G14280	GPL2	DNA-binding storekeeper protein-related
Chr5:4712128-4712129;+	CDS	FALSE	TRUE	TRUE	FALSE				AT5G14610	RH46	DEAD box RNA helicase family protein
Chr5:4712508-4712623;+	intron	FALSE	FALSE	TRUE	FALSE				AT5G14610	RH46	DEAD box RNA helicase family protein
Chr5:4787518-4787652;-	CDS	FALSE	TRUE	FALSE	FALSE				AT5G14800	AT-P5C1	pyrroline-5- carboxylate (P5C) reductase
Chr5:4820813-4820894;+	intron	FALSE	FALSE	TRUE	TRUE	up	down		AT5G14890		NHL domain-containing protein
Chr5:4867678-4867754;-	CDS	FALSE	FALSE	TRUE	FALSE				AT5G15030		Paired amphipathic helix (PAH2) superfamily protein
Chr5:5562347-5562517;+	CDS	FALSE	FALSE	TRUE	TRUE		up	up	AT5G16910	ATCSLD2	cellulose-synthase like D2
Chr5:5893858-5893886;+	intron	FALSE	FALSE	TRUE	FALSE				AT5G17830		Plasma-membrane choline transporter family protein
Chr5:6424780-6424887;+	intron	FALSE	FALSE	TRUE	FALSE				AT5G19140	AILP1	Aluminium induced protein with YGL and LRDR motifs
Chr5:6446608-6446712;+	CDS	FALSE	TRUE	TRUE	FALSE				AT5G19170		Protein of Unknown Function (DUF239)
Chr5:6949990-6949997;+	intron	FALSE	FALSE	TRUE	FALSE				AT5G20540	ATBRXL4	BREVIS RADIX-like 4
Chr5:6950023-6950132;+	intron	FALSE	FALSE	TRUE	FALSE				AT5G20540	ATBRXL4	BREVIS RADIX-like 4
Chr5:7064391-7064394;-	intron	FALSE	FALSE	TRUE	FALSE				AT5G20840	SAC4	Phosphoinositide phosphatase family protein
Chr5:7172536-7172807;+	promoter	TRUE	TRUE	FALSE	FALSE				AT5G21105		Plant L-ascorbate oxidase
Chr5:7524921-7524987;+	CDS	FALSE	TRUE	FALSE	FALSE				AT5G22630	ADT5	arogenate dehydratase 5
Chr5:7549317-7549400;-	intron	FALSE	FALSE	TRUE	FALSE				AT5G22720	FBXL	F-box/RNI-like superfamily protein
Chr5:7812521-7812688;+	intron	FALSE	FALSE	TRUE	FALSE				AT5G23210	SCPL34	serine carboxypeptidase-like 34
Chr5:7867802-7867926;+	intron	FALSE	FALSE	TRUE	FALSE				AT5G23380		Protein of unknown function (DUF789)
Chr5:8358098-8358119;-	intron	FALSE	FALSE	TRUE	TRUE		up	up	AT5G24470	APRR5	pseudo-response regulator 5
Chr5:9038858-9038964;+	promoter	TRUE	TRUE	FALSE	TRUE	up	up	up	AT5G25910	AtRLP52	receptor like protein 52
Chr5:9650206-9650309;+	intron	FALSE	FALSE	TRUE	FALSE				AT5G27350	SFP1	Major facilitator superfamily protein
Chr5:10648494-10648626;-	CDS	FALSE	TRUE	TRUE	FALSE				AT5G28640	AN3	SSXT family protein
Chr5:10649539-10649826;-	CDS	TRUE	TRUE	FALSE	FALSE				AT5G28640	AN3	SSXT family protein
Chr5:13707477-13707494;+	CDS	FALSE	TRUE	TRUE	FALSE				AT5G35525		PLAC8 family protein
Chr5:14110471-14110577;-	promoter	TRUE	TRUE	FALSE	FALSE				AT5G35960		Protein kinase family protein
Chr5:15262764-15262815;+	intron	FALSE	FALSE	TRUE	TRUE	up		up	AT5G38210	LRK10L3	Protein kinase family protein
Chr5:15616871-15616975;+	promoter	TRUE	TRUE	FALSE	TRUE	up	up	up	AT5G39020	MDS3	Malectin/receptor-like protein kinase family protein
Chr5:16395877-16395932;+	CDS	FALSE	TRUE	FALSE	FALSE				AT5G40910		Disease resistance protein (TIR-NBS-LRR class) family
Chr5:16979770-16979822;+	promoter	TRUE	TRUE	FALSE	TRUE			down	AT5G42460		F-box and associated interaction domains-containing protein
Chr5:17227308-17227357;+	CDS	FALSE	FALSE	TRUE	FALSE				AT5G42950	EXA1	GYF domain-containing protein
Chr5:18314117-18314126;+	intron	FALSE	FALSE	TRUE	FALSE				AT5G45240		Disease resistance protein (TIR-NBS-LRR class)
Chr5:18325925-18326109;-	promoter	TRUE	TRUE	FALSE	TRUE		up	up	AT5G45250	RPS4	Disease resistance protein (TIR-NBS-LRR class) family
Chr5:18690325-18690354;-	CDS	FALSE	TRUE	FALSE	TRUE			up	AT5G46080		Protein kinase superfamily protein
Chr5:18848914-18849210;+	intron	FALSE	FALSE	TRUE	TRUE		down	down	AT5G46470	RPS6	disease resistance protein (TIR-NBS-LRR class) family
Chr5:19128130-19128130;+	CDS	FALSE	TRUE	FALSE	FALSE				AT5G47090		unknown protein; CONTAINS InterPro DOMAIN/s: Protein of unknown function DUF2052, coiled-coil (InterPro:IPR018613); Has 30201 Blast hits to 17322 proteins in 780 species: Archae - 12; Bacteria - 1396; Metazoa - 17338; Fungi - 3422; Plants - 5037; Viruses - 0; Other Eukaryotes - 2996 (source: NCBI BLink).
Chr5:19345172-19345423;+	CDS	TRUE	TRUE	FALSE	FALSE				AT5G47770	FPS1	farnesyl diphosphate synthase 1
Chr5:19475282-19475386;+	promoter	TRUE	TRUE	FALSE	FALSE				AT5G48060	MCTP2	C2 calcium/lipid-binding plant phosphoribosyltransferase family protein
Chr5:19610758-19610833;+	CDS	FALSE	TRUE	TRUE	FALSE				AT5G48385		FRIGIDA-like protein
Chr5:19739674-19739841;-	promoter	TRUE	TRUE	FALSE	FALSE				AT5G48670	AGL80	AGAMOUS-like 80
Chr5:19882843-19882857;-	CDS	FALSE	TRUE	FALSE	FALSE				AT5G49040		Disease resistance-responsive (dirigent-like protein) family protein
Chr5:19937421-19937468;+	CDS	FALSE	TRUE	TRUE	FALSE				AT5G49160	DDM2	methyltransferase 1
Chr5:20373674-20373689;+	CDS	FALSE	TRUE	FALSE	FALSE				AT5G50110		S-adenosyl-L-methionine-dependent methyltransferases superfamily protein
Chr5:20722642-20722718;+	CDS	FALSE	TRUE	TRUE	FALSE				AT5G50930	AtMHF1	Histone superfamily protein
Chr5:20779611-20779753;+	promoter	FALSE	FALSE	TRUE	FALSE				AT5G51120	ATPABN1	polyadenylate-binding protein 1
Chr5:20809236-20809413;+	CDS	FALSE	TRUE	TRUE	TRUE	up			AT5G51200	EMB3142	Protein of unknown function (DUF3414)
Chr5:20850810-20851085;-	CDS	FALSE	TRUE	TRUE	FALSE				AT5G51300	AtSF1	splicing factor-related
Chr5:21034800-21034930;+	promoter	TRUE	TRUE	FALSE	FALSE				AT5G51780	bHLH	basic helix-loop-helix (bHLH) DNA-binding superfamily protein
Chr5:21353672-21355012;+	CDS	FALSE	TRUE	TRUE	TRUE		up	up	AT5G52640	ATHS83	heat shock protein 90.1
Chr5:21459058-21459190;-	intron	FALSE	FALSE	TRUE	TRUE		down		AT5G52910	ATIM	timeless family protein
Chr5:21495756-21495857;-	intron	FALSE	FALSE	TRUE	FALSE				AT5G53010		calcium-transporting ATPase, putative
Chr5:21556622-21556689;+	CDS	FALSE	TRUE	TRUE	TRUE	down		down	AT5G53150		DNAJ heat shock N-terminal domain-containing protein
Chr5:22059101-22059199;-	CDS	FALSE	TRUE	TRUE	FALSE				AT5G54310	AGD5	ARF-GAP domain 5
Chr5:22230047-22230145;-	CDS	FALSE	TRUE	TRUE	FALSE				AT5G54710		Ankyrin repeat family protein
Chr5:22292000-22292072;+	CDS	FALSE	TRUE	FALSE	FALSE				AT5G54880		DTW domain-containing protein
Chr5:23195468-23195526;-	threeUTR	FALSE	FALSE	TRUE	FALSE				AT5G57250		Pentatricopeptide repeat (PPR) superfamily protein
Chr5:23530196-23530296;+	threeUTR	FALSE	FALSE	TRUE	FALSE				AT5G58140	AtPHOT2	phototropin 2
Chr5:23846235-23846336;+	intron	FALSE	FALSE	TRUE	TRUE	up		up	AT5G59070		UDP-Glycosyltransferase superfamily protein
Chr5:24039752-24039885;+	CDS	FALSE	FALSE	TRUE	FALSE				AT5G59660		Leucine-rich repeat protein kinase family protein
Chr5:24081005-24081232;-	promoter	TRUE	TRUE	FALSE	FALSE				AT5G59770		Protein-tyrosine phosphatase-like, PTPLA
Chr5:24770587-24770738;+	CDS	FALSE	FALSE	TRUE	FALSE				AT5G61610		Oleosin family protein
Chr5:24770079-24770187;+	promoter	TRUE	TRUE	FALSE	TRUE		down		AT5G61610		Oleosin family protein
Chr5:24822667-24822763;+	CDS	FALSE	TRUE	TRUE	FALSE				AT5G61780	AtTudor2	TUDOR-SN protein 2
Chr5:24979629-24979689;-	CDS	FALSE	TRUE	FALSE	FALSE				AT5G62180	AtCXE20	carboxyesterase 20
Chr5:24989125-24989139;-	CDS	FALSE	TRUE	FALSE	TRUE	up	up	up	AT5G62220	ATGT18	glycosyltransferase 18
Chr5:25533042-25533190;+	CDS	FALSE	TRUE	TRUE	FALSE				AT5G63800	BGAL6	Glycosyl hydrolase family 35 protein
Chr5:25532202-25532444;+	CDS	FALSE	TRUE	TRUE	TRUE			up	AT5G63800	BGAL6	Glycosyl hydrolase family 35 protein
Chr5:25632832-25632947;-	CDS	FALSE	TRUE	TRUE	TRUE		up	up	AT5G64050	ATERS	glutamate tRNA synthetase
Chr5:25893116-25893133;+	CDS	FALSE	TRUE	TRUE	TRUE		up		AT5G64750	ABR1	Integrase-type DNA-binding superfamily protein
Chr5:26031975-26032055;-	intron	FALSE	FALSE	TRUE	FALSE				AT5G65160	TPR14	tetratricopeptide repeat (TPR)-containing protein
Chr5:26051975-26052035;-	promoter	TRUE	TRUE	FALSE	FALSE				AT5G65205		NAD(P)-binding Rossmann-fold superfamily protein
Chr5:26124054-26124179;-	intron	FALSE	FALSE	TRUE	FALSE				AT5G65380		MATE efflux family protein
Chr5:26218090-26218184;-	promoter	TRUE	TRUE	FALSE	TRUE		up	up	AT5G65600	LecRK-IX.2	Concanavalin A-like lectin protein kinase family protein
Chr5:26342994-26343072;-	CDS	FALSE	TRUE	FALSE	FALSE				AT5G65830	ATRLP57	receptor like protein 57
Chr5:26462505-26462609;+	promoter	FALSE	FALSE	TRUE	FALSE				AT5G66230		Chalcone-flavanone isomerase family protein
Chr5:26564393-26564590;+	intron	FALSE	FALSE	TRUE	TRUE		down	down	AT5G66560		Phototropic-responsive NPH3 family protein
Chr5:26595789-26595815;+	threeUTR	FALSE	FALSE	TRUE	FALSE				AT5G66630	DAR5	DA1-related protein 5
Chr5:26855594-26855602;-	CDS	FALSE	TRUE	TRUE	FALSE				AT5G67310	CYP81G1	cytochrome P450, family 81, subfamily G, polypeptide 1
