# Supplementary material for: PAMP-triggered genetic reprogramming involves widespread alternative transcription initiation and an immediate transcription factor wave
Source: Plant Cell. 2022 Apr 11;34(7):2615–37. doi: 10.1093/plcell/koac108 (PMC9252474; doi:10.1093/plcell/koac108)
Supplement: koac108_Supplementary_Data [file koac108_supplementary_data.zip › koac108-suppl_data/tpc.22.00124Supplemental Dataset S6 Localisation signals.xlsx]

## Sheet: legend
Supplemental Data. Thieffry et al. (2022). Plant Cell.
Sheet 1: localisation_signals_predictions
All localisation signals and their coordinates in genomic space for 6,895 genes. Predicted with SignalP-5.0 and TargetP-2.0.
Column	Description
chr	chromosome
start	start position
end	end position
width	width (bp)
strand	strand
tx_id	TAIR10 transcript ID
geneID	TAIR10 gene ID (AGI)
prediction	predicted localisation signal type (SP: signal peptide, TP: target peptide, lu: thylakoid lumen, m: mitochondria, c: chloroplast)
symbol	gene symbol
description	gene description
Sheet 2: CAGE_TCs_in_or_downstream_log_sig
CAGE TCs located in or downstream a predicted localisation signal, along wiht differential and DTU expression results in the time course.
Column	Description
TC_id	CAGE TC identifier
chr	chromosome
start	TC start position
end	TC end position
strand	TC strand
txType	TC annotation
geneID	gene identifier (TAIR10 AGI)
symbol	gene symbol
primary	whether CAGE TC is located within the gene primary region (TAIR10 most upstream TSS +/- 100 bp)
in_LS	whether CAGE TC sits within a predicted localisation signal (LS)
upstream_LS	whether CAGE TC sits upstream a predicted LS
downstream_LS	whether CAGE TC sits downstream a predicted LS
DE_timecourse	whether the CAGE TC is differentially expressed in time course
DTU_timecourse	whether the CAGE TC is a a differential TC usage in time course
DE_t10	direction of change for differential expression at 10 vs 0 min
DE_t3010	direction of change for differential expression at 30 vs 10 min
DE_t30	direction of change for differential expression at 30 vs 0 min
DTU_t10	direction of change for differential TC usage at 10 vs 0 min
DTU_t3010	direction of change for differential TC usage at 30 vs 10 min
DTU_t30	direction of change for differential TC usage at 30 vs 0 min

## Sheet: localisation_signals_prediction
Supplemental Data. Thieffry et al. (2022). Plant Cell.
chr	start	end	width	strand	tx_id	geneID	prediction	symbol	description
Chr1	29073916	29073993	78	+	AT1G77370.1	AT1G77370	SP		Glutaredoxin family protein
Chr1	3659322	3659393	72	+	AT1G10950.1	AT1G10950	SP	TMN1, AtTMN1	transmembrane nine 1
Chr1	28078995	28079129	135	+	AT1G74730.1	AT1G74730	cTP		Protein of unknown function (DUF1118)
Chr1	24359456	24359551	96	+	AT1G65510.1	AT1G65510	SP		unknown protein; FUNCTIONS IN: molecular_function unknown; INVOLVED IN: N-terminal protein myristoylation; LOCATED IN: endomembrane system; EXPRESSED IN: 9 plant structures; EXPRESSED DURING: LP.06 six leaves visible, LP.04 four leaves visible, 4 anthesis, petal differentiation and expansion stage, LP.08 eight leaves visible; BEST Arabidopsis thaliana protein match is: unknown protein (TAIR:AT1G6…
Chr1	3035443	3035475	33	+	AT1G09410.1	AT1G09410	mTP		pentatricopeptide (PPR) repeat-containing protein
Chr1	18879534	18879939	406	-	AT1G50940.1	AT1G50940	mTP	ETFALPHA	ETFALPHA
Chr1	5969484	5969780	297	-	AT1G17410.1	AT1G17410	SP		Nucleoside diphosphate kinase family protein
Chr1	5166589	5166654	66	-	AT1G14980.1	AT1G14980	mTP	CPN10	chaperonin 10
Chr1	5168613	5168678	66	+	AT1G15000.1	AT1G15000	SP	scpl50	serine carboxypeptidase-like 50
Chr1	11431165	11431281	117	+	AT1G31850.1	AT1G31850	SP		S-adenosyl-L-methionine-dependent methyltransferases superfamily protein
Chr1	28098912	28098980	69	+	AT1G74790.1	AT1G74790	SP		catalytics
Chr1	29126742	29126813	72	+	AT1G77510.1	AT1G77510	SP	ATPDIL1-2, PDI6, ATPDI6, PDIL1-2	PDI-like 1-2
Chr1	16689455	16689502	48	-	AT1G43980.1	AT1G43980	mTP		Tetratricopeptide repeat (TPR)-like superfamily protein
Chr1	11436414	11436530	117	-	AT1G31860.1	AT1G31860	cTP	AT-IE, HISN2	histidine biosynthesis bifunctional protein (HISIE)
Chr1	3031264	3031350	87	+	AT1G09390.1	AT1G09390	SP		GDSL-like Lipase/Acylhydrolase superfamily protein
Chr1	16709387	16709521	135	-	AT1G44000.1	AT1G44000	cTP		unknown protein; BEST Arabidopsis thaliana protein match is: unknown protein (TAIR:AT4G11911.1); Has 216 Blast hits to 212 proteins in 76 species: Archae - 0; Bacteria - 96; Metazoa - 0; Fungi - 0; Plants - 118; Viruses - 0; Other Eukaryotes - 2 (source: NCBI BLink).
Chr1	4308943	4309017	75	+	AT1G12660.1	AT1G12660	SP		Predicted to encode a PR (pathogenesis-related) protein. Belongs to the plant thionin (PR-13) family with the following members: At1g66100, At5g36910, At1g72260, At2g15010, At1g12663, At1g12660.
Chr1	28201849	28201911	63	-	AT1G75130.1	AT1G75130	SP	CYP721A1	cytochrome P450, family 721, subfamily A, polypeptide 1
Chr1	18866272	18866466	195	+	AT1G50900.1	AT1G50900	cTP	GDC1	Ankyrin repeat family protein
Chr1	3157541	3157609	69	+	AT1G09750.1	AT1G09750	SP		Eukaryotic aspartyl protease family protein
Chr1	24375766	24375846	81	-	AT1G65570.1	AT1G65570	SP		Pectin lyase-like superfamily protein
Chr1	10122837	10122902	66	-	AT1G29020.1	AT1G29020	SP		Calcium-binding EF-hand family protein
Chr1	26705594	26705743	150	+	AT1G70820.1	AT1G70820	cTP		phosphoglucomutase, putative / glucose phosphomutase, putative
Chr1	4296665	4296748	84	-	AT1G12620.1	AT1G12620	mTP		Pentatricopeptide repeat (PPR) superfamily protein
Chr1	8216125	8216229	105	+	AT1G23180.1	AT1G23180	cTP		ARM repeat superfamily protein
Chr1	28086800	28086874	75	+	AT1G74750.1	AT1G74750	mTP		Pentatricopeptide repeat (PPR) superfamily protein
Chr1	3170683	3170819	137	-	AT1G09790.1	AT1G09790	SP	COBL6	COBRA-like protein 6 precursor
Chr1	18405474	18405638	165	-	AT1G49730.1	AT1G49730	SP		Protein kinase superfamily protein
Chr1	29799227	29799346	120	+	AT1G79220.1	AT1G79220	mTP		Mitochondrial transcription termination factor family protein
Chr1	24385996	24386070	75	+	AT1G65590.1	AT1G65590	SP	HEXO3, ATHEX1	beta-hexosaminidase 3
Chr1	3173588	3173755	168	+	AT1G09795.1	AT1G09795	cTP	ATATP-PRT2, HISN1B, ATP-PRT2	ATP phosphoribosyl transferase 2
Chr1	30217332	30217867	536	+	AT1G80380.2	AT1G80380	cTP		P-loop containing nucleoside triphosphate hydrolases superfamily protein
Chr1	20901364	20901423	60	+	AT1G55890.1	AT1G55890	mTP		Tetratricopeptide repeat (TPR)-like superfamily protein
Chr1	18378329	18378487	159	-	AT1G49650.1	AT1G49650	mTP		alpha/beta-Hydrolases superfamily protein
Chr1	3024901	3024960	60	+	AT1G09370.1	AT1G09370	SP		Plant invertase/pectin methylesterase inhibitor superfamily protein
Chr1	28203936	28204019	84	-	AT1G75140.1	AT1G75140	SP		unknown protein; LOCATED IN: endoplasmic reticulum; EXPRESSED IN: 24 plant structures; EXPRESSED DURING: 13 growth stages; BEST Arabidopsis thaliana protein match is: unknown protein (TAIR:AT1G19370.1); Has 51 Blast hits to 49 proteins in 18 species: Archae - 0; Bacteria - 0; Metazoa - 0; Fungi - 0; Plants - 46; Viruses - 0; Other Eukaryotes - 5 (source: NCBI BLink).
Chr1	29073360	29073536	177	-	AT1G77360.1	AT1G77360	mTP		Tetratricopeptide repeat (TPR)-like superfamily protein
Chr1	24365928	24366011	84	-	AT1G65540.1	AT1G65540	mTP		LETM1-like protein
Chr1	4280679	4280753	75	-	AT1G12570.1	AT1G12570	SP		Glucose-methanol-choline (GMC) oxidoreductase family protein
Chr1	5489314	5489451	138	+	AT1G15980.1	AT1G15980	cTP	NDF1, NDH48	NDH-dependent cyclic electron flow 1
Chr1	29117688	29117988	301	+	AT1G77490.1	AT1G77490	cTP	TAPX	thylakoidal ascorbate peroxidase
Chr1	3664445	3664600	156	+	AT1G10960.1	AT1G10960	cTP	ATFD1, FD1	ferredoxin 1
Chr1	20903163	20903237	75	+	AT1G55900.1	AT1G55900	mTP	TIM50, emb1860	Haloacid dehalogenase-like hydrolase (HAD) superfamily protein
Chr1	7384854	7384940	87	+	AT1G21090.1	AT1G21090	SP		Cupredoxin superfamily protein
Chr1	29952388	29952516	129	-	AT1G79600.1	AT1G79600	cTP		Protein kinase superfamily protein
Chr1	29093089	29093148	60	-	AT1G77410.1	AT1G77410	SP	BGAL16	beta-galactosidase 16
Chr1	3092183	3092254	72	-	AT1G09550.1	AT1G09550	SP		Pectinacetylesterase family protein
Chr1	18949153	18949290	138	-	AT1G51150.1	AT1G51150	mTP	DegP6	DegP protease 6
Chr1	3104657	3104746	90	+	AT1G09580.1	AT1G09580	SP		emp24/gp25L/p24 family/GOLD family protein
Chr1	3102734	3102832	99	-	AT1G09575.1	AT1G09575	mTP		Protein of unknown function (DUF607)
Chr1	3093896	3093964	69	+	AT1G09560.1	AT1G09560	SP	GLP5	germin-like protein 5
Chr1	28122156	28122314	159	-	AT1G74850.1	AT1G74850	cTP	PTAC2	plastid transcriptionally active 2
Chr1	3123155	3124119	965	+	AT1G09645.1	AT1G09645	SP		unknown protein; BEST Arabidopsis thaliana protein match is: unknown protein (TAIR:AT1G57765.1); Has 35333 Blast hits to 34131 proteins in 2444 species: Archae - 798; Bacteria - 22429; Metazoa - 974; Fungi - 991; Plants - 531; Viruses - 0; Other Eukaryotes - 9610 (source: NCBI BLink).
Chr1	26765104	26765181	78	-	AT1G70985.1	AT1G70985	SP		hydroxyproline-rich glycoprotein family protein
Chr1	24440939	24441013	75	-	AT1G65720.1	AT1G65720	SP		unknown protein; FUNCTIONS IN: molecular_function unknown; INVOLVED IN: biological_process unknown; LOCATED IN: endomembrane system; EXPRESSED IN: 24 plant structures; EXPRESSED DURING: 15 growth stages; Has 44 Blast hits to 44 proteins in 14 species: Archae - 0; Bacteria - 0; Metazoa - 0; Fungi - 0; Plants - 44; Viruses - 0; Other Eukaryotes - 0 (source: NCBI BLink).
Chr1	26767847	26768050	204	-	AT1G70990.1	AT1G70990	luTP		proline-rich family protein
Chr1	11396440	11396526	87	+	AT1G31800.1	AT1G31800	cTP	CYP97A3, LUT5	cytochrome P450, family 97, subfamily A, polypeptide 3
Chr1	3639908	3640033	126	+	AT1G10910.1	AT1G10910	cTP		Pentatricopeptide repeat (PPR) superfamily protein
Chr1	18930555	18930740	186	-	AT1G51080.1	AT1G51080	cTP		unknown protein; FUNCTIONS IN: molecular_function unknown; INVOLVED IN: biological_process unknown; LOCATED IN: chloroplast; EXPRESSED IN: 15 plant structures; EXPRESSED DURING: 11 growth stages; Has 101 Blast hits to 98 proteins in 44 species: Archae - 0; Bacteria - 0; Metazoa - 38; Fungi - 10; Plants - 27; Viruses - 0; Other Eukaryotes - 26 (source: NCBI BLink).
Chr1	24493699	24493782	84	-	AT1G65845.1	AT1G65845	SP		unknown protein; FUNCTIONS IN: molecular_function unknown; INVOLVED IN: biological_process unknown; LOCATED IN: endomembrane system; Has 9 Blast hits to 9 proteins in 2 species: Archae - 0; Bacteria - 0; Metazoa - 0; Fungi - 0; Plants - 9; Viruses - 0; Other Eukaryotes - 0 (source: NCBI BLink).
Chr1	16577662	16577772	111	+	AT1G43800.1	AT1G43800	cTP		Plant stearoyl-acyl-carrier-protein desaturase family protein
Chr1	27678377	27678448	72	+	AT1G73610.1	AT1G73610	SP		GDSL-like Lipase/Acylhydrolase superfamily protein
Chr1	20357498	20357671	174	-	AT1G54500.1	AT1G54500	cTP		Rubredoxin-like superfamily protein
Chr1	18935380	18935547	168	+	AT1G51110.1	AT1G51110	cTP		Plastid-lipid associated protein PAP / fibrillin family protein
Chr1	18934342	18934458	117	+	AT1G51100.1	AT1G51100	cTP		unknown protein; FUNCTIONS IN: molecular_function unknown; INVOLVED IN: biological_process unknown; LOCATED IN: chloroplast, chloroplast stroma; EXPRESSED IN: 22 plant structures; EXPRESSED DURING: 13 growth stages; Has 26 Blast hits to 26 proteins in 9 species: Archae - 0; Bacteria - 0; Metazoa - 0; Fungi - 0; Plants - 26; Viruses - 0; Other Eukaryotes - 0 (source: NCBI BLink).
Chr1	28130904	28131020	117	-	AT1G74880.1	AT1G74880	cTP	NDH-O	NAD(P)H:plastoquinone dehydrogenase complex subunit O
Chr1	3111789	3111887	99	+	AT1G09610.1	AT1G09610	SP		Protein of unknown function (DUF579)
Chr1	16563811	16563903	93	+	AT1G43780.1	AT1G43780	SP	scpl44	serine carboxypeptidase-like 44
Chr1	24473166	24473246	81	+	AT1G65800.1	AT1G65800	SP	ARK2, RK2	receptor kinase 2
Chr1	11373370	11373414	45	-	AT1G31760.1	AT1G31760	mTP		SWIB/MDM2 domain superfamily protein
Chr1	24468932	24469024	93	+	AT1G65790.1	AT1G65790	SP	ARK1, RK1	receptor kinase 1
Chr1	27645210	27645386	177	-	AT1G73530.1	AT1G73530	cTP		RNA-binding (RRM/RBD/RNP motifs) family protein
Chr1	24518245	24518325	81	-	AT1G65900.1	AT1G65900	SP		unknown protein; FUNCTIONS IN: molecular_function unknown; INVOLVED IN: biological_process unknown; LOCATED IN: endomembrane system; EXPRESSED IN: 21 plant structures; EXPRESSED DURING: 13 growth stages; Has 306 Blast hits to 306 proteins in 119 species: Archae - 19; Bacteria - 238; Metazoa - 0; Fungi - 0; Plants - 34; Viruses - 0; Other Eukaryotes - 15 (source: NCBI BLink).
Chr1	28112473	28112565	93	-	AT1G74820.1	AT1G74820	SP		RmlC-like cupins superfamily protein
Chr1	28169780	28169941	162	-	AT1G75010.1	AT1G75010	cTP	ARC3	GTP binding
Chr1	8082589	8082816	228	-	AT1G22850.1	AT1G22850	mTP		SNARE associated Golgi protein family
Chr1	24413384	24413527	144	-	AT1G65640.1	AT1G65640	mTP	DegP4	DegP protease 4
Chr1	19021427	19021735	309	-	AT1G51310.1	AT1G51310	luTP		transferases;tRNA (5-methylaminomethyl-2-thiouridylate)-methyltransferases
Chr1	11424006	11424107	102	+	AT1G31840.1	AT1G31840	mTP		Tetratricopeptide repeat (TPR)-like superfamily protein
Chr1	24408925	24409068	144	-	AT1G65630.1	AT1G65630	mTP	DegP3	DegP protease 3
Chr1	28174418	28174580	163	+	AT1G75030.1	AT1G75030	SP	ATLP-3, TLP-3	thaumatin-like protein 3
Chr1	27640280	27640351	72	-	AT1G73500.1	AT1G73500	mTP	ATMKK9, MKK9	MAP kinase kinase 9
Chr1	20783303	20783374	72	-	AT1G55610.1	AT1G55610	SP	BRL1	BRI1 like
Chr1	28177754	28178080	327	+	AT1G75040.1	AT1G75040	SP	PR5, PR-5	pathogenesis-related gene 5
Chr1	28180116	28180390	275	+	AT1G75050.1	AT1G75050	SP		Pathogenesis-related thaumatin superfamily protein
Chr1	28159047	28159202	156	-	AT1G74970.1	AT1G74970	cTP	RPS9, TWN3	ribosomal protein S9
Chr1	24427266	24427352	87	+	AT1G65680.1	AT1G65680	SP	ATEXPB2, EXPB2, ATHEXP BETA 1.4	expansin B2
Chr1	27650992	27651066	75	+	AT1G73570.1	AT1G73570	SP		HCP-like superfamily protein
Chr1	27646222	27646571	350	-	AT1G73540.1	AT1G73540	cTP	atnudt21, NUDT21	nudix hydrolase homolog 21
Chr1	27648468	27648536	69	-	AT1G73550.1	AT1G73550	SP		Bifunctional inhibitor/lipid-transfer protein/seed storage 2S albumin superfamily protein
Chr1	3612228	3612323	96	+	AT1G10850.1	AT1G10850	SP		Leucine-rich repeat protein kinase family protein
Chr1	27650394	27650456	63	-	AT1G73560.1	AT1G73560	SP		Bifunctional inhibitor/lipid-transfer protein/seed storage 2S albumin superfamily protein
Chr1	3135841	3135930	90	-	AT1G09680.1	AT1G09680	mTP		Pentatricopeptide repeat (PPR) superfamily protein
Chr1	24503624	24503698	75	+	AT1G65870.1	AT1G65870	SP		Disease resistance-responsive (dirigent-like protein) family protein
Chr1	19002093	19002152	60	-	AT1G51250.1	AT1G51250	SP		Plant self-incompatibility protein S1 family
Chr1	28115131	28115193	63	-	AT1G74830.1	AT1G74830	SP		Protein of unknown function, DUF593
Chr1	3053901	3053969	69	+	AT1G09460.1	AT1G09460	SP		Carbohydrate-binding X8 domain superfamily protein
Chr1	11416270	11416356	87	-	AT1G31817.1	AT1G31817	mTP	NFD3	Ribosomal L18p/L5e family protein
Chr1	3607273	3607449	177	-	AT1G10830.1	AT1G10830	cTP	Z-ISO, Z-ISO1.1	15-cis-zeta-carotene isomerase
Chr1	18375082	18375336	255	-	AT1G49630.1	AT1G49630	cTP	ATPREP2, PREP2	presequence protease 2
Chr1	4979028	4979099	72	+	AT1G14550.1	AT1G14550	SP		Peroxidase superfamily protein
Chr1	4975544	4975600	57	-	AT1G14540.1	AT1G14540	SP		Peroxidase superfamily protein
Chr1	26591320	26591379	60	-	AT1G70530.1	AT1G70530	SP	CRK3	cysteine-rich RLK (RECEPTOR-like protein kinase) 3
Chr1	26587248	26587334	87	-	AT1G70520.1	AT1G70520	SP	CRK2	cysteine-rich RLK (RECEPTOR-like protein kinase) 2
Chr1	5561950	5562018	69	-	AT1G16260.1	AT1G16260	SP		Wall-associated kinase family protein
Chr1	26593973	26594050	78	+	AT1G70540.1	AT1G70540	SP	EDA24	Plant invertase/pectin methylesterase inhibitor superfamily protein
Chr1	28549181	28549348	168	-	AT1G76080.1	AT1G76080	cTP	ATCDSP32, CDSP32	chloroplastic drought-induced stress protein of 32 kD
Chr1	4529925	4530002	78	-	AT1G13250.1	AT1G13250	SP	GATL3	galacturonosyltransferase-like 3
Chr1	7492011	7492088	78	+	AT1G21395.1	AT1G21395	SP		unknown protein; BEST Arabidopsis thaliana protein match is: unknown protein (TAIR:AT2G26865.1); Has 35333 Blast hits to 34131 proteins in 2444 species: Archae - 798; Bacteria - 22429; Metazoa - 974; Fungi - 991; Plants - 531; Viruses - 0; Other Eukaryotes - 9610 (source: NCBI BLink).
Chr1	26568664	26568729	66	-	AT1G70500.1	AT1G70500	SP		Pectin lyase-like superfamily protein
Chr1	28543751	28543840	90	-	AT1G76060.1	AT1G76060	mTP	EMB1793	LYR family of Fe/S cluster biogenesis protein
Chr1	28551573	28551671	99	-	AT1G76090.1	AT1G76090	SP	SMT3	sterol methyltransferase 3
Chr1	18438787	18438876	90	-	AT1G49800.1	AT1G49800	SP		unknown protein; FUNCTIONS IN: molecular_function unknown; INVOLVED IN: biological_process unknown; LOCATED IN: endomembrane system; EXPRESSED IN: sepal, male gametophyte, stamen; EXPRESSED DURING: 4 anthesis; Has 12 Blast hits to 12 proteins in 5 species: Archae - 0; Bacteria - 0; Metazoa - 0; Fungi - 0; Plants - 12; Viruses - 0; Other Eukaryotes - 0 (source: NCBI BLink).
Chr1	4520679	4520741	63	+	AT1G13230.1	AT1G13230	SP		Leucine-rich repeat (LRR) family protein
Chr1	28554517	28554732	216	-	AT1G76100.1	AT1G76100	luTP	PETE1	plastocyanin 1
Chr1	27526505	27526573	69	-	AT1G73200.1	AT1G73200	SP		Putative integral membrane protein conserved region (DUF2404)
Chr1	6038247	6038574	328	-	AT1G17560.1	AT1G17560	mTP	HLL	Ribosomal protein L14p/L23e family protein
Chr1	27100345	27100443	99	+	AT1G71990.1	AT1G71990	SP	FUT13, ATFUT13, FUCTC, FT4-M, ATFT4	fucosyltransferase 13
Chr1	23238438	23238512	75	-	AT1G62760.1	AT1G62760	SP		Plant invertase/pectin methylesterase inhibitor superfamily protein
Chr1	5898586	5898717	132	-	AT1G17240.1	AT1G17240	SP	AtRLP2, RLP2	receptor like protein 2
Chr1	17683448	17683516	69	-	AT1G47960.1	AT1G47960	SP	C/VIF1, ATC/VIF1	cell wall / vacuolar inhibitor of fructosidase 1
Chr1	5891375	5891443	69	+	AT1G17230.1	AT1G17230	SP		Leucine-rich receptor-like protein kinase family protein
Chr1	27098250	27098309	60	+	AT1G71980.1	AT1G71980	SP		Protease-associated (PA) RING/U-box zinc finger family protein
Chr1	5014352	5014486	135	-	AT1G14610.1	AT1G14610	mTP	TWN2, VALRS	valyl-tRNA synthetase / valine--tRNA ligase (VALRS)
Chr1	17693729	17693818	90	-	AT1G47980.1	AT1G47980	SP		unknown protein; FUNCTIONS IN: molecular_function unknown; INVOLVED IN: biological_process unknown; LOCATED IN: endomembrane system; EXPRESSED IN: 6 plant structures; EXPRESSED DURING: 4 anthesis, F mature embryo stage, petal differentiation and expansion stage, E expanded cotyledon stage; BEST Arabidopsis thaliana protein match is: unknown protein (TAIR:AT3G62730.1); Has 169 Blast hits to 169 pr…
Chr1	25979999	25980043	45	+	AT1G69100.1	AT1G69100	SP		Eukaryotic aspartyl protease family protein
Chr1	20804076	20804129	54	-	AT1G55675.1	AT1G55675	SP		unknown protein; FUNCTIONS IN: molecular_function unknown; INVOLVED IN: biological_process unknown; LOCATED IN: endomembrane system; Has 35333 Blast hits to 34131 proteins in 2444 species: Archae - 798; Bacteria - 22429; Metazoa - 974; Fungi - 991; Plants - 531; Viruses - 0; Other Eukaryotes - 9610 (source: NCBI BLink).
Chr1	28571187	28571360	174	+	AT1G76140.1	AT1G76140	mTP		Prolyl oligopeptidase family protein
Chr1	23246768	23246836	69	-	AT1G62770.1	AT1G62770	SP		Plant invertase/pectin methylesterase inhibitor superfamily protein
Chr1	28580952	28581020	69	-	AT1G76160.1	AT1G76160	SP	sks5	SKU5 similar 5
Chr1	20803177	20803356	180	-	AT1G55670.1	AT1G55670	cTP	PSAG	photosystem I subunit G
Chr1	18327026	18327506	481	+	AT1G49510.1	AT1G49510	cTP	emb1273	embryo defective 1273
Chr1	5885383	5885562	180	+	AT1G17220.1	AT1G17220	cTP	FUG1	Translation initiation factor 2, small GTP-binding protein
Chr1	2268208	2268306	99	-	AT1G07380.1	AT1G07380	SP		Neutral/alkaline non-lysosomal ceramidase
Chr1	4474726	4474812	87	+	AT1G13130.1	AT1G13130	SP		Cellulase (glycosyl hydrolase family 5) protein
Chr1	18320047	18320106	60	-	AT1G49490.1	AT1G49490	SP		Leucine-rich repeat (LRR) family protein
Chr1	17716690	17716764	75	-	AT1G48020.1	AT1G48020	SP	PMEI1, ATPMEI1	pectin methylesterase inhibitor 1
Chr1	27109704	27110327	624	-	AT1G72020.1	AT1G72020	mTP		unknown protein; Has 52 Blast hits to 52 proteins in 18 species: Archae - 0; Bacteria - 0; Metazoa - 0; Fungi - 0; Plants - 52; Viruses - 0; Other Eukaryotes - 0 (source: NCBI BLink).
Chr1	5580951	5581106	156	+	AT1G16320.1	AT1G16320	cTP		Uncharacterized conserved protein (DUF2358)
Chr1	2338362	2338481	120	-	AT1G07590.1	AT1G07590	mTP		Tetratricopeptide repeat (TPR)-like superfamily protein
Chr1	28511198	28511272	75	+	AT1G75940.1	AT1G75940	SP	ATA27, BGLU20	Glycosyl hydrolase superfamily protein
Chr1	27514610	27514783	174	-	AT1G73170.1	AT1G73170	cTP		P-loop containing nucleoside triphosphate hydrolases superfamily protein
Chr1	2326444	2326512	69	-	AT1G07550.1	AT1G07550	SP		Leucine-rich repeat protein kinase family protein
Chr1	29262912	29263001	90	-	AT1G77810.1	AT1G77810	SP		Galactosyltransferase family protein
Chr1	17618671	17618859	189	-	AT1G47840.1	AT1G47840	cTP	HXK3	hexokinase 3
Chr1	2327320	2327391	72	+	AT1G07560.1	AT1G07560	SP		Leucine-rich repeat protein kinase family protein
Chr1	5574433	5575049	617	+	AT1G16300.1	AT1G16300	cTP	GAPCP-2	glyceraldehyde-3-phosphate dehydrogenase of plastid 2
Chr1	28533486	28533542	57	-	AT1G76020.1	AT1G76020	SP		Thioredoxin superfamily protein
Chr1	6787914	6787967	54	-	AT1G19630.1	AT1G19630	SP	CYP722A1	cytochrome P450, family 722, subfamily A, polypeptide 1
Chr1	5842677	5842745	69	-	AT1G17090.1	AT1G17090	SP		unknown protein; INVOLVED IN: biological_process unknown; LOCATED IN: endomembrane system; EXPRESSED IN: 17 plant structures; EXPRESSED DURING: 7 growth stages; Has 5 Blast hits to 5 proteins in 2 species: Archae - 0; Bacteria - 0; Metazoa - 0; Fungi - 0; Plants - 5; Viruses - 0; Other Eukaryotes - 0 (source: NCBI BLink).
Chr1	4933319	4933405	87	-	AT1G14420.1	AT1G14420	SP	AT59	Pectate lyase family protein
Chr1	18238168	18238325	158	-	AT1G49310.1	AT1G49310	SP		unknown protein; FUNCTIONS IN: molecular_function unknown; INVOLVED IN: biological_process unknown; LOCATED IN: endomembrane system; EXPRESSED IN: 9 plant structures; EXPRESSED DURING: LP.04 four leaves visible, petal differentiation and expansion stage; Has 11 Blast hits to 11 proteins in 6 species: Archae - 0; Bacteria - 0; Metazoa - 0; Fungi - 0; Plants - 11; Viruses - 0; Other Eukaryotes - 0 …
Chr1	5844766	5844855	90	+	AT1G17100.1	AT1G17100	SP		SOUL heme-binding family protein
Chr1	4930652	4930810	159	-	AT1G14410.1	AT1G14410	cTP	ATWHY1, PTAC1, WHY1	ssDNA-binding transcriptional regulator
Chr1	18246441	18247046	606	+	AT1G49320.1	AT1G49320	SP	ATUSPL1, USPL1	unknown seed protein like 1
Chr1	26514815	26514998	184	-	AT1G70370.1	AT1G70370	SP	PG2	polygalacturonase 2
Chr1	27508884	27508949	66	-	AT1G73165.1	AT1G73165	SP	CLE1	CLAVATA3/ESR-RELATED 1
Chr1	28505591	28505638	48	+	AT1G75920.1	AT1G75920	SP		GDSL-like Lipase/Acylhydrolase superfamily protein
Chr1	28508109	28508168	60	+	AT1G75930.1	AT1G75930	SP	EXL6	extracellular lipase 6
Chr1	6802031	6802240	210	-	AT1G19660.1	AT1G19660	mTP		Wound-responsive family protein
Chr1	26508185	26508262	78	-	AT1G70350.1	AT1G70350	mTP		unknown protein; Has 98 Blast hits to 98 proteins in 11 species: Archae - 0; Bacteria - 0; Metazoa - 0; Fungi - 0; Plants - 98; Viruses - 0; Other Eukaryotes - 0 (source: NCBI BLink).
Chr1	7949581	7949655	75	+	AT1G22500.1	AT1G22500	SP		RING/U-box superfamily protein
Chr1	27127250	27127330	81	+	AT1G72100.1	AT1G72100	SP		late embryogenesis abundant domain-containing protein / LEA domain-containing protein
Chr1	29249478	29249528	51	-	AT1G77780.1	AT1G77780	SP		Glycosyl hydrolase superfamily protein
Chr1	5865707	5865778	72	+	AT1G17150.1	AT1G17150	SP		Pectin lyase-like superfamily protein
Chr1	26019882	26020058	177	-	AT1G69210.1	AT1G69210	mTP		Uncharacterised protein family UPF0090
Chr1	26016018	26016409	392	+	AT1G69200.1	AT1G69200	cTP	FLN2	fructokinase-like 2
Chr1	18551186	18551254	69	+	AT1G50060.1	AT1G50060	SP		CAP (Cysteine-rich secretory proteins, Antigen 5, and Pathogenesis-related 1 protein) superfamily protein
Chr1	5867678	5867827	150	+	AT1G17160.1	AT1G17160	cTP		pfkB-like carbohydrate kinase family protein
Chr1	4547624	4547827	204	+	AT1G13280.1	AT1G13280	cTP	AOC4	allene oxide cyclase 4
Chr1	6814920	6815030	111	+	AT1G19710.1	AT1G19710	SP		UDP-Glycosyltransferase superfamily protein
Chr1	27118494	27118678	185	+	AT1G72060.1	AT1G72060	SP		serine-type endopeptidase inhibitors
Chr1	23614461	23614583	123	+	AT1G63680.1	AT1G63680	cTP	ATMURE, PDE316, MURE	acid-amino acid ligases;ligases;ATP binding;ATP binding;ligases
Chr1	23618490	23618570	81	+	AT1G63690.2	AT1G63690	SP	ATSPPL2, SPPL2	SIGNAL PEPTIDE PEPTIDASE-LIKE 2
Chr1	4934359	4934442	84	+	AT1G14430.1	AT1G14430	SP		glyoxal oxidase-related protein
Chr1	29251652	29251976	325	-	AT1G77790.1	AT1G77790	SP		Glycosyl hydrolase superfamily protein
Chr1	18546165	18546233	69	+	AT1G50050.1	AT1G50050	SP		CAP (Cysteine-rich secretory proteins, Antigen 5, and Pathogenesis-related 1 protein) superfamily protein
Chr1	2305689	2306032	344	+	AT1G07510.1	AT1G07510	mTP	ftsh10	FTSH protease 10
Chr1	18276794	18276904	111	+	AT1G49380.1	AT1G49380	cTP		cytochrome c biogenesis protein family
Chr1	6809452	6809562	111	-	AT1G19690.1	AT1G19690	cTP		NAD(P)-binding Rossmann-fold superfamily protein
Chr1	23250977	23251066	90	-	AT1G62780.1	AT1G62780	cTP		unknown protein; FUNCTIONS IN: molecular_function unknown; INVOLVED IN: biological_process unknown; LOCATED IN: chloroplast, chloroplast stroma; EXPRESSED IN: 22 plant structures; EXPRESSED DURING: 14 growth stages; Has 94 Blast hits to 94 proteins in 35 species: Archae - 6; Bacteria - 10; Metazoa - 21; Fungi - 2; Plants - 48; Viruses - 0; Other Eukaryotes - 7 (source: NCBI BLink).
Chr1	5016442	5016501	60	-	AT1G14620.1	AT1G14620	mTP	DECOY	decoy
Chr1	5104538	5104633	96	-	AT1G14810.1	AT1G14810	cTP		semialdehyde dehydrogenase family protein
Chr1	5516259	5516339	81	+	AT1G16090.1	AT1G16090	SP	WAKL7	wall associated kinase-like 7
Chr1	25875342	25875473	132	-	AT1G68830.1	AT1G68830	cTP	STN7	STT7 homolog STN7
Chr1	7424653	7424718	66	+	AT1G21210.1	AT1G21210	SP	WAK4	wall associated kinase 4
Chr1	16838130	16838201	72	-	AT1G44350.1	AT1G44350	SP	ILL6	IAA-leucine resistant (ILR)-like gene 6
Chr1	7434303	7434371	69	+	AT1G21240.1	AT1G21240	SP	WAK3	wall associated kinase 3
Chr1	27569586	27569651	66	-	AT1G73330.1	AT1G73330	SP	ATDR4, DR4	drought-repressed 4
Chr1	7429980	7430048	69	+	AT1G21230.1	AT1G21230	SP	WAK5	wall associated kinase 5
Chr1	26666427	26666495	69	+	AT1G70720.1	AT1G70720	SP		Plant invertase/pectin methylesterase inhibitor superfamily protein
Chr1	4365040	4365189	150	-	AT1G12800.1	AT1G12800	cTP		Nucleic acid-binding, OB-fold-like protein
Chr1	16850911	16851152	242	-	AT1G44446.1	AT1G44446	cTP	CH1, ATCAO, CAO	Pheophorbide a oxygenase family protein with Rieske [2Fe-2S] domain
Chr1	5514394	5514522	129	+	AT1G16080.1	AT1G16080	cTP		unknown protein; LOCATED IN: apoplast, chloroplast stroma, chloroplast, chloroplast envelope; EXPRESSED IN: 23 plant structures; EXPRESSED DURING: 14 growth stages; Has 81 Blast hits to 81 proteins in 28 species: Archae - 0; Bacteria - 2; Metazoa - 0; Fungi - 0; Plants - 62; Viruses - 0; Other Eukaryotes - 17 (source: NCBI BLink).
Chr1	29800824	29801360	537	+	AT1G79230.1	AT1G79230	cTP	ST1, ATMST1, MST1, ATRDH1, STR1	mercaptopyruvate sulfurtransferase 1
Chr1	27026231	27026287	57	-	AT1G71850.1	AT1G71850	mTP		Ubiquitin carboxyl-terminal hydrolase family protein
Chr1	2979395	2979466	72	-	AT1G09220.1	AT1G09220	mTP		Pentatricopeptide repeat (PPR) superfamily protein
Chr1	16871768	16871923	156	+	AT1G44575.1	AT1G44575	cTP	NPQ4, PSBS	Chlorophyll A-B binding family protein
Chr1	16866511	16866573	63	-	AT1G44542.1	AT1G44542	SP		Cyclase family protein
Chr1	2976590	2976655	66	-	AT1G09210.1	AT1G09210	SP	CRT1b, AtCRT1b	calreticulin 1b
Chr1	5068401	5068466	66	-	AT1G14720.1	AT1G14720	SP	XTR2, EXGT-A2, ATXTH28, XTH28	xyloglucan endotransglucosylase/hydrolase 28
Chr1	4393809	4394283	475	-	AT1G12900.1	AT1G12900	cTP	GAPA-2	glyceraldehyde 3-phosphate dehydrogenase A subunit 2
Chr1	4379305	4379382	78	-	AT1G12845.1	AT1G12845	SP		unknown protein; FUNCTIONS IN: molecular_function unknown; INVOLVED IN: biological_process unknown; LOCATED IN: endomembrane system; EXPRESSED IN: 22 plant structures; EXPRESSED DURING: 13 growth stages; Has 8 Blast hits to 8 proteins in 4 species: Archae - 0; Bacteria - 0; Metazoa - 0; Fungi - 0; Plants - 8; Viruses - 0; Other Eukaryotes - 0 (source: NCBI BLink).
Chr1	2987308	2987367	60	-	AT1G09245.1	AT1G09245	SP		Plant self-incompatibility protein S1 family
Chr1	25810799	25811128	330	-	AT1G68730.1	AT1G68730	cTP		Zim17-type zinc finger protein
Chr1	3003981	3004381	401	+	AT1G09300.1	AT1G09300	mTP		Metallopeptidase M24 family protein
Chr1	27598106	27598267	162	+	AT1G73400.1	AT1G73400	mTP		Pentatricopeptide repeat (PPR) superfamily protein
Chr1	4326111	4326227	117	-	AT1G12700.1	AT1G12700	mTP		ATP binding;nucleic acid binding;helicases
Chr1	16789256	16789318	63	-	AT1G44130.1	AT1G44130	SP		Eukaryotic aspartyl protease family protein
Chr1	7407471	7407578	108	-	AT1G21150.1	AT1G21150	mTP		Mitochondrial transcription termination factor family protein
Chr1	24354792	24354884	93	+	AT1G65490.1	AT1G65490	SP		unknown protein; FUNCTIONS IN: molecular_function unknown; INVOLVED IN: biological_process unknown; LOCATED IN: endomembrane system; EXPRESSED IN: 22 plant structures; EXPRESSED DURING: 13 growth stages; BEST Arabidopsis thaliana protein match is: unknown protein (TAIR:AT1G65486.1); Has 23 Blast hits to 23 proteins in 2 species: Archae - 0; Bacteria - 0; Metazoa - 0; Fungi - 0; Plants - 23; Virus…
Chr1	24357887	24357979	93	+	AT1G65500.1	AT1G65500	SP		unknown protein; FUNCTIONS IN: molecular_function unknown; INVOLVED IN: biological_process unknown; LOCATED IN: endomembrane system; EXPRESSED IN: 14 plant structures; EXPRESSED DURING: 9 growth stages; BEST Arabidopsis thaliana protein match is: unknown protein (TAIR:AT1G65486.1); Has 23 Blast hits to 23 proteins in 2 species: Archae - 0; Bacteria - 0; Metazoa - 0; Fungi - 0; Plants - 23; Viruse…
Chr1	26687267	26687685	419	+	AT1G70760.1	AT1G70760	luTP	CRR23	inorganic carbon transport protein-related
Chr1	4351888	4352001	114	+	AT1G12770.1	AT1G12770	mTP	ISE1, EMB1586	P-loop containing nucleoside triphosphate hydrolases superfamily protein
Chr1	16810345	16810413	69	-	AT1G44180.1	AT1G44180	SP		Peptidase M20/M25/M40 family protein
Chr1	25833252	25833335	84	-	AT1G68780.1	AT1G68780	SP		RNI-like superfamily protein
Chr1	25830313	25830390	78	-	AT1G68765.1	AT1G68765	SP	IDA	Putative membrane lipoprotein
Chr1	13853509	13853583	75	-	AT1G36640.1	AT1G36640	SP		unknown protein; FUNCTIONS IN: molecular_function unknown; INVOLVED IN: biological_process unknown; LOCATED IN: endomembrane system; EXPRESSED IN: sperm cell, root; BEST Arabidopsis thaliana protein match is: unknown protein (TAIR:AT1G36622.1); Has 14 Blast hits to 14 proteins in 2 species: Archae - 0; Bacteria - 0; Metazoa - 0; Fungi - 0; Plants - 14; Viruses - 0; Other Eukaryotes - 0 (source: N…
Chr1	20793173	20793250	78	-	AT1G55630.1	AT1G55630	mTP		Pentatricopeptide repeat (PPR) superfamily protein
Chr1	25885118	25885177	60	-	AT1G68850.1	AT1G68850	SP		Peroxidase superfamily protein
Chr1	27555236	27555322	87	-	AT1G73280.1	AT1G73280	SP	scpl3	serine carboxypeptidase-like 3
Chr1	16926351	16926422	72	+	AT1G44820.1	AT1G44820	SP		Peptidase M20/M25/M40 family protein
Chr1	7444997	7445065	69	+	AT1G21270.1	AT1G21270	SP	WAK2	wall-associated kinase 2
Chr1	5525634	5525714	81	+	AT1G16130.1	AT1G16130	SP	WAKL2	wall associated kinase-like 2
Chr1	5532415	5532492	78	+	AT1G16150.1	AT1G16150	SP	WAKL4	wall associated kinase-like 4
Chr1	25933023	25933067	45	+	AT1G68980.1	AT1G68980	mTP		Tetratricopeptide repeat (TPR)-like superfamily protein
Chr1	20895663	20895710	48	+	AT1G55870.1	AT1G55870	mTP	ATPARN, AHG2	Polynucleotidyl transferase, ribonuclease H-like superfamily protein
Chr1	7439512	7439583	72	+	AT1G21250.1	AT1G21250	SP	WAK1, PRO25	cell wall-associated kinase
Chr1	25929943	25930020	78	+	AT1G68960.1	AT1G68960	mTP		Protein of unknown function (DUF295)
Chr1	27558687	27558770	84	-	AT1G73290.1	AT1G73290	SP	scpl5	serine carboxypeptidase-like 5
Chr1	27552431	27552517	87	-	AT1G73270.1	AT1G73270	SP	scpl6	serine carboxypeptidase-like 6
Chr1	4467272	4467337	66	+	AT1G13110.1	AT1G13110	SP	CYP71B7	cytochrome P450, family 71 subfamily B, polypeptide 7
Chr1	4463983	4464054	72	+	AT1G13100.1	AT1G13100	SP	CYP71B29	cytochrome P450, family 71, subfamily B, polypeptide 29
Chr1	4461846	4461914	69	+	AT1G13090.1	AT1G13090	SP	CYP71B28	cytochrome P450, family 71, subfamily B, polypeptide 28
Chr1	5037669	5037740	72	+	AT1G14670.1	AT1G14670	SP		Endomembrane protein 70 protein family
Chr1	25947108	25947197	90	-	AT1G69020.1	AT1G69020	mTP		Prolyl oligopeptidase family protein
Chr1	27081472	27081573	102	-	AT1G71950.1	AT1G71950	SP		Proteinase inhibitor, propeptide
Chr1	5920895	5920969	75	+	AT1G17285.1	AT1G17285	SP		unknown protein; FUNCTIONS IN: molecular_function unknown; INVOLVED IN: biological_process unknown; LOCATED IN: endomembrane system; BEST Arabidopsis thaliana protein match is: unknown protein (TAIR:AT1G17300.1); Has 35333 Blast hits to 34131 proteins in 2444 species: Archae - 798; Bacteria - 22429; Metazoa - 974; Fungi - 991; Plants - 531; Viruses - 0; Other Eukaryotes - 9610 (source: NCBI BLink…
Chr1	17719034	17719141	108	-	AT1G48030.1	AT1G48030	mTP	mtLPD1	mitochondrial lipoamide dehydrogenase 1
Chr1	29190779	29190901	123	-	AT1G77670.1	AT1G77670	cTP		Pyridoxal phosphate (PLP)-dependent transferases superfamily protein
Chr1	4459212	4459265	54	+	AT1G13080.1	AT1G13080	SP	CYP71B2	cytochrome P450, family 71, subfamily B, polypeptide 2
Chr1	5922771	5922911	141	+	AT1G17290.1	AT1G17290	mTP	AlaAT1	alanine aminotransferas
Chr1	7454908	7454988	81	-	AT1G21310.1	AT1G21310	SP	ATEXT3, RSH, EXT3	extensin 3
Chr1	27547974	27548057	84	-	AT1G73260.1	AT1G73260	SP	ATKTI1, KTI1	kunitz trypsin inhibitor 1
Chr1	26622086	26622265	180	+	AT1G70610.1	AT1G70610	cTP	ATTAP1, TAP1	transporter associated with antigen processing protein 1
Chr1	27561962	27562048	87	-	AT1G73300.1	AT1G73300	SP	scpl2	serine carboxypeptidase-like 2
Chr1	26638158	26638232	75	+	AT1G70650.1	AT1G70650	mTP		Ran BP2/NZF zinc finger-like superfamily protein
Chr1	16898353	16898427	75	-	AT1G44760.1	AT1G44760	mTP		Adenine nucleotide alpha hydrolases-like superfamily protein
Chr1	27568118	27568186	69	-	AT1G73325.1	AT1G73325	SP		Kunitz family trypsin and protease inhibitor protein
Chr1	26662891	26662962	72	-	AT1G70710.1	AT1G70710	SP	ATGH9B1, CEL1, GH9B1	glycosyl hydrolase 9B1
Chr1	18407728	18407805	78	+	AT1G49740.1	AT1G49740	SP		PLC-like phosphodiesterases superfamily protein
Chr1	18347077	18347157	81	+	AT1G49570.1	AT1G49570	SP		Peroxidase superfamily protein
Chr1	25892113	25892181	69	+	AT1G68875.1	AT1G68875	SP		unknown protein; FUNCTIONS IN: molecular_function unknown; INVOLVED IN: biological_process unknown; LOCATED IN: endomembrane system; EXPRESSED IN: petal, leaf whorl, sepal, flower, stamen; EXPRESSED DURING: 4 anthesis, petal differentiation and expansion stage; Has 4 Blast hits to 4 proteins in 2 species: Archae - 0; Bacteria - 0; Metazoa - 0; Fungi - 0; Plants - 4; Viruses - 0; Other Eukaryotes …
Chr1	26652099	26652173	75	+	AT1G70690.1	AT1G70690	SP	HWI1, PDLP5	Receptor-like protein kinase-related family protein
Chr1	5522639	5522713	75	+	AT1G16120.1	AT1G16120	SP	WAKL1	wall associated kinase-like 1
Chr1	23236079	23236321	243	-	AT1G62750.1	AT1G62750	cTP	ATSCO1, ATSCO1/CPEF-G, SCO1	Translation elongation factor EFG/EF2 protein
Chr1	27565091	27565177	87	-	AT1G73310.1	AT1G73310	SP	scpl4	serine carboxypeptidase-like 4
Chr1	29173726	29173797	72	+	AT1G77630.1	AT1G77630	SP		Peptidoglycan-binding LysM domain-containing protein
Chr1	5518381	5518464	84	+	AT1G16110.1	AT1G16110	SP	WAKL6	wall associated kinase-like 6
Chr1	5058680	5058775	96	+	AT1G14700.1	AT1G14700	SP	PAP3, ATPAP3	purple acid phosphatase 3
Chr1	18332529	18332594	66	+	AT1G49530.1	AT1G49530	mTP	GGPS6	geranylgeranyl pyrophosphate synthase 6
Chr1	18412708	18412779	72	-	AT1G49750.1	AT1G49750	SP		Leucine-rich repeat (LRR) family protein
Chr1	15936297	15936356	60	+	AT1G42480.1	AT1G42480	SP		unknown protein; FUNCTIONS IN: molecular_function unknown; INVOLVED IN: biological_process unknown; LOCATED IN: endomembrane system; EXPRESSED IN: 24 plant structures; EXPRESSED DURING: 13 growth stages; CONTAINS InterPro DOMAIN/s: Protein of unknown function DUF3456 (InterPro:IPR021852); Has 177 Blast hits to 177 proteins in 59 species: Archae - 0; Bacteria - 0; Metazoa - 140; Fungi - 0; Plants …
Chr1	21094840	21095082	243	+	AT1G56350.1	AT1G56350	mTP		Peptide chain release factor 2
Chr1	21100783	21100842	60	-	AT1G56360.1	AT1G56360	SP	PAP6, ATPAP6	purple acid phosphatase 6
Chr1	3830850	3830945	96	-	AT1G11370.1	AT1G11370	SP		Pectin lyase-like superfamily protein
Chr1	23579896	23579973	78	+	AT1G63590.1	AT1G63590	SP		Receptor-like protein kinase-related family protein
Chr1	23581716	23581793	78	+	AT1G63600.1	AT1G63600	SP		Receptor-like protein kinase-related family protein
Chr1	12566244	12566615	372	-	AT1G34400.1	AT1G34400	mTP		unknown protein; Has 5 Blast hits to 5 proteins in 1 species: Archae - 0; Bacteria - 0; Metazoa - 0; Fungi - 0; Plants - 5; Viruses - 0; Other Eukaryotes - 0 (source: NCBI BLink).
Chr1	23569786	23569866	81	+	AT1G63550.1	AT1G63550	SP		Receptor-like protein kinase-related family protein
Chr1	23575450	23575521	72	+	AT1G63570.1	AT1G63570	SP		Receptor-like protein kinase-related family protein
Chr1	23577333	23577395	63	+	AT1G63580.1	AT1G63580	SP		Receptor-like protein kinase-related family protein
Chr1	12542986	12543072	87	+	AT1G34360.1	AT1G34360	mTP		translation initiation factor 3 (IF-3) family protein
Chr1	25300119	25300184	66	-	AT1G67510.1	AT1G67510	SP		Leucine-rich repeat protein kinase family protein
Chr1	10386709	10386906	198	-	AT1G29700.1	AT1G29700	cTP		Metallo-hydrolase/oxidoreductase superfamily protein
Chr1	10387673	10387753	81	+	AT1G29710.1	AT1G29710	mTP		Tetratricopeptide repeat (TPR)-like superfamily protein
Chr1	1231852	1231932	81	+	AT1G04520.1	AT1G04520	SP	PDLP2	plasmodesmata-located protein 2
Chr1	10375843	10375914	72	+	AT1G29670.1	AT1G29670	SP		GDSL-like Lipase/Acylhydrolase superfamily protein
Chr1	10371955	10372032	78	+	AT1G29660.1	AT1G29660	SP		GDSL-like Lipase/Acylhydrolase superfamily protein
Chr1	21094365	21094454	90	-	AT1G56345.1	AT1G56345	mTP		Pseudouridine synthase family protein
Chr1	19792798	19793127	330	+	AT1G53120.1	AT1G53120	mTP		RNA-binding S4 domain-containing protein
Chr1	2249190	2249360	171	+	AT1G07320.1	AT1G07320	cTP	RPL4	ribosomal protein L4
Chr1	22025353	22025421	69	-	AT1G59835.1	AT1G59835	SP		unknown protein; BEST Arabidopsis thaliana protein match is: unknown protein (TAIR:AT3G50610.1); Has 55 Blast hits to 24 proteins in 6 species: Archae - 0; Bacteria - 0; Metazoa - 0; Fungi - 0; Plants - 55; Viruses - 0; Other Eukaryotes - 0 (source: NCBI BLink).
Chr1	22386857	22386931	75	-	AT1G60800.1	AT1G60800	SP	NIK3	NSP-interacting kinase 3
Chr1	25305792	25305857	66	-	AT1G67520.1	AT1G67520	SP		lectin protein kinase family protein
Chr1	22026569	22026667	99	+	AT1G59840.1	AT1G59840	mTP	CCB4	cofactor assembly of complex C
Chr1	19795349	19795453	105	-	AT1G53130.1	AT1G53130	SP	GRI	Stigma-specific Stig1 family protein
Chr1	22042308	22042544	237	+	AT1G59885.1	AT1G59885	luTP		unknown protein; Has 0 Blast hits to 0 proteins in 0 species (source: NCBI BLink).
Chr1	20070847	20070918	72	-	AT1G53760.1	AT1G53760	mTP		unknown protein; FUNCTIONS IN: molecular_function unknown; INVOLVED IN: biological_process unknown; LOCATED IN: mitochondrion, plasma membrane, plastid, membrane; EXPRESSED IN: 25 plant structures; EXPRESSED DURING: 13 growth stages; CONTAINS InterPro DOMAIN/s: Protein of unknown function DUF2343 (InterPro:IPR018786); Has 171 Blast hits to 171 proteins in 90 species: Archae - 0; Bacteria - 0; Met…
Chr1	12584587	12584697	111	+	AT1G34420.1	AT1G34420	SP		leucine-rich repeat transmembrane protein kinase family protein
Chr1	852681	852752	72	+	AT1G03440.1	AT1G03440	SP		Leucine-rich repeat (LRR) family protein
Chr1	3836848	3837305	458	-	AT1G11390.1	AT1G11390	mTP		Protein kinase superfamily protein
Chr1	21092565	21092630	66	-	AT1G56340.1	AT1G56340	SP	CRT1, CRT1a, AtCRT1a	calreticulin 1a
Chr1	3841286	3841348	63	+	AT1G11410.1	AT1G11410	SP		S-locus lectin protein kinase family protein
Chr1	21086298	21086459	162	-	AT1G56320.1	AT1G56320	SP		BEST Arabidopsis thaliana protein match is: Glycine-rich protein family (TAIR:AT5G49350.2); Has 60 Blast hits to 60 proteins in 12 species: Archae - 0; Bacteria - 0; Metazoa - 0; Fungi - 0; Plants - 60; Viruses - 0; Other Eukaryotes - 0 (source: NCBI BLink).
Chr1	19781368	19781436	69	+	AT1G53080.1	AT1G53080	SP		Legume lectin family protein
Chr1	3847273	3847449	177	+	AT1G11430.1	AT1G11430	cTP		plastid developmental protein DAG, putative
Chr1	19778371	19778439	69	+	AT1G53070.1	AT1G53070	SP		Legume lectin family protein
Chr1	29665269	29665328	60	+	AT1G78910.1	AT1G78910	mTP		Pseudouridine synthase family protein
Chr1	1639348	1639610	263	+	AT1G05540.1	AT1G05540	mTP		Protein of unknown function (DUF295)
Chr1	871035	871175	141	-	AT1G03475.1	AT1G03475	cTP	LIN2, HEMF1, ATCPO-I	Coproporphyrinogen III oxidase
Chr1	3790538	3790728	191	-	AT1G11280.1	AT1G11280	SP		S-locus lectin protein kinase family protein
Chr1	21187942	21188070	129	-	AT1G56550.1	AT1G56550	SP	RXGT1	RhamnoGalacturonan speci&#64257;c Xylosyltransferase 1
Chr1	20143279	20143353	75	+	AT1G53940.1	AT1G53940	SP	GLIP2	GDSL-motif lipase 2
Chr1	10436935	10437406	472	-	AT1G29810.1	AT1G29810	mTP		Transcriptional coactivator/pterin dehydratase
Chr1	3794389	3794466	78	+	AT1G11300.1	AT1G11300	SP		protein serine/threonine kinases;protein kinases;ATP binding;sugar binding;kinases;carbohydrate binding
Chr1	9303328	9303432	105	-	AT1G26850.1	AT1G26850	SP		S-adenosyl-L-methionine-dependent methyltransferases superfamily protein
Chr1	10430025	10430093	69	+	AT1G29790.1	AT1G29790	SP		S-adenosyl-L-methionine-dependent methyltransferases superfamily protein
Chr1	10426950	10427003	54	+	AT1G29780.1	AT1G29780	mTP		Haloacid dehalogenase-like hydrolase (HAD) superfamily protein
Chr1	23206546	23206665	120	-	AT1G62670.1	AT1G62670	mTP	RPF2	rna processing factor 2
Chr1	22492164	22492470	307	-	AT1G61070.1	AT1G61070	SP	LCR66, PDF2.4	low-molecular-weight cysteine-rich 66
Chr1	8286460	8286528	69	-	AT1G23340.1	AT1G23340	SP		Protein of Unknown Function (DUF239)
Chr1	20148527	20148589	63	+	AT1G53970.1	AT1G53970	SP		unknown protein; Has 0 Blast hits to 0 proteins in 0 species (source: NCBI BLink).
Chr1	11712205	11712372	168	+	AT1G32440.1	AT1G32440	cTP	PKp3	plastidial pyruvate kinase 3
Chr1	12516450	12516521	72	-	AT1G34315.1	AT1G34315	SP		unknown protein; FUNCTIONS IN: molecular_function unknown; INVOLVED IN: biological_process unknown; LOCATED IN: endomembrane system; BEST Arabidopsis thaliana protein match is: unknown protein (TAIR:AT3G31400.1); Has 4 Blast hits to 4 proteins in 1 species: Archae - 0; Bacteria - 0; Metazoa - 0; Fungi - 0; Plants - 4; Viruses - 0; Other Eukaryotes - 0 (source: NCBI BLink).
Chr1	761321	761470	150	+	AT1G03160.1	AT1G03160	mTP	FZL	FZO-like
Chr1	23209765	23209893	129	-	AT1G62680.1	AT1G62680	mTP		Pentatricopeptide repeat (PPR) superfamily protein
Chr1	21192593	21192832	240	+	AT1G56560.1	AT1G56560	mTP		Plant neutral invertase family protein
Chr1	21195804	21195878	75	+	AT1G56570.1	AT1G56570	mTP		Tetratricopeptide repeat (TPR)-like superfamily protein
Chr1	11740142	11740246	105	-	AT1G32470.1	AT1G32470	mTP		Single hybrid motif superfamily protein
Chr1	10158606	10158674	69	-	AT1G29080.1	AT1G29080	SP		Papain family cysteine protease
Chr1	20137725	20137832	108	+	AT1G53920.1	AT1G53920	SP	GLIP5	GDSL-motif lipase 5
Chr1	10412896	10412997	102	-	AT1G29740.1	AT1G29740	SP		Leucine-rich repeat transmembrane protein kinase
Chr1	813975	814184	210	+	AT1G03310.2	AT1G03310	cTP	ATISA2, ISA2, DBE1, BE2	debranching enzyme 1
Chr1	20756465	20756527	63	-	AT1G55560.1	AT1G55560	SP	sks14	SKU5 similar 14
Chr1	8240174	8240248	75	+	AT1G23210.1	AT1G23210	SP	AtGH9B6, GH9B6	glycosyl hydrolase 9B6
Chr1	29748692	29748832	141	-	AT1G79080.1	AT1G79080	cTP		Pentatricopeptide repeat (PPR) superfamily protein
Chr1	21119895	21119954	60	+	AT1G56415.1	AT1G56415	SP		Expressed protein
Chr1	19743369	19743449	81	-	AT1G52990.1	AT1G52990	SP		thioredoxin family protein
Chr1	10405770	10405874	105	-	AT1G29730.1	AT1G29730	SP		Leucine-rich repeat transmembrane protein kinase
Chr1	19746975	19747133	159	-	AT1G53000.1	AT1G53000	cTP	KDSB	Nucleotide-diphospho-sugar transferases superfamily protein
Chr1	8234774	8234851	78	-	AT1G23205.1	AT1G23205	SP		Plant invertase/pectin methylesterase inhibitor superfamily protein
Chr1	787143	787205	63	+	AT1G03220.1	AT1G03220	SP		Eukaryotic aspartyl protease family protein
Chr1	790110	790175	66	+	AT1G03230.1	AT1G03230	SP		Eukaryotic aspartyl protease family protein
Chr1	9343193	9343258	66	+	AT1G26940.1	AT1G26940	SP		Cyclophilin-like peptidyl-prolyl cis-trans isomerase family protein
Chr1	22460439	22460610	172	+	AT1G60987.1	AT1G60987	SP	SCRL5	SCR-like 5
Chr1	22456815	22456986	172	+	AT1G60985.1	AT1G60985	SP	SCRL6	SCR-like 6
Chr1	9321358	9321474	117	-	AT1G26900.1	AT1G26900	mTP		Pentatricopeptide repeat (PPR) superfamily protein
Chr1	20757882	20757953	72	+	AT1G55570.1	AT1G55570	SP	sks12	SKU5 similar 12
Chr1	25271492	25271617	126	-	AT1G67460.1	AT1G67460	mTP		Minichromosome maintenance (MCM2/3/5) family protein
Chr1	21941620	21941784	165	-	AT1G59720.1	AT1G59720	cTP	CRR28	Tetratricopeptide repeat (TPR)-like superfamily protein
Chr1	21159775	21159948	174	+	AT1G56500.1	AT1G56500	cTP		haloacid dehalogenase-like hydrolase family protein
Chr1	3820690	3820752	63	-	AT1G11350.1	AT1G11350	SP	CBRLK1, SD1-13, RKS2	S-domain-1 13
Chr1	22444565	22444720	156	+	AT1G60950.1	AT1G60950	cTP	FED A, ATFD2	2Fe-2S ferredoxin-like superfamily protein
Chr1	22051368	22051442	75	+	AT1G59900.1	AT1G59900	mTP	AT-E1 ALPHA, E1 ALPHA	pyruvate dehydrogenase complex E1 alpha subunit
Chr1	19918197	19918855	659	+	AT1G53390.1	AT1G53390	SP		P-loop containing nucleoside triphosphate hydrolases superfamily protein
Chr1	25340585	25340680	96	+	AT1G67620.1	AT1G67620	mTP		Lojap-related protein
Chr1	1157054	1157125	72	-	AT1G04310.1	AT1G04310	SP	ERS2	ethylene response sensor 2
Chr1	6824396	6824539	144	+	AT1G19740.1	AT1G19740	cTP		ATP-dependent protease La (LON) domain protein
Chr1	23470177	23470353	177	-	AT1G63270.1	AT1G63270	mTP	ATNAP10, NAP10	non-intrinsic ABC protein 10
Chr1	19935298	19935381	84	+	AT1G53430.1	AT1G53430	SP		Leucine-rich repeat transmembrane protein kinase
Chr1	23460694	23460771	78	-	AT1G63245.1	AT1G63245	SP	CLE14	CLAVATA3/ESR-RELATED 14
Chr1	1675767	1675934	168	-	AT1G05610.1	AT1G05610	cTP	APS2	ADP-glucose pyrophosphorylase small subunit 2
Chr1	19931423	19931494	72	-	AT1G53420.1	AT1G53420	SP		Leucine-rich repeat transmembrane protein kinase
Chr1	12616893	12616952	60	-	AT1G34510.1	AT1G34510	SP		Peroxidase superfamily protein
Chr1	22913491	22913553	63	+	AT1G62000.1	AT1G62000	SP		unknown protein; FUNCTIONS IN: molecular_function unknown; INVOLVED IN: biological_process unknown; LOCATED IN: endomembrane system; BEST Arabidopsis thaliana protein match is: unknown protein (TAIR:AT1G62080.1); Has 163 Blast hits to 56 proteins in 10 species: Archae - 0; Bacteria - 4; Metazoa - 109; Fungi - 6; Plants - 37; Viruses - 0; Other Eukaryotes - 7 (source: NCBI BLink).
Chr1	22902239	22902346	108	+	AT1G61960.1	AT1G61960	mTP		Mitochondrial transcription termination factor family protein
Chr1	20036687	20036836	150	+	AT1G53670.1	AT1G53670	mTP	MSRB1, ATMSRB1	methionine sulfoxide reductase B 1
Chr1	2162886	2163035	150	-	AT1G07040.1	AT1G07040	cTP		unknown protein; INVOLVED IN: biological_process unknown; LOCATED IN: chloroplast; EXPRESSED IN: 24 plant structures; EXPRESSED DURING: 14 growth stages; BEST Arabidopsis thaliana protein match is: unknown protein (TAIR:AT1G27030.1); Has 540 Blast hits to 538 proteins in 187 species: Archae - 0; Bacteria - 333; Metazoa - 0; Fungi - 0; Plants - 67; Viruses - 0; Other Eukaryotes - 140 (source: NCBI…
Chr1	2170069	2170140	72	+	AT1G07080.1	AT1G07080	SP		Thioredoxin superfamily protein
Chr1	22904713	22904814	102	+	AT1G61970.1	AT1G61970	mTP		Mitochondrial transcription termination factor family protein
Chr1	22908162	22908263	102	+	AT1G61980.1	AT1G61980	mTP		Mitochondrial transcription termination factor family protein
Chr1	8027328	8027490	163	+	AT1G22690.1	AT1G22690	SP		Gibberellin-regulated family protein
Chr1	18582087	18582382	296	+	AT1G50170.1	AT1G50170	cTP	ATSIRB, SIRB	sirohydrochlorin ferrochelatase B
Chr1	22915886	22915987	102	+	AT1G62010.1	AT1G62010	mTP		Mitochondrial transcription termination factor family protein
Chr1	1164062	1164737	676	-	AT1G04340.1	AT1G04340	SP		HR-like lesion-inducing protein-related
Chr1	22911453	22911554	102	+	AT1G61990.1	AT1G61990	mTP		Mitochondrial transcription termination factor family protein
Chr1	19893376	19893429	54	-	AT1G53320.1	AT1G53320	mTP	AtTLP7, TLP7	tubby like protein 7
Chr1	28616403	28616537	135	-	AT1G76270.1	AT1G76270	SP		O-fucosyltransferase family protein
Chr1	6064525	6064614	90	+	AT1G17630.1	AT1G17630	mTP		Pentatricopeptide repeat (PPR-like) superfamily protein
Chr1	8023451	8023516	66	-	AT1G22670.1	AT1G22670	SP		Protease-associated (PA) RING/U-box zinc finger family protein
Chr1	1692058	1692126	69	-	AT1G05650.1	AT1G05650	SP		Pectin lyase-like superfamily protein
Chr1	2135414	2135563	150	-	AT1G06950.1	AT1G06950	cTP	ATTIC110, TIC110	translocon at the inner envelope membrane of chloroplasts 110
Chr1	1695987	1696058	72	-	AT1G05660.1	AT1G05660	SP		Pectin lyase-like superfamily protein
Chr1	3892634	3892696	63	+	AT1G11590.1	AT1G11590	SP		Plant invertase/pectin methylesterase inhibitor superfamily
Chr1	23419399	23419527	129	+	AT1G63150.1	AT1G63150	mTP		Tetratricopeptide repeat (TPR)-like superfamily protein
Chr1	22342892	22342954	63	-	AT1G60660.1	AT1G60660	SP	B5 #5, ATCB5LP, CB5LP	cytochrome B5-like protein
Chr1	12637054	12637134	81	+	AT1G34540.1	AT1G34540	SP	CYP94D1	cytochrome P450, family 94, subfamily D, polypeptide 1
Chr1	3881788	3881871	84	+	AT1G11560.1	AT1G11560	SP		Oligosaccharyltransferase complex/magnesium transporter family protein
Chr1	2148393	2148458	66	+	AT1G06990.1	AT1G06990	SP		GDSL-like Lipase/Acylhydrolase superfamily protein
Chr1	22349138	22349236	99	-	AT1G60680.1	AT1G60680	mTP		NAD(P)-linked oxidoreductase superfamily protein
Chr1	19945959	19946036	78	+	AT1G53440.1	AT1G53440	SP		Leucine-rich repeat transmembrane protein kinase
Chr1	10245055	10245138	84	+	AT1G29290.1	AT1G29290	SP		unknown protein; FUNCTIONS IN: molecular_function unknown; INVOLVED IN: biological_process unknown; LOCATED IN: endomembrane system; Has 18 Blast hits to 18 proteins in 5 species: Archae - 0; Bacteria - 0; Metazoa - 0; Fungi - 0; Plants - 18; Viruses - 0; Other Eukaryotes - 0 (source: NCBI BLink).
Chr1	6846812	6847081	270	+	AT1G19800.2	AT1G19800	cTP	TGD1	trigalactosyldiacylglycerol 1
Chr1	22336717	22336785	69	-	AT1G60630.1	AT1G60630	SP		Leucine-rich repeat protein kinase family protein
Chr1	19956414	19956509	96	-	AT1G53460.1	AT1G53460	mTP		BEST Arabidopsis thaliana protein match is: Ran BP2/NZF zinc finger-like superfamily protein (TAIR:AT1G70650.2); Has 485 Blast hits to 413 proteins in 88 species: Archae - 11; Bacteria - 27; Metazoa - 119; Fungi - 17; Plants - 101; Viruses - 2; Other Eukaryotes - 208 (source: NCBI BLink).
Chr1	21027910	21028047	138	-	AT1G56180.1	AT1G56180	cTP		unknown protein; INVOLVED IN: biological_process unknown; LOCATED IN: chloroplast; EXPRESSED IN: 23 plant structures; EXPRESSED DURING: 15 growth stages; BEST Arabidopsis thaliana protein match is: unknown protein (TAIR:AT5G27290.1); Has 436 Blast hits to 436 proteins in 83 species: Archae - 0; Bacteria - 153; Metazoa - 0; Fungi - 0; Plants - 160; Viruses - 0; Other Eukaryotes - 123 (source: NCBI…
Chr1	21028403	21028624	222	+	AT1G56190.1	AT1G56190	cTP		Phosphoglycerate kinase family protein
Chr1	2222713	2222778	66	-	AT1G07230.1	AT1G07230	SP	NPC1	non-specific phospholipase C1
Chr1	21030852	21031219	368	+	AT1G56200.1	AT1G56200	cTP	emb1303	embryo defective 1303
Chr1	23507320	23507457	138	+	AT1G63400.1	AT1G63400	mTP		Pentatricopeptide repeat (PPR) superfamily protein
Chr1	898916	899119	204	+	AT1G03600.1	AT1G03600	luTP	PSB27	photosystem II family protein
Chr1	2199499	2199678	180	-	AT1G07160.1	AT1G07160	cTP		Protein phosphatase 2C family protein
Chr1	2204414	2204515	102	+	AT1G07180.1	AT1G07180	mTP	ATNDI1, NDA1	alternative NAD(P)H dehydrogenase 1
Chr1	22072981	22073067	87	-	AT1G59960.1	AT1G59960	cTP		NAD(P)-linked oxidoreductase superfamily protein
Chr1	22070469	22070588	120	-	AT1G59950.1	AT1G59950	cTP		NAD(P)-linked oxidoreductase superfamily protein
Chr1	2215320	2215403	84	+	AT1G07210.1	AT1G07210	mTP		Ribosomal protein S18
Chr1	2208013	2208093	81	+	AT1G07190.1	AT1G07190	SP		BEST Arabidopsis thaliana protein match is: lon protease 1 (TAIR:AT5G26860.1); Has 106 Blast hits to 106 proteins in 47 species: Archae - 0; Bacteria - 34; Metazoa - 0; Fungi - 11; Plants - 56; Viruses - 0; Other Eukaryotes - 5 (source: NCBI BLink).
Chr1	25319926	25320048	123	+	AT1G67560.1	AT1G67560	cTP	LOX6	PLAT/LH2 domain-containing lipoxygenase family protein
Chr1	9448657	9448728	72	-	AT1G27190.1	AT1G27190	SP		Leucine-rich repeat protein kinase family protein
Chr1	18578442	18578663	222	-	AT1G50140.1	AT1G50140	mTP		P-loop containing nucleoside triphosphate hydrolases superfamily protein
Chr1	883782	883931	150	+	AT1G03540.1	AT1G03540	mTP		Pentatricopeptide repeat (PPR-like) superfamily protein
Chr1	12589974	12590084	111	-	AT1G34430.1	AT1G34430	cTP	EMB3003	2-oxoacid dehydrogenases acyltransferase family protein
Chr1	892252	892410	159	-	AT1G03560.1	AT1G03560	mTP		Pentatricopeptide repeat (PPR-like) superfamily protein
Chr1	1191634	1191777	144	+	AT1G04420.1	AT1G04420	cTP		NAD(P)-linked oxidoreductase superfamily protein
Chr1	1198860	1198973	114	+	AT1G04430.1	AT1G04430	SP		S-adenosyl-L-methionine-dependent methyltransferases superfamily protein
Chr1	1662006	1662098	93	-	AT1G05575.1	AT1G05575	SP		unknown protein; FUNCTIONS IN: molecular_function unknown; INVOLVED IN: anaerobic respiration; LOCATED IN: endomembrane system; EXPRESSED IN: 17 plant structures; EXPRESSED DURING: 9 growth stages; BEST Arabidopsis thaliana protein match is: unknown protein (TAIR:AT2G31945.1); Has 63 Blast hits to 63 proteins in 10 species: Archae - 0; Bacteria - 0; Metazoa - 0; Fungi - 0; Plants - 63; Viruses - …
Chr1	19870026	19870076	51	-	AT1G53285.1	AT1G53285	SP		FUNCTIONS IN: molecular_function unknown; INVOLVED IN: biological_process unknown; LOCATED IN: endomembrane system; BEST Arabidopsis thaliana protein match is: Plant thionin family protein (TAIR:AT1G53282.1); Has 35333 Blast hits to 34131 proteins in 2444 species: Archae - 798; Bacteria - 22429; Metazoa - 974; Fungi - 991; Plants - 531; Viruses - 0; Other Eukaryotes - 9610 (source: NCBI BLink).
Chr1	21007642	21007725	84	-	AT1G56140.1	AT1G56140	SP		Leucine-rich repeat transmembrane protein kinase
Chr1	3880194	3880286	93	-	AT1G11545.1	AT1G11545	SP	XTH8	xyloglucan endotransglucosylase/hydrolase 8
Chr1	8029257	8029878	622	-	AT1G22700.1	AT1G22700	luTP		Tetratricopeptide repeat (TPR)-like superfamily protein
Chr1	19867204	19867341	138	-	AT1G53280.1	AT1G53280	cTP		Class I glutamine amidotransferase-like superfamily protein
Chr1	2190544	2190624	81	-	AT1G07135.1	AT1G07135	SP		glycine-rich protein
Chr1	20056194	20056271	78	-	AT1G53710.1	AT1G53710	SP		Calcineurin-like metallo-phosphoesterase superfamily protein
Chr1	1669871	1669954	84	+	AT1G05590.1	AT1G05590	SP	HEXO2, ATHEX3	beta-hexosaminidase 2
Chr1	21000801	21000887	87	-	AT1G56130.1	AT1G56130	SP		Leucine-rich repeat transmembrane protein kinase
Chr1	22092712	22092885	174	-	AT1G59990.1	AT1G59990	mTP		DEA(D/H)-box RNA helicase family protein
Chr1	29979257	29979337	81	-	AT1G79670.1	AT1G79670	SP	RFO1, WAKL22	Wall-associated kinase family protein
Chr1	19844790	19844852	63	+	AT1G53210.1	AT1G53210	SP		sodium/calcium exchanger family protein / calcium-binding EF hand family protein
Chr1	22365832	22365918	87	+	AT1G60760.1	AT1G60760	SP		Plant invertase/pectin methylesterase inhibitor superfamily protein
Chr1	22073601	22073660	60	+	AT1G59970.1	AT1G59970	SP		Matrixin family protein
Chr1	22094370	22094540	171	-	AT1G60000.1	AT1G60000	cTP		RNA-binding (RRM/RBD/RNP motifs) family protein
Chr1	10284209	10284402	194	+	AT1G29380.1	AT1G29380	SP		Carbohydrate-binding X8 domain superfamily protein
Chr1	10289229	10289539	311	-	AT1G29395.1	AT1G29395	cTP	COR414-TM1, COR413IM1, COR413-TM1	COLD REGULATED 314 INNER MEMBRANE 1
Chr1	19856737	19856802	66	-	AT1G53240.1	AT1G53240	mTP	mMDH1	Lactate/malate dehydrogenase family protein
Chr1	29768412	29768555	144	-	AT1G79120.1	AT1G79120	mTP		Ubiquitin carboxyl-terminal hydrolase family protein
Chr1	24670536	24670619	84	+	AT1G66220.1	AT1G66220	SP		Subtilase family protein
Chr1	24668552	24668650	99	-	AT1G66210.1	AT1G66210	SP		Subtilisin-like serine endopeptidase family protein
Chr1	616017	616103	87	-	AT1G02800.1	AT1G02800	SP	ATCEL2, CEL2	cellulase 2
Chr1	29962085	29962174	90	-	AT1G79620.1	AT1G79620	SP		Leucine-rich repeat protein kinase family protein
Chr1	29013232	29013294	63	+	AT1G77220.1	AT1G77220	SP		Protein of unknown function (DUF300)
Chr1	18764223	18764297	75	-	AT1G50650.1	AT1G50650	SP		Stigma-specific Stig1 family protein
Chr1	612133	612225	93	-	AT1G02790.1	AT1G02790	SP	PGA4	polygalacturonase 4
Chr1	24647221	24647292	72	+	AT1G66180.1	AT1G66180	SP		Eukaryotic aspartyl protease family protein
Chr1	30155600	30155683	84	-	AT1G80170.1	AT1G80170	SP		Pectin lyase-like superfamily protein
Chr1	8072020	8072121	102	+	AT1G22800.1	AT1G22800	mTP		S-adenosyl-L-methionine-dependent methyltransferases superfamily protein
Chr1	11532668	11532805	138	+	AT1G32060.1	AT1G32060	cTP	PRK	phosphoribulokinase
Chr1	30148738	30148806	69	+	AT1G80150.1	AT1G80150	mTP		Tetratricopeptide repeat (TPR)-like superfamily protein
Chr1	3681892	3681951	60	+	AT1G11050.1	AT1G11050	SP		Protein kinase superfamily protein
Chr1	11539529	11539756	228	-	AT1G32080.1	AT1G32080	cTP		membrane protein, putative
Chr1	15973489	15973557	69	+	AT1G42540.1	AT1G42540	SP	ATGLR3.3, GLR3.3	glutamate receptor 3.3
Chr1	30129495	30129563	69	-	AT1G80080.1	AT1G80080	SP	TMM, AtRLP17	Leucine-rich repeat (LRR) family protein
Chr1	30108664	30108873	210	-	AT1G80030.1	AT1G80030	cTP		Molecular chaperone Hsp40/DnaJ family protein
Chr1	20249284	20250208	925	-	AT1G54220.1	AT1G54220	mTP		Dihydrolipoamide acetyltransferase, long form protein
Chr1	28999447	28999536	90	-	AT1G77170.1	AT1G77170	mTP		Tetratricopeptide repeat (TPR)-like superfamily protein
Chr1	21385593	21385679	87	-	AT1G57750.1	AT1G57750	SP	MAH1, CYP96A15	cytochrome P450, family 96, subfamily A, polypeptide 15
Chr1	7232025	7232237	213	+	AT1G20810.1	AT1G20810	luTP		FKBP-like peptidyl-prolyl cis-trans isomerase family protein
Chr1	11575434	11575502	69	+	AT1G32170.1	AT1G32170	SP	XTR4, XTH30	xyloglucan endotransglucosylase/hydrolase 30
Chr1	24702924	24702995	72	-	AT1G66270.1	AT1G66270	SP	BGLU21	Glycosyl hydrolase superfamily protein
Chr1	618284	618343	60	+	AT1G02810.1	AT1G02810	SP		Plant invertase/pectin methylesterase inhibitor superfamily
Chr1	7252208	7252285	78	+	AT1G20850.1	AT1G20850	SP	XCP2	xylem cysteine peptidase 2
Chr1	24693063	24693122	60	+	AT1G66250.1	AT1G66250	SP		O-Glycosyl hydrolases family 17 protein
Chr1	11568701	11569082	382	+	AT1G32160.1	AT1G32160	cTP		Protein of unknown function (DUF760)
Chr1	7242933	7243216	284	+	AT1G20830.1	AT1G20830	cTP	MCD1	multiple chloroplast division site 1
Chr1	18742171	18742287	117	+	AT1G50610.1	AT1G50610	SP		Leucine-rich repeat protein kinase family protein
Chr1	11604813	11605001	189	-	AT1G32200.1	AT1G32200	cTP	ATS1, ACT1	phospholipid/glycerol acyltransferase family protein
Chr1	25193086	25193160	75	-	AT1G67290.1	AT1G67290	SP		glyoxal oxidase-related protein
Chr1	624125	624304	180	-	AT1G02820.1	AT1G02820	mTP		Late embryogenesis abundant 3 (LEA3) family protein
Chr1	23227574	23227696	123	+	AT1G62720.1	AT1G62720	mTP		Pentatricopeptide repeat (PPR-like) superfamily protein
Chr1	621637	621705	69	+	AT1G02816.1	AT1G02816	SP		Protein of unknown function, DUF538
Chr1	11595591	11595731	141	-	AT1G32190.1	AT1G32190	cTP		alpha/beta-Hydrolases superfamily protein
Chr1	620773	620829	57	+	AT1G02813.1	AT1G02813	SP		Protein of unknown function, DUF538
Chr1	25190216	25190547	332	-	AT1G67280.1	AT1G67280	cTP		Glyoxalase/Bleomycin resistance protein/Dioxygenase superfamily protein
Chr1	8414487	8414804	318	-	AT1G23800.1	AT1G23800	mTP	ALDH2B7, ALDH2B	aldehyde dehydrogenase 2B7
Chr1	3205817	3205873	57	+	AT1G09870.1	AT1G09870	SP		histidine acid phosphatase family protein
Chr1	3201848	3201919	72	+	AT1G09850.1	AT1G09850	SP	XBCP3	xylem bark cysteine peptidase 3
Chr1	18839277	18839802	526	+	AT1G50840.1	AT1G50840	cTP	POLGAMMA2	polymerase gamma 2
Chr1	7266983	7267060	78	-	AT1G20890.1	AT1G20890	SP		unknown protein; FUNCTIONS IN: molecular_function unknown; INVOLVED IN: biological_process unknown; LOCATED IN: endomembrane system; EXPRESSED IN: 24 plant structures; EXPRESSED DURING: 14 growth stages; BEST Arabidopsis thaliana protein match is: unknown protein (TAIR:AT1G76480.2); Has 33 Blast hits to 33 proteins in 11 species: Archae - 0; Bacteria - 0; Metazoa - 2; Fungi - 0; Plants - 31; Viru…
Chr1	30191954	30192190	237	+	AT1G80300.1	AT1G80300	cTP	NTT1, ATNTT1	nucleotide transporter 1
Chr1	3192337	3192414	78	-	AT1G09820.1	AT1G09820	mTP		Pentatricopeptide repeat (PPR-like) superfamily protein
Chr1	12398216	12398299	84	-	AT1G34060.1	AT1G34060	SP		Pyridoxal phosphate (PLP)-dependent transferases superfamily protein
Chr1	3194712	3194936	225	-	AT1G09830.1	AT1G09830	cTP		Glycinamide ribonucleotide (GAR) synthetase
Chr1	12400968	12401036	69	-	AT1G34065.1	AT1G34065	SP	SAMC2	S-adenosylmethionine carrier 2
Chr1	8440657	8440803	147	-	AT1G23890.2	AT1G23890	SP		NHL domain-containing protein
Chr1	30181265	30181640	376	+	AT1G80270.1	AT1G80270	mTP	PPR596	PENTATRICOPEPTIDE REPEAT 596
Chr1	12421169	12421246	78	-	AT1G34110.1	AT1G34110	SP		Leucine-rich receptor-like protein kinase family protein
Chr1	20906161	20906226	66	+	AT1G55910.1	AT1G55910	SP	ZIP11	zinc transporter 11 precursor
Chr1	20286917	20287048	132	+	AT1G54350.1	AT1G54350	cTP		ABC transporter family protein
Chr1	3239095	3239262	168	-	AT1G09940.1	AT1G09940	cTP	HEMA2	Glutamyl-tRNA reductase family protein
Chr1	24628761	24628835	75	-	AT1G66145.1	AT1G66145	SP	CLE18	CLAVATA3/ESR-RELATED 18
Chr1	24631503	24631571	69	+	AT1G66150.1	AT1G66150	SP	TMK1	transmembrane kinase 1
Chr1	20983920	20983979	60	-	AT1G56100.1	AT1G56100	SP		Plant invertase/pectin methylesterase inhibitor superfamily protein
Chr1	30172734	30172799	66	-	AT1G80240.1	AT1G80240	SP		Protein of unknown function, DUF642
Chr1	30170838	30170999	162	-	AT1G80230.1	AT1G80230	mTP		Rubredoxin-like superfamily protein
Chr1	18789558	18789644	87	-	AT1G50720.1	AT1G50720	SP		Stigma-specific Stig1 family protein
Chr1	28053378	28053446	69	+	AT1G74670.1	AT1G74670	SP		Gibberellin-regulated family protein
Chr1	28032849	28032968	120	+	AT1G74640.1	AT1G74640	cTP		alpha/beta-Hydrolases superfamily protein
Chr1	24606402	24606473	72	-	AT1G66100.1	AT1G66100	SP		Plant thionin
Chr1	8399486	8399656	171	-	AT1G23740.1	AT1G23740	cTP		Oxidoreductase, zinc-binding dehydrogenase family protein
Chr1	3669756	3669821	66	-	AT1G10980.1	AT1G10980	SP		Lung seven transmembrane receptor family protein
Chr1	8402142	8402341	200	+	AT1G23760.1	AT1G23760	SP	JP630, PG3	BURP domain-containing protein
Chr1	11668444	11668569	126	-	AT1G32350.1	AT1G32350	mTP	AOX1D	alternative oxidase 1D
Chr1	9275081	9275312	232	-	AT1G26790.1	AT1G26790	SP		Dof-type zinc finger DNA-binding family protein
Chr1	3752613	3752696	84	-	AT1G11190.1	AT1G11190	SP	BFN1, ENDO1	bifunctional nuclease i
Chr1	30018549	30018629	81	+	AT1G79800.1	AT1G79800	SP	ENODL7, AtENODL7	early nodulin-like protein 7
Chr1	9276419	9276490	72	+	AT1G26795.1	AT1G26795	SP		Plant self-incompatibility protein S1 family
Chr1	21241688	21241783	96	+	AT1G56670.1	AT1G56670	SP		GDSL-like Lipase/Acylhydrolase superfamily protein
Chr1	10138996	10139082	87	-	AT1G29050.1	AT1G29050	SP	TBL38	TRICHOME BIREFRINGENCE-LIKE 38
Chr1	21253817	21253852	36	+	AT1G56690.1	AT1G56690	mTP		Pentatricopeptide repeat (PPR) superfamily protein
Chr1	21251334	21251417	84	-	AT1G56680.1	AT1G56680	SP		Chitinase family protein
Chr1	30041746	30041922	177	-	AT1G79850.1	AT1G79850	cTP	RPS17, CS17, PRPS17	ribosomal protein S17
Chr1	12472990	12473064	75	+	AT1G34245.1	AT1G34245	SP	EPF2	Putative membrane lipoprotein
Chr1	9246484	9246555	72	-	AT1G26740.1	AT1G26740	mTP		Ribosomal L32p protein family
Chr1	20963793	20963930	138	+	AT1G56050.1	AT1G56050	mTP		GTP-binding protein-related
Chr1	20211177	20211347	171	+	AT1G54130.1	AT1G54130	cTP	RSH3, AT-RSH3, ATRSH3	RELA/SPOT homolog 3
Chr1	9233052	9233126	75	-	AT1G26710.1	AT1G26710	SP		unknown protein; BEST Arabidopsis thaliana protein match is: unknown protein (TAIR:AT1G26720.1); Has 9 Blast hits to 9 proteins in 2 species: Archae - 0; Bacteria - 0; Metazoa - 0; Fungi - 0; Plants - 9; Viruses - 0; Other Eukaryotes - 0 (source: NCBI BLink).
Chr1	9234738	9234812	75	-	AT1G26720.1	AT1G26720	SP		unknown protein; FUNCTIONS IN: molecular_function unknown; INVOLVED IN: biological_process unknown; LOCATED IN: endomembrane system; BEST Arabidopsis thaliana protein match is: unknown protein (TAIR:AT1G26710.1); Has 9 Blast hits to 9 proteins in 2 species: Archae - 0; Bacteria - 0; Metazoa - 0; Fungi - 0; Plants - 9; Viruses - 0; Other Eukaryotes - 0 (source: NCBI BLink).
Chr1	21871286	21871527	242	-	AT1G59535.1	AT1G59535	SP		unknown protein; Has 2 Blast hits to 2 proteins in 1 species: Archae - 0; Bacteria - 0; Metazoa - 0; Fungi - 0; Plants - 2; Viruses - 0; Other Eukaryotes - 0 (source: NCBI BLink).
Chr1	9289253	9289327	75	-	AT1G26810.1	AT1G26810	SP	GALT1	galactosyltransferase1
Chr1	9293666	9293722	57	-	AT1G26820.1	AT1G26820	SP	RNS3	ribonuclease 3
Chr1	20163629	20163706	78	-	AT1G54020.2	AT1G54020	SP		GDSL-like Lipase/Acylhydrolase superfamily protein
Chr1	9283925	9284005	81	+	AT1G26799.1	AT1G26799	SP		Plant self-incompatibility protein S1 family
Chr1	9281800	9281874	75	+	AT1G26798.1	AT1G26798	SP		Plant self-incompatibility protein S1 family
Chr1	10473142	10473246	105	-	AT1G29910.1	AT1G29910	cTP	CAB3, AB180, LHCB1.2	chlorophyll A/B binding protein 3
Chr1	10475788	10475892	105	-	AT1G29920.1	AT1G29920	cTP	CAB2, AB165, LHCB1.1	chlorophyll A/B-binding protein 2
Chr1	9280986	9281027	42	+	AT1G26797.1	AT1G26797	SP		Plant self-incompatibility protein S1 family
Chr1	20160661	20160747	87	-	AT1G54010.1	AT1G54010	SP		GDSL-like Lipase/Acylhydrolase superfamily protein
Chr1	20156279	20156365	87	-	AT1G54000.1	AT1G54000	SP		GDSL-like Lipase/Acylhydrolase superfamily protein
Chr1	12498000	12498056	57	+	AT1G34290.1	AT1G34290	SP	AtRLP5, RLP5	receptor like protein 5
Chr1	12503450	12503524	75	+	AT1G34300.1	AT1G34300	SP		lectin protein kinase family protein
Chr1	11695611	11695694	84	+	AT1G32415.1	AT1G32415	mTP		pentatricopeptide (PPR) repeat-containing protein
Chr1	30010972	30011179	208	-	AT1G79750.1	AT1G79750	cTP	ATNADP-ME4, NADP-ME4	NADP-malic enzyme 4
Chr1	20151016	20151084	69	+	AT1G53990.1	AT1G53990	SP	GLIP3	GDSL-motif lipase 3
Chr1	8296801	8296893	93	-	AT1G23360.1	AT1G23360	cTP	MENG	S-adenosyl-L-methionine-dependent methyltransferases superfamily protein
Chr1	10149884	10150975	1092	+	AT1G29070.1	AT1G29070	cTP		Ribosomal protein L34
Chr1	8294110	8294175	66	-	AT1G23350.1	AT1G23350	SP		Plant invertase/pectin methylesterase inhibitor superfamily protein
Chr1	10462719	10462781	63	-	AT1G29880.1	AT1G29880	mTP		glycyl-tRNA synthetase / glycine--tRNA ligase
Chr1	21219818	21219892	75	+	AT1G56620.1	AT1G56620	SP		Plant invertase/pectin methylesterase inhibitor superfamily protein
Chr1	739715	739786	72	+	AT1G03090.2	AT1G03090	mTP	MCCA	methylcrotonyl-CoA carboxylase alpha chain, mitochondrial / 3-methylcrotonyl-CoA carboxylase 1 (MCCA)
Chr1	10478071	10478175	105	+	AT1G29930.1	AT1G29930	cTP	CAB1, AB140, CAB140, LHCB1.3	chlorophyll A/B binding protein 1
Chr1	11682033	11682173	141	+	AT1G32380.1	AT1G32380	cTP	PRS2	phosphoribosyl pyrophosphate (PRPP) synthase 2
Chr1	25253485	25253568	84	-	AT1G67410.1	AT1G67410	SP		Exostosin family protein
Chr1	21881741	21881812	72	+	AT1G59560.1	AT1G59560	SP	ZCF61, DAL2	E3 Ubiquitin ligase family protein
Chr1	746333	746407	75	-	AT1G03100.1	AT1G03100	mTP		Pentatricopeptide repeat (PPR) superfamily protein
Chr1	747219	747287	69	+	AT1G03103.1	AT1G03103	SP		Bifunctional inhibitor/lipid-transfer protein/seed storage 2S albumin superfamily protein
Chr1	754011	754142	132	-	AT1G03130.1	AT1G03130	cTP	PSAD-2	photosystem I subunit D-2
Chr1	21342863	21342937	75	+	AT1G57620.1	AT1G57620	SP		emp24/gp25L/p24 family/GOLD family protein
Chr1	20243118	20243213	96	+	AT1G54215.1	AT1G54215	SP		proline-rich family protein
Chr1	23226789	23226857	69	-	AT1G62710.1	AT1G62710	SP	BETA-VPE, BETAVPE	beta vacuolar processing enzyme
Chr1	21338314	21338412	99	-	AT1G57610.1	AT1G57610	mTP		Protein of unknown function (DUF607)
Chr1	9191684	9191761	78	+	AT1G26600.1	AT1G26600	SP	CLE9	CLAVATA3/ESR-RELATED 9
Chr1	654261	654338	78	-	AT1G02900.1	AT1G02900	SP	RALFL1, RALF1, ATRALF1	rapid alkalinization factor 1
Chr1	8339668	8339739	72	+	AT1G23500.1	AT1G23500	SP		GDSL-like Lipase/Acylhydrolase superfamily protein
Chr1	657967	658125	159	-	AT1G02910.1	AT1G02910	cTP	LPA1	tetratricopeptide repeat (TPR)-containing protein
Chr1	11646220	11646288	69	+	AT1G32280.1	AT1G32280	SP		Bifunctional inhibitor/lipid-transfer protein/seed storage 2S albumin superfamily protein
Chr1	11608038	11608372	335	+	AT1G32220.1	AT1G32220	cTP		NAD(P)-binding Rossmann-fold superfamily protein
Chr1	9178513	9178599	87	+	AT1G26560.1	AT1G26560	SP	BGLU40	beta glucosidase 40
Chr1	3723135	3723206	72	+	AT1G11130.1	AT1G11130	SP	SUB, SCM, SRF9	Leucine-rich repeat protein kinase family protein
Chr1	10513194	10513304	111	+	AT1G30010.1	AT1G30010	mTP		Intron maturase, type II family protein
Chr1	28961663	28961875	213	-	AT1G77090.1	AT1G77090	luTP		Mog1/PsbP/DUF1795-like photosystem II reaction center PsbP family protein
Chr1	8324698	8324799	102	+	AT1G23450.1	AT1G23450	mTP		Tetratricopeptide repeat (TPR)-like superfamily protein
Chr1	12459078	12459164	87	+	AT1G34210.1	AT1G34210	SP	SERK2, ATSERK2	somatic embryogenesis receptor-like kinase 2
Chr1	21259851	21259922	72	-	AT1G56710.1	AT1G56710	SP		Pectin lyase-like superfamily protein
Chr1	8327382	8327450	69	+	AT1G23460.1	AT1G23460	SP		Pectin lyase-like superfamily protein
Chr1	28953333	28953449	117	-	AT1G77060.1	AT1G77060	cTP		Phosphoenolpyruvate carboxylase family protein
Chr1	10552947	10553167	221	-	AT1G30080.1	AT1G30080	SP		Glycosyl hydrolase superfamily protein
Chr1	21845825	21845881	57	-	AT1G59406.1	AT1G59406	SP		GDSL-like Lipase/Acylhydrolase superfamily protein
Chr1	11651342	11651395	54	+	AT1G32300.1	AT1G32300	SP		D-arabinono-1,4-lactone oxidase family protein
Chr1	9225611	9225682	72	-	AT1G26690.1	AT1G26690	SP		emp24/gp25L/p24 family/GOLD family protein
Chr1	19256724	19256783	60	-	AT1G51850.1	AT1G51850	SP		Leucine-rich repeat protein kinase family protein
Chr1	20566617	20566700	84	+	AT1G55120.1	AT1G55120	SP	ATFRUCT5, AtcwINV3, FRUCT5	beta-fructofuranosidase 5
Chr1	16963358	16963612	255	+	AT1G44890.1	AT1G44890	mTP		BEST Arabidopsis thaliana protein match is: homolog of yeast oxidase assembly 1 (OXA1) (TAIR:AT5G62050.1); Has 40 Blast hits to 40 proteins in 7 species: Archae - 0; Bacteria - 0; Metazoa - 0; Fungi - 0; Plants - 39; Viruses - 0; Other Eukaryotes - 1 (source: NCBI BLink).
Chr1	19250091	19250150	60	-	AT1G51840.1	AT1G51840	SP		protein kinase-related
Chr1	19241824	19241883	60	-	AT1G51820.1	AT1G51820	SP		Leucine-rich repeat protein kinase family protein
Chr1	20569654	20569722	69	+	AT1G55130.1	AT1G55130	SP	TMN6, AtTMN6	Endomembrane protein 70 protein family
Chr1	6254291	6254572	282	+	AT1G18170.1	AT1G18170	luTP		FKBP-like peptidyl-prolyl cis-trans isomerase family protein
Chr1	13671876	13672489	614	+	AT1G36320.1	AT1G36320	cTP		unknown protein; BEST Arabidopsis thaliana protein match is: unknown protein (TAIR:AT4G37920.1); Has 93 Blast hits to 90 proteins in 22 species: Archae - 0; Bacteria - 0; Metazoa - 0; Fungi - 0; Plants - 85; Viruses - 0; Other Eukaryotes - 8 (source: NCBI BLink).
Chr1	19278472	19278528	57	-	AT1G51890.1	AT1G51890	SP		Leucine-rich repeat protein kinase family protein
Chr1	24209613	24209780	168	+	AT1G65170.1	AT1G65170	mTP		Ubiquitin carboxyl-terminal hydrolase family protein
Chr1	20534895	20534996	102	+	AT1G55040.1	AT1G55040	mTP		zinc finger (Ran-binding) family protein
Chr1	13703354	13703524	171	-	AT1G36390.1	AT1G36390	cTP		Co-chaperone GrpE family protein
Chr1	7573621	7573782	162	-	AT1G21600.1	AT1G21600	cTP	PTAC6	plastid transcriptionally active 6
Chr1	19261411	19261479	69	-	AT1G51860.1	AT1G51860	SP		Leucine-rich repeat protein kinase family protein
Chr1	19274000	19274068	69	-	AT1G51880.1	AT1G51880	SP	RHS6	root hair specific 6
Chr1	16984259	16984408	150	-	AT1G44920.1	AT1G44920	cTP		unknown protein; FUNCTIONS IN: molecular_function unknown; INVOLVED IN: biological_process unknown; LOCATED IN: chloroplast; EXPRESSED IN: 22 plant structures; EXPRESSED DURING: 13 growth stages; CONTAINS InterPro DOMAIN/s: Protein of unknown function DUF3054 (InterPro:IPR021414); Has 246 Blast hits to 246 proteins in 119 species: Archae - 14; Bacteria - 181; Metazoa - 0; Fungi - 0; Plants - 45; …
Chr1	11144513	11144617	105	-	AT1G31180.1	AT1G31180	mTP	ATIMD3, IMD3, IPMDH1	isopropylmalate dehydrogenase 3
Chr1	19266933	19267001	69	-	AT1G51870.1	AT1G51870	SP		protein kinase family protein
Chr1	11144861	11145040	180	+	AT1G31190.1	AT1G31190	cTP	IMPL1	myo-inositol monophosphatase like 1
Chr1	24229167	24229558	392	+	AT1G65230.1	AT1G65230	cTP		Uncharacterized conserved protein (DUF2358)
Chr1	22531719	22531784	66	-	AT1G61130.1	AT1G61130	SP	SCPL32	serine carboxypeptidase-like 32
Chr1	27681432	27681700	269	+	AT1G73620.1	AT1G73620	SP		Pathogenesis-related thaumatin superfamily protein
Chr1	24250259	24250366	108	-	AT1G65290.1	AT1G65290	mTP	mtACP2	mitochondrial acyl carrier protein 2
Chr1	19199562	19199630	69	+	AT1G51760.1	AT1G51760	SP	IAR3, JR3	peptidase M20/M25/M40 family protein
Chr1	9757882	9757947	66	-	AT1G28000.1	AT1G28000	mTP		Pentatricopeptide repeat (PPR) superfamily protein
Chr1	24236329	24237051	723	+	AT1G65260.1	AT1G65260	cTP	PTAC4, VIPP1	plastid transcriptionally active 4
Chr1	19214203	19214271	69	+	AT1G51800.1	AT1G51800	SP		Leucine-rich repeat protein kinase family protein
Chr1	19210506	19210574	69	-	AT1G51790.1	AT1G51790	SP		Leucine-rich repeat protein kinase family protein
Chr1	24241855	24241914	60	+	AT1G65270.2	AT1G65270	SP		unknown protein; FUNCTIONS IN: molecular_function unknown; INVOLVED IN: biological_process unknown; LOCATED IN: endoplasmic reticulum, plasma membrane; EXPRESSED IN: 24 plant structures; EXPRESSED DURING: 13 growth stages; Has 149 Blast hits to 149 proteins in 49 species: Archae - 0; Bacteria - 0; Metazoa - 98; Fungi - 0; Plants - 47; Viruses - 0; Other Eukaryotes - 4 (source: NCBI BLink).
Chr1	1349166	1349237	72	-	AT1G04800.1	AT1G04800	SP		glycine-rich protein
Chr1	19225531	19225590	60	-	AT1G51805.1	AT1G51805	SP		Leucine-rich repeat protein kinase family protein
Chr1	24233281	24233349	69	-	AT1G65240.1	AT1G65240	SP		Eukaryotic aspartyl protease family protein
Chr1	11157064	11157234	171	+	AT1G31220.1	AT1G31220	cTP		Formyl transferase
Chr1	3554157	3554306	150	+	AT1G10700.1	AT1G10700	cTP	PRS3	phosphoribosyl pyrophosphate (PRPP) synthase 3
Chr1	11162906	11163055	150	-	AT1G31230.1	AT1G31230	cTP	AK-HSDH I, AK-HSDH	aspartate kinase-homoserine dehydrogenase i
Chr1	19288317	19288385	69	-	AT1G51910.1	AT1G51910	SP		Leucine-rich repeat protein kinase family protein
Chr1	19204602	19204676	75	+	AT1G51780.1	AT1G51780	SP	ILL5	IAA-leucine resistant (ILR)-like gene 5
Chr1	11177279	11177362	84	-	AT1G31260.1	AT1G31260	SP	ZIP10	zinc transporter 10 precursor
Chr1	6241319	6241393	75	-	AT1G18140.1	AT1G18140	SP	LAC1, ATLAC1	laccase 1
Chr1	11167075	11167500	426	-	AT1G31250.1	AT1G31250	SP		proline-rich family protein
Chr1	19366417	19366900	484	-	AT1G52070.1	AT1G52070	SP		Mannose-binding lectin superfamily protein
Chr1	7912120	7912236	117	+	AT1G22410.1	AT1G22410	cTP		Class-II DAHP synthetase family protein
Chr1	27691536	27691781	246	-	AT1G73655.1	AT1G73655	luTP		FKBP-like peptidyl-prolyl cis-trans isomerase family protein
Chr1	3592267	3592362	96	-	AT1G10770.1	AT1G10770	SP		Plant invertase/pectin methylesterase inhibitor superfamily protein
Chr1	19360314	19360651	338	-	AT1G52060.1	AT1G52060	SP		Mannose-binding lectin superfamily protein
Chr1	13640600	13640847	248	+	AT1G36280.1	AT1G36280	cTP		L-Aspartase-like family protein
Chr1	17052572	17052670	99	+	AT1G45110.1	AT1G45110	mTP		Tetrapyrrole (Corrin/Porphyrin) Methylases
Chr1	19356373	19356748	376	-	AT1G52050.1	AT1G52050	SP		Mannose-binding lectin superfamily protein
Chr1	8165025	8165114	90	+	AT1G23040.1	AT1G23040	SP		hydroxyproline-rich glycoprotein family protein
Chr1	17065447	17065530	84	+	AT1G45130.1	AT1G45130	SP	BGAL5	beta-galactosidase 5
Chr1	20859331	20859438	108	-	AT1G55805.1	AT1G55805	mTP		BolA-like family protein
Chr1	6315686	6315769	84	+	AT1G18350.1	AT1G18350	mTP	ATMKK7, BUD1, MKK7	MAP kinase kinase 7
Chr1	8168631	8168714	84	+	AT1G23050.1	AT1G23050	SP		hydroxyproline-rich glycoprotein family protein
Chr1	6319013	6319204	192	-	AT1G18360.1	AT1G18360	cTP		alpha/beta-Hydrolases superfamily protein
Chr1	22589629	22589691	63	-	AT1G61255.1	AT1G61255	SP		BEST Arabidopsis thaliana protein match is: glycine-rich protein (TAIR:AT4G21620.2); Has 58 Blast hits to 58 proteins in 12 species: Archae - 0; Bacteria - 2; Metazoa - 0; Fungi - 0; Plants - 56; Viruses - 0; Other Eukaryotes - 0 (source: NCBI BLink).
Chr1	11057252	11057459	208	+	AT1G31020.1	AT1G31020	mTP	ATO2, TO2	thioredoxin O2
Chr1	17007710	17007808	99	-	AT1G44990.1	AT1G44990	SP		unknown protein; FUNCTIONS IN: molecular_function unknown; INVOLVED IN: biological_process unknown; LOCATED IN: endomembrane system; Has 0 Blast hits to 0 proteins in 0 species (source: NCBI BLink).
Chr1	29301184	29301396	213	+	AT1G77930.1	AT1G77930	mTP		Chaperone DnaJ-domain superfamily protein
Chr1	6281934	6282008	75	-	AT1G18260.1	AT1G18260	SP		HCP-like superfamily protein
Chr1	19314077	19314145	69	-	AT1G51965.1	AT1G51965	mTP	ABO5	ABA Overly-Sensitive 5
Chr1	17002237	17002305	69	+	AT1G44970.1	AT1G44970	SP		Peroxidase superfamily protein
Chr1	1383912	1384004	93	+	AT1G04900.1	AT1G04900	mTP		Protein of unknown function (DUF185)
Chr1	19294229	19294318	90	+	AT1G51920.1	AT1G51920	SP		unknown protein; FUNCTIONS IN: molecular_function unknown; INVOLVED IN: biological_process unknown; LOCATED IN: endomembrane system; EXPRESSED IN: stem, stamen; EXPRESSED DURING: 4 anthesis; Has 22 Blast hits to 22 proteins in 5 species: Archae - 0; Bacteria - 0; Metazoa - 0; Fungi - 0; Plants - 22; Viruses - 0; Other Eukaryotes - 0 (source: NCBI BLink).
Chr1	19295165	19295236	72	-	AT1G51930.1	AT1G51930	SP		RING/U-box superfamily protein
Chr1	19293587	19293670	84	+	AT1G51915.1	AT1G51915	SP		cryptdin protein-related
Chr1	17021637	17021708	72	+	AT1G45015.1	AT1G45015	SP		MD-2-related lipid recognition domain-containing protein
Chr1	11123790	11124106	317	-	AT1G31160.1	AT1G31160	cTP	HINT 2	HISTIDINE TRIAD NUCLEOTIDE-BINDING 2
Chr1	19298885	19298941	57	-	AT1G51940.1	AT1G51940	SP		protein kinase family protein / peptidoglycan-binding LysM domain-containing protein
Chr1	3570362	3570466	105	-	AT1G10740.1	AT1G10740	SP		alpha/beta-Hydrolases superfamily protein
Chr1	9732278	9732379	102	-	AT1G27930.1	AT1G27930	SP		Protein of unknown function (DUF579)
Chr1	6294403	6294468	66	+	AT1G18280.1	AT1G18280	SP		Bifunctional inhibitor/lipid-transfer protein/seed storage 2S albumin superfamily protein
Chr1	2816989	2817078	90	-	AT1G08800.1	AT1G08800	SP		Protein of unknown function, DUF593
Chr1	19326387	19326771	385	-	AT1G51980.1	AT1G51980	mTP		Insulinase (Peptidase family M16) protein
Chr1	24176619	24176789	171	+	AT1G65080.1	AT1G65080	mTP		Membrane insertion protein, OxaA/YidC with tetratricopeptide repeat domain
Chr1	9740740	9740805	66	+	AT1G27950.1	AT1G27950	SP	LTPG1	glycosylphosphatidylinositol-anchored lipid protein transfer 1
Chr1	3589822	3590043	222	-	AT1G10760.1	AT1G10760	cTP	SEX1, SOP1, SOP, GWD1, GWD	Pyruvate phosphate dikinase, PEP/pyruvate binding domain
Chr1	24251567	24251650	84	+	AT1G65295.1	AT1G65295	SP		unknown protein; LOCATED IN: endomembrane system; EXPRESSED IN: 22 plant structures; EXPRESSED DURING: 13 growth stages; BEST Arabidopsis thaliana protein match is: unknown protein (TAIR:AT5G01015.1); Has 90 Blast hits to 90 proteins in 15 species: Archae - 0; Bacteria - 0; Metazoa - 0; Fungi - 0; Plants - 90; Viruses - 0; Other Eukaryotes - 0 (source: NCBI BLink).
Chr1	8130141	8130242	102	-	AT1G22960.1	AT1G22960	mTP		Pentatricopeptide repeat (PPR) superfamily protein
Chr1	414440	414505	66	-	AT1G02180.1	AT1G02180	SP		ferredoxin-related
Chr1	27734451	27734663	213	+	AT1G73740.1	AT1G73740	luTP		UDP-Glycosyltransferase superfamily protein
Chr1	9806764	9806832	69	-	AT1G28110.1	AT1G28110	SP	SCPL45	serine carboxypeptidase-like 45
Chr1	12201963	12202031	69	+	AT1G33670.1	AT1G33670	SP		Leucine-rich repeat (LRR) family protein
Chr1	9829332	9829388	57	+	AT1G28135.1	AT1G28135	SP		unknown protein; FUNCTIONS IN: molecular_function unknown; INVOLVED IN: biological_process unknown; LOCATED IN: chloroplast; Has 7 Blast hits to 7 proteins in 1 species: Archae - 0; Bacteria - 0; Metazoa - 0; Fungi - 0; Plants - 7; Viruses - 0; Other Eukaryotes - 0 (source: NCBI BLink).
Chr1	30396709	30396921	213	-	AT1G80880.1	AT1G80880	mTP		Tetratricopeptide repeat (TPR)-like superfamily protein
Chr1	29899089	29899267	179	-	AT1G79480.1	AT1G79480	SP		Carbohydrate-binding X8 domain superfamily protein
Chr1	19087424	19087492	69	+	AT1G51470.1	AT1G51470	SP	BGLU35, TGG5	beta glucosidase 35
Chr1	8833018	8833307	290	+	AT1G25210.1	AT1G25210	mTP		UDP-3-O-acyl N-acetylglycosamine deacetylase family protein
Chr1	3480889	3480957	69	-	AT1G10550.1	AT1G10550	SP	XTH33, XET	xyloglucan:xyloglucosyl transferase 33
Chr1	11261138	11261209	72	-	AT1G31450.1	AT1G31450	SP		Eukaryotic aspartyl protease family protein
Chr1	19115702	19115776	75	+	AT1G51540.1	AT1G51540	SP		Galactose oxidase/kelch repeat superfamily protein
Chr1	30404409	30404549	141	-	AT1G80920.1	AT1G80920	cTP	J8	Chaperone DnaJ-domain superfamily protein
Chr1	19094888	19095001	114	+	AT1G51490.1	AT1G51490	mTP	BGLU36	beta glucosidase 36
Chr1	12223898	12223981	84	-	AT1G33720.1	AT1G33720	SP	CYP76C6	cytochrome P450, family 76, subfamily C, polypeptide 6
Chr1	8842206	8842298	93	-	AT1G25230.1	AT1G25230	SP		Calcineurin-like metallo-phosphoesterase superfamily protein
Chr1	408779	408913	135	+	AT1G02150.1	AT1G02150	cTP		Tetratricopeptide repeat (TPR)-like superfamily protein
Chr1	29900617	29900868	252	+	AT1G79490.1	AT1G79490	mTP	EMB2217	Pentatricopeptide repeat (PPR) superfamily protein
Chr1	19052265	19052492	228	-	AT1G51400.1	AT1G51400	luTP		Photosystem II 5 kD protein
Chr1	7645767	7645835	69	+	AT1G21750.1	AT1G21750	SP	ATPDIL1-1, ATPDI5, PDI5, PDIL1-1	PDI-like 1-1
Chr1	3470009	3470215	207	+	AT1G10522.1	AT1G10522	cTP		unknown protein; FUNCTIONS IN: molecular_function unknown; INVOLVED IN: biological_process unknown; LOCATED IN: chloroplast; EXPRESSED IN: 23 plant structures; EXPRESSED DURING: 13 growth stages; Has 24 Blast hits to 24 proteins in 8 species: Archae - 0; Bacteria - 0; Metazoa - 0; Fungi - 0; Plants - 24; Viruses - 0; Other Eukaryotes - 0 (source: NCBI BLink).
Chr1	3461173	3461340	168	-	AT1G10500.1	AT1G10500	cTP	ATCPISCA, CPISCA	chloroplast-localized ISCA-like protein
Chr1	19050427	19050531	105	+	AT1G51390.1	AT1G51390	mTP	NFU5, ATNFU1	NFU domain protein 5
Chr1	21507283	21507429	147	-	AT1G58080.1	AT1G58080	cTP	ATATP-PRT1, HISN1A, ATP-PRT1	ATP phosphoribosyl transferase 1
Chr1	3461771	3462036	266	+	AT1G10510.1	AT1G10510	cTP	emb2004	RNI-like superfamily protein
Chr1	30355266	30355509	244	+	AT1G80770.1	AT1G80770	cTP	PDE318	P-loop containing nucleoside triphosphate hydrolases superfamily protein
Chr1	20601290	20601436	147	-	AT1G55220.1	AT1G55220	cTP		unknown protein; Has 3 Blast hits to 3 proteins in 1 species: Archae - 0; Bacteria - 0; Metazoa - 0; Fungi - 0; Plants - 3; Viruses - 0; Other Eukaryotes - 0 (source: NCBI BLink).
Chr1	8877988	8878053	66	+	AT1G25320.1	AT1G25320	SP		Leucine-rich repeat protein kinase family protein
Chr1	8688699	8688767	69	+	AT1G24520.1	AT1G24520	SP	BCP1	homolog of Brassica campestris pollen protein 1
Chr1	8682364	8682501	138	+	AT1G24490.1	AT1G24490	cTP	ALB4, ARTEMIS	OxaA/YidC-like membrane insertion protein
Chr1	19070971	19071102	132	+	AT1G51440.1	AT1G51440	cTP		alpha/beta-Hydrolases superfamily protein
Chr1	29403750	29403878	129	-	AT1G78140.1	AT1G78140	mTP		S-adenosyl-L-methionine-dependent methyltransferases superfamily protein
Chr1	8767581	8767643	63	+	AT1G24793.1	AT1G24793	mTP		UDP-3-O-acyl N-acetylglycosamine deacetylase family protein
Chr1	8147353	8147436	84	+	AT1G23010.1	AT1G23010	SP	LPR1	Cupredoxin superfamily protein
Chr1	29345993	29346049	57	+	AT1G78040.1	AT1G78040	SP		Pollen Ole e 1 allergen and extensin family protein
Chr1	3517712	3517807	96	-	AT1G10640.1	AT1G10640	SP		Pectin lyase-like superfamily protein
Chr1	29348095	29348235	141	+	AT1G78050.1	AT1G78050	cTP	PGM	phosphoglycerate/bisphosphoglycerate mutase
Chr1	24295362	24295499	138	+	AT1G65410.1	AT1G65410	cTP	ATNAP11, TGD3, NAP11	non-intrinsic ABC protein 11
Chr1	24298086	24298374	289	-	AT1G65420.1	AT1G65420	cTP	NPQ7	Protein of unknown function (DUF565)
Chr1	24286943	24287017	75	+	AT1G65380.1	AT1G65380	SP	CLV2, AtRLP10	Leucine-rich repeat (LRR) family protein
Chr1	29352812	29352868	57	-	AT1G78060.1	AT1G78060	SP		Glycosyl hydrolase family protein
Chr1	19136625	19136855	231	+	AT1G51610.1	AT1G51610	mTP		Cation efflux family protein
Chr1	24257262	24257339	78	+	AT1G65310.1	AT1G65310	SP	ATXTH17, XTH17	xyloglucan endotransglucosylase/hydrolase 17
Chr1	11215739	11215939	201	-	AT1G31330.1	AT1G31330	luTP	PSAF	photosystem I subunit F
Chr1	344089	344199	111	-	AT1G01990.1	AT1G01990	cTP		unknown protein; Has 32 Blast hits to 32 proteins in 6 species: Archae - 0; Bacteria - 0; Metazoa - 0; Fungi - 0; Plants - 32; Viruses - 0; Other Eukaryotes - 0 (source: NCBI BLink).
Chr1	29333535	29333657	123	+	AT1G78010.1	AT1G78010	mTP		tRNA modification GTPase, putative
Chr1	341940	341999	60	-	AT1G01980.1	AT1G01980	SP		FAD-binding Berberine family protein
Chr1	338538	338687	150	+	AT1G01970.1	AT1G01970	cTP		Tetratricopeptide repeat (TPR)-like superfamily protein
Chr1	11217240	11217329	90	-	AT1G31335.1	AT1G31335	SP		unknown protein; FUNCTIONS IN: molecular_function unknown; INVOLVED IN: biological_process unknown; LOCATED IN: plasma membrane; EXPRESSED IN: 20 plant structures; EXPRESSED DURING: 13 growth stages; Has 34 Blast hits to 34 proteins in 8 species: Archae - 0; Bacteria - 0; Metazoa - 0; Fungi - 0; Plants - 34; Viruses - 0; Other Eukaryotes - 0 (source: NCBI BLink).
Chr1	24271276	24271356	81	+	AT1G65342.1	AT1G65342	SP		unknown protein; FUNCTIONS IN: molecular_function unknown; INVOLVED IN: biological_process unknown; LOCATED IN: endomembrane system; Has 5 Blast hits to 5 proteins in 2 species: Archae - 0; Bacteria - 0; Metazoa - 0; Fungi - 0; Plants - 5; Viruses - 0; Other Eukaryotes - 0 (source: NCBI BLink).
Chr1	11249145	11249345	201	-	AT1G31410.1	AT1G31410	luTP		putrescine-binding periplasmic protein-related
Chr1	21395254	21395346	93	+	AT1G57770.1	AT1G57770	cTP		FAD/NAD(P)-binding oxidoreductase family protein
Chr1	310332	310448	117	+	AT1G01900.1	AT1G01900	SP	ATSBT1.1, SBTI1.1	subtilase family protein
Chr1	21390082	21390177	96	+	AT1G57760.1	AT1G57760	SP		Protein of unknown function (DUF784)
Chr1	12233769	12233933	165	+	AT1G33750.1	AT1G33750	cTP		Terpenoid cyclases/Protein prenyltransferases superfamily protein
Chr1	8734570	8734629	60	+	AT1G24650.1	AT1G24650	SP		Leucine-rich repeat protein kinase family protein
Chr1	306129	306275	147	-	AT1G01860.1	AT1G01860	cTP	PFC1	Ribosomal RNA adenine dimethylase family protein
Chr1	1294180	1294239	60	-	AT1G04645.1	AT1G04645	SP		Plant self-incompatibility protein S1 family
Chr1	20598558	20598620	63	-	AT1G55210.1	AT1G55210	SP		Disease resistance-responsive (dirigent-like protein) family protein
Chr1	1301244	1301306	63	-	AT1G04660.1	AT1G04660	SP		glycine-rich protein
Chr1	12267918	12267989	72	+	AT1G33811.1	AT1G33811	SP		GDSL-like Lipase/Acylhydrolase superfamily protein
Chr1	30423372	30423440	69	-	AT1G80980.1	AT1G80980	mTP		unknown protein; FUNCTIONS IN: molecular_function unknown; INVOLVED IN: biological_process unknown; LOCATED IN: mitochondrion; BEST Arabidopsis thaliana protein match is: unknown protein (TAIR:AT1G80700.1); Has 477 Blast hits to 341 proteins in 85 species: Archae - 2; Bacteria - 44; Metazoa - 78; Fungi - 37; Plants - 42; Viruses - 0; Other Eukaryotes - 274 (source: NCBI BLink).
Chr1	11250360	11250446	87	+	AT1G31420.1	AT1G31420	SP	FEI1	Leucine-rich repeat protein kinase family protein
Chr1	19121677	19121859	183	-	AT1G51560.1	AT1G51560	cTP		Pyridoxamine 5'-phosphate oxidase family protein
Chr1	20574159	20574332	174	-	AT1G55140.1	AT1G55140	cTP		Ribonuclease III family protein
Chr1	1307721	1307780	60	-	AT1G04680.1	AT1G04680	SP		Pectin lyase-like superfamily protein
Chr1	1301985	1302062	78	+	AT1G04670.1	AT1G04670	mTP		unknown protein; Has 40 Blast hits to 40 proteins in 14 species: Archae - 2; Bacteria - 5; Metazoa - 1; Fungi - 2; Plants - 30; Viruses - 0; Other Eukaryotes - 0 (source: NCBI BLink).
Chr1	7610409	7610471	63	+	AT1G21670.1	AT1G21670	SP		LOCATED IN: cell wall, plant-type cell wall; EXPRESSED IN: 23 plant structures; EXPRESSED DURING: 14 growth stages; CONTAINS InterPro DOMAIN/s: WD40-like Beta Propeller (InterPro:IPR011659), Six-bladed beta-propeller, TolB-like (InterPro:IPR011042); BEST Arabidopsis thaliana protein match is: DPP6 N-terminal domain-like protein (TAIR:AT1G21680.1); Has 8461 Blast hits to 5060 proteins in 1257 spec…
Chr1	7613028	7613090	63	+	AT1G21680.1	AT1G21680	SP		DPP6 N-terminal domain-like protein
Chr1	12261480	12261572	93	+	AT1G33800.1	AT1G33800	SP		Protein of unknown function (DUF579)
Chr1	2801283	2801339	57	+	AT1G08750.1	AT1G08750	SP		Peptidase C13 family
Chr1	6515486	6515736	251	+	AT1G18870.1	AT1G18870	cTP	ICS2, ATICS2	isochorismate synthase 2
Chr1	29886910	29887275	366	-	AT1G79440.1	AT1G79440	mTP	ALDH5F1, SSADH1, SSADH	aldehyde dehydrogenase 5F1
Chr1	4807321	4807440	120	-	AT1G14030.1	AT1G14030	cTP		Rubisco methyltransferase family protein
Chr1	22800958	22801020	63	-	AT1G61740.1	AT1G61740	SP		Sulfite exporter TauE/SafE family protein
Chr1	2641274	2641739	466	-	AT1G08380.1	AT1G08380	cTP	PSAO	photosystem I subunit O
Chr1	22700152	22700274	123	+	AT1G61520.1	AT1G61520	cTP	LHCA3	photosystem I light harvesting complex gene 3
Chr1	4801725	4801790	66	-	AT1G14010.1	AT1G14010	SP		emp24/gp25L/p24 family/GOLD family protein
Chr1	10071005	10071082	78	-	AT1G28650.1	AT1G28650	SP		GDSL-like Lipase/Acylhydrolase superfamily protein
Chr1	22707770	22707826	57	-	AT1G61550.1	AT1G61550	SP		S-locus lectin protein kinase family protein
Chr1	4690409	4690486	78	+	AT1G13680.1	AT1G13680	SP		PLC-like phosphodiesterases superfamily protein
Chr1	9544607	9544684	78	+	AT1G27480.1	AT1G27480	SP		alpha/beta-Hydrolases superfamily protein
Chr1	26330166	26330243	78	+	AT1G69910.1	AT1G69910	SP		Protein kinase superfamily protein
Chr1	13340259	13341228	970	-	AT1G35880.1	AT1G35880	cTP		unknown protein; Has 251 Blast hits to 234 proteins in 66 species: Archae - 2; Bacteria - 48; Metazoa - 87; Fungi - 9; Plants - 70; Viruses - 0; Other Eukaryotes - 35 (source: NCBI BLink).
Chr1	20413211	20413387	177	+	AT1G54680.1	AT1G54680	SP		unknown protein; FUNCTIONS IN: molecular_function unknown; INVOLVED IN: biological_process unknown; LOCATED IN: endomembrane system; EXPRESSED IN: 22 plant structures; EXPRESSED DURING: 13 growth stages; BEST Arabidopsis thaliana protein match is: unknown protein (TAIR:AT5G27290.1); Has 200 Blast hits to 200 proteins in 57 species: Archae - 0; Bacteria - 59; Metazoa - 0; Fungi - 0; Plants - 127; …
Chr1	1600004	1600084	81	+	AT1G05450.2	AT1G05450	SP		Bifunctional inhibitor/lipid-transfer protein/seed storage 2S albumin superfamily protein
Chr1	22715246	22715329	84	-	AT1G61563.1	AT1G61563	SP	RALFL8	ralf-like 8
Chr1	9558084	9558293	210	-	AT1G27510.1	AT1G27510	cTP		Protein of unknown function (DUF3506)
Chr1	22717409	22717492	84	-	AT1G61566.1	AT1G61566	SP	RALFL9	ralf-like 9
Chr1	20851495	20851566	72	-	AT1G55770.1	AT1G55770	SP		Plant invertase/pectin methylesterase inhibitor superfamily protein
Chr1	22806244	22806318	75	-	AT1G61750.1	AT1G61750	SP		Receptor-like protein kinase-related family protein
Chr1	6460625	6460955	331	+	AT1G18730.1	AT1G18730	cTP	NDF6	NDH dependent flow 6
Chr1	1482681	1482887	207	+	AT1G05140.1	AT1G05140	cTP		Peptidase M50 family protein
Chr1	26113089	26113160	72	-	AT1G69460.1	AT1G69460	SP		emp24/gp25L/p24 family/GOLD family protein
Chr1	22810220	22810300	81	+	AT1G61770.1	AT1G61770	SP		Chaperone DnaJ-domain superfamily protein
Chr1	6477137	6477235	99	-	AT1G18780.1	AT1G18780	SP		RING/U-box superfamily protein
Chr1	2671717	2671800	84	-	AT1G08450.1	AT1G08450	SP	CRT3, PSL1, EBS2, AtCRT3	calreticulin 3
Chr1	26361957	26362010	54	-	AT1G69990.1	AT1G69990	SP		Leucine-rich repeat protein kinase family protein
Chr1	24033388	24033474	87	-	AT1G64670.1	AT1G64670	SP	BDG1	alpha/beta-Hydrolases superfamily protein
Chr1	17285547	17285609	63	-	AT1G47128.1	AT1G47128	SP	RD21, RD21A	Granulin repeat cysteine protease family protein
Chr1	1503174	1503738	565	-	AT1G05190.1	AT1G05190	cTP	emb2394	Ribosomal protein L6 family
Chr1	24023062	24023151	90	-	AT1G64640.1	AT1G64640	SP	ENODL8, AtENODL8	early nodulin-like protein 8
Chr1	26344903	26344971	69	-	AT1G69940.1	AT1G69940	SP	ATPPME1, PPME1	Pectin lyase-like superfamily protein
Chr1	26129827	26130045	219	+	AT1G69523.1	AT1G69523	luTP		S-adenosyl-L-methionine-dependent methyltransferases superfamily protein
Chr1	10053008	10053073	66	-	AT1G28600.1	AT1G28600	SP		GDSL-like Lipase/Acylhydrolase superfamily protein
Chr1	26357564	26357647	84	-	AT1G69980.1	AT1G69980	SP		unknown protein; LOCATED IN: endomembrane system; EXPRESSED IN: 24 plant structures; EXPRESSED DURING: 15 growth stages; Has 30 Blast hits to 30 proteins in 12 species: Archae - 0; Bacteria - 0; Metazoa - 0; Fungi - 0; Plants - 30; Viruses - 0; Other Eukaryotes - 0 (source: NCBI BLink).
Chr1	24036071	24036136	66	+	AT1G64680.1	AT1G64680	mTP		unknown protein; BEST Arabidopsis thaliana protein match is: unknown protein (TAIR:AT1G03055.1); Has 146 Blast hits to 146 proteins in 26 species: Archae - 0; Bacteria - 6; Metazoa - 0; Fungi - 0; Plants - 125; Viruses - 0; Other Eukaryotes - 15 (source: NCBI BLink).
Chr1	4668494	4668565	72	+	AT1G13620.1	AT1G13620	SP	RGF2	Encodes a root meristem growth factor (RGF). Belongs to a family of functionally redundant homologous peptides that are secreted, tyrosine-sulfated, and expressed mainly in the stem cell area and the innermost layer of central columella cells. RGFs are required for maintenance of the root stem cell niche and transit amplifying cell proliferation. Members of this family include: At5g60810 (RGF1), …
Chr1	26292806	26293003	198	-	AT1G69830.1	AT1G69830	cTP	ATAMY3, AMY3	alpha-amylase-like 3
Chr1	22733472	22733549	78	+	AT1G61610.1	AT1G61610	SP		S-locus lectin protein kinase family protein
Chr1	4755489	4755554	66	-	AT1G13900.1	AT1G13900	SP		Purple acid phosphatases superfamily protein
Chr1	20363565	20363882	318	+	AT1G54520.1	AT1G54520	luTP		unknown protein; FUNCTIONS IN: molecular_function unknown; INVOLVED IN: biological_process unknown; LOCATED IN: chloroplast; EXPRESSED IN: 24 plant structures; EXPRESSED DURING: 15 growth stages; CONTAINS InterPro DOMAIN/s: Protein of unknown function DUF1517 (InterPro:IPR010903); Has 276 Blast hits to 275 proteins in 83 species: Archae - 0; Bacteria - 108; Metazoa - 6; Fungi - 0; Plants - 113; V…
Chr1	22767674	22767733	60	+	AT1G61667.1	AT1G61667	SP		Protein of unknown function, DUF538
Chr1	2590131	2590235	105	-	AT1G08250.1	AT1G08250	cTP	ADT6	arogenate dehydratase 6
Chr1	20384870	20384953	84	-	AT1G54570.1	AT1G54570	cTP		Esterase/lipase/thioesterase family protein
Chr1	22748646	22749053	408	-	AT1G61640.1	AT1G61640	mTP		Protein kinase superfamily protein
Chr1	26232197	26232355	159	+	AT1G69740.1	AT1G69740	cTP	HEMB1	Aldolase superfamily protein
Chr1	4755955	4756032	78	+	AT1G13910.1	AT1G13910	SP		Leucine-rich repeat (LRR) family protein
Chr1	2583199	2583288	90	-	AT1G08220.1	AT1G08220	mTP		FUNCTIONS IN: molecular_function unknown; INVOLVED IN: mitochondrial proton-transporting ATP synthase complex assembly; LOCATED IN: mitochondrial inner membrane; EXPRESSED IN: 18 plant structures; EXPRESSED DURING: 7 growth stages; CONTAINS InterPro DOMAIN/s: ATPase assembly factor ATP10, mitochondria (InterPro:IPR007849); Has 168 Blast hits to 168 proteins in 86 species: Archae - 6; Bacteria - 0…
Chr1	20389572	20390081	510	+	AT1G54580.1	AT1G54580	cTP	ACP2	acyl carrier protein 2
Chr1	26227178	26227354	177	+	AT1G69720.1	AT1G69720	cTP	HO3	heme oxygenase 3
Chr1	13208777	13208971	195	+	AT1G35680.1	AT1G35680	cTP		Ribosomal protein L21
Chr1	26231262	26231339	78	-	AT1G69730.1	AT1G69730	SP		Wall-associated kinase family protein
Chr1	13220940	13221026	87	+	AT1G35710.1	AT1G35710	SP		Protein kinase family protein with leucine-rich repeat domain
Chr1	17323068	17323347	280	-	AT1G47260.1	AT1G47260	mTP	APFI, GAMMA CA2	gamma carbonic anhydrase 2
Chr1	20400929	20401015	87	-	AT1G54620.1	AT1G54620	SP		Plant invertase/pectin methylesterase inhibitor superfamily protein
Chr1	4718020	4718091	72	-	AT1G13750.1	AT1G13750	SP		Purple acid phosphatases superfamily protein
Chr1	20402260	20402919	660	-	AT1G54630.1	AT1G54630	cTP	ACP3	acyl carrier protein 3
Chr1	10069035	10069109	75	-	AT1G28640.1	AT1G28640	SP		GDSL-like Lipase/Acylhydrolase superfamily protein
Chr1	1521202	1521264	63	+	AT1G05240.1	AT1G05240	SP		Peroxidase superfamily protein
Chr1	4721024	4721101	78	-	AT1G13760.1	AT1G13760	SP		unknown protein; FUNCTIONS IN: molecular_function unknown; INVOLVED IN: biological_process unknown; LOCATED IN: endomembrane system; Has 30201 Blast hits to 17322 proteins in 780 species: Archae - 12; Bacteria - 1396; Metazoa - 17338; Fungi - 3422; Plants - 5037; Viruses - 0; Other Eukaryotes - 2996 (source: NCBI BLink).
Chr1	22774529	22774687	159	-	AT1G61680.1	AT1G61680	cTP	TPS14, ATTPS14	terpene synthase 14
Chr1	9558752	9558835	84	+	AT1G27520.1	AT1G27520	SP		Glycosyl hydrolase family 47 protein
Chr1	17334245	17334310	66	-	AT1G47280.1	AT1G47280	SP		unknown protein; FUNCTIONS IN: molecular_function unknown; INVOLVED IN: biological_process unknown; LOCATED IN: endomembrane system; EXPRESSED IN: 9 plant structures; EXPRESSED DURING: L mature pollen stage, M germinated pollen stage, 4 anthesis, C globular stage, petal differentiation and expansion stage; Has 6 Blast hits to 6 proteins in 2 species: Archae - 0; Bacteria - 0; Metazoa - 0; Fungi -…
Chr1	22770132	22770206	75	+	AT1G61670.1	AT1G61670	SP		Lung seven transmembrane receptor family protein
Chr1	23986536	23986649	114	-	AT1G64580.1	AT1G64580	mTP		Pentatricopeptide repeat (PPR) superfamily protein
Chr1	1583226	1583648	423	-	AT1G05385.1	AT1G05385	luTP	LPA19, Psb27-H1	photosystem II 11 kDa protein-related
Chr1	1547632	1547709	78	-	AT1G05300.1	AT1G05300	SP	ZIP5	zinc transporter 5 precursor
Chr1	4733606	4733707	102	-	AT1G13800.1	AT1G13800	mTP		Tetratricopeptide repeat (TPR)-like superfamily protein
Chr1	1552378	1552434	57	-	AT1G05310.1	AT1G05310	SP		Pectin lyase-like superfamily protein
Chr1	4735622	4735708	87	+	AT1G13820.1	AT1G13820	cTP		alpha/beta-Hydrolases superfamily protein
Chr1	2608408	2608494	87	+	AT1G08280.1	AT1G08280	SP		Glycosyltransferase family 29 (sialyltransferase) family protein
Chr1	4740699	4740926	228	-	AT1G13830.1	AT1G13830	SP		Carbohydrate-binding X8 domain superfamily protein
Chr1	1529827	1529898	72	+	AT1G05260.1	AT1G05260	SP	RCI3, RCI3A	Peroxidase superfamily protein
Chr1	1527107	1527169	63	-	AT1G05250.1	AT1G05250	SP		Peroxidase superfamily protein
Chr1	17343082	17343153	72	+	AT1G47310.1	AT1G47310	SP		unknown protein; FUNCTIONS IN: molecular_function unknown; INVOLVED IN: biological_process unknown; LOCATED IN: endomembrane system; EXPRESSED IN: 24 plant structures; EXPRESSED DURING: 13 growth stages; Has 45 Blast hits to 45 proteins in 11 species: Archae - 0; Bacteria - 0; Metazoa - 0; Fungi - 0; Plants - 45; Viruses - 0; Other Eukaryotes - 0 (source: NCBI BLink).
Chr1	2759585	2759677	93	-	AT1G08660.1	AT1G08660	SP	MGP2	MALE GAMETOPHYTE DEFECTIVE 2
Chr1	22645073	22645147	75	-	AT1G61370.1	AT1G61370	SP		S-locus lectin protein kinase family protein
Chr1	22649339	22649401	63	-	AT1G61380.1	AT1G61380	SP	SD1-29	S-domain-1 29
Chr1	22653514	22653639	126	-	AT1G61390.1	AT1G61390	SP		S-locus lectin protein kinase family protein
Chr1	22640915	22640974	60	-	AT1G61360.1	AT1G61360	SP		S-locus lectin protein kinase family protein
Chr1	18504298	18504462	165	-	AT1G49970.1	AT1G49970	cTP	CLPR1, NCLPP5, SVR2	CLP protease proteolytic subunit 1
Chr1	2750733	2751209	477	-	AT1G08640.1	AT1G08640	cTP	CJD1	Chloroplast J-like domain 1
Chr1	7503987	7504103	117	-	AT1G21440.1	AT1G21440	cTP		Phosphoenolpyruvate carboxylase family protein
Chr1	24120926	24121012	87	+	AT1G64930.1	AT1G64930	SP	CYP89A7	cytochrome P450, family 87, subfamily A, polypeptide 7
Chr1	22657673	22657774	102	-	AT1G61400.1	AT1G61400	SP		S-locus lectin protein kinase family protein
Chr1	17171235	17171381	147	-	AT1G45230.1	AT1G45230	cTP		Protein of unknown function (DUF3223)
Chr1	26430616	26430705	90	+	AT1G70190.1	AT1G70190	mTP		Ribosomal protein L7/L12, oligomerisation;Ribosomal protein L7/L12, C-terminal/adaptor protein ClpS-like
Chr1	17176561	17176683	123	-	AT1G45332.1	AT1G45332	mTP		Translation elongation factor EFG/EF2 protein
Chr1	26434136	26434351	216	-	AT1G70200.1	AT1G70200	cTP		RNA-binding (RRM/RBD/RNP motifs) family protein
Chr1	10081497	10081604	108	-	AT1G28690.1	AT1G28690	mTP		Tetratricopeptide repeat (TPR)-like superfamily protein
Chr1	6369347	6369520	174	+	AT1G18500.1	AT1G18500	cTP	MAML-4, IPMS1	methylthioalkylmalate synthase-like 4
Chr1	2718859	2718927	69	+	AT1G08590.1	AT1G08590	SP		Leucine-rich receptor-like protein kinase family protein
Chr1	7493492	7493659	168	+	AT1G21400.1	AT1G21400	mTP		Thiamin diphosphate-binding fold (THDP-binding) superfamily protein
Chr1	20463107	20463190	84	+	AT1G54890.1	AT1G54890	SP		Late embryogenesis abundant (LEA) protein-related
Chr1	20491207	20491275	69	-	AT1G54950.1	AT1G54950	SP		unknown protein; FUNCTIONS IN: molecular_function unknown; INVOLVED IN: biological_process unknown; LOCATED IN: endomembrane system; BEST Arabidopsis thaliana protein match is: unknown protein (TAIR:AT1G07690.1); Has 7 Blast hits to 7 proteins in 2 species: Archae - 0; Bacteria - 0; Metazoa - 0; Fungi - 0; Plants - 7; Viruses - 0; Other Eukaryotes - 0 (source: NCBI BLink).
Chr1	1416043	1416120	78	-	AT1G04980.1	AT1G04980	SP	ATPDIL2-2, ATPDI10, PDI10, PDIL2-2	PDI-like 2-2
Chr1	17104406	17104477	72	+	AT1G45190.1	AT1G45190	SP	DD18	downregulated in DIF1 18
Chr1	20508180	20508355	176	-	AT1G54980.1	AT1G54980	SP		Plant invertase/pectin methylesterase inhibitor superfamily protein
Chr1	20505000	20505065	66	+	AT1G54970.1	AT1G54970	SP	ATPRP1, RHS7, PRP1	proline-rich protein 1
Chr1	11056778	11056873	96	-	AT1G31010.1	AT1G31010	mTP	OSB4	organellar single-stranded DNA binding protein 4
Chr1	2779963	2780162	200	+	AT1G08730.1	AT1G08730	SP	XIC, ATXIC	Myosin family protein with Dil domain
Chr1	7530251	7530954	704	-	AT1G21500.1	AT1G21500	cTP		unknown protein; Has 29 Blast hits to 29 proteins in 12 species: Archae - 0; Bacteria - 0; Metazoa - 0; Fungi - 2; Plants - 27; Viruses - 0; Other Eukaryotes - 0 (source: NCBI BLink).
Chr1	20517078	20517247	170	+	AT1G55010.1	AT1G55010	SP	PDF1.5	plant defensin 1.5
Chr1	1411216	1411287	72	+	AT1G04970.1	AT1G04970	SP		lipid-binding serum glycoprotein family protein
Chr1	24135838	24135993	156	-	AT1G64970.1	AT1G64970	cTP	G-TMT, TMT1, VTE4	gamma-tocopherol methyltransferase
Chr1	24127587	24127673	87	+	AT1G64950.1	AT1G64950	SP	CYP89A5	cytochrome P450, family 89, subfamily A, polypeptide 5
Chr1	11039870	11039977	108	-	AT1G30960.1	AT1G30960	mTP		GTP-binding family protein
Chr1	1441233	1441385	153	-	AT1G05030.1	AT1G05030	cTP		Major facilitator superfamily protein
Chr1	24123789	24123875	87	+	AT1G64940.1	AT1G64940	SP	CYP89A6	cytochrome P450, family 87, subfamily A, polypeptide 6
Chr1	13528257	13528319	63	+	AT1G36150.1	AT1G36150	SP		Bifunctional inhibitor/lipid-transfer protein/seed storage 2S albumin superfamily protein
Chr1	6024140	6024211	72	-	AT1G17510.1	AT1G17510	mTP		unknown protein; Has 11 Blast hits to 11 proteins in 4 species: Archae - 0; Bacteria - 0; Metazoa - 0; Fungi - 0; Plants - 11; Viruses - 0; Other Eukaryotes - 0 (source: NCBI BLink).
Chr1	6345994	6346230	237	+	AT1G18440.1	AT1G18440	cTP		Peptidyl-tRNA hydrolase family protein
Chr1	19424291	19424419	129	-	AT1G52160.1	AT1G52160	mTP	TRZ3	tRNAse Z3
Chr1	24056123	24056194	72	-	AT1G64760.1	AT1G64760	SP		O-Glycosyl hydrolases family 17 protein
Chr1	22688196	22688267	72	-	AT1G61490.1	AT1G61490	SP		S-locus lectin protein kinase family protein
Chr1	22684333	22684404	72	-	AT1G61480.1	AT1G61480	SP		S-locus lectin protein kinase family protein
Chr1	26408270	26408323	54	-	AT1G70110.1	AT1G70110	SP		Concanavalin A-like lectin protein kinase family protein
Chr1	26397404	26397565	162	-	AT1G70080.1	AT1G70080	cTP		Terpenoid cyclases/Protein prenyltransferases superfamily protein
Chr1	26400927	26401007	81	+	AT1G70090.1	AT1G70090	SP	GATL9, LGT8	glucosyl transferase family 8
Chr1	9642550	9642621	72	+	AT1G27710.1	AT1G27710	SP		Glycine-rich protein family
Chr1	22835452	22835523	72	+	AT1G61820.1	AT1G61820	SP	BGLU46	beta glucosidase 46
Chr1	9531151	9531213	63	-	AT1G27440.1	AT1G27440	SP	GUT2, IRX10, ATGUT1	Exostosin family protein
Chr1	2689110	2689187	78	+	AT1G08500.1	AT1G08500	SP	ENODL18, AtENODL18	early nodulin-like protein 18
Chr1	4830297	4830371	75	+	AT1G14110.1	AT1G14110	SP	FUT9, ATFUT9	fucosyltransferase 9
Chr1	4647979	4648050	72	+	AT1G13590.1	AT1G13590	SP	ATPSK1, PSK1	phytosulfokine 1 precursor
Chr1	22814390	22814455	66	+	AT1G61790.1	AT1G61790	SP		Oligosaccharyltransferase complex/magnesium transporter family protein
Chr1	2688446	2688547	102	-	AT1G08490.1	AT1G08490	cTP	ATSUFS, SUFS, ATCPNIFS, ATNFS2, CPNIFS	chloroplastic NIFS-like cysteine desulfurase
Chr1	4822580	4822648	69	+	AT1G14080.1	AT1G14080	SP	FUT6, ATFUT6	fucosyltransferase 6
Chr1	2683903	2683977	75	-	AT1G08470.1	AT1G08470	SP	SSL3	strictosidine synthase-like 3
Chr1	20439533	20439784	252	+	AT1G54780.1	AT1G54780	luTP	TLP18.3	thylakoid lumen 18.3 kDa protein
Chr1	26408921	26409025	105	+	AT1G70120.1	AT1G70120	SP		Protein of unknown function (DUF1163)
Chr1	22692810	22692881	72	-	AT1G61500.1	AT1G61500	SP		S-locus lectin protein kinase family protein
Chr1	22824527	22824703	177	+	AT1G61800.1	AT1G61800	cTP	GPT2, ATGPT2	glucose-6-phosphate/phosphate translocator 2
Chr1	26420159	26420230	72	+	AT1G70160.1	AT1G70160	SP		unknown protein; FUNCTIONS IN: molecular_function unknown; INVOLVED IN: biological_process unknown; LOCATED IN: endomembrane system; EXPRESSED IN: 24 plant structures; EXPRESSED DURING: 15 growth stages; BEST Arabidopsis thaliana protein match is: unknown protein (TAIR:AT4G27020.1); Has 108 Blast hits to 108 proteins in 20 species: Archae - 0; Bacteria - 0; Metazoa - 0; Fungi - 0; Plants - 89; Vi…
Chr1	6400647	6400787	141	+	AT1G18600.1	AT1G18600	mTP	ATRBL12, RBL12	RHOMBOID-like protein 12
Chr1	22884302	22884722	421	-	AT1G61900.1	AT1G61900	SP		unknown protein; FUNCTIONS IN: molecular_function unknown; INVOLVED IN: biological_process unknown; LOCATED IN: anchored to plasma membrane, plasma membrane, anchored to membrane; EXPRESSED IN: 23 plant structures; EXPRESSED DURING: 13 growth stages; BEST Arabidopsis thaliana protein match is: unknown protein (TAIR:AT2G30700.1); Has 65 Blast hits to 65 proteins in 12 species: Archae - 0; Bacteria…
Chr1	24092507	24092566	60	-	AT1G64830.1	AT1G64830	SP		Eukaryotic aspartyl protease family protein
Chr1	12374433	12374519	87	+	AT1G34040.1	AT1G34040	SP		Pyridoxal phosphate (PLP)-dependent transferases superfamily protein
Chr1	26411733	26411801	69	-	AT1G70130.1	AT1G70130	SP		Concanavalin A-like lectin protein kinase family protein
Chr1	20459011	20459154	144	+	AT1G54870.1	AT1G54870	mTP		NAD(P)-binding Rossmann-fold superfamily protein
Chr1	26414962	26415048	87	-	AT1G70140.1	AT1G70140	SP	ATFH8, FH8	formin 8
Chr1	1455134	1455220	87	-	AT1G05065.1	AT1G05065	SP	CLE20	CLAVATA3/ESR-RELATED 20
Chr1	1458472	1458531	60	-	AT1G05070.1	AT1G05070	SP		Protein of unknown function (DUF1068)
Chr1	24105713	24105910	198	+	AT1G64880.1	AT1G64880	mTP		Ribosomal protein S5 family protein
Chr1	17179353	17179436	84	+	AT1G45474.1	AT1G45474	mTP	LHCA5	photosystem I light harvesting complex gene 5
Chr1	12358774	12358902	129	-	AT1G34000.1	AT1G34000	cTP	OHP2	one-helix protein 2
Chr1	22888598	22888657	60	+	AT1G61920.1	AT1G61920	SP		unknown protein; FUNCTIONS IN: molecular_function unknown; INVOLVED IN: biological_process unknown; LOCATED IN: endomembrane system; EXPRESSED IN: sperm cell, male gametophyte, pollen tube; EXPRESSED DURING: M germinated pollen stage; Has 3 Blast hits to 3 proteins in 1 species: Archae - 0; Bacteria - 0; Metazoa - 0; Fungi - 0; Plants - 3; Viruses - 0; Other Eukaryotes - 0 (source: NCBI BLink).
Chr1	26424005	26424064	60	+	AT1G70170.1	AT1G70170	SP	MMP	matrix metalloproteinase
Chr1	17186448	17186534	87	-	AT1G45616.1	AT1G45616	SP	AtRLP6, RLP6	receptor like protein 6
Chr1	6018757	6018828	72	+	AT1G17500.1	AT1G17500	mTP		ATPase E1-E2 type family protein / haloacid dehalogenase-like hydrolase family protein
Chr1	6415226	6415318	93	+	AT1G18630.1	AT1G18630	mTP	GR-RBP6	glycine-rich RNA-binding protein 6
Chr1	2703461	2704120	660	+	AT1G08540.1	AT1G08540	cTP	SIGB, SIG1, SIG2, SIGA, ATSIG1, ABC1, ATSIG2	RNApolymerase sigma subunit 2
Chr1	2701252	2702291	1040	+	AT1G08530.1	AT1G08530	luTP		unknown protein; FUNCTIONS IN: molecular_function unknown; INVOLVED IN: biological_process unknown; LOCATED IN: chloroplast; BEST Arabidopsis thaliana protein match is: unknown protein (TAIR:AT5G09995.2); Has 140 Blast hits to 140 proteins in 53 species: Archae - 0; Bacteria - 63; Metazoa - 0; Fungi - 0; Plants - 76; Viruses - 0; Other Eukaryotes - 1 (source: NCBI BLink).
Chr1	22672273	22672323	51	-	AT1G61440.1	AT1G61440	SP		S-locus lectin protein kinase family protein
Chr1	2707462	2707877	416	+	AT1G08550.1	AT1G08550	luTP	NPQ1, AVDE1	non-photochemical quenching 1
Chr1	2696538	2696687	150	+	AT1G08520.1	AT1G08520	cTP	ALB1, ALB-1V, V157, PDE166, CHLD	ALBINA 1
Chr1	2693263	2693409	147	-	AT1G08510.1	AT1G08510	cTP	FATB	fatty acyl-ACP thioesterases B
Chr1	22667698	22667769	72	-	AT1G61430.1	AT1G61430	SP		S-locus lectin protein kinase family protein
Chr1	22866475	22866552	78	-	AT1G61870.1	AT1G61870	mTP	PPR336	pentatricopeptide repeat 336
Chr1	10076176	10076250	75	-	AT1G28670.1	AT1G28670	SP	ARAB-1	GDSL-like Lipase/Acylhydrolase superfamily protein
Chr1	22663525	22663596	72	-	AT1G61420.1	AT1G61420	SP		S-locus lectin protein kinase family protein
Chr1	20458351	20458434	84	-	AT1G54860.1	AT1G54860	SP		Glycoprotein membrane precursor GPI-anchored
Chr1	6420014	6420413	400	-	AT1G18650.1	AT1G18650	SP	PDCB3	plasmodesmata callose-binding protein 3
Chr1	11311300	11311380	81	+	AT1G31580.1	AT1G31580	SP	ECS1, CXC750	ECS1
Chr1	20617326	20617391	66	+	AT1G55265.1	AT1G55265	SP		Protein of unknown function, DUF538
Chr1	29638443	29638508	66	-	AT1G78830.1	AT1G78830	SP		Curculin-like (mannose-binding) lectin family protein
Chr1	17422564	17422629	66	+	AT1G47485.1	AT1G47485	SP		Encodes CEP1, a 15-amino-acid peptide, which is mainly expressed in the lateral root primordia. When overexpressed or externally applied, CEP1 arrests root growth. CEP1 is a candidate for a novel peptide plant hormone.
Chr1	10711590	10711664	75	-	AT1G30350.1	AT1G30350	SP		Pectin lyase-like superfamily protein
Chr1	23836249	23836320	72	+	AT1G64235.1	AT1G64235	SP		Bifunctional inhibitor/lipid-transfer protein/seed storage 2S albumin superfamily protein
Chr1	27279510	27279566	57	+	AT1G72460.1	AT1G72460	SP		Leucine-rich repeat protein kinase family protein
Chr1	10672654	10672740	87	-	AT1G30290.1	AT1G30290	mTP		Tetratricopeptide repeat (TPR)-like superfamily protein
Chr1	17415061	17415132	72	-	AT1G47470.1	AT1G47470	SP		Protein of unknown function (DUF784)
Chr1	2518466	2518546	81	-	AT1G08080.1	AT1G08080	SP	ATACA7, ACA7	alpha carbonic anhydrase 7
Chr1	29926976	29927125	150	+	AT1G79560.1	AT1G79560	cTP	EMB156, EMB36, EMB1047, FTSH12	FTSH protease 12
Chr1	19658846	19658920	75	+	AT1G52780.1	AT1G52780	SP		Protein of unknown function (DUF2921)
Chr1	17403122	17403193	72	-	AT1G47450.1	AT1G47450	SP		Protein of unknown function (DUF784)
Chr1	18170034	18170105	72	-	AT1G49100.1	AT1G49100	SP		Leucine-rich repeat protein kinase family protein
Chr1	2516438	2516599	162	-	AT1G08070.1	AT1G08070	cTP	OTP82	Tetratricopeptide repeat (TPR)-like superfamily protein
Chr1	5710012	5710540	529	+	AT1G16700.1	AT1G16700	mTP		Alpha-helical ferredoxin
Chr1	2513276	2513341	66	-	AT1G08065.1	AT1G08065	SP	ATACA5, ACA5	alpha carbonic anhydrase 5
Chr1	29635703	29635768	66	-	AT1G78820.1	AT1G78820	SP		D-mannose binding lectin protein with Apple-like carbohydrate-binding domain
Chr1	5796083	5796163	81	+	AT1G16950.1	AT1G16950	SP		unknown protein; FUNCTIONS IN: molecular_function unknown; INVOLVED IN: biological_process unknown; LOCATED IN: endomembrane system; EXPRESSED IN: stamen; EXPRESSED DURING: 4 anthesis; Has 17 Blast hits to 17 proteins in 5 species: Archae - 0; Bacteria - 0; Metazoa - 0; Fungi - 0; Plants - 17; Viruses - 0; Other Eukaryotes - 0 (source: NCBI BLink).
Chr1	28327986	28328132	147	+	AT1G75460.1	AT1G75460	cTP		ATP-dependent protease La (LON) domain protein
Chr1	23831033	23831089	57	+	AT1G64210.1	AT1G64210	SP		Leucine-rich repeat protein kinase family protein
Chr1	6694632	6694721	90	-	AT1G19370.1	AT1G19370	SP		unknown protein; LOCATED IN: endoplasmic reticulum; EXPRESSED IN: 22 plant structures; EXPRESSED DURING: 13 growth stages; BEST Arabidopsis thaliana protein match is: unknown protein (TAIR:AT1G75140.1); Has 45 Blast hits to 43 proteins in 15 species: Archae - 0; Bacteria - 0; Metazoa - 0; Fungi - 0; Plants - 44; Viruses - 0; Other Eukaryotes - 1 (source: NCBI BLink).
Chr1	28369866	28369940	75	-	AT1G75550.1	AT1G75550	SP		glycine-rich protein
Chr1	23811845	23812579	735	-	AT1G64150.1	AT1G64150	luTP		Uncharacterized protein family (UPF0016)
Chr1	29647434	29647499	66	-	AT1G78860.1	AT1G78860	SP		D-mannose binding lectin protein with Apple-like carbohydrate-binding domain
Chr1	23814063	23814131	69	+	AT1G64160.1	AT1G64160	SP		Disease resistance-responsive (dirigent-like protein) family protein
Chr1	7865548	7865619	72	+	AT1G22270.1	AT1G22270	mTP		Trm112p-like protein
Chr1	6666249	6666317	69	+	AT1G19290.1	AT1G19290	mTP		Pentatricopeptide repeat (PPR) superfamily protein
Chr1	2492574	2492741	168	-	AT1G08030.1	AT1G08030	SP	TPST	tyrosylprotein sulfotransferase
Chr1	18521454	18521600	147	-	AT1G50020.1	AT1G50020	cTP		unknown protein; FUNCTIONS IN: molecular_function unknown; INVOLVED IN: biological_process unknown; LOCATED IN: chloroplast thylakoid membrane, chloroplast; EXPRESSED IN: 24 plant structures; EXPRESSED DURING: 15 growth stages; Has 72 Blast hits to 72 proteins in 27 species: Archae - 0; Bacteria - 0; Metazoa - 0; Fungi - 0; Plants - 72; Viruses - 0; Other Eukaryotes - 0 (source: NCBI BLink).
Chr1	6679327	6679509	183	+	AT1G19320.1	AT1G19320	SP		Pathogenesis-related thaumatin superfamily protein
Chr1	2467681	2467755	75	+	AT1G07960.2	AT1G07960	SP	ATPDIL5-1, PDIL5-1	PDI-like 5-1
Chr1	29643332	29643397	66	-	AT1G78850.1	AT1G78850	SP		D-mannose binding lectin protein with Apple-like carbohydrate-binding domain
Chr1	6672441	6672506	66	-	AT1G19300.1	AT1G19300	SP	GATL1, PARVUS, GLZ1, ATGATL1	Nucleotide-diphospho-sugar transferases superfamily protein
Chr1	17485668	17485772	105	+	AT1G47580.1	AT1G47580	cTP		Pentatricopeptide repeat (PPR) superfamily protein
Chr1	23911329	23911394	66	+	AT1G64390.1	AT1G64390	SP	AtGH9C2, GH9C2	glycosyl hydrolase 9C2
Chr1	23900309	23900467	159	+	AT1G64385.1	AT1G64385	SP		unknown protein; FUNCTIONS IN: molecular_function unknown; INVOLVED IN: biological_process unknown; LOCATED IN: endomembrane system; Has 66 Blast hits to 66 proteins in 21 species: Archae - 0; Bacteria - 0; Metazoa - 6; Fungi - 4; Plants - 51; Viruses - 0; Other Eukaryotes - 5 (source: NCBI BLink).
Chr1	29538476	29538656	181	-	AT1G78520.1	AT1G78520	SP		Carbohydrate-binding X8 domain superfamily protein
Chr1	27338272	27338355	84	+	AT1G72600.1	AT1G72600	SP		hydroxyproline-rich glycoprotein family protein
Chr1	7826603	7826752	150	+	AT1G22170.1	AT1G22170	cTP		Phosphoglycerate mutase family protein
Chr1	27339878	27339928	51	-	AT1G72610.1	AT1G72610	SP	GLP1, ATGER1, GER1	germin-like protein 1
Chr1	10809777	10809866	90	-	AT1G30515.1	AT1G30515	SP		unknown protein; FUNCTIONS IN: molecular_function unknown; INVOLVED IN: biological_process unknown; LOCATED IN: endomembrane system; EXPRESSED IN: 16 plant structures; EXPRESSED DURING: 6 growth stages; BEST Arabidopsis thaliana protein match is: unknown protein (TAIR:AT4G21740.1); Has 20 Blast hits to 20 proteins in 4 species: Archae - 0; Bacteria - 0; Metazoa - 0; Fungi - 0; Plants - 20; Viruse…
Chr1	23933541	23933678	138	+	AT1G64430.1	AT1G64430	mTP		Pentatricopeptide repeat (PPR) superfamily protein
Chr1	7934995	7935054	60	-	AT1G22480.1	AT1G22480	SP		Cupredoxin superfamily protein
Chr1	2547672	2547815	144	-	AT1G08130.1	AT1G08130	mTP	ATLIG1, LIG1	DNA ligase 1
Chr1	19616952	19617420	469	-	AT1G52670.1	AT1G52670	cTP		Single hybrid motif superfamily protein
Chr1	6557946	6558026	81	-	AT1G18980.1	AT1G18980	SP		RmlC-like cupins superfamily protein
Chr1	6555284	6555364	81	-	AT1G18970.1	AT1G18970	SP	GLP4	germin-like protein 4
Chr1	19608428	19608526	99	-	AT1G52630.1	AT1G52630	SP		O-fucosyltransferase family protein
Chr1	19610643	19610723	81	+	AT1G52650.1	AT1G52650	mTP		F-box/RNI-like superfamily protein
Chr1	19610354	19610428	75	-	AT1G52640.1	AT1G52640	mTP		Pentatricopeptide repeat (PPR) superfamily protein
Chr1	28283440	28283631	192	-	AT1G75380.1	AT1G75380	cTP	ATBBD1, BBD1	bifunctional nuclease in basal defense response 1
Chr1	27288283	27288339	57	-	AT1G72480.1	AT1G72480	SP		Lung seven transmembrane receptor family protein
Chr1	6612806	6612955	150	+	AT1G19150.1	AT1G19150	cTP	LHCA6, LHCA2*1	photosystem I light harvesting complex gene 6
Chr1	5723161	5723298	138	+	AT1G16720.1	AT1G16720	cTP	HCF173	high chlorophyll fluorescence phenotype 173
Chr1	28317993	28318064	72	-	AT1G75450.1	AT1G75450	SP	CKX5, ATCKX5, ATCKX6	cytokinin oxidase 5
Chr1	10722325	10722681	357	+	AT1G30380.1	AT1G30380	cTP	PSAK	photosystem I subunit K
Chr1	23252369	23252443	75	+	AT1G62790.1	AT1G62790	SP		Bifunctional inhibitor/lipid-transfer protein/seed storage 2S albumin superfamily protein
Chr1	28305469	28305564	96	+	AT1G75420.1	AT1G75420	SP		UDP-Glycosyltransferase superfamily protein
Chr1	6612295	6612414	120	-	AT1G19140.2	AT1G19140	mTP		FUNCTIONS IN: molecular_function unknown; INVOLVED IN: ubiquinone biosynthetic process; LOCATED IN: mitochondrion; EXPRESSED IN: 24 plant structures; EXPRESSED DURING: 15 growth stages; CONTAINS InterPro DOMAIN/s: COQ9 (InterPro:IPR013718), Ubiquinone biosynthesis protein COQ9 (InterPro:IPR012762); Has 35333 Blast hits to 34131 proteins in 2444 species: Archae - 798; Bacteria - 22429; Metazoa - 9…
Chr1	17396661	17397176	516	-	AT1G47420.1	AT1G47420	mTP	SDH5	succinate dehydrogenase 5
Chr1	6590350	6590433	84	+	AT1G19090.1	AT1G19090	SP	RKF2, CRK1	receptor-like serine/threonine kinase 2
Chr1	28272163	28272396	234	+	AT1G75350.1	AT1G75350	cTP	emb2184	Ribosomal protein L31
Chr1	28268228	28268383	156	-	AT1G75330.1	AT1G75330	cTP	OTC	ornithine carbamoyltransferase
Chr1	23886152	23886343	192	+	AT1G64355.1	AT1G64355	cTP		unknown protein; FUNCTIONS IN: molecular_function unknown; INVOLVED IN: biological_process unknown; LOCATED IN: chloroplast; EXPRESSED IN: 23 plant structures; EXPRESSED DURING: 13 growth stages; CONTAINS InterPro DOMAIN/s: Protein of unknown function DUF3593 (InterPro:IPR021995); Has 301 Blast hits to 301 proteins in 96 species: Archae - 0; Bacteria - 143; Metazoa - 0; Fungi - 0; Plants - 44; Vi…
Chr1	27316529	27316669	141	-	AT1G72540.1	AT1G72540	mTP		Protein kinase superfamily protein
Chr1	29548552	29548764	213	-	AT1G78560.1	AT1G78560	cTP		Sodium Bile acid symporter family
Chr1	2378076	2378138	63	+	AT1G07690.1	AT1G07690	SP		FUNCTIONS IN: molecular_function unknown; INVOLVED IN: biological_process unknown; LOCATED IN: endomembrane system; EXPRESSED IN: root; CONTAINS InterPro DOMAIN/s: Orthoreovirus membrane fusion p10 (InterPro:IPR009854); BEST Arabidopsis thaliana protein match is: unknown protein (TAIR:AT1G54950.1); Has 11 Blast hits to 11 proteins in 4 species: Archae - 0; Bacteria - 2; Metazoa - 0; Fungi - 0; Pl…
Chr1	27171021	27171149	129	-	AT1G72200.1	AT1G72200	SP		RING/U-box superfamily protein
Chr1	4885049	4885144	96	+	AT1G14310.1	AT1G14310	mTP		Haloacid dehalogenase-like hydrolase (HAD) superfamily protein
Chr1	26452975	26453031	57	+	AT1G70250.1	AT1G70250	SP		receptor serine/threonine kinase, putative
Chr1	28472405	28472598	194	+	AT1G75830.1	AT1G75830	SP	LCR67, PDF1.1	low-molecular-weight cysteine-rich 67
Chr1	27484513	27484596	84	+	AT1G73080.1	AT1G73080	SP	PEPR1, ATPEPR1	PEP1 receptor 1
Chr1	28466581	28466652	72	-	AT1G75820.1	AT1G75820	SP	CLV1, FAS3, FLO5, ATCLV1	Leucine-rich receptor-like protein kinase family protein
Chr1	27169607	27169696	90	-	AT1G72190.1	AT1G72190	mTP		D-isomer specific 2-hydroxyacid dehydrogenase family protein
Chr1	27496725	27496844	120	-	AT1G73110.1	AT1G73110	cTP		P-loop containing nucleoside triphosphate hydrolases superfamily protein
Chr1	26061925	26061993	69	+	AT1G69320.1	AT1G69320	SP	CLE10	CLAVATA3/ESR-RELATED 10
Chr1	27188287	27188361	75	+	AT1G72230.1	AT1G72230	SP		Cupredoxin superfamily protein
Chr1	29656623	29656745	123	+	AT1G78890.1	AT1G78890	mTP		unknown protein; BEST Arabidopsis thaliana protein match is: unknown protein (TAIR:AT1G16840.1); Has 30201 Blast hits to 17322 proteins in 780 species: Archae - 12; Bacteria - 1396; Metazoa - 17338; Fungi - 3422; Plants - 5037; Viruses - 0; Other Eukaryotes - 2996 (source: NCBI BLink).
Chr1	27478451	27478534	84	-	AT1G73050.1	AT1G73050	SP		Glucose-methanol-choline (GMC) oxidoreductase family protein
Chr1	8102851	8102943	93	+	AT1G22890.1	AT1G22890	SP		unknown protein; FUNCTIONS IN: molecular_function unknown; INVOLVED IN: biological_process unknown; LOCATED IN: endomembrane system; EXPRESSED IN: 19 plant structures; EXPRESSED DURING: 11 growth stages; Has 17 Blast hits to 17 proteins in 2 species: Archae - 0; Bacteria - 0; Metazoa - 0; Fungi - 0; Plants - 17; Viruses - 0; Other Eukaryotes - 0 (source: NCBI BLink).
Chr1	4876974	4877195	222	-	AT1G14270.1	AT1G14270	cTP		CAAX amino terminal protease family protein
Chr1	27479027	27479098	72	+	AT1G73060.1	AT1G73060	cTP	LPA3	Low PSII Accumulation 3
Chr1	17562776	17562859	84	-	AT1G47720.1	AT1G47720	mTP	OSB1	Primosome PriB/single-strand DNA-binding
Chr1	5822487	5822573	87	+	AT1G17030.1	AT1G17030	SP		unknown protein; FUNCTIONS IN: molecular_function unknown; INVOLVED IN: biological_process unknown; LOCATED IN: endomembrane system; BEST Arabidopsis thaliana protein match is: unknown protein (TAIR:AT2G47010.2); Has 70 Blast hits to 70 proteins in 13 species: Archae - 0; Bacteria - 0; Metazoa - 0; Fungi - 0; Plants - 69; Viruses - 0; Other Eukaryotes - 1 (source: NCBI BLink).
Chr1	27199287	27199358	72	-	AT1G72260.1	AT1G72260	SP	THI2.1, THI2.1.1	thionin 2.1
Chr1	2398634	2398696	63	-	AT1G07730.2	AT1G07730	SP		Disease resistance-responsive (dirigent-like protein) family protein
Chr1	2400434	2400496	63	-	AT1G07740.1	AT1G07740	mTP		Tetratricopeptide repeat (TPR)-like superfamily protein
Chr1	2392332	2392406	75	-	AT1G07720.1	AT1G07720	SP	KCS3	3-ketoacyl-CoA synthase 3
Chr1	26051561	26051843	283	-	AT1G69295.1	AT1G69295	SP	PDCB4	plasmodesmata callose-binding protein 4
Chr1	26042443	26042499	57	-	AT1G69270.1	AT1G69270	SP	RPK1	receptor-like protein kinase 1
Chr1	27164074	27164166	93	+	AT1G72180.1	AT1G72180	SP		Leucine-rich receptor-like protein kinase family protein
Chr1	8099150	8099296	147	+	AT1G22882.1	AT1G22882	SP		Galactose-binding protein
Chr1	4899176	4899328	153	+	AT1G14345.1	AT1G14345	cTP		NAD(P)-linked oxidoreductase superfamily protein
Chr1	8095770	8095832	63	+	AT1G22880.1	AT1G22880	SP	ATGH9B4, ATCEL5, CEL5	cellulase 5
Chr1	6781827	6782024	198	-	AT1G19610.1	AT1G19610	SP	LCR78, PDF1.4	Arabidopsis defensin-like protein
Chr1	4924277	4924357	81	+	AT1G14390.1	AT1G14390	SP		Leucine-rich repeat protein kinase family protein
Chr1	2376062	2376269	208	+	AT1G07680.1	AT1G07680	SP		unknown protein; FUNCTIONS IN: molecular_function unknown; INVOLVED IN: biological_process unknown; LOCATED IN: endomembrane system; BEST Arabidopsis thaliana protein match is: unknown protein (TAIR:AT5G23903.1); Has 7 Blast hits to 7 proteins in 2 species: Archae - 0; Bacteria - 0; Metazoa - 0; Fungi - 0; Plants - 7; Viruses - 0; Other Eukaryotes - 0 (source: NCBI BLink).
Chr1	26049307	26049348	42	-	AT1G69290.1	AT1G69290	mTP		Pentatricopeptide repeat (PPR) superfamily protein
Chr1	5617811	5617972	162	+	AT1G16445.1	AT1G16445	cTP		S-adenosyl-L-methionine-dependent methyltransferases superfamily protein
Chr1	28493051	28493155	105	+	AT1G75890.1	AT1G75890	SP		GDSL-like Lipase/Acylhydrolase superfamily protein
Chr1	5605231	5605326	96	+	AT1G16400.1	AT1G16400	SP	CYP79F2	cytochrome P450, family 79, subfamily F, polypeptide 2
Chr1	28499179	28499274	96	+	AT1G75900.1	AT1G75900	SP		GDSL-like Lipase/Acylhydrolase superfamily protein
Chr1	28501511	28501573	63	+	AT1G75910.1	AT1G75910	SP	EXL4	extracellular lipase 4
Chr1	28490564	28490683	120	+	AT1G75880.1	AT1G75880	SP		SGNH hydrolase-type esterase superfamily protein
Chr1	10609193	10609529	337	-	AT1G30170.1	AT1G30170	mTP		Protein of unknown function (DUF295)
Chr1	10586150	10586477	328	-	AT1G30120.1	AT1G30120	cTP	PDH-E1 BETA	pyruvate dehydrogenase E1 beta
Chr1	28423039	28423170	132	-	AT1G75690.1	AT1G75690	cTP		DnaJ/Hsp40 cysteine-rich domain superfamily protein
Chr1	28406951	28407022	72	-	AT1G75640.1	AT1G75640	SP		Leucine-rich receptor-like protein kinase family protein
Chr1	27462061	27462168	108	-	AT1G72990.1	AT1G72990	SP	BGAL17	beta-galactosidase 17
Chr1	6703288	6703368	81	-	AT1G19390.1	AT1G19390	SP		Wall-associated kinase family protein
Chr1	17491771	17491839	69	+	AT1G47600.1	AT1G47600	SP	BGLU34, TGG4	beta glucosidase 34
Chr1	27452872	27452928	57	+	AT1G72970.1	AT1G72970	SP	HTH, EDA17	Glucose-methanol-choline (GMC) oxidoreductase family protein
Chr1	19737018	19737083	66	-	AT1G52970.1	AT1G52970	SP	DD11	downregulated in DIF1 11
Chr1	5668945	5669016	72	+	AT1G16560.1	AT1G16560	SP		Per1-like family protein
Chr1	28396499	28396594	96	-	AT1G75620.1	AT1G75620	SP		glyoxal oxidase-related protein
Chr1	29575997	29576167	171	+	AT1G78630.1	AT1G78630	cTP	emb1473	Ribosomal protein L13 family protein
Chr1	28458889	28459035	147	+	AT1G75800.1	AT1G75800	SP		Pathogenesis-related thaumatin superfamily protein
Chr1	6755462	6755536	75	-	AT1G19500.1	AT1G19500	SP		unknown protein; FUNCTIONS IN: molecular_function unknown; INVOLVED IN: biological_process unknown; LOCATED IN: endomembrane system; EXPRESSED IN: 9 plant structures; EXPRESSED DURING: L mature pollen stage, M germinated pollen stage, 4 anthesis, C globular stage, petal differentiation and expansion stage; BEST Arabidopsis thaliana protein match is: unknown protein (TAIR:AT2G35765.1); Has 9 Blast…
Chr1	26083285	26083431	147	-	AT1G69380.1	AT1G69380	mTP		Protein of unknown function (DUF155)
Chr1	5647674	5647709	36	-	AT1G16515.1	AT1G16515	SP		unknown protein; Has 35333 Blast hits to 34131 proteins in 2444 species: Archae - 798; Bacteria - 22429; Metazoa - 974; Fungi - 991; Plants - 531; Viruses - 0; Other Eukaryotes - 9610 (source: NCBI BLink).
Chr1	26084721	26085810	1090	+	AT1G69390.1	AT1G69390	cTP	ATMINE1, MINE1, ARC12	homologue of bacterial MinE 1
Chr1	6760032	6760115	84	+	AT1G19520.1	AT1G19520	mTP	NFD5	pentatricopeptide (PPR) repeat-containing protein
Chr1	27214387	27214506	120	-	AT1G72280.1	AT1G72280	SP	AERO1, ERO1	endoplasmic reticulum oxidoreductins 1
Chr1	8104393	8104491	99	-	AT1G22900.1	AT1G22900	SP		Disease resistance-responsive (dirigent-like protein) family protein
Chr1	29602708	29602782	75	+	AT1G78710.1	AT1G78710	SP	TBL42	TRICHOME BIREFRINGENCE-LIKE 42
Chr1	28457323	28457388	66	-	AT1G75790.1	AT1G75790	SP	sks18	SKU5 similar 18
Chr1	23740178	23740336	159	-	AT1G63970.1	AT1G63970	cTP	ISPF, MECPS	isoprenoid F
Chr1	28442216	28442284	69	-	AT1G75750.1	AT1G75750	SP	GASA1	GAST1 protein homolog 1
Chr1	2411287	2411833	547	-	AT1G07780.3	AT1G07780	cTP	PAI1, TRP6	phosphoribosylanthranilate isomerase 1
Chr1	29591053	29591112	60	+	AT1G78670.1	AT1G78670	SP	ATGGH3, GGH3	gamma-glutamyl hydrolase 3
Chr1	27215852	27215920	69	+	AT1G72290.1	AT1G72290	SP		Kunitz family trypsin and protease inhibitor protein
Chr1	4850284	4850430	147	+	AT1G14185.1	AT1G14185	SP		Glucose-methanol-choline (GMC) oxidoreductase family protein
Chr1	4855582	4855811	230	+	AT1G14205.1	AT1G14205	cTP		Ribosomal L18p/L5e family protein
Chr1	29593933	29594004	72	+	AT1G78680.1	AT1G78680	SP	ATGGH2, GGH2	gamma-glutamyl hydrolase 2
Chr1	4859530	4859601	72	-	AT1G14220.1	AT1G14220	SP		Ribonuclease T2 family protein
Chr1	2422549	2422608	60	+	AT1G07830.1	AT1G07830	mTP		ribosomal protein L29 family protein
Chr1	4857876	4857941	66	-	AT1G14210.1	AT1G14210	SP		Ribonuclease T2 family protein
Chr1	19590154	19590231	78	-	AT1G52590.1	AT1G52590	cTP		Putative thiol-disulphide oxidoreductase DCC
Chr1	3383734	3383874	141	-	AT1G10310.1	AT1G10310	cTP		NAD(P)-binding Rossmann-fold superfamily protein
Chr1	3388747	3388821	75	+	AT1G10330.1	AT1G10330	mTP		Tetratricopeptide repeat (TPR)-like superfamily protein
Chr1	9020509	9020628	120	+	AT1G26090.1	AT1G26090	cTP		P-loop containing nucleoside triphosphate hydrolases superfamily protein
Chr1	8586431	8587180	750	+	AT1G24240.1	AT1G24240	mTP		Ribosomal protein L19 family protein
Chr1	507019	507099	81	-	AT1G02460.1	AT1G02460	SP		Pectin lyase-like superfamily protein
Chr1	10997275	10997349	75	+	AT1G30900.1	AT1G30900	SP	VSR6, VSR3;3, BP80-3;3	VACUOLAR SORTING RECEPTOR 6
Chr1	515110	515331	222	-	AT1G02475.1	AT1G02475	cTP		Polyketide cyclase/dehydrase and lipid transport superfamily protein
Chr1	516618	516650	33	+	AT1G02490.1	AT1G02490	SP		unknown protein; Has 0 Blast hits to 0 proteins in 0 species (source: NCBI BLink).
Chr1	21564205	21564502	298	+	AT1G58225.1	AT1G58225	SP		unknown protein; FUNCTIONS IN: molecular_function unknown; INVOLVED IN: biological_process unknown; LOCATED IN: endomembrane system; Has 4 Blast hits to 4 proteins in 2 species: Archae - 0; Bacteria - 0; Metazoa - 0; Fungi - 0; Plants - 4; Viruses - 0; Other Eukaryotes - 0 (source: NCBI BLink).
Chr1	7692247	7692327	81	-	AT1G21900.1	AT1G21900	SP		emp24/gp25L/p24 family/GOLD family protein
Chr1	20668410	20668502	93	-	AT1G55360.1	AT1G55360	SP		Protein of Unknown Function (DUF239)
Chr1	190596	190718	123	+	AT1G01520.1	AT1G01520	cTP		Homeodomain-like superfamily protein
Chr1	30300379	30300513	135	-	AT1G80600.1	AT1G80600	cTP	WIN1	HOPW1-1-interacting 1
Chr1	491300	491647	348	+	AT1G02410.1	AT1G02410	mTP		cytochrome c oxidase assembly protein CtaG / Cox11 family
Chr1	490408	490497	90	-	AT1G02405.1	AT1G02405	SP		proline-rich family protein
Chr1	10084860	10084958	99	-	AT1G28700.1	AT1G28700	SP		Nucleotide-diphospho-sugar transferase family protein
Chr1	10046296	10046379	84	-	AT1G28580.1	AT1G28580	SP		GDSL-like Lipase/Acylhydrolase superfamily protein
Chr1	8558570	8558632	63	-	AT1G24170.1	AT1G24170	SP	GATL8, LGT9	Nucleotide-diphospho-sugar transferases superfamily protein
Chr1	10991535	10991600	66	+	AT1G30870.1	AT1G30870	SP		Peroxidase superfamily protein
Chr1	29908987	29909175	189	-	AT1G79510.1	AT1G79510	cTP		Uncharacterized conserved protein (DUF2358)
Chr1	27743872	27743958	87	+	AT1G73780.1	AT1G73780	SP		Bifunctional inhibitor/lipid-transfer protein/seed storage 2S albumin superfamily protein
Chr1	8541040	8541111	72	+	AT1G24145.1	AT1G24145	SP		unknown protein; FUNCTIONS IN: molecular_function unknown; INVOLVED IN: biological_process unknown; LOCATED IN: endomembrane system; Has 3 Blast hits to 3 proteins in 1 species: Archae - 0; Bacteria - 0; Metazoa - 0; Fungi - 0; Plants - 3; Viruses - 0; Other Eukaryotes - 0 (source: NCBI BLink).
Chr1	8537223	8537285	63	-	AT1G24140.1	AT1G24140	SP		Matrixin family protein
Chr1	9054824	9054979	156	+	AT1G26180.1	AT1G26180	mTP		unknown protein; CONTAINS InterPro DOMAIN/s: Protein of unknown function DUF2232, membrane (InterPro:IPR018710); Has 285 Blast hits to 285 proteins in 90 species: Archae - 0; Bacteria - 140; Metazoa - 0; Fungi - 0; Plants - 40; Viruses - 0; Other Eukaryotes - 105 (source: NCBI BLink).
Chr1	8549518	8549616	99	+	AT1G24150.1	AT1G24150	SP	ATFH4, FH4	formin homologue 4
Chr1	9046793	9046945	153	-	AT1G26160.1	AT1G26160	cTP		Metal-dependent phosphohydrolase
Chr1	18504845	18505021	177	+	AT1G49975.1	AT1G49975	cTP		INVOLVED IN: photosynthesis; LOCATED IN: photosystem I, chloroplast, thylakoid membrane; EXPRESSED IN: 20 plant structures; EXPRESSED DURING: 13 growth stages; CONTAINS InterPro DOMAIN/s: Photosystem I reaction centre subunit N (InterPro:IPR008796); Has 34 Blast hits to 34 proteins in 14 species: Archae - 0; Bacteria - 0; Metazoa - 0; Fungi - 0; Plants - 34; Viruses - 0; Other Eukaryotes - 0 (sou…
Chr1	21605752	21605823	72	+	AT1G58260.1	AT1G58260	SP	CYP79C2, CYP79C3P	cytochrome p450 79c2
Chr1	10044038	10044112	75	-	AT1G28570.1	AT1G28570	SP		SGNH hydrolase-type esterase superfamily protein
Chr1	19454438	19454605	168	-	AT1G52220.1	AT1G52220	cTP		FUNCTIONS IN: molecular_function unknown; INVOLVED IN: biological_process unknown; LOCATED IN: chloroplast thylakoid membrane, chloroplast; EXPRESSED IN: 23 plant structures; EXPRESSED DURING: 13 growth stages; BEST Arabidopsis thaliana protein match is: photosystem I P subunit (TAIR:AT2G46820.2); Has 291 Blast hits to 291 proteins in 50 species: Archae - 0; Bacteria - 90; Metazoa - 0; Fungi - 0;…
Chr1	19454902	19455144	243	+	AT1G52230.1	AT1G52230	cTP	PSAH2, PSAH-2, PSI-H	photosystem I subunit H2
Chr1	18067609	18067956	348	-	AT1G48850.1	AT1G48850	cTP	EMB1144	chorismate synthase, putative / 5-enolpyruvylshikimate-3-phosphate phospholyase, putative
Chr1	30287833	30287931	99	+	AT1G80560.1	AT1G80560	cTP	ATIMD2, IMD2	isopropylmalate dehydrogenase 2
Chr1	18081033	18081311	279	+	AT1G48880.1	AT1G48880	luTP	TBL7	TRICHOME BIREFRINGENCE-LIKE 7
Chr1	30286642	30286704	63	-	AT1G80550.1	AT1G80550	mTP		Pentatricopeptide repeat (PPR) superfamily protein
Chr1	10087930	10088025	96	-	AT1G28710.1	AT1G28710	SP		Nucleotide-diphospho-sugar transferase family protein
Chr1	19460694	19460786	93	+	AT1G52260.1	AT1G52260	SP	ATPDIL1-5, ATPDI3, PDI3, PDIL1-5	PDI-like 1-5
Chr1	21582281	21582361	81	-	AT1G58242.1	AT1G58242	SP		Plant thionin family protein
Chr1	8563299	8563382	84	-	AT1G24180.1	AT1G24180	mTP	IAR4	Thiamin diphosphate-binding fold (THDP-binding) superfamily protein
Chr1	27742215	27742358	144	+	AT1G73770.1	AT1G73770	mTP		FUNCTIONS IN: molecular_function unknown; INVOLVED IN: biological_process unknown; LOCATED IN: mitochondrion; EXPRESSED IN: cultured cell; BEST Arabidopsis thaliana protein match is: Ribosomal protein S24/S35, mitochondrial (TAIR:AT3G18240.2); Has 951 Blast hits to 569 proteins in 87 species: Archae - 0; Bacteria - 746; Metazoa - 33; Fungi - 46; Plants - 57; Viruses - 0; Other Eukaryotes - 69 (so…
Chr1	7674144	7674215	72	-	AT1G21860.1	AT1G21860	SP	sks7	SKU5 similar 7
Chr1	8664201	8664384	184	+	AT1G24450.1	AT1G24450	SP	NFD2	Ribonuclease III family protein
Chr1	15607731	15607802	72	-	AT1G41830.1	AT1G41830	SP	SKS6	SKU5-similar 6
Chr1	12177788	12177859	72	+	AT1G33590.1	AT1G33590	SP		Leucine-rich repeat (LRR) family protein
Chr1	237570	237647	78	-	AT1G01650.1	AT1G01650	SP	SPPL4, ATSPPL4	SIGNAL PEPTIDE PEPTIDASE-LIKE 4
Chr1	10049220	10049300	81	-	AT1G28590.1	AT1G28590	SP		GDSL-like Lipase/Acylhydrolase superfamily protein
Chr1	21520962	21521201	240	+	AT1G58120.1	AT1G58120	luTP		BEST Arabidopsis thaliana protein match is: methyltransferases (TAIR:AT5G01710.1); Has 93 Blast hits to 93 proteins in 15 species: Archae - 0; Bacteria - 0; Metazoa - 1; Fungi - 0; Plants - 92; Viruses - 0; Other Eukaryotes - 0 (source: NCBI BLink).
Chr1	12180776	12180850	75	+	AT1G33600.1	AT1G33600	SP		Leucine-rich repeat (LRR) family protein
Chr1	8915115	8915219	105	-	AT1G25410.1	AT1G25410	cTP	ATIPT6, IPT6	isopentenyltransferase 6
Chr1	8640820	8641079	260	+	AT1G24360.1	AT1G24360	cTP		NAD(P)-binding Rossmann-fold superfamily protein
Chr1	453288	453605	318	+	AT1G02300.1	AT1G02300	SP		Cysteine proteinases superfamily protein
Chr1	11337558	11337647	90	+	AT1G31670.1	AT1G31670	SP		Copper amine oxidase family protein
Chr1	20624405	20624533	129	-	AT1G55280.1	AT1G55280	cTP		Lipase/lipooxygenase, PLAT/LH2 family protein
Chr1	8908738	8908800	63	-	AT1G25390.1	AT1G25390	SP		Protein kinase superfamily protein
Chr1	270655	270735	81	-	AT1G01725.1	AT1G01725	SP		unknown protein; FUNCTIONS IN: molecular_function unknown; INVOLVED IN: biological_process unknown; LOCATED IN: endomembrane system; EXPRESSED IN: 23 plant structures; EXPRESSED DURING: 14 growth stages; BEST Arabidopsis thaliana protein match is: unknown protein (TAIR:AT4G00530.1); Has 20 Blast hits to 20 proteins in 7 species: Archae - 0; Bacteria - 0; Metazoa - 0; Fungi - 0; Plants - 20; Virus…
Chr1	30331978	30332046	69	+	AT1G80700.1	AT1G80700	mTP		unknown protein; FUNCTIONS IN: molecular_function unknown; INVOLVED IN: biological_process unknown; LOCATED IN: mitochondrion; BEST Arabidopsis thaliana protein match is: unknown protein (TAIR:AT1G80980.1); Has 476 Blast hits to 340 proteins in 85 species: Archae - 2; Bacteria - 44; Metazoa - 84; Fungi - 36; Plants - 40; Viruses - 0; Other Eukaryotes - 270 (source: NCBI BLink).
Chr1	12188910	12188984	75	+	AT1G33610.1	AT1G33610	SP		Leucine-rich repeat (LRR) family protein
Chr1	3440178	3440231	54	-	AT1G10460.1	AT1G10460	SP	GLP7	germin-like protein 7
Chr1	3400706	3400783	78	+	AT1G10380.1	AT1G10380	SP		Putative membrane lipoprotein
Chr1	8960758	8960823	66	-	AT1G25510.1	AT1G25510	SP		Eukaryotic aspartyl protease family protein
Chr1	7670459	7670530	72	-	AT1G21850.1	AT1G21850	SP	sks8	SKU5 similar 8
Chr1	8635416	8635532	117	+	AT1G24340.1	AT1G24340	mTP	EMB260, EMB2421	FAD/NAD(P)-binding oxidoreductase family protein
Chr1	21536188	21536259	72	+	AT1G58170.1	AT1G58170	SP		Disease resistance-responsive (dirigent-like protein) family protein
Chr1	12164626	12164700	75	-	AT1G33540.1	AT1G33540	SP	scpl18	serine carboxypeptidase-like 18
Chr1	8609495	8609704	210	+	AT1G24280.1	AT1G24280	cTP	G6PD3	glucose-6-phosphate dehydrogenase 3
Chr1	8995362	8995430	69	-	AT1G25570.1	AT1G25570	SP		Di-glucose binding protein with Leucine-rich repeat domain
Chr1	474516	474569	54	+	AT1G02370.1	AT1G02370	mTP		Tetratricopeptide repeat (TPR)-like superfamily protein
Chr1	473036	473116	81	-	AT1G02360.1	AT1G02360	SP		Chitinase family protein
Chr1	20648739	20648810	72	-	AT1G55330.1	AT1G55330	SP	AGP21, ATAGP21	arabinogalactan protein 21
Chr1	455816	456189	374	+	AT1G02305.1	AT1G02305	SP		Cysteine proteinases superfamily protein
Chr1	30311979	30312053	75	+	AT1G80640.1	AT1G80640	SP		Protein kinase superfamily protein
Chr1	11349855	11349920	66	+	AT1G31710.1	AT1G31710	SP		Copper amine oxidase family protein
Chr1	11343980	11344042	63	+	AT1G31690.1	AT1G31690	SP		Copper amine oxidase family protein
Chr1	464811	464876	66	-	AT1G02335.1	AT1G02335	SP	GL22	germin-like protein subfamily 2 member 2 precursor
Chr1	205176	205256	81	+	AT1G01570.1	AT1G01570	SP		Protein of unknown function (DUF604)
Chr1	460581	460652	72	-	AT1G02310.1	AT1G02310	SP	MAN1	Glycosyl hydrolase superfamily protein
Chr1	11369783	11369908	126	-	AT1G31740.1	AT1G31740	SP	BGAL15	beta-galactosidase 15
Chr1	27366910	27367113	204	+	AT1G72700.1	AT1G72700	mTP		ATPase E1-E2 type family protein / haloacid dehalogenase-like hydrolase family protein
Chr1	29521770	29521850	81	+	AT1G78470.1	AT1G78470	mTP		BEST Arabidopsis thaliana protein match is: F-box family protein (TAIR:AT1G67390.1); Has 40 Blast hits to 40 proteins in 4 species: Archae - 0; Bacteria - 0; Metazoa - 0; Fungi - 0; Plants - 40; Viruses - 0; Other Eukaryotes - 0 (source: NCBI BLink).
Chr1	29519228	29519296	69	-	AT1G78460.1	AT1G78460	SP		SOUL heme-binding family protein
Chr1	27400295	27400393	99	-	AT1G72810.1	AT1G72810	cTP		Pyridoxal-5'-phosphate-dependent enzyme family protein
Chr1	9128452	9128508	57	-	AT1G26380.1	AT1G26380	SP		FAD-binding Berberine family protein
Chr1	9131700	9131756	57	-	AT1G26390.1	AT1G26390	SP		FAD-binding Berberine family protein
Chr1	29528349	29528435	87	+	AT1G78490.1	AT1G78490	SP	CYP708A3	cytochrome P450, family 708, subfamily A, polypeptide 3
Chr1	10844835	10844906	72	-	AT1G30600.1	AT1G30600	SP		Subtilase family protein
Chr1	23956038	23956205	168	-	AT1G64510.1	AT1G64510	cTP		Translation elongation factor EF1B/ribosomal protein S6 family protein
Chr1	10846676	10846834	159	+	AT1G30610.1	AT1G30610	cTP	EMB88, EMB2279	pentatricopeptide (PPR) repeat-containing protein
Chr1	3288255	3288451	197	+	AT1G10070.1	AT1G10070	mTP	ATBCAT-2, BCAT-2	branched-chain amino acid transaminase 2
Chr1	19515250	19515327	78	+	AT1G52400.1	AT1G52400	SP	BGL1, BGLU18, ATBG1	beta glucosidase 18
Chr1	23261689	23261772	84	-	AT1G62810.1	AT1G62810	SP		Copper amine oxidase family protein
Chr1	21712924	21712992	69	-	AT1G58430.1	AT1G58430	SP	RXF26	GDSL-like Lipase/Acylhydrolase family protein
Chr1	19526166	19526237	72	+	AT1G52415.1	AT1G52415	SP		Bifunctional inhibitor/lipid-transfer protein/seed storage 2S albumin superfamily protein
Chr1	9151816	9151908	93	+	AT1G26460.1	AT1G26460	mTP		Tetratricopeptide repeat (TPR)-like superfamily protein
Chr1	9149878	9150063	186	-	AT1G26450.1	AT1G26450	SP		Carbohydrate-binding X8 domain superfamily protein
Chr1	9143248	9143304	57	-	AT1G26420.1	AT1G26420	SP		FAD-binding Berberine family protein
Chr1	9158380	9158466	87	+	AT1G26500.1	AT1G26500	mTP		Pentatricopeptide repeat (PPR) superfamily protein
Chr1	27348013	27348147	135	-	AT1G72640.1	AT1G72640	cTP		NAD(P)-binding Rossmann-fold superfamily protein
Chr1	19580374	19580511	138	-	AT1G52565.1	AT1G52565	cTP		unknown protein; FUNCTIONS IN: molecular_function unknown; INVOLVED IN: biological_process unknown; LOCATED IN: endomembrane system; BEST Arabidopsis thaliana protein match is: unknown protein (TAIR:AT3G15760.1); Has 35333 Blast hits to 34131 proteins in 2444 species: Archae - 798; Bacteria - 22429; Metazoa - 974; Fungi - 991; Plants - 531; Viruses - 0; Other Eukaryotes - 9610 (source: NCBI BLink…
Chr1	27348612	27348671	60	+	AT1G72645.1	AT1G72645	SP		unknown protein; FUNCTIONS IN: molecular_function unknown; INVOLVED IN: biological_process unknown; LOCATED IN: endomembrane system; Has 35333 Blast hits to 34131 proteins in 2444 species: Archae - 798; Bacteria - 22429; Metazoa - 974; Fungi - 991; Plants - 531; Viruses - 0; Other Eukaryotes - 9610 (source: NCBI BLink).
Chr1	3260816	3260866	51	-	AT1G09980.1	AT1G09980	mTP		Putative serine esterase family protein
Chr1	19573835	19573999	165	-	AT1G52550.1	AT1G52550	cTP		unknown protein; FUNCTIONS IN: molecular_function unknown; INVOLVED IN: biological_process unknown; LOCATED IN: chloroplast; EXPRESSED IN: 22 plant structures; EXPRESSED DURING: 13 growth stages; BEST Arabidopsis thaliana protein match is: unknown protein (TAIR:AT3G15780.1); Has 53 Blast hits to 51 proteins in 18 species: Archae - 0; Bacteria - 8; Metazoa - 4; Fungi - 0; Plants - 23; Viruses - 8;…
Chr1	19575641	19575766	126	-	AT1G52560.1	AT1G52560	mTP		HSP20-like chaperones superfamily protein
Chr1	21773309	21773365	57	-	AT1G58725.1	AT1G58725	SP		GDSL-like Lipase/Acylhydrolase superfamily protein
Chr1	9134809	9134874	66	-	AT1G26400.1	AT1G26400	SP		FAD-binding Berberine family protein
Chr1	21729913	21729969	57	+	AT1G58520.2	AT1G58520	SP	RXW8	lipases;hydrolases, acting on ester bonds
Chr1	19565141	19565260	120	-	AT1G52510.1	AT1G52510	cTP		alpha/beta-Hydrolases superfamily protein
Chr1	10828933	10829016	84	+	AT1G30570.1	AT1G30570	SP	HERK2	hercules receptor kinase 2
Chr1	48984	49166	183	-	AT1G01090.1	AT1G01090	cTP	PDH-E1 ALPHA	pyruvate dehydrogenase E1 alpha
Chr1	18517149	18517244	96	-	AT1G50000.1	AT1G50000	mTP		methyltransferases
Chr1	18128887	18128985	99	-	AT1G49005.1	AT1G49005	SP	CLE11	CLAVATA3/ESR-RELATED 11
Chr1	29922605	29922676	72	-	AT1G79540.1	AT1G79540	mTP		Pentatricopeptide repeat (PPR) superfamily protein
Chr1	12092111	12092191	81	+	AT1G33360.1	AT1G33360	mTP		ATP-dependent Clp protease
Chr1	120221	120310	90	+	AT1G01310.1	AT1G01310	SP		CAP (Cysteine-rich secretory proteins, Antigen 5, and Pathogenesis-related 1 protein) superfamily protein
Chr1	29499614	29499682	69	-	AT1G78400.1	AT1G78400	SP		Pectin lyase-like superfamily protein
Chr1	117065	117136	72	+	AT1G01300.1	AT1G01300	SP		Eukaryotic aspartyl protease family protein
Chr1	19478401	19478662	262	+	AT1G52310.1	AT1G52310	SP		protein kinase family protein / C-type lectin domain-containing protein
Chr1	30260364	30260570	207	-	AT1G80480.1	AT1G80480	cTP	PTAC17	plastid transcriptionally active 17
Chr1	114299	114373	75	+	AT1G01290.1	AT1G01290	mTP	CNX3	cofactor of nitrate reductase and xanthine dehydrogenase 3
Chr1	10935831	10935914	84	+	AT1G30795.1	AT1G30795	SP		Glycine-rich protein family
Chr1	10936995	10937063	69	+	AT1G30800.1	AT1G30800	SP		Fasciclin-like arabinogalactan family protein
Chr1	112290	112367	78	+	AT1G01280.1	AT1G01280	SP	CYP703A2, CYP703	cytochrome P450, family 703, subfamily A, polypeptide 2
Chr1	21625869	21626051	183	-	AT1G58290.1	AT1G58290	cTP	HEMA1	Glutamyl-tRNA reductase family protein
Chr1	21629850	21629996	147	-	AT1G58300.1	AT1G58300	cTP	HO4	heme oxygenase 4
Chr1	3345511	3345591	81	-	AT1G10190.1	AT1G10190	SP		Protein of Unknown Function (DUF239)
Chr1	5763886	5763984	99	-	AT1G16840.4	AT1G16840	mTP		unknown protein; BEST Arabidopsis thaliana protein match is: unknown protein (TAIR:AT1G78890.1); Has 35333 Blast hits to 34131 proteins in 2444 species: Archae - 798; Bacteria - 22429; Metazoa - 974; Fungi - 991; Plants - 531; Viruses - 0; Other Eukaryotes - 9610 (source: NCBI BLink).
Chr1	536483	536554	72	+	AT1G02550.1	AT1G02550	SP		Plant invertase/pectin methylesterase inhibitor superfamily protein
Chr1	538000	538263	264	+	AT1G02560.1	AT1G02560	cTP	CLPP5, NCLPP5, NCLPP1	nuclear encoded CLP protease 5
Chr1	8527838	8527897	60	+	AT1G24110.1	AT1G24110	SP		Peroxidase superfamily protein
Chr1	5760793	5760885	93	+	AT1G16830.1	AT1G16830	mTP		Pentatricopeptide repeat (PPR) superfamily protein
Chr1	19469168	19469449	282	-	AT1G52280.1	AT1G52280	mTP	AtRABG3d, RABG3d	RAB GTPase homolog G3D
Chr1	8520834	8521040	207	+	AT1G24090.1	AT1G24090	mTP		RNase H family protein
Chr1	10892623	10892691	69	+	AT1G30700.1	AT1G30700	SP		FAD-binding Berberine family protein
Chr1	5765523	5765618	96	-	AT1G16850.1	AT1G16850	SP		unknown protein; FUNCTIONS IN: molecular_function unknown; INVOLVED IN: response to salt stress; LOCATED IN: endomembrane system; EXPRESSED IN: leaf apex, leaf whorl, male gametophyte, flower, leaf; EXPRESSED DURING: LP.06 six leaves visible, LP.04 four leaves visible, LP.10 ten leaves visible, petal differentiation and expansion stage, LP.08 eight leaves visible; BEST Arabidopsis thaliana protei…
Chr1	10903029	10903088	60	+	AT1G30740.1	AT1G30740	SP		FAD-binding Berberine family protein
Chr1	10900854	10900916	63	+	AT1G30730.1	AT1G30730	SP		FAD-binding Berberine family protein
Chr1	10898197	10898262	66	+	AT1G30720.1	AT1G30720	SP		FAD-binding Berberine family protein
Chr1	10895280	10895348	69	+	AT1G30710.1	AT1G30710	SP		FAD-binding Berberine family protein
Chr1	29918346	29919088	743	-	AT1G79530.1	AT1G79530	cTP	GAPCP-1	glyceraldehyde-3-phosphate dehydrogenase of plastid 1
Chr1	74357	74443	87	-	AT1G01170.1	AT1G01170	SP		Protein of unknown function (DUF1138)
Chr1	5773005	5773157	153	-	AT1G16870.1	AT1G16870	mTP		mitochondrial 28S ribosomal protein S29-related
Chr1	592115	592192	78	+	AT1G02720.1	AT1G02720	SP	GATL5	galacturonosyltransferase 5
Chr1	588367	588450	84	+	AT1G02700.1	AT1G02700	mTP		unknown protein; FUNCTIONS IN: molecular_function unknown; INVOLVED IN: biological_process unknown; LOCATED IN: mitochondrion; BEST Arabidopsis thaliana protein match is: unknown protein (TAIR:AT4G02140.1); Has 49 Blast hits to 49 proteins in 21 species: Archae - 0; Bacteria - 0; Metazoa - 10; Fungi - 6; Plants - 29; Viruses - 0; Other Eukaryotes - 4 (source: NCBI BLink).
Chr1	19507052	19507747	696	+	AT1G52370.1	AT1G52370	mTP		Ribosomal protein L22p/L17e family protein
Chr1	5773796	5774353	558	+	AT1G16880.1	AT1G16880	cTP		uridylyltransferase-related
Chr1	10881665	10881907	243	+	AT1G30680.1	AT1G30680	mTP		toprim domain-containing protein
Chr1	10111449	10111607	159	-	AT1G28960.1	AT1G28960	mTP	ATNUDT15, ATNUDX15, NUDX15	nudix hydrolase homolog 15
Chr1	564293	564370	78	+	AT1G02640.1	AT1G02640	SP	BXL2, ATBXL2	beta-xylosidase 2
Chr1	18104510	18104587	78	-	AT1G48930.1	AT1G48930	SP	AtGH9C1, GH9C1	glycosyl hydrolase 9C1
Chr1	10918321	10918407	87	+	AT1G30760.1	AT1G30760	SP		FAD-binding Berberine family protein
Chr1	8509991	8510056	66	-	AT1G24060.1	AT1G24060	SP		unknown protein; Has 7 Blast hits to 7 proteins in 2 species: Archae - 0; Bacteria - 0; Metazoa - 0; Fungi - 0; Plants - 7; Viruses - 0; Other Eukaryotes - 0 (source: NCBI BLink).
Chr1	10909287	10909319	33	+	AT1G30757.1	AT1G30757	SP		unknown protein; FUNCTIONS IN: molecular_function unknown; INVOLVED IN: biological_process unknown; LOCATED IN: endomembrane system; Has 2 Blast hits to 2 proteins in 1 species: Archae - 0; Bacteria - 0; Metazoa - 0; Fungi - 0; Plants - 2; Viruses - 0; Other Eukaryotes - 0 (source: NCBI BLink).
Chr1	8506598	8506753	156	-	AT1G24040.1	AT1G24040	cTP		Acyl-CoA N-acyltransferases (NAT) superfamily protein
Chr1	12084968	12085126	159	+	AT1G33330.1	AT1G33330	mTP		Class I peptide chain release factor
Chr1	10103158	10103250	93	+	AT1G28760.1	AT1G28760	SP		Uncharacterized conserved protein (DUF2215)
Chr1	10926481	10926561	81	-	AT1G30780.1	AT1G30780	SP		F-box associated ubiquitination effector family protein
Chr1	18106354	18106422	69	-	AT1G48940.1	AT1G48940	SP	ENODL6, AtENODL6	early nodulin-like protein 6
Chr1	29517833	29517910	78	-	AT1G78450.1	AT1G78450	SP		SOUL heme-binding family protein
Chr1	10905608	10905688	81	-	AT1G30750.1	AT1G30750	SP		unknown protein; FUNCTIONS IN: molecular_function unknown; INVOLVED IN: biological_process unknown; LOCATED IN: endomembrane system; EXPRESSED IN: hypocotyl, root, pollen tube; Has 1177 Blast hits to 607 proteins in 189 species: Archae - 0; Bacteria - 312; Metazoa - 195; Fungi - 185; Plants - 27; Viruses - 16; Other Eukaryotes - 442 (source: NCBI BLink).
Chr1	9075159	9075272	114	-	AT1G26230.1	AT1G26230	cTP		TCP-1/cpn60 chaperonin family protein
Chr1	3323357	3323473	117	-	AT1G10140.1	AT1G10140	mTP		Uncharacterised conserved protein UCP031279
Chr1	9083903	9083977	75	+	AT1G26250.1	AT1G26250	SP		Proline-rich extensin-like family protein
Chr1	9079499	9079576	78	-	AT1G26240.1	AT1G26240	SP		Proline-rich extensin-like family protein
Chr1	5501505	5501645	141	+	AT1G16025.1	AT1G16025	cTP		unknown protein; FUNCTIONS IN: molecular_function unknown; INVOLVED IN: biological_process unknown; LOCATED IN: chloroplast; Has 2 Blast hits to 2 proteins in 1 species: Archae - 0; Bacteria - 0; Metazoa - 0; Fungi - 0; Plants - 2; Viruses - 0; Other Eukaryotes - 0 (source: NCBI BLink).
Chr1	2580504	2580581	78	-	AT1G08210.1	AT1G08210	SP		Eukaryotic aspartyl protease family protein
Chr1	5447533	5447676	144	-	AT1G15820.1	AT1G15820	cTP	LHCB6, CP24	light harvesting complex photosystem II subunit 6
Chr1	6999651	6999710	60	-	AT1G20190.1	AT1G20190	SP	ATEXPA11, EXP11, ATEXP11, ATHEXP ALPHA 1.14, EXPA11	expansin 11
Chr1	25007524	25007604	81	-	AT1G67000.1	AT1G67000	SP		Protein kinase superfamily protein
Chr1	29680493	29680648	156	-	AT1G78930.1	AT1G78930	cTP		Mitochondrial transcription termination factor family protein
Chr1	16125863	16126339	477	+	AT1G42960.1	AT1G42960	cTP		expressed protein localized to the inner membrane of the chloroplast.
Chr1	12688347	12688427	81	-	AT1G34640.1	AT1G34640	SP		peptidases
Chr1	26860125	26860229	105	+	AT1G71250.1	AT1G71250	SP		GDSL-like Lipase/Acylhydrolase superfamily protein
Chr1	17944041	17944220	180	-	AT1G48530.1	AT1G48530	luTP		CONTAINS InterPro DOMAIN/s: Proteasome Inhibitor PI31 (InterPro:IPR021625); BEST Arabidopsis thaliana protein match is: proteasome inhibitor-related (TAIR:AT3G53970.2); Has 43 Blast hits to 43 proteins in 18 species: Archae - 0; Bacteria - 0; Metazoa - 11; Fungi - 0; Plants - 32; Viruses - 0; Other Eukaryotes - 0 (source: NCBI BLink).
Chr1	27963953	27964066	114	+	AT1G74400.1	AT1G74400	mTP		Tetratricopeptide repeat (TPR)-like superfamily protein
Chr1	9979009	9979080	72	-	AT1G28410.1	AT1G28410	SP		FUNCTIONS IN: molecular_function unknown; INVOLVED IN: biological_process unknown; LOCATED IN: endomembrane system; EXPRESSED IN: 23 plant structures; EXPRESSED DURING: 15 growth stages; BEST Arabidopsis thaliana protein match is: myosin heavy chain-related (TAIR:AT4G31340.2); Has 425 Blast hits to 402 proteins in 77 species: Archae - 4; Bacteria - 22; Metazoa - 249; Fungi - 4; Plants - 98; Virus…
Chr1	26863217	26863391	175	-	AT1G71260.1	AT1G71260	mTP	ATWHY2, WHY2	WHIRLY 2
Chr1	23299060	23299188	129	+	AT1G62910.1	AT1G62910	mTP		Pentatricopeptide repeat (PPR) superfamily protein
Chr1	16127552	16127779	228	+	AT1G42970.1	AT1G42970	cTP	GAPB	glyceraldehyde-3-phosphate dehydrogenase B subunit
Chr1	29982678	29982749	72	-	AT1G79680.1	AT1G79680	SP	WAKL10, ATWAKL10	WALL ASSOCIATED KINASE (WAK)-LIKE 10
Chr1	5444496	5444561	66	+	AT1G15810.1	AT1G15810	mTP		S15/NS1, RNA-binding protein
Chr1	17898744	17898803	60	-	AT1G48420.1	AT1G48420	mTP	D-CDES, ATACD1, ACD1	D-cysteine desulfhydrase
Chr1	1721523	1721687	165	+	AT1G05750.1	AT1G05750	cTP	PDE247, CLB19	Tetratricopeptide repeat (TPR)-like superfamily protein
Chr1	8017410	8017583	174	+	AT1G22660.1	AT1G22660	mTP		Polynucleotide adenylyltransferase family protein
Chr1	24963852	24963941	90	-	AT1G66910.1	AT1G66910	SP		Protein kinase superfamily protein
Chr1	3987141	3987263	123	-	AT1G11800.1	AT1G11800	mTP		endonuclease/exonuclease/phosphatase family protein
Chr1	983294	983368	75	-	AT1G03870.1	AT1G03870	SP	FLA9	FASCICLIN-like arabinoogalactan 9
Chr1	24709666	24709737	72	-	AT1G66280.1	AT1G66280	SP	BGLU22	Glycosyl hydrolase superfamily protein
Chr1	5403607	5403789	183	-	AT1G15700.1	AT1G15700	cTP	ATPC2	ATPase, F1 complex, gamma subunit protein
Chr1	20918895	20919116	222	+	AT1G55930.1	AT1G55930	cTP		CBS domain-containing protein / transporter associated domain-containing protein
Chr1	19993116	19993250	135	-	AT1G53580.1	AT1G53580	mTP	GLX2-3, ETHE1, GLY3	glyoxalase II 3
Chr1	27852640	27852861	222	-	AT1G74070.1	AT1G74070	luTP		Cyclophilin-like peptidyl-prolyl cis-trans isomerase family protein
Chr1	17934889	17934945	57	+	AT1G48510.1	AT1G48510	mTP		Surfeit locus 1 cytochrome c oxidase biogenesis protein
Chr1	4025029	4025097	69	-	AT1G11920.1	AT1G11920	SP		Pectin lyase-like superfamily protein
Chr1	12965046	12965123	78	+	AT1G35330.1	AT1G35330	SP		RING/U-box superfamily protein
Chr1	18716578	18716797	220	+	AT1G50510.1	AT1G50510	cTP		indigoidine synthase A family protein
Chr1	9883165	9883233	69	+	AT1G28270.1	AT1G28270	SP	RALFL4	ralf-like 4
Chr1	18036019	18036096	78	+	AT1G48750.1	AT1G48750	SP		Bifunctional inhibitor/lipid-transfer protein/seed storage 2S albumin superfamily protein
Chr1	29715888	29716079	192	-	AT1G78995.1	AT1G78995	luTP		unknown protein; Has 30201 Blast hits to 17322 proteins in 780 species: Archae - 12; Bacteria - 1396; Metazoa - 17338; Fungi - 3422; Plants - 5037; Viruses - 0; Other Eukaryotes - 2996 (source: NCBI BLink).
Chr1	25001854	25001961	108	-	AT1G66980.1	AT1G66980	SP	SNC4	suppressor of npr1-1 constitutive 4
Chr1	25432904	25432972	69	-	AT1G67830.1	AT1G67830	SP	ATFXG1, FXG1	alpha-fucosidase 1
Chr1	16398944	16399828	885	-	AT1G43560.1	AT1G43560	cTP	Aty2, ty2	thioredoxin Y2
Chr1	4021830	4021907	78	+	AT1G11915.1	AT1G11915	SP		unknown protein; FUNCTIONS IN: molecular_function unknown; INVOLVED IN: biological_process unknown; LOCATED IN: endomembrane system; EXPRESSED IN: root; BEST Arabidopsis thaliana protein match is: unknown protein (TAIR:AT3G17350.1); Has 261 Blast hits to 261 proteins in 13 species: Archae - 0; Bacteria - 0; Metazoa - 0; Fungi - 0; Plants - 261; Viruses - 0; Other Eukaryotes - 0 (source: NCBI BLin…
Chr1	9890772	9890843	72	-	AT1G28290.1	AT1G28290	SP	AGP31	arabinogalactan protein 31
Chr1	6993774	6993854	81	-	AT1G20160.1	AT1G20160	SP	ATSBT5.2	Subtilisin-like serine endopeptidase family protein
Chr1	12070029	12070157	129	-	AT1G33270.1	AT1G33270	mTP		Acyl transferase/acyl hydrolase/lysophospholipase superfamily protein
Chr1	16222390	16222473	84	-	AT1G43100.1	AT1G43100	SP		Pectin lyase-like superfamily protein
Chr1	25426488	25426673	186	+	AT1G67810.1	AT1G67810	cTP	SUFE2	sulfur E2
Chr1	25401660	25401740	81	+	AT1G67750.1	AT1G67750	SP		Pectate lyase family protein
Chr1	4026525	4026617	93	-	AT1G11925.1	AT1G11925	SP		Stigma-specific Stig1 family protein
Chr1	22249408	22249556	149	-	AT1G60390.1	AT1G60390	SP	PG1	polygalacturonase 1
Chr1	1036051	1036128	78	-	AT1G04010.1	AT1G04010	SP	PSAT1, ATPSAT1	phospholipid sterol acyl transferase 1
Chr1	29739988	29740140	153	-	AT1G79050.1	AT1G79050	cTP		recA DNA recombination family protein
Chr1	25394801	25394998	198	-	AT1G67740.1	AT1G67740	cTP	PSBY, YCF32	photosystem II BY
Chr1	4090524	4090589	66	-	AT1G12090.1	AT1G12090	SP	ELP	extensin-like protein
Chr1	27954299	27954695	397	+	AT1G74360.1	AT1G74360	SP		Leucine-rich repeat protein kinase family protein
Chr1	4095246	4095521	276	+	AT1G12100.1	AT1G12100	SP		Bifunctional inhibitor/lipid-transfer protein/seed storage 2S albumin superfamily protein
Chr1	6106656	6106733	78	+	AT1G17750.1	AT1G17750	SP	PEPR2, AtPEPR2	PEP1 receptor 2
Chr1	17783402	17783473	72	+	AT1G48140.1	AT1G48140	SP		dolichol-phosphate mannosyltransferase-related
Chr1	3973908	3973970	63	+	AT1G11765.1	AT1G11765	SP		Plant self-incompatibility protein S1 family
Chr1	7989122	7989187	66	-	AT1G22600.1	AT1G22600	SP		Late embryogenesis abundant protein (LEA) family protein
Chr1	12852089	12852157	69	+	AT1G35140.1	AT1G35140	SP	PHI-1, EXL7	Phosphate-responsive 1 family protein
Chr1	25416907	25416984	78	-	AT1G67785.1	AT1G67785	SP		unknown protein; Has 30 Blast hits to 30 proteins in 12 species: Archae - 0; Bacteria - 0; Metazoa - 0; Fungi - 0; Plants - 30; Viruses - 0; Other Eukaryotes - 0 (source: NCBI BLink).
Chr1	6916472	6916657	186	-	AT1G19920.1	AT1G19920	cTP	APS2, ASA1	Pseudouridine synthase/archaeosine transglycosylase-like family protein
Chr1	9996914	9996958	45	+	AT1G28440.1	AT1G28440	SP	HSL1	HAESA-like 1
Chr1	3975679	3975738	60	+	AT1G11770.1	AT1G11770	SP		FAD-binding Berberine family protein
Chr1	2015820	2015942	123	-	AT1G06580.1	AT1G06580	mTP		Pentatricopeptide repeat (PPR) superfamily protein
Chr1	23384105	23384249	145	+	AT1G63060.1	AT1G63060	mTP		unknown protein; FUNCTIONS IN: molecular_function unknown; INVOLVED IN: biological_process unknown; LOCATED IN: mitochondrion; EXPRESSED IN: petal, leaf whorl, male gametophyte, flower; EXPRESSED DURING: L mature pollen stage, M germinated pollen stage, 4 anthesis, petal differentiation and expansion stage; BEST Arabidopsis thaliana protein match is: unknown protein (TAIR:AT5G07330.1); Has 42 Bla…
Chr1	2091309	2091443	135	-	AT1G06800.1	AT1G06800	cTP	PLA-I{gamma}1	alpha/beta-Hydrolases superfamily protein
Chr1	5318307	5318671	365	+	AT1G15480.1	AT1G15480	mTP		Tetratricopeptide repeat (TPR)-like superfamily protein
Chr1	1718772	1718849	78	-	AT1G05720.1	AT1G05720	SP		selenoprotein family protein
Chr1	26854559	26854612	54	+	AT1G71235.1	AT1G71235	SP		unknown protein; FUNCTIONS IN: molecular_function unknown; INVOLVED IN: biological_process unknown; LOCATED IN: endomembrane system; Has 2 Blast hits to 2 proteins in 1 species: Archae - 0; Bacteria - 0; Metazoa - 0; Fungi - 0; Plants - 2; Viruses - 0; Other Eukaryotes - 0 (source: NCBI BLink).
Chr1	29998868	29998951	84	-	AT1G79720.1	AT1G79720	SP		Eukaryotic aspartyl protease family protein
Chr1	6135038	6135115	78	-	AT1G17820.1	AT1G17820	SP		Putative integral membrane protein conserved region (DUF2404)
Chr1	6128828	6128932	105	+	AT1G17800.1	AT1G17800	SP	ENODL22, AtENODL22	early nodulin-like protein 22
Chr1	18049844	18049990	147	+	AT1G48800.1	AT1G48800	cTP		Terpenoid cyclases/Protein prenyltransferases superfamily protein
Chr1	18616673	18616930	258	-	AT1G50250.1	AT1G50250	luTP	FTSH1	FTSH protease 1
Chr1	5227275	5227361	87	+	AT1G15190.1	AT1G15190	SP		Fasciclin-like arabinogalactan family protein
Chr1	27788587	27788658	72	-	AT1G73890.1	AT1G73890	SP		Bifunctional inhibitor/lipid-transfer protein/seed storage 2S albumin superfamily protein
Chr1	7009259	7009318	60	-	AT1G20225.1	AT1G20225	SP		Thioredoxin superfamily protein
Chr1	5457153	5457284	132	+	AT1G15870.1	AT1G15870	mTP		Mitochondrial glycoprotein family protein
Chr1	985786	985854	69	+	AT1G03880.1	AT1G03880	SP	CRU2, CRB	cruciferin 2
Chr1	24918339	24918356	18	-	AT1G66790.1	AT1G66790	SP		unknown protein; BEST Arabidopsis thaliana protein match is: unknown protein (TAIR:AT3G50674.1); Has 6 Blast hits to 6 proteins in 2 species: Archae - 0; Bacteria - 0; Metazoa - 0; Fungi - 0; Plants - 6; Viruses - 0; Other Eukaryotes - 0 (source: NCBI BLink).
Chr1	4247703	4247765	63	+	AT1G12460.1	AT1G12460	SP		Leucine-rich repeat protein kinase family protein
Chr1	23012610	23012681	72	-	AT1G62290.1	AT1G62290	SP		Saposin-like aspartyl protease family protein
Chr1	989250	989324	75	+	AT1G03890.1	AT1G03890	SP		RmlC-like cupins superfamily protein
Chr1	26964359	26964451	93	+	AT1G71695.1	AT1G71695	SP		Peroxidase superfamily protein
Chr1	11923318	11923506	189	-	AT1G32900.1	AT1G32900	cTP		UDP-Glycosyltransferase superfamily protein
Chr1	23315294	23315359	66	+	AT1G62950.1	AT1G62950	SP		leucine-rich repeat transmembrane protein kinase family protein
Chr1	26809066	26809152	87	-	AT1G71070.1	AT1G71070	SP		Core-2/I-branching beta-1,6-N-acetylglucosaminyltransferase family protein
Chr1	2040062	2040148	87	-	AT1G06660.1	AT1G06660	mTP		unknown protein; BEST Arabidopsis thaliana protein match is: unknown protein (TAIR:AT2G30820.2); Has 166 Blast hits to 144 proteins in 35 species: Archae - 0; Bacteria - 17; Metazoa - 13; Fungi - 20; Plants - 104; Viruses - 0; Other Eukaryotes - 12 (source: NCBI BLink).
Chr1	20011830	20011907	78	-	AT1G53620.1	AT1G53620	SP		unknown protein; FUNCTIONS IN: molecular_function unknown; INVOLVED IN: biological_process unknown; LOCATED IN: endomembrane system; BEST Arabidopsis thaliana protein match is: unknown protein (TAIR:AT1G53610.1); Has 5795 Blast hits to 2209 proteins in 338 species: Archae - 0; Bacteria - 1555; Metazoa - 2403; Fungi - 181; Plants - 1035; Viruses - 76; Other Eukaryotes - 545 (source: NCBI BLink).
Chr1	25596718	25596798	81	+	AT1G68290.1	AT1G68290	SP	ENDO 2	endonuclease 2
Chr1	9971368	9971433	66	-	AT1G28395.2	AT1G28395	mTP		unknown protein; FUNCTIONS IN: molecular_function unknown; INVOLVED IN: biological_process unknown; LOCATED IN: chloroplast; EXPRESSED IN: 22 plant structures; EXPRESSED DURING: 13 growth stages; BEST Arabidopsis thaliana protein match is: unknown protein (TAIR:AT2G33847.2); Has 89 Blast hits to 89 proteins in 11 species: Archae - 0; Bacteria - 0; Metazoa - 0; Fungi - 0; Plants - 89; Viruses - 0;…
Chr1	17911469	17911833	365	+	AT1G48460.1	AT1G48460	cTP		unknown protein; FUNCTIONS IN: molecular_function unknown; INVOLVED IN: biological_process unknown; LOCATED IN: chloroplast envelope; EXPRESSED IN: 21 plant structures; EXPRESSED DURING: 13 growth stages; BEST Arabidopsis thaliana protein match is: unknown protein (TAIR:AT5G63040.1); Has 60 Blast hits to 60 proteins in 14 species: Archae - 0; Bacteria - 0; Metazoa - 0; Fungi - 0; Plants - 60; Vir…
Chr1	6149343	6149414	72	+	AT1G17860.1	AT1G17860	SP		Kunitz family trypsin and protease inhibitor protein
Chr1	1862307	1862384	78	+	AT1G06135.1	AT1G06135	SP		unknown protein; FUNCTIONS IN: molecular_function unknown; INVOLVED IN: biological_process unknown; LOCATED IN: endomembrane system; BEST Arabidopsis thaliana protein match is: unknown protein (TAIR:AT2G31345.1); Has 35333 Blast hits to 34131 proteins in 2444 species: Archae - 798; Bacteria - 22429; Metazoa - 974; Fungi - 991; Plants - 531; Viruses - 0; Other Eukaryotes - 9610 (source: NCBI BLink…
Chr1	6152033	6152185	153	-	AT1G17870.1	AT1G17870	cTP	ATEGY3, EGY3	ethylene-dependent gravitropism-deficient and yellow-green-like 3
Chr1	22155582	22155641	60	+	AT1G60090.1	AT1G60090	SP	BGLU4	beta glucosidase 4
Chr1	27906090	27906158	69	-	AT1G74190.1	AT1G74190	SP	AtRLP15, RLP15	receptor like protein 15
Chr1	22971473	22971589	117	-	AT1G62150.1	AT1G62150	mTP		Mitochondrial transcription termination factor family protein
Chr1	26807118	26807183	66	-	AT1G71060.1	AT1G71060	mTP		Tetratricopeptide repeat (TPR)-like superfamily protein
Chr1	4003895	4004044	150	+	AT1G11870.2	AT1G11870	mTP	ATSRS, SRS	Seryl-tRNA synthetase
Chr1	2060117	2060242	126	-	AT1G06710.1	AT1G06710	mTP		Tetratricopeptide repeat (TPR)-like superfamily protein
Chr1	5219674	5220067	394	-	AT1G15165.1	AT1G15165	cTP		RING/FYVE/PHD zinc finger superfamily protein
Chr1	1043757	1043819	63	-	AT1G04040.1	AT1G04040	SP		HAD superfamily, subfamily IIIB acid phosphatase
Chr1	12917184	12917246	63	+	AT1G35230.1	AT1G35230	SP	AGP5	arabinogalactan protein 5
Chr1	18598204	18598311	108	-	AT1G50200.1	AT1G50200	mTP	ALATS, ACD	Alanyl-tRNA synthetase
Chr1	4001801	4001890	90	+	AT1G11860.1	AT1G11860	mTP		Glycine cleavage T-protein family
Chr1	4276557	4276646	90	+	AT1G12560.1	AT1G12560	SP	ATEXPA7, EXP7, ATEXP7, ATHEXP ALPHA 1.26, EXPA7	expansin A7
Chr1	1962307	1962525	219	-	AT1G06430.1	AT1G06430	luTP	FTSH8	FTSH protease 8
Chr1	25737817	25737897	81	-	AT1G68560.1	AT1G68560	SP	ATXYL1, XYL1, TRG1	alpha-xylosidase 1
Chr1	6942851	6943293	443	+	AT1G20020.1	AT1G20020	cTP	ATLFNR2, FNR2	ferredoxin-NADP(+)-oxidoreductase 2
Chr1	27991248	27991379	132	+	AT1G74470.1	AT1G74470	cTP		Pyridine nucleotide-disulphide oxidoreductase family protein
Chr1	22980976	22981065	90	+	AT1G62190.1	AT1G62190	cTP		Kua-ubiquitin conjugating enzyme hybrid localisation domain
Chr1	25593506	25593595	90	-	AT1G68280.1	AT1G68280	cTP		Thioesterase superfamily protein
Chr1	1860007	1860640	634	-	AT1G06130.1	AT1G06130	cTP	GLX2-4	glyoxalase 2-4
Chr1	6945725	6945855	131	+	AT1G20030.2	AT1G20030	SP		Pathogenesis-related thaumatin superfamily protein
Chr1	2067633	2067785	153	+	AT1G06730.1	AT1G06730	cTP		pfkB-like carbohydrate kinase family protein
Chr1	20009243	20009320	78	-	AT1G53610.1	AT1G53610	SP		unknown protein; FUNCTIONS IN: molecular_function unknown; INVOLVED IN: biological_process unknown; LOCATED IN: endomembrane system; BEST Arabidopsis thaliana protein match is: unknown protein (TAIR:AT1G53620.1); Has 14 Blast hits to 14 proteins in 2 species: Archae - 0; Bacteria - 0; Metazoa - 0; Fungi - 0; Plants - 14; Viruses - 0; Other Eukaryotes - 0 (source: NCBI BLink).
Chr1	20723482	20723553	72	+	AT1G55510.1	AT1G55510	mTP	BCDH BETA1	branched-chain alpha-keto acid decarboxylase E1 beta subunit
Chr1	27910396	27910912	517	+	AT1G74210.1	AT1G74210	SP		PLC-like phosphodiesterases superfamily protein
Chr1	26936084	26936272	189	+	AT1G71500.1	AT1G71500	cTP		Rieske (2Fe-2S) domain-containing protein
Chr1	12044872	12044961	90	+	AT1G33220.1	AT1G33220	SP		Glycosyl hydrolase superfamily protein
Chr1	2051944	2052039	96	-	AT1G06690.1	AT1G06690	cTP		NAD(P)-linked oxidoreductase superfamily protein
Chr1	23132181	23132258	78	+	AT1G62500.1	AT1G62500	SP		Bifunctional inhibitor/lipid-transfer protein/seed storage 2S albumin superfamily protein
Chr1	28896785	28896853	69	-	AT1G76930.1	AT1G76930	SP	ATEXT4, ORG5, ATEXT1, EXT1, EXT4	extensin 4
Chr1	10164290	10164385	96	-	AT1G29090.1	AT1G29090	SP		Cysteine proteinases superfamily protein
Chr1	2047940	2048170	231	+	AT1G06680.1	AT1G06680	luTP	PSBP-1, OEE2, PSII-P, OE23	photosystem II subunit P-1
Chr1	4159287	4159670	384	+	AT1G12250.1	AT1G12250	luTP		Pentapeptide repeat-containing protein
Chr1	12948662	12948778	117	-	AT1G35290.1	AT1G35290	cTP		Thioesterase superfamily protein
Chr1	26879734	26879844	111	-	AT1G71310.2	AT1G71310	mTP		cobalt ion binding
Chr1	23137007	23137081	75	-	AT1G62510.1	AT1G62510	SP		Bifunctional inhibitor/lipid-transfer protein/seed storage 2S albumin superfamily protein
Chr1	22977133	22977465	333	-	AT1G62180.1	AT1G62180	cTP	APR2, APSR, PRH43, PRH, ATAPR2	5'adenylylphosphosulfate reductase 2
Chr1	4268700	4268900	201	-	AT1G12520.1	AT1G12520	cTP	ATCCS, CCS	copper chaperone for SOD1
Chr1	9961155	9961259	105	+	AT1G28375.1	AT1G28375	SP		unknown protein; FUNCTIONS IN: molecular_function unknown; INVOLVED IN: biological_process unknown; LOCATED IN: endomembrane system; EXPRESSED IN: petal, leaf whorl, sepal, flower; EXPRESSED DURING: 4 anthesis, petal differentiation and expansion stage; Has 8 Blast hits to 8 proteins in 2 species: Archae - 0; Bacteria - 0; Metazoa - 0; Fungi - 0; Plants - 8; Viruses - 0; Other Eukaryotes - 0 (sou…
Chr1	6159126	6159203	78	+	AT1G17910.1	AT1G17910	SP		Wall-associated kinase family protein
Chr1	27900831	27900908	78	-	AT1G74180.1	AT1G74180	SP	AtRLP14, RLP14	receptor like protein 14
Chr1	25363587	25364244	658	+	AT1G67660.1	AT1G67660	mTP		Restriction endonuclease, type II-like superfamily protein
Chr1	12934349	12934465	117	-	AT1G35250.1	AT1G35250	cTP		Thioesterase superfamily protein
Chr1	10179029	10179100	72	+	AT1G29140.1	AT1G29140	SP		Pollen Ole e 1 allergen and extensin family protein
Chr1	5404505	5404612	108	+	AT1G15710.1	AT1G15710	cTP		prephenate dehydrogenase family protein
Chr1	26800150	26800224	75	-	AT1G71040.1	AT1G71040	SP	LPR2	Cupredoxin superfamily protein
Chr1	5409740	5409937	198	-	AT1G15730.1	AT1G15730	cTP		Cobalamin biosynthesis CobW-like protein
Chr1	25758023	25758169	147	-	AT1G68590.1	AT1G68590	cTP		Ribosomal protein PSRP-3/Ycf65
Chr1	12750059	12750124	66	-	AT1G34780.1	AT1G34780	SP	ATAPRL4, APRL4	APR-like 4
Chr1	12059131	12059346	216	-	AT1G33250.1	AT1G33250	luTP		Protein of unknown function (DUF604)
Chr1	26947806	26947907	102	+	AT1G71690.1	AT1G71690	SP		Protein of unknown function (DUF579)
Chr1	17918475	17918564	90	+	AT1G48480.1	AT1G48480	SP	RKL1	receptor-like kinase 1
Chr1	16219067	16219150	84	-	AT1G43090.1	AT1G43090	SP		Pectin lyase-like superfamily protein
Chr1	23331728	23331799	72	+	AT1G62980.1	AT1G62980	SP	ATEXPA18, EXP18, ATEXP18, ATHEXP ALPHA 1.25, EXPA18	expansin A18
Chr1	25386494	25386556	63	+	AT1G67720.1	AT1G67720	SP		Leucine-rich repeat protein kinase family protein
Chr1	11751884	11751994	111	-	AT1G32500.1	AT1G32500	cTP	ATNAP6, NAP6	non-intrinsic ABC protein 6
Chr1	24778400	24778777	378	+	AT1G66430.1	AT1G66430	cTP		pfkB-like carbohydrate kinase family protein
Chr1	3948886	3948954	69	+	AT1G11710.1	AT1G11710	mTP		Pentatricopeptide repeat (PPR) superfamily protein
Chr1	23379739	23379819	81	+	AT1G63055.1	AT1G63055	SP		unknown protein; BEST Arabidopsis thaliana protein match is: unknown protein (TAIR:AT1G63057.2); Has 35333 Blast hits to 34131 proteins in 2444 species: Archae - 798; Bacteria - 22429; Metazoa - 974; Fungi - 991; Plants - 531; Viruses - 0; Other Eukaryotes - 9610 (source: NCBI BLink).
Chr1	1063725	1063784	60	-	AT1G04110.1	AT1G04110	SP	SDD1	Subtilase family protein
Chr1	12066662	12066817	156	+	AT1G33265.1	AT1G33265	cTP		Transmembrane proteins 14C
Chr1	24731935	24732144	210	-	AT1G66330.1	AT1G66330	cTP		senescence-associated family protein
Chr1	26951400	26951480	81	-	AT1G71691.2	AT1G71691	SP		GDSL-like Lipase/Acylhydrolase superfamily protein
Chr1	6990287	6990361	75	-	AT1G20150.1	AT1G20150	SP		Subtilisin-like serine endopeptidase family protein
Chr1	28661598	28661672	75	-	AT1G76400.1	AT1G76400	SP		Ribophorin I
Chr1	9973665	9973739	75	-	AT1G28400.1	AT1G28400	SP		unknown protein; FUNCTIONS IN: molecular_function unknown; INVOLVED IN: biological_process unknown; LOCATED IN: endomembrane system; EXPRESSED IN: 22 plant structures; EXPRESSED DURING: 13 growth stages; BEST Arabidopsis thaliana protein match is: unknown protein (TAIR:AT2G33850.1); Has 45374 Blast hits to 18870 proteins in 668 species: Archae - 72; Bacteria - 1460; Metazoa - 1191; Fungi - 1038; …
Chr1	24974610	24974684	75	-	AT1G66940.1	AT1G66940	SP		protein kinase-related
Chr1	4019803	4019874	72	-	AT1G11910.1	AT1G11910	SP	APA1, ATAPA1	aspartic proteinase A1
Chr1	29736085	29736207	123	+	AT1G79040.1	AT1G79040	cTP	PSBR	photosystem II subunit R
Chr1	24737719	24737820	102	+	AT1G66345.1	AT1G66345	mTP		Pentatricopeptide repeat (PPR) superfamily protein
Chr1	28920831	28920908	78	-	AT1G76960.1	AT1G76960	SP		unknown protein; FUNCTIONS IN: molecular_function unknown; INVOLVED IN: biological_process unknown; LOCATED IN: endomembrane system; EXPRESSED IN: 9 plant structures; EXPRESSED DURING: 8 growth stages; Has 8 Blast hits to 8 proteins in 2 species: Archae - 0; Bacteria - 0; Metazoa - 0; Fungi - 0; Plants - 8; Viruses - 0; Other Eukaryotes - 0 (source: NCBI BLink).
Chr1	25587482	25587601	120	-	AT1G68260.1	AT1G68260	cTP		Thioesterase superfamily protein
Chr1	20001263	20001328	66	+	AT1G53600.1	AT1G53600	mTP		Tetratricopeptide repeat (TPR)-like superfamily protein
Chr1	27989706	27989765	60	-	AT1G74460.1	AT1G74460	SP		GDSL-like Lipase/Acylhydrolase superfamily protein
Chr1	11784108	11784284	177	+	AT1G32580.1	AT1G32580	mTP		plastid developmental protein DAG, putative
Chr1	28922215	28922292	78	-	AT1G76965.1	AT1G76965	SP		Encodes a Protease inhibitor/seed storage/LTP family protein
Chr1	22959381	22959482	102	-	AT1G62110.1	AT1G62110	mTP		Mitochondrial transcription termination factor family protein
Chr1	11758917	11759272	356	-	AT1G32520.1	AT1G32520	cTP		unknown protein; FUNCTIONS IN: molecular_function unknown; INVOLVED IN: biological_process unknown; LOCATED IN: chloroplast; EXPRESSED IN: 24 plant structures; EXPRESSED DURING: 15 growth stages; Has 143 Blast hits to 142 proteins in 34 species: Archae - 0; Bacteria - 0; Metazoa - 39; Fungi - 0; Plants - 56; Viruses - 0; Other Eukaryotes - 48 (source: NCBI BLink).
Chr1	6975504	6975611	108	+	AT1G20120.1	AT1G20120	SP		GDSL-like Lipase/Acylhydrolase superfamily protein
Chr1	22961529	22961639	111	-	AT1G62120.1	AT1G62120	mTP		Mitochondrial transcription termination factor family protein
Chr1	18690301	18690348	48	-	AT1G50450.1	AT1G50450	mTP		Saccharopine dehydrogenase
Chr1	17909884	17910345	462	-	AT1G48450.1	AT1G48450	cTP		Protein of unknown function (DUF760)
Chr1	28919453	28919536	84	-	AT1G76955.1	AT1G76955	SP		Expressed protein
Chr1	18694031	18694093	63	+	AT1G50460.1	AT1G50460	SP	HKL1, ATHKL1	hexokinase-like 1
Chr1	16346386	16346475	90	-	AT1G43310.1	AT1G43310	cTP		Nucleotide-sugar transporter family protein
Chr1	29711201	29711266	66	-	AT1G78980.1	AT1G78980	SP	SRF5	STRUBBELIG-receptor family 5
Chr1	1964816	1964905	90	-	AT1G06440.1	AT1G06440	mTP		Ubiquitin carboxyl-terminal hydrolase family protein
Chr1	7043070	7043273	204	-	AT1G20340.1	AT1G20340	luTP	DRT112, PETE2	Cupredoxin superfamily protein
Chr1	4186050	4186076	27	-	AT1G12300.1	AT1G12300	mTP		Tetratricopeptide repeat (TPR)-like superfamily protein
Chr1	16153609	16153692	84	+	AT1G43010.1	AT1G43010	mTP		Pentatricopeptide repeat (PPR) superfamily protein
Chr1	16215745	16215828	84	-	AT1G43080.1	AT1G43080	SP		Pectin lyase-like superfamily protein
Chr1	960602	960676	75	-	AT1G03820.1	AT1G03820	SP		unknown protein; FUNCTIONS IN: molecular_function unknown; INVOLVED IN: biological_process unknown; LOCATED IN: endomembrane system; EXPRESSED IN: 21 plant structures; EXPRESSED DURING: 13 growth stages; Has 1345 Blast hits to 1122 proteins in 102 species: Archae - 2; Bacteria - 28; Metazoa - 28; Fungi - 30; Plants - 109; Viruses - 0; Other Eukaryotes - 1148 (source: NCBI BLink).
Chr1	19996556	19996636	81	+	AT1G53590.1	AT1G53590	SP	NTMC2TYPE6.1, NTMC2T6.1	Calcium-dependent lipid-binding (CaLB domain) family protein
Chr1	9940175	9940240	66	+	AT1G28340.1	AT1G28340	SP	AtRLP4, RLP4	receptor like protein 4
Chr1	11908723	11908803	81	-	AT1G32860.1	AT1G32860	SP		Glycosyl hydrolase superfamily protein
Chr1	22986096	22986158	63	+	AT1G62210.1	AT1G62210	SP		unknown protein; FUNCTIONS IN: molecular_function unknown; INVOLVED IN: biological_process unknown; LOCATED IN: endomembrane system; Has 20 Blast hits to 18 proteins in 7 species: Archae - 0; Bacteria - 4; Metazoa - 7; Fungi - 0; Plants - 8; Viruses - 0; Other Eukaryotes - 1 (source: NCBI BLink).
Chr1	5211994	5212137	144	-	AT1G15140.1	AT1G15140	cTP		FAD/NAD(P)-binding oxidoreductase
Chr1	26932079	26932246	168	+	AT1G71480.1	AT1G71480	cTP		Nuclear transport factor 2 (NTF2) family protein
Chr1	6977939	6978043	105	+	AT1G20130.1	AT1G20130	SP		GDSL-like Lipase/Acylhydrolase superfamily protein
Chr1	13030936	13031031	96	-	AT1G35430.1	AT1G35430	SP		unknown protein; FUNCTIONS IN: molecular_function unknown; INVOLVED IN: biological_process unknown; LOCATED IN: mitochondrion; EXPRESSED IN: 22 plant structures; EXPRESSED DURING: 13 growth stages; BEST Arabidopsis thaliana protein match is: unknown protein (TAIR:AT4G09170.1); Has 23 Blast hits to 23 proteins in 5 species: Archae - 0; Bacteria - 0; Metazoa - 0; Fungi - 0; Plants - 23; Viruses - 0…
Chr1	28684618	28685021	404	+	AT1G76450.1	AT1G76450	luTP		Photosystem II reaction center PsbP family protein
Chr1	11954734	11954850	117	-	AT1G32980.1	AT1G32980	cTP		Subtilisin-like serine endopeptidase family protein
Chr1	26983744	26983971	228	+	AT1G71720.1	AT1G71720	cTP		Nucleic acid-binding proteins superfamily
Chr1	20944149	20944352	204	+	AT1G56000.1	AT1G56000	cTP		FAD/NAD(P)-binding oxidoreductase family protein
Chr1	17957548	17957661	114	-	AT1G48570.1	AT1G48570	mTP		zinc finger (Ran-binding) family protein
Chr1	26822352	26822420	69	-	AT1G71120.1	AT1G71120	SP	GLIP6	GDSL-motif lipase/hydrolase 6
Chr1	27842258	27842428	171	+	AT1G74040.1	AT1G74040	cTP	IMS1, MAML-3, IPMS2	2-isopropylmalate synthase 1
Chr1	11841077	11841850	774	+	AT1G32730.1	AT1G32730	cTP		unknown protein; LOCATED IN: chloroplast; EXPRESSED IN: 12 plant structures; EXPRESSED DURING: 6 growth stages; CONTAINS InterPro DOMAIN/s: Protein of unknown function DUF702 (InterPro:IPR007818); Has 120 Blast hits to 118 proteins in 39 species: Archae - 0; Bacteria - 8; Metazoa - 63; Fungi - 4; Plants - 33; Viruses - 0; Other Eukaryotes - 12 (source: NCBI BLink).
Chr1	26906453	26906527	75	+	AT1G71390.1	AT1G71390	SP	AtRLP11, RLP11	receptor like protein 11
Chr1	19978249	19978365	117	+	AT1G53530.1	AT1G53530	mTP		Peptidase S24/S26A/S26B/S26C family protein
Chr1	23192502	23192630	129	+	AT1G62640.1	AT1G62640	cTP	KAS III	3-ketoacyl-acyl carrier protein synthase III
Chr1	26909905	26909991	87	+	AT1G71400.1	AT1G71400	SP	AtRLP12, RLP12	receptor like protein 12
Chr1	23412854	23412979	126	+	AT1G63130.1	AT1G63130	mTP		Tetratricopeptide repeat (TPR)-like superfamily protein
Chr1	13164425	13164484	60	-	AT1G35630.1	AT1G35630	SP		Protease-associated (PA) RING/U-box zinc finger family protein
Chr1	25049085	25049249	165	-	AT1G67090.1	AT1G67090	cTP	RBCS1A	ribulose bisphosphate carboxylase small chain 1A
Chr1	9834271	9834390	120	-	AT1G28140.1	AT1G28140	cTP		unknown protein; FUNCTIONS IN: molecular_function unknown; INVOLVED IN: biological_process unknown; LOCATED IN: chloroplast; EXPRESSED IN: 22 plant structures; EXPRESSED DURING: 13 growth stages; CONTAINS InterPro DOMAIN/s: Protein of unknown function DUF2301, transmembrane (InterPro:IPR019275); Has 140 Blast hits to 140 proteins in 72 species: Archae - 0; Bacteria - 86; Metazoa - 10; Fungi - 0; …
Chr1	9835615	9835842	228	-	AT1G28150.1	AT1G28150	cTP		unknown protein; FUNCTIONS IN: molecular_function unknown; INVOLVED IN: biological_process unknown; LOCATED IN: plastoglobule; EXPRESSED IN: 22 plant structures; EXPRESSED DURING: 13 growth stages; Has 96 Blast hits to 96 proteins in 44 species: Archae - 0; Bacteria - 56; Metazoa - 0; Fungi - 0; Plants - 40; Viruses - 0; Other Eukaryotes - 0 (source: NCBI BLink).
Chr1	2108832	2108957	126	+	AT1G06870.1	AT1G06870	mTP		Peptidase S24/S26A/S26B/S26C family protein
Chr1	22950026	22950142	117	-	AT1G62085.1	AT1G62085	mTP		Mitochondrial transcription termination factor family protein
Chr1	26993355	26993489	135	-	AT1G71770.1	AT1G71770	cTP	PAB5	poly(A)-binding protein 5
Chr1	17867269	17867412	144	+	AT1G48350.1	AT1G48350	cTP		Ribosomal L18p/L5e family protein
Chr1	22946841	22946903	63	-	AT1G62080.1	AT1G62080	SP		unknown protein; BEST Arabidopsis thaliana protein match is: unknown protein (TAIR:AT1G62000.1); Has 118 Blast hits to 112 proteins in 34 species: Archae - 0; Bacteria - 43; Metazoa - 10; Fungi - 2; Plants - 36; Viruses - 0; Other Eukaryotes - 27 (source: NCBI BLink).
Chr1	7039955	7040053	99	-	AT1G20330.1	AT1G20330	SP	SMT2, CVP1, FRL1	sterol methyltransferase 2
Chr1	26920012	26920059	48	-	AT1G71420.1	AT1G71420	mTP		Tetratricopeptide repeat (TPR)-like superfamily protein
Chr1	11945351	11945422	72	+	AT1G32960.1	AT1G32960	SP	ATSBT3.3, SBT3.3	Subtilase family protein
Chr1	26901687	26901749	63	-	AT1G71380.1	AT1G71380	SP	ATGH9B3, ATCEL3, CEL3	cellulase 3
Chr1	11955827	11956009	183	+	AT1G32990.1	AT1G32990	cTP	PRPL11	plastid ribosomal protein l11
Chr1	24818667	24818693	27	-	AT1G66520.1	AT1G66520	mTP	pde194	formyltransferase, putative
Chr1	12658664	12658732	69	-	AT1G34575.1	AT1G34575	SP		FAD-binding Berberine family protein
Chr1	22999707	22999796	90	-	AT1G62260.1	AT1G62260	mTP	MEF9	mitochondrial editing factor 9
Chr1	26818244	26818318	75	+	AT1G71110.1	AT1G71110	SP		unknown protein; FUNCTIONS IN: molecular_function unknown; INVOLVED IN: biological_process unknown; LOCATED IN: endomembrane system; BEST Arabidopsis thaliana protein match is: unknown protein (TAIR:AT2G12400.1); Has 173 Blast hits to 169 proteins in 21 species: Archae - 0; Bacteria - 0; Metazoa - 3; Fungi - 0; Plants - 165; Viruses - 0; Other Eukaryotes - 5 (source: NCBI BLink).
Chr1	10171683	10171751	69	+	AT1G29110.1	AT1G29110	SP		Cysteine proteinases superfamily protein
Chr1	3914317	3914385	69	-	AT1G11630.1	AT1G11630	mTP		Tetratricopeptide repeat (TPR)-like superfamily protein
Chr1	1749776	1749862	87	+	AT1G05820.1	AT1G05820	SP	SPPL5, ATSPPL5	SIGNAL PEPTIDE PEPTIDASE-LIKE 5
Chr1	4070160	4070237	78	+	AT1G12040.1	AT1G12040	SP	LRX1	leucine-rich repeat/extensin 1
Chr1	1766067	1766150	84	-	AT1G05840.1	AT1G05840	SP		Eukaryotic aspartyl protease family protein
Chr1	7029701	7029775	75	+	AT1G20300.1	AT1G20300	mTP		Pentatricopeptide repeat (PPR) superfamily protein
Chr1	26986586	26986831	246	-	AT1G71730.1	AT1G71730	mTP		unknown protein; Has 52 Blast hits to 52 proteins in 24 species: Archae - 0; Bacteria - 0; Metazoa - 4; Fungi - 0; Plants - 41; Viruses - 0; Other Eukaryotes - 7 (source: NCBI BLink).
Chr1	25809298	25809369	72	+	AT1G68725.1	AT1G68725	SP	AGP19, ATAGP19	arabinogalactan protein 19
Chr1	22942185	22942247	63	-	AT1G62060.1	AT1G62060	SP		unknown protein; FUNCTIONS IN: molecular_function unknown; INVOLVED IN: biological_process unknown; LOCATED IN: endomembrane system; BEST Arabidopsis thaliana protein match is: unknown protein (TAIR:AT1G62220.1); Has 386 Blast hits to 125 proteins in 33 species: Archae - 6; Bacteria - 295; Metazoa - 8; Fungi - 17; Plants - 46; Viruses - 0; Other Eukaryotes - 14 (source: NCBI BLink).
Chr1	1768040	1768117	78	-	AT1G05850.1	AT1G05850	SP	POM1, ERH2, ELP1, CTL1, ELP, HOT2, ATCTL1	Chitinase family protein
Chr1	25648830	25648916	87	-	AT1G68400.1	AT1G68400	SP		leucine-rich repeat transmembrane protein kinase family protein
Chr1	28812479	28812948	470	-	AT1G76760.1	AT1G76760	cTP	ATY1, TRX-Y1, TY1	thioredoxin Y1
Chr1	24932772	24932834	63	-	AT1G66830.1	AT1G66830	SP		Leucine-rich repeat protein kinase family protein
Chr1	1905975	1906046	72	+	AT1G06225.1	AT1G06225	SP	CLE3	CLAVATA3/ESR-RELATED 3
Chr1	20713822	20714016	195	+	AT1G55480.1	AT1G55480	cTP	ZKT	protein containing PDZ domain, a K-box domain, and a TPR region
Chr1	1919190	1919273	84	-	AT1G06270.1	AT1G06270	mTP		Pentatricopeptide repeat (PPR) superfamily protein
Chr1	22214158	22214346	189	-	AT1G60230.1	AT1G60230	mTP		Radical SAM superfamily protein
Chr1	2103125	2103208	84	-	AT1G06840.1	AT1G06840	SP		Leucine-rich repeat protein kinase family protein
Chr1	27007845	27007964	120	-	AT1G71810.1	AT1G71810	cTP		Protein kinase superfamily protein
Chr1	5171215	5171319	105	+	AT1G15010.1	AT1G15010	cTP		unknown protein; BEST Arabidopsis thaliana protein match is: unknown protein (TAIR:AT2G01300.1); Has 71 Blast hits to 71 proteins in 13 species: Archae - 0; Bacteria - 2; Metazoa - 0; Fungi - 0; Plants - 69; Viruses - 0; Other Eukaryotes - 0 (source: NCBI BLink).
Chr1	5273619	5273699	81	-	AT1G15320.1	AT1G15320	SP		unknown protein; FUNCTIONS IN: molecular_function unknown; INVOLVED IN: biological_process unknown; LOCATED IN: endomembrane system; EXPRESSED IN: flower; EXPRESSED DURING: petal differentiation and expansion stage; Has 62 Blast hits to 62 proteins in 17 species: Archae - 0; Bacteria - 0; Metazoa - 0; Fungi - 0; Plants - 62; Viruses - 0; Other Eukaryotes - 0 (source: NCBI BLink).
Chr1	22316772	22316867	96	-	AT1G60590.1	AT1G60590	SP		Pectin lyase-like superfamily protein
Chr1	29726426	29726933	508	-	AT1G79010.1	AT1G79010	mTP		Alpha-helical ferredoxin
Chr1	5341845	5341931	87	-	AT1G15530.1	AT1G15530	SP		Concanavalin A-like lectin protein kinase family protein
Chr1	27824465	27824641	177	+	AT1G73990.1	AT1G73990	cTP	SPPA, SPPA1	signal peptide peptidase
Chr1	13156504	13156569	66	+	AT1G35620.1	AT1G35620	SP	ATPDIL5-2, ATPDI8, PDI8, PDIL5-2	PDI-like 5-2
Chr1	26832335	26832526	192	+	AT1G71180.1	AT1G71180	luTP		6-phosphogluconate dehydrogenase family protein
Chr1	27841776	27841901	126	-	AT1G74030.1	AT1G74030	cTP	ENO1	enolase 1
Chr1	23274044	23274211	168	-	AT1G62850.2	AT1G62850	cTP		Class I peptide chain release factor
Chr1	22990219	22990281	63	-	AT1G62225.1	AT1G62225	SP		unknown protein; FUNCTIONS IN: molecular_function unknown; INVOLVED IN: biological_process unknown; LOCATED IN: endomembrane system; BEST Arabidopsis thaliana protein match is: unknown protein (TAIR:AT1G62000.1); Has 41 Blast hits to 41 proteins in 5 species: Archae - 0; Bacteria - 2; Metazoa - 1; Fungi - 2; Plants - 36; Viruses - 0; Other Eukaryotes - 0 (source: NCBI BLink).
Chr1	22988252	22988314	63	+	AT1G62220.1	AT1G62220	SP		unknown protein; FUNCTIONS IN: molecular_function unknown; INVOLVED IN: biological_process unknown; LOCATED IN: endomembrane system; BEST Arabidopsis thaliana protein match is: unknown protein (TAIR:AT1G62000.1); Has 131 Blast hits to 122 proteins in 40 species: Archae - 0; Bacteria - 73; Metazoa - 10; Fungi - 6; Plants - 37; Viruses - 0; Other Eukaryotes - 5 (source: NCBI BLink).
Chr1	27815822	27815905	84	+	AT1G73965.1	AT1G73965	SP	CLE13	CLAVATA3/ESR-RELATED 13
Chr1	1992389	1992466	78	+	AT1G06510.1	AT1G06510	mTP		unknown protein; FUNCTIONS IN: molecular_function unknown; INVOLVED IN: biological_process unknown; LOCATED IN: chloroplast; EXPRESSED IN: 21 plant structures; EXPRESSED DURING: 13 growth stages; Has 376 Blast hits to 369 proteins in 152 species: Archae - 5; Bacteria - 113; Metazoa - 105; Fungi - 46; Plants - 27; Viruses - 2; Other Eukaryotes - 78 (source: NCBI BLink).
Chr1	27935368	27935439	72	+	AT1G74300.1	AT1G74300	SP		alpha/beta-Hydrolases superfamily protein
Chr1	6071827	6071964	138	-	AT1G17650.1	AT1G17650	cTP	GLYR2, GR2	glyoxylate reductase 2
Chr1	25521325	25521408	84	+	AT1G68100.1	AT1G68100	SP	IAR1	ZIP metal ion transporter family
Chr1	22994640	22994702	63	+	AT1G62240.1	AT1G62240	SP		unknown protein; FUNCTIONS IN: molecular_function unknown; INVOLVED IN: biological_process unknown; LOCATED IN: endomembrane system; Has 186248 Blast hits to 53970 proteins in 2688 species: Archae - 469; Bacteria - 57770; Metazoa - 55630; Fungi - 12355; Plants - 17666; Viruses - 2624; Other Eukaryotes - 39734 (source: NCBI BLink).
Chr1	26987245	26987379	135	+	AT1G71740.1	AT1G71740	cTP		unknown protein; Has 82 Blast hits to 82 proteins in 12 species: Archae - 0; Bacteria - 0; Metazoa - 0; Fungi - 0; Plants - 82; Viruses - 0; Other Eukaryotes - 0 (source: NCBI BLink).
Chr1	1916449	1916538	90	+	AT1G06260.1	AT1G06260	SP		Cysteine proteinases superfamily protein
Chr1	27837212	27837277	66	-	AT1G74020.1	AT1G74020	SP	SS2	strictosidine synthase 2
Chr1	19977703	19977915	213	-	AT1G53520.1	AT1G53520	cTP		Chalcone-flavanone isomerase family protein
Chr1	11941438	11941512	75	+	AT1G32950.1	AT1G32950	SP		Subtilase family protein
Chr1	22221335	22221394	60	-	AT1G60260.1	AT1G60260	SP	BGLU5	beta glucosidase 5
Chr1	25046017	25046681	665	-	AT1G67080.1	AT1G67080	cTP	ABA4	abscisic acid (aba)-deficient 4
Chr1	11937634	11937702	69	+	AT1G32940.1	AT1G32940	SP	ATSBT3.5, SBT3.5	Subtilase family protein
Chr1	28811107	28811187	81	+	AT1G76750.1	AT1G76750	SP		Protein of unknown function (DUF1278)
Chr1	1823347	1823523	177	+	AT1G06010.1	AT1G06010	SP		unknown protein; Has 25 Blast hits to 25 proteins in 9 species: Archae - 0; Bacteria - 0; Metazoa - 0; Fungi - 0; Plants - 25; Viruses - 0; Other Eukaryotes - 0 (source: NCBI BLink).
Chr1	22224198	22224257	60	-	AT1G60270.1	AT1G60270	SP	BGLU6	beta glucosidase 6
Chr1	22943632	22943697	66	+	AT1G62070.1	AT1G62070	SP		unknown protein; FUNCTIONS IN: molecular_function unknown; INVOLVED IN: biological_process unknown; LOCATED IN: endomembrane system; Has 8 Blast hits to 8 proteins in 4 species: Archae - 0; Bacteria - 2; Metazoa - 0; Fungi - 2; Plants - 4; Viruses - 0; Other Eukaryotes - 0 (source: NCBI BLink).
Chr1	27833955	27834017	63	-	AT1G74010.1	AT1G74010	SP		Calcium-dependent phosphotriesterase superfamily protein
Chr1	23055561	23055656	96	-	AT1G62340.1	AT1G62340	SP	ALE1, ALE	PA-domain containing subtilase family protein
Chr1	27831333	27831401	69	-	AT1G74000.1	AT1G74000	SP	SS3	strictosidine synthase 3
Chr1	2007660	2007755	96	+	AT1G06560.1	AT1G06560	mTP		NOL1/NOP2/sun family protein
Chr1	918308	918421	114	+	AT1G03687.1	AT1G03687	mTP		DTW domain-containing protein
Chr1	16465404	16465466	63	-	AT1G43667.1	AT1G43667	SP		Bifunctional inhibitor/lipid-transfer protein/seed storage 2S albumin superfamily protein
Chr1	7105701	7105856	156	-	AT1G20510.1	AT1G20510	cTP	OPCL1	OPC-8:0 CoA ligase1
Chr1	16461409	16461471	63	-	AT1G43666.1	AT1G43666	SP		Bifunctional inhibitor/lipid-transfer protein/seed storage 2S albumin superfamily protein
Chr1	5326426	5326653	228	+	AT1G15500.1	AT1G15500	cTP	ATNTT2	TLC ATP/ADP transporter
Chr1	14587852	14587941	90	+	AT1G38950.1	AT1G38950	SP		unknown protein; Has 0 Blast hits to 0 proteins in 0 species (source: NCBI BLink).
Chr1	24936985	24937056	72	+	AT1G66850.1	AT1G66850	SP		Bifunctional inhibitor/lipid-transfer protein/seed storage 2S albumin superfamily protein
Chr1	24945809	24945877	69	-	AT1G66870.1	AT1G66870	SP		Carbohydrate-binding X8 domain superfamily protein
Chr1	20718512	20718673	162	-	AT1G55490.1	AT1G55490	cTP	CPN60B, LEN1	chaperonin 60 beta
Chr1	17766921	17767001	81	+	AT1G48100.1	AT1G48100	SP		Pectin lyase-like superfamily protein
Chr1	1700698	1700799	102	-	AT1G05670.1	AT1G05670	mTP		Pentatricopeptide repeat (PPR-like) superfamily protein
Chr1	6213225	6213314	90	-	AT1G18060.1	AT1G18060	cTP		unknown protein; INVOLVED IN: biological_process unknown; LOCATED IN: chloroplast; EXPRESSED IN: 22 plant structures; EXPRESSED DURING: 13 growth stages; Has 74 Blast hits to 74 proteins in 29 species: Archae - 0; Bacteria - 19; Metazoa - 0; Fungi - 0; Plants - 49; Viruses - 0; Other Eukaryotes - 6 (source: NCBI BLink).
Chr1	23390657	23390728	72	-	AT1G63080.1	AT1G63080	mTP		Pentatricopeptide repeat (PPR) superfamily protein
Chr1	27915346	27915438	93	+	AT1G74230.1	AT1G74230	mTP	GR-RBP5	glycine-rich RNA-binding protein 5
Chr1	23387066	23387167	102	-	AT1G63070.1	AT1G63070	mTP		pentatricopeptide (PPR) repeat-containing protein
Chr1	27018575	27018652	78	+	AT1G71830.1	AT1G71830	SP	SERK1, ATSERK1	somatic embryogenesis receptor-like kinase 1
Chr1	6908604	6908684	81	-	AT1G19900.1	AT1G19900	SP		glyoxal oxidase-related protein
Chr1	26841391	26841489	99	-	AT1G71210.1	AT1G71210	mTP		Pentatricopeptide repeat (PPR) superfamily protein
Chr1	1709796	1709870	75	+	AT1G05700.1	AT1G05700	SP		Leucine-rich repeat transmembrane protein kinase protein
Chr1	917665	917865	201	-	AT1G03680.1	AT1G03680	cTP	ATHM1, TRX-M1, ATM1, THM1	thioredoxin M-type 1
Chr1	25065275	25065355	81	-	AT1G67110.1	AT1G67110	SP	CYP735A2	cytochrome P450, family 735, subfamily A, polypeptide 2
Chr1	11951926	11951982	57	-	AT1G32970.1	AT1G32970	SP		Subtilisin-like serine endopeptidase family protein
Chr1	16453739	16453804	66	-	AT1G43665.1	AT1G43665	SP		Bifunctional inhibitor/lipid-transfer protein/seed storage 2S albumin superfamily protein
Chr1	25778490	25779083	594	-	AT1G68660.1	AT1G68660	cTP		Ribosomal protein L12/ ATP-dependent Clp protease adaptor protein ClpS family protein
Chr1	907699	908077	379	+	AT1G03630.1	AT1G03630	cTP	POR C, PORC	protochlorophyllide oxidoreductase C
Chr1	23179061	23179198	138	-	AT1G62590.1	AT1G62590	mTP		pentatricopeptide (PPR) repeat-containing protein
Chr1	5329111	5329320	210	+	AT1G15510.1	AT1G15510	cTP	ATECB2, ECB2, VAC1	Tetratricopeptide repeat (TPR)-like superfamily protein
Chr1	18639261	18639464	204	-	AT1G50320.1	AT1G50320	cTP	ATHX, ATX, THX	thioredoxin X
Chr1	4223099	4223834	736	+	AT1G12410.1	AT1G12410	cTP	CLPR2, NCLPP2, CLP2	CLP protease proteolytic subunit 2
Chr1	28729132	28729409	278	+	AT1G76570.1	AT1G76570	luTP		Chlorophyll A-B binding family protein
Chr1	1748314	1748439	126	+	AT1G05810.1	AT1G05810	cTP	ARA, ARA-1, ATRAB11D, ATRABA5E, RABA5E	RAB GTPase homolog A5E
Chr1	27927345	27927764	420	-	AT1G74260.1	AT1G74260	cTP	PUR4	purine biosynthesis 4
Chr1	20674852	20674998	147	+	AT1G55370.2	AT1G55370	cTP	NDF5	NDH-dependent cyclic electron flow 5
Chr1	10134120	10134296	177	+	AT1G29040.1	AT1G29040	cTP		unknown protein; LOCATED IN: chloroplast, vacuole; EXPRESSED IN: 22 plant structures; EXPRESSED DURING: 13 growth stages; CONTAINS InterPro DOMAIN/s: Conserved hypothetical protein CHP02058 (InterPro:IPR011719); Has 344 Blast hits to 344 proteins in 122 species: Archae - 2; Bacteria - 227; Metazoa - 0; Fungi - 0; Plants - 32; Viruses - 0; Other Eukaryotes - 83 (source: NCBI BLink).
Chr1	19520762	19520848	87	+	AT1G52410.2	AT1G52410	SP	TSA1	TSK-associating protein 1
Chr1	3502989	3503033	45	-	AT1G10590.3	AT1G10590	mTP		Nucleic acid-binding, OB-fold-like protein
Chr1	5176049	5176105	57	-	AT1G15020.2	AT1G15020	SP	ATQSOX1, QSO2, QSOX1	quiescin-sulfhydryl oxidase 1
Chr1	10808290	10808984	695	-	AT1G30510.2	AT1G30510	cTP	ATRFNR2, RFNR2	root FNR 2
Chr1	26597510	26597767	258	+	AT1G70550.1	AT1G70550	luTP		Protein of Unknown Function (DUF239)
Chr1	26468409	26468471	63	-	AT1G70280.2	AT1G70280	SP		NHL domain-containing protein
Chr1	5621979	5622481	503	-	AT1G16460.2	AT1G16460	mTP	ATRDH2, ATMST2, MST2, ST2, STR2, RDH2	rhodanese homologue 2
Chr1	10035383	10035496	114	-	AT1G28530.1	AT1G28530	cTP		unknown protein; INVOLVED IN: biological_process unknown; LOCATED IN: chloroplast; EXPRESSED IN: 19 plant structures; EXPRESSED DURING: 10 growth stages; Has 20 Blast hits to 20 proteins in 6 species: Archae - 0; Bacteria - 0; Metazoa - 0; Fungi - 0; Plants - 20; Viruses - 0; Other Eukaryotes - 0 (source: NCBI BLink).
Chr1	17940185	17940289	105	+	AT1G48520.1	AT1G48520	mTP	GATB	GLU-ADT subunit B
Chr1	27873687	27873941	255	+	AT1G74130.1	AT1G74130	mTP		Rhomboid-related intramembrane serine protease family protein
Chr1	25374295	25374456	162	+	AT1G67700.2	AT1G67700	cTP		unknown protein; FUNCTIONS IN: molecular_function unknown; INVOLVED IN: biological_process unknown; LOCATED IN: chloroplast, chloroplast envelope; EXPRESSED IN: 22 plant structures; EXPRESSED DURING: 13 growth stages; Has 49 Blast hits to 49 proteins in 20 species: Archae - 0; Bacteria - 0; Metazoa - 0; Fungi - 0; Plants - 44; Viruses - 0; Other Eukaryotes - 5 (source: NCBI BLink).
Chr1	25434156	25434338	183	+	AT1G67840.1	AT1G67840	cTP	CSK	chloroplast sensor kinase
Chr1	10505908	10505994	87	-	AT1G29980.1	AT1G29980	SP		Protein of unknown function, DUF642
Chr1	4544999	4545379	381	+	AT1G13270.1	AT1G13270	cTP	MAP1C, MAP1B	methionine aminopeptidase 1B
Chr1	22996863	22997003	141	-	AT1G62250.1	AT1G62250	cTP		unknown protein; LOCATED IN: chloroplast; EXPRESSED IN: 23 plant structures; EXPRESSED DURING: 15 growth stages; Has 30 Blast hits to 30 proteins in 13 species: Archae - 0; Bacteria - 0; Metazoa - 0; Fungi - 0; Plants - 30; Viruses - 0; Other Eukaryotes - 0 (source: NCBI BLink).
Chr1	28070391	28070622	232	+	AT1G74710.2	AT1G74710	cTP	EDS16, ICS1, SID2	ADC synthase superfamily protein
Chr1	21622364	21622468	105	-	AT1G58280.2	AT1G58280	cTP		Phosphoglycerate mutase family protein
Chr1	8420278	8420406	129	+	AT1G23820.1	AT1G23820	mTP	SPDS1	spermidine synthase 1
Chr1	4839885	4840079	195	+	AT1G14150.1	AT1G14150	luTP	PQL1, PQL2	PsbQ-like 2
Chr1	9854598	9854792	195	+	AT1G28210.2	AT1G28210	mTP	ATJ1	DNAJ heat shock family protein
Chr1	23730095	23730346	252	+	AT1G63940.2	AT1G63940	cTP	MDAR6	monodehydroascorbate reductase 6
Chr1	10073297	10073371	75	-	AT1G28660.1	AT1G28660	SP		GDSL-like Lipase/Acylhydrolase superfamily protein
Chr1	26966996	26967070	75	+	AT1G71696.2	AT1G71696	SP	SOL1	carboxypeptidase D, putative
Chr1	29575564	29575758	195	-	AT1G78620.2	AT1G78620	cTP		Protein of unknown function DUF92, transmembrane
Chr1	20443926	20443997	72	-	AT1G54790.2	AT1G54790	SP		GDSL-like Lipase/Acylhydrolase superfamily protein
Chr1	19685856	19685981	126	+	AT1G52870.2	AT1G52870	cTP		Peroxisomal membrane 22 kDa (Mpv17/PMP22) family protein
Chr1	17455918	17456146	229	-	AT1G47540.2	AT1G47540	SP		Scorpion toxin-like knottin superfamily protein
Chr1	25423220	25423297	78	-	AT1G67800.2	AT1G67800	SP		Copine (Calcium-dependent phospholipid-binding protein) family
Chr1	12977768	12977971	204	+	AT1G35340.1	AT1G35340	cTP		ATP-dependent protease La (LON) domain protein
Chr1	29117049	29117150	102	-	AT1G77480.1	AT1G77480	SP		Eukaryotic aspartyl protease family protein
Chr1	3999237	3999305	69	+	AT1G11850.2	AT1G11850	SP		unknown protein; FUNCTIONS IN: molecular_function unknown; INVOLVED IN: biological_process unknown; LOCATED IN: endomembrane system; EXPRESSED IN: 19 plant structures; EXPRESSED DURING: 12 growth stages; Has 84259 Blast hits to 16502 proteins in 1194 species: Archae - 107; Bacteria - 41190; Metazoa - 21798; Fungi - 3523; Plants - 7569; Viruses - 886; Other Eukaryotes - 9186 (source: NCBI BLink).
Chr1	5608862	5608960	99	+	AT1G16410.1	AT1G16410	SP	CYP79F1, BUS1, SPS1	cytochrome p450 79f1
Chr1	10055588	10055665	78	-	AT1G28610.2	AT1G28610	SP		GDSL-like Lipase/Acylhydrolase superfamily protein
Chr1	10287570	10287878	309	-	AT1G29390.1	AT1G29390	cTP	COR314-TM2, COR413IM2	cold regulated 314 thylakoid membrane 2
Chr1	18071033	18071331	299	-	AT1G48860.1	AT1G48860	cTP		RNA 3'-terminal phosphate cyclase/enolpyruvate transferase, alpha/beta
Chr1	7680689	7680769	81	+	AT1G21880.2	AT1G21880	SP	LYM1	lysm domain GPI-anchored protein 1 precursor
Chr1	10299392	10299930	539	-	AT1G29410.2	AT1G29410	cTP	PAI3	phosphoribosylanthranilate isomerase 3
Chr1	4746149	4746256	108	-	AT1G13860.4	AT1G13860	SP	QUL1	QUASIMODO2 LIKE 1
Chr1	6418084	6418245	162	-	AT1G18640.2	AT1G18640	cTP	PSP	3-phosphoserine phosphatase
Chr1	23585420	23585599	180	-	AT1G63610.2	AT1G63610	cTP		unknown protein; FUNCTIONS IN: molecular_function unknown; INVOLVED IN: biological_process unknown; LOCATED IN: chloroplast; EXPRESSED IN: 22 plant structures; EXPRESSED DURING: 13 growth stages; BEST Arabidopsis thaliana protein match is: unknown protein (TAIR:AT2G14910.1); Has 35333 Blast hits to 34131 proteins in 2444 species: Archae - 798; Bacteria - 22429; Metazoa - 974; Fungi - 991; Plants …
Chr1	7478833	7479012	180	-	AT1G21350.3	AT1G21350	cTP		Thioredoxin superfamily protein
Chr1	1261298	1261411	114	-	AT1G04590.2	AT1G04590	mTP		BEST Arabidopsis thaliana protein match is: Pentatricopeptide repeat (PPR) superfamily protein (TAIR:AT4G18975.4); Has 111 Blast hits to 111 proteins in 15 species: Archae - 0; Bacteria - 0; Metazoa - 0; Fungi - 0; Plants - 109; Viruses - 0; Other Eukaryotes - 2 (source: NCBI BLink).
Chr1	21539432	21539711	280	-	AT1G58180.2	AT1G58180	mTP	ATBCA6, BCA6	beta carbonic anhydrase 6
Chr1	1786896	1786970	75	+	AT1G05900.2	AT1G05900	mTP	ATNTH2, NTH2	endonuclease III 2
Chr1	26142034	26142096	63	+	AT1G69530.3	AT1G69530	SP	ATEXPA1, EXP1, AT-EXP1, ATEXP1, ATHEXP ALPHA 1.2, EXPA1	expansin A1
Chr1	3284445	3284672	228	+	AT1G10060.2	AT1G10060	mTP	ATBCAT-1, BCAT-1	branched-chain amino acid transaminase 1
Chr1	28540858	28540989	132	+	AT1G76050.2	AT1G76050	cTP		Pseudouridine synthase family protein
Chr1	3252408	3252491	84	+	AT1G09970.2	AT1G09970	SP	LRR XI-23, RLK7	Leucine-rich receptor-like protein kinase family protein
Chr1	4353906	4354043	138	+	AT1G12775.1	AT1G12775	mTP		Pentatricopeptide repeat (PPR) superfamily protein
Chr1	2126802	2126894	93	+	AT1G06923.1	AT1G06923	mTP		BEST Arabidopsis thaliana protein match is: ovate family protein 17 (TAIR:AT2G30395.1); Has 35333 Blast hits to 34131 proteins in 2444 species: Archae - 798; Bacteria - 22429; Metazoa - 974; Fungi - 991; Plants - 531; Viruses - 0; Other Eukaryotes - 9610 (source: NCBI BLink).
Chr1	4077951	4078034	84	-	AT1G12064.1	AT1G12064	SP		unknown protein; LOCATED IN: endomembrane system; Has 35333 Blast hits to 34131 proteins in 2444 species: Archae - 798; Bacteria - 22429; Metazoa - 974; Fungi - 991; Plants - 531; Viruses - 0; Other Eukaryotes - 9610 (source: NCBI BLink).
Chr1	4157719	4157793	75	+	AT1G12244.1	AT1G12244	SP		Polynucleotidyl transferase, ribonuclease H-like superfamily protein
Chr1	11787351	11787536	186	+	AT1G32583.1	AT1G32583	SP		FUNCTIONS IN: molecular_function unknown; INVOLVED IN: biological_process unknown; LOCATED IN: endomembrane system; BEST Arabidopsis thaliana protein match is: tapetum determinant 1 (TAIR:AT4G24972.1); Has 35333 Blast hits to 34131 proteins in 2444 species: Archae - 798; Bacteria - 22429; Metazoa - 974; Fungi - 991; Plants - 531; Viruses - 0; Other Eukaryotes - 9610 (source: NCBI BLink).
Chr1	17034809	17034886	78	-	AT1G45063.1	AT1G45063	SP		copper ion binding;electron carriers
Chr1	23796404	23796555	152	-	AT1G64107.1	AT1G64107	SP		Putative membrane lipoprotein
Chr1	27674360	27674716	357	+	AT1G73603.1	AT1G73603	SP	LCR64	low-molecular-weight cysteine-rich 64
Chr1	27676261	27676566	306	+	AT1G73607.1	AT1G73607	SP	LCR65	low-molecular-weight cysteine-rich 65
Chr1	22462230	22462386	157	+	AT1G60989.1	AT1G60989	SP	SCRL7	SCR-like 7
Chr1	17347094	17347290	197	+	AT1G47317.1	AT1G47317	SP		Encodes a defensin-like (DEFL) family protein.
Chr1	24189464	24189639	176	+	AT1G65113.1	AT1G65113	SP	SCRL2	SCR-like 2
Chr1	28962508	28962981	474	+	AT1G77093.1	AT1G77093	SP		Defensin-like (DEFL) family protein
Chr1	13033179	13033247	69	-	AT1G35435.1	AT1G35435	SP		Putative membrane lipoprotein
Chr1	23827858	23828048	191	-	AT1G64195.1	AT1G64195	SP		Defensin-like (DEFL) family protein
Chr1	13105374	13105570	197	-	AT1G35537.1	AT1G35537	SP		Defensin-like (DEFL) family protein
Chr1	28918010	28918537	528	-	AT1G76954.1	AT1G76954	SP		Defensin-like (DEFL) family protein
Chr1	18299635	18299862	228	-	AT1G49435.1	AT1G49435	SP	LCR16	low-molecular-weight cysteine-rich 16
Chr1	18397039	18397339	301	-	AT1G49715.1	AT1G49715	SP		Defensin-like (DEFL) family protein
Chr1	25411625	25411696	72	-	AT1G67775.1	AT1G67775	SP	CLE8	CLAVATA3/ESR-RELATED 8
Chr1	25906926	25907092	167	-	AT1G68905.1	AT1G68905	SP		Defensin-like (DEFL) family protein
Chr1	22023337	22023420	84	+	AT1G59833.1	AT1G59833	SP		Defensin-like (DEFL) family protein
Chr1	22455320	22455388	69	+	AT1G60983.1	AT1G60983	SP	SCRL8	SCR-like 8
Chr1	21488741	21488812	72	+	AT1G58055.1	AT1G58055	SP		Defensin-like (DEFL) family protein
Chr1	22459072	22459246	175	+	AT1G60986.1	AT1G60986	SP	SCRL4	SCR-like 4
Chr1	22781282	22781353	72	-	AT1G61688.1	AT1G61688	SP		Defensin-like (DEFL) family protein
Chr1	25907721	25907891	171	-	AT1G68907.1	AT1G68907	SP		Defensin-like (DEFL) family protein
Chr1	21189722	21189793	72	+	AT1G56553.1	AT1G56553	SP		Encodes a defensin-like (DEFL) family protein.
Chr1	26286496	26286782	287	+	AT1G69825.1	AT1G69825	SP		Encodes a defensin-like (DEFL) family protein.
Chr1	26287522	26287789	268	+	AT1G69828.1	AT1G69828	SP		Defensin-like (DEFL) family protein
Chr1	23566162	23566227	66	-	AT1G63535.1	AT1G63535	SP		Defensin-like (DEFL) family protein
Chr1	20332428	20332502	75	+	AT1G54445.1	AT1G54445	SP		Protein of unknown function (PD694200)
Chr1	26282425	26282760	336	+	AT1G69818.1	AT1G69818	SP		Defensin-like (DEFL) family protein
Chr1	23562420	23562482	63	-	AT1G63522.1	AT1G63522	SP		Defensin-like (DEFL) family protein
Chr1	12187180	12187423	244	-	AT1G33607.1	AT1G33607	SP		Defensin-like (DEFL) family protein
Chr1	24277772	24278130	359	+	AT1G65352.1	AT1G65352	SP		Putative membrane lipoprotein
Chr1	21050794	21051017	224	-	AT1G56233.1	AT1G56233	SP		Protein of unknown function (PD694200)
Chr1	5424505	5424576	72	-	AT1G15757.1	AT1G15757	SP		Molecular chaperone Hsp40/DnaJ family protein
Chr1	4662818	4662981	164	+	AT1G13609.1	AT1G13609	SP		Defensin-like (DEFL) family protein
Chr1	11860811	11860891	81	-	AT1G32763.1	AT1G32763	SP		Cysteine-rich protein
Chr1	5083765	5083924	160	+	AT1G14755.1	AT1G14755	SP		S locus-related glycoprotein 1 (SLR1) binding pollen coat protein family
Chr1	8510709	8510896	188	-	AT1G24062.1	AT1G24062	SP		Cysteine-rich protein
Chr1	9937036	9937369	334	+	AT1G28335.1	AT1G28335	SP	LCR31	low-molecular-weight cysteine-rich 31
Chr1	4658603	4658770	168	+	AT1G13605.1	AT1G13605	SP		Encodes a defensin-like (DEFL) family protein.
Chr1	4719049	4719238	190	-	AT1G13755.1	AT1G13755	SP		Defensin-like (DEFL) family protein
Chr1	2769242	2769483	242	-	AT1G08695.1	AT1G08695	SP	SCRL3	SCR-like 3
Chr1	11378940	11379180	241	+	AT1G31772.1	AT1G31772	SP		Defensin-like (DEFL) family protein
Chr1	4660778	4660951	174	+	AT1G13607.1	AT1G13607	SP		Defensin-like (DEFL) family protein
Chr1	4661682	4661867	186	+	AT1G13608.1	AT1G13608	SP		Defensin-like (DEFL) family protein
Chr1	2535463	2535704	242	+	AT1G08110.4	AT1G08110	cTP		lactoylglutathione lyase family protein / glyoxalase I family protein
Chr1	8606720	8607241	522	-	AT1G24267.2	AT1G24267	SP		Protein of unknown function (DUF1664)
Chr1	8922832	8922921	90	+	AT1G25425.1	AT1G25425	SP	CLE43	CLAVATA3/ESR-RELATED 43
Chr1	9278958	9279029	72	+	AT1G26796.1	AT1G26796	SP		Plant self-incompatibility protein S1 family
Chr1	10606274	10606512	239	+	AT1G30160.2	AT1G30160	mTP		Protein of unknown function (DUF295)
Chr1	11297204	11297284	81	-	AT1G31550.2	AT1G31550	SP		GDSL-like Lipase/Acylhydrolase superfamily protein
Chr1	24939943	24940011	69	-	AT1G66855.1	AT1G66855	SP		Carbohydrate-binding X8 domain superfamily protein
Chr1	46586	46789	204	-	AT1G01080.2	AT1G01080	cTP		RNA-binding (RRM/RBD/RNP motifs) family protein
Chr1	6277778	6278005	228	-	AT1G18250.2	AT1G18250	SP	ATLP-1	Pathogenesis-related thaumatin superfamily protein
Chr1	8860719	8860802	84	+	AT1G25275.3	AT1G25275	SP		unknown protein; FUNCTIONS IN: molecular_function unknown; INVOLVED IN: response to karrikin; LOCATED IN: endomembrane system; EXPRESSED IN: 23 plant structures; EXPRESSED DURING: 13 growth stages; Has 35333 Blast hits to 34131 proteins in 2444 species: Archae - 798; Bacteria - 22429; Metazoa - 974; Fungi - 991; Plants - 531; Viruses - 0; Other Eukaryotes - 9610 (source: NCBI BLink).
Chr1	20081888	20082340	453	+	AT1G53800.2	AT1G53800	cTP		unknown protein; BEST Arabidopsis thaliana protein match is: unknown protein (TAIR:AT1G53250.1); Has 35333 Blast hits to 34131 proteins in 2444 species: Archae - 798; Bacteria - 22429; Metazoa - 974; Fungi - 991; Plants - 531; Viruses - 0; Other Eukaryotes - 9610 (source: NCBI BLink).
Chr1	24086810	24086911	102	+	AT1G64810.2	AT1G64810	SP	APO1	Arabidopsis thaliana protein of unknown function (DUF794)
Chr1	28011931	28012044	114	-	AT1G74530.3	AT1G74530	SP		unknown protein; Has 35333 Blast hits to 34131 proteins in 2444 species: Archae - 798; Bacteria - 22429; Metazoa - 974; Fungi - 991; Plants - 531; Viruses - 0; Other Eukaryotes - 9610 (source: NCBI BLink).
Chr1	28914872	28914952	81	-	AT1G76952.1	AT1G76952	SP	IDL5	inflorescence deficient in abscission (IDA)-like 5
Chr1	8203962	8204036	75	+	AT1G23145.1	AT1G23145	SP	RALFL2	RALF-like 2
Chr1	8205934	8206020	87	+	AT1G23147.1	AT1G23147	SP	RALFL3	RALF-like 3
Chr1	13049164	13049238	75	+	AT1G35467.1	AT1G35467	SP	RALFL5	RALF-like 5
Chr1	22333916	22334002	87	+	AT1G60625.1	AT1G60625	SP	RALFL6	RALF-like 6
Chr1	22392729	22392815	87	+	AT1G60815.1	AT1G60815	SP	RALFL7	RALF-like 7
Chr1	11044671	11044748	78	+	AT1G30972.1	AT1G30972	SP		Plant thionin family protein
Chr1	9427164	9427343	180	+	AT1G27135.1	AT1G27135	SP		Maternally expressed gene (MEG) family protein
Chr1	17139532	17139627	96	+	AT1G45221.1	AT1G45221	SP		Bifunctional inhibitor/lipid-transfer protein/seed storage 2S albumin superfamily protein
Chr1	29196945	29197025	81	-	AT1G77682.1	AT1G77682	SP		Plant thionin family protein
Chr1	11047031	11047108	78	+	AT1G30974.1	AT1G30974	SP		Plant thionin family protein
Chr1	20437934	20438014	81	-	AT1G54775.1	AT1G54775	SP		Plant thionin family protein
Chr1	7712424	7712513	90	-	AT1G21928.1	AT1G21928	SP		Plant thionin family protein
Chr1	19868258	19868335	78	-	AT1G53282.1	AT1G53282	SP		Plant thionin family protein
Chr1	17141272	17141367	96	+	AT1G45223.1	AT1G45223	SP		Protein of unknown function (DUF784)
Chr1	17137787	17137882	96	+	AT1G45215.1	AT1G45215	SP		Protein of unknown function (DUF784)
Chr1	22428758	22428844	87	-	AT1G60913.1	AT1G60913	SP		Rapid alkalinization factor (RALF) family protein
Chr1	12769954	12770031	78	-	AT1G34795.1	AT1G34795	SP		Plant thionin family protein
Chr1	12803909	12803986	78	-	AT1G34860.1	AT1G34860	SP		Plant thionin family protein
Chr1	21586231	21586311	81	-	AT1G58248.1	AT1G58248	SP		Plant thionin family protein
Chr1	16821679	16821756	78	-	AT1G44224.1	AT1G44224	SP		ECA1 gametogenesis related family protein
Chr1	12807322	12807399	78	-	AT1G34930.1	AT1G34930	SP		Plant thionin family protein
Chr1	21584459	21584524	66	-	AT1G58245.1	AT1G58245	SP		Plant thionin family protein
Chr1	21399991	21400068	78	-	AT1G57775.1	AT1G57775	SP		Protein of unknown function (DUF784)
Chr1	21401639	21401716	78	-	AT1G57777.1	AT1G57777	SP		Protein of unknown function (DUF784)
Chr1	12811231	12811308	78	-	AT1G35035.1	AT1G35035	SP		Plant thionin family protein
Chr1	12800503	12800571	69	-	AT1G34850.1	AT1G34850	SP		Plant thionin family protein
Chr1	12793846	12793923	78	-	AT1G34830.1	AT1G34830	SP		Plant thionin family protein
Chr1	16814668	16814733	66	-	AT1G44191.1	AT1G44191	SP		ECA1 gametogenesis related family protein
Chr1	7710636	7710725	90	-	AT1G21925.1	AT1G21925	SP		Plant thionin family protein
Chr1	12766574	12766651	78	-	AT1G34792.1	AT1G34792	SP		Plant thionin family protein
Chr1	3572710	3572886	177	+	AT1G10745.1	AT1G10745	SP		Maternally expressed gene (MEG) family protein
Chr1	7677499	7677585	87	+	AT1G21866.1	AT1G21866	SP		Plant thionin family protein
Chr1	3562180	3562347	168	+	AT1G10717.1	AT1G10717	SP		Encodes a Maternally expressed gene (MEG) family protein
Chr1	3884455	3884535	81	+	AT1G11572.1	AT1G11572	SP		Plant thionin family protein
Chr1	4310969	4311028	60	+	AT1G12663.1	AT1G12663	SP		Predicted to encode a PR (pathogenesis-related) protein. Belongs to the plant thionin (PR-13) family with the following members: At1g66100, At5g36910, At1g72260, At2g15010, At1g12663, At1g12660.
Chr1	2403558	2403626	69	+	AT1G07747.1	AT1G07747	SP		Bifunctional inhibitor/lipid-transfer protein/seed storage 2S albumin superfamily protein
Chr1	7665664	7665741	78	+	AT1G21835.1	AT1G21835	SP		Plant thionin family protein
Chr1	4312398	4312472	75	+	AT1G12665.1	AT1G12665	SP		Encodes a Plant thionin family protein
Chr1	7675565	7675651	87	+	AT1G21864.1	AT1G21864	SP		Plant thionin family protein
Chr1	3574312	3574459	148	+	AT1G10747.1	AT1G10747	SP		Maternally expressed gene (MEG) family protein
Chr1	3501276	3501359	84	+	AT1G10588.1	AT1G10588	SP		Gibberellin-regulated family protein
Chr1	12773365	12773442	78	-	AT1G34800.1	AT1G34800	SP		Plant thionin family protein
Chr1	12776779	12776856	78	-	AT1G34805.1	AT1G34805	SP		Plant thionin family protein
Chr1	12787018	12787095	78	-	AT1G34820.1	AT1G34820	SP		Plant thionin family protein
Chr1	12790432	12790509	78	-	AT1G34825.1	AT1G34825	SP		Plant thionin family protein
Chr1	12780193	12780270	78	-	AT1G34810.1	AT1G34810	SP		Plant thionin family protein
Chr1	12783607	12783684	78	-	AT1G34815.1	AT1G34815	SP		Plant thionin family protein
Chr1	12797179	12797247	69	-	AT1G34840.1	AT1G34840	SP		Plant thionin family protein
Chr1	4827961	4828026	66	+	AT1G14100.1	AT1G14100	SP	FUT8	fucosyltransferase 8
Chr1	1399588	1400097	510	+	AT1G04940.1	AT1G04940	cTP	TIC20	translocon at the inner envelope membrane of chloroplasts 20
Chr1	1762248	1762396	149	+	AT1G05835.1	AT1G05835	SP		PHD finger protein
Chr1	3980214	3980902	689	-	AT1G11785.1	AT1G11785	SP		unknown protein; FUNCTIONS IN: molecular_function unknown; INVOLVED IN: biological_process unknown; LOCATED IN: cellular_component unknown; Has 2 Blast hits to 2 proteins in 1 species: Archae - 0; Bacteria - 0; Metazoa - 0; Fungi - 0; Plants - 2; Viruses - 0; Other Eukaryotes - 0 (source: NCBI BLink).
Chr1	27987071	27987163	93	+	AT1G74458.1	AT1G74458	SP		unknown protein; LOCATED IN: endomembrane system; Has 9 Blast hits to 9 proteins in 4 species: Archae - 0; Bacteria - 0; Metazoa - 0; Fungi - 0; Plants - 9; Viruses - 0; Other Eukaryotes - 0 (source: NCBI BLink).
Chr1	26178150	26178233	84	+	AT1G69588.1	AT1G69588	SP	CLE45	CLAVATA3/ESR-RELATED 45
Chr1	3117502	3117567	66	-	AT1G09625.1	AT1G09625	SP		unknown protein; LOCATED IN: endomembrane system; Has 4 Blast hits to 4 proteins in 2 species: Archae - 0; Bacteria - 0; Metazoa - 0; Fungi - 0; Plants - 4; Viruses - 0; Other Eukaryotes - 0 (source: NCBI BLink).
Chr1	5460550	5460609	60	+	AT1G15885.1	AT1G15885	mTP		unknown protein; Has 5 Blast hits to 5 proteins in 1 species: Archae - 0; Bacteria - 0; Metazoa - 0; Fungi - 0; Plants - 5; Viruses - 0; Other Eukaryotes - 0 (source: NCBI BLink).
Chr1	513237	513573	337	-	AT1G02470.2	AT1G02470	cTP		Polyketide cyclase/dehydrase and lipid transport superfamily protein
Chr1	630569	630637	69	+	AT1G02850.4	AT1G02850	SP	BGLU11	beta glucosidase 11
Chr1	8542522	8542599	78	+	AT1G24147.1	AT1G24147	SP		unknown protein; FUNCTIONS IN: molecular_function unknown; INVOLVED IN: biological_process unknown; LOCATED IN: endomembrane system; BEST Arabidopsis thaliana protein match is: unknown protein (TAIR:AT1G24148.1); Has 4 Blast hits to 4 proteins in 2 species: Archae - 0; Bacteria - 0; Metazoa - 0; Fungi - 0; Plants - 4; Viruses - 0; Other Eukaryotes - 0 (source: NCBI BLink).
Chr1	9259775	9259867	93	+	AT1G26770.2	AT1G26770	SP	ATEXPA10, AT-EXP10, ATEXP10, ATHEXP ALPHA 1.1, EXP10, EXPA10	expansin A10
Chr1	9905377	9905439	63	-	AT1G28305.1	AT1G28305	SP		Plant self-incompatibility protein S1 family
Chr1	11276145	11276534	390	-	AT1G31500.4	AT1G31500	mTP		DNAse I-like superfamily protein
Chr1	12936199	12936330	132	-	AT1G35255.1	AT1G35255	cTP		unknown protein; Has 3 Blast hits to 3 proteins in 1 species: Archae - 0; Bacteria - 0; Metazoa - 0; Fungi - 0; Plants - 3; Viruses - 0; Other Eukaryotes - 0 (source: NCBI BLink).
Chr1	13836851	13836925	75	-	AT1G36622.1	AT1G36622	SP		unknown protein; LOCATED IN: endomembrane system; BEST Arabidopsis thaliana protein match is: unknown protein (TAIR:AT1G36640.1); Has 12 Blast hits to 12 proteins in 2 species: Archae - 0; Bacteria - 0; Metazoa - 0; Fungi - 0; Plants - 12; Viruses - 0; Other Eukaryotes - 0 (source: NCBI BLink).
Chr1	19292930	19293016	87	+	AT1G51913.1	AT1G51913	SP		LOCATED IN: endomembrane system; BEST Arabidopsis thaliana protein match is: cryptdin protein-related (TAIR:AT1G51915.1); Has 22 Blast hits to 22 proteins in 3 species: Archae - 0; Bacteria - 0; Metazoa - 0; Fungi - 0; Plants - 22; Viruses - 0; Other Eukaryotes - 0 (source: NCBI BLink).
Chr1	20061771	20061845	75	+	AT1G53730.2	AT1G53730	SP	SRF6	STRUBBELIG-receptor family 6
Chr1	22720078	22720149	72	+	AT1G61575.1	AT1G61575	SP		unknown protein; Has 4 Blast hits to 4 proteins in 1 species: Archae - 0; Bacteria - 0; Metazoa - 0; Fungi - 0; Plants - 4; Viruses - 0; Other Eukaryotes - 0 (source: NCBI BLink).
Chr1	26276112	26276325	214	-	AT1G69800.2	AT1G69800	mTP		Cystathionine beta-synthase (CBS) protein
Chr1	30144069	30144255	187	-	AT1G80133.1	AT1G80133	SP		unknown protein; LOCATED IN: endomembrane system; Has 154 Blast hits to 154 proteins in 15 species: Archae - 0; Bacteria - 0; Metazoa - 0; Fungi - 0; Plants - 154; Viruses - 0; Other Eukaryotes - 0 (source: NCBI BLink).
Chr1	30287006	30287101	96	+	AT1G80555.1	AT1G80555	cTP		Isocitrate/isopropylmalate dehydrogenase family protein
Chr1	2635534	2635605	72	-	AT1G08350.2	AT1G08350	SP		Endomembrane protein 70 protein family
Chr1	8101608	8101700	93	+	AT1G22885.2	AT1G22885	SP		unknown protein; FUNCTIONS IN: molecular_function unknown; INVOLVED IN: biological_process unknown; LOCATED IN: endomembrane system; EXPRESSED IN: 22 plant structures; EXPRESSED DURING: 13 growth stages; Has 15 Blast hits to 15 proteins in 2 species: Archae - 0; Bacteria - 0; Metazoa - 0; Fungi - 0; Plants - 15; Viruses - 0; Other Eukaryotes - 0 (source: NCBI BLink).
Chr1	5783752	5783817	66	-	AT1G16905.1	AT1G16905	SP		Curculin-like (mannose-binding) lectin family protein
Chr1	2344105	2344200	96	-	AT1G07615.1	AT1G07615	mTP		GTP-binding protein Obg/CgtA
Chr1	25121297	25121460	164	+	AT1G67148.1	AT1G67148	SP		unknown protein; Has 1 Blast hits to 1 proteins in 1 species: Archae - 0; Bacteria - 0; Metazoa - 0; Fungi - 0; Plants - 1; Viruses - 0; Other Eukaryotes - 0 (source: NCBI BLink).
Chr1	6981358	6981435	78	+	AT1G20132.1	AT1G20132	SP		GDSL-like Lipase/Acylhydrolase superfamily protein
Chr1	6984124	6984189	66	+	AT1G20135.1	AT1G20135	SP		GDSL-like Lipase/Acylhydrolase family protein
Chr1	18640402	18640479	78	-	AT1G50325.1	AT1G50325	SP		Plant invertase/pectin methylesterase inhibitor superfamily protein
Chr1	21106708	21106773	66	-	AT1G56385.1	AT1G56385	SP		Plant self-incompatibility protein S1 family
Chr1	21122071	21122136	66	+	AT1G56418.1	AT1G56418	SP		unknown protein; FUNCTIONS IN: molecular_function unknown; INVOLVED IN: biological_process unknown; LOCATED IN: endomembrane system; Has 30201 Blast hits to 17322 proteins in 780 species: Archae - 12; Bacteria - 1396; Metazoa - 17338; Fungi - 3422; Plants - 5037; Viruses - 0; Other Eukaryotes - 2996 (source: NCBI BLink).
Chr1	29134196	29134438	243	-	AT1G77525.1	AT1G77525	SP		unknown protein; FUNCTIONS IN: molecular_function unknown; INVOLVED IN: biological_process unknown; LOCATED IN: endomembrane system; Has 30201 Blast hits to 17322 proteins in 780 species: Archae - 12; Bacteria - 1396; Metazoa - 17338; Fungi - 3422; Plants - 5037; Viruses - 0; Other Eukaryotes - 2996 (source: NCBI BLink).
Chr1	119429	119509	81	+	AT1G01305.1	AT1G01305	SP		unknown protein; FUNCTIONS IN: molecular_function unknown; INVOLVED IN: biological_process unknown; LOCATED IN: endomembrane system; Has 30201 Blast hits to 17322 proteins in 780 species: Archae - 12; Bacteria - 1396; Metazoa - 17338; Fungi - 3422; Plants - 5037; Viruses - 0; Other Eukaryotes - 2996 (source: NCBI BLink).
Chr1	3825107	3825184	78	-	AT1G11362.1	AT1G11362	SP		Plant invertase/pectin methylesterase inhibitor superfamily protein
Chr1	4948207	4948278	72	-	AT1G14455.1	AT1G14455	SP		unknown protein; FUNCTIONS IN: molecular_function unknown; INVOLVED IN: biological_process unknown; LOCATED IN: endomembrane system; Has 30201 Blast hits to 17322 proteins in 780 species: Archae - 12; Bacteria - 1396; Metazoa - 17338; Fungi - 3422; Plants - 5037; Viruses - 0; Other Eukaryotes - 2996 (source: NCBI BLink).
Chr1	22548136	22548174	39	+	AT1G61165.1	AT1G61165	SP		unknown protein; Has 30201 Blast hits to 17322 proteins in 780 species: Archae - 12; Bacteria - 1396; Metazoa - 17338; Fungi - 3422; Plants - 5037; Viruses - 0; Other Eukaryotes - 2996 (source: NCBI BLink).
Chr1	19242294	19242350	57	+	AT1G51823.1	AT1G51823	SP		unknown protein; LOCATED IN: endomembrane system; Has 30201 Blast hits to 17322 proteins in 780 species: Archae - 12; Bacteria - 1396; Metazoa - 17338; Fungi - 3422; Plants - 5037; Viruses - 0; Other Eukaryotes - 2996 (source: NCBI BLink).
Chr1	12879306	12879419	114	+	AT1G35181.1	AT1G35181	SP		unknown protein; Has 30201 Blast hits to 17322 proteins in 780 species: Archae - 12; Bacteria - 1396; Metazoa - 17338; Fungi - 3422; Plants - 5037; Viruses - 0; Other Eukaryotes - 2996 (source: NCBI BLink).
Chr1	12322574	12322660	87	+	AT1G33925.1	AT1G33925	SP		unknown protein; LOCATED IN: endomembrane system; Has 30201 Blast hits to 17322 proteins in 780 species: Archae - 12; Bacteria - 1396; Metazoa - 17338; Fungi - 3422; Plants - 5037; Viruses - 0; Other Eukaryotes - 2996 (source: NCBI BLink).
Chr1	9909020	9909079	60	+	AT1G28307.1	AT1G28307	SP		unknown protein; Has 30201 Blast hits to 17322 proteins in 780 species: Archae - 12; Bacteria - 1396; Metazoa - 17338; Fungi - 3422; Plants - 5037; Viruses - 0; Other Eukaryotes - 2996 (source: NCBI BLink).
Chr1	9887519	9887587	69	+	AT1G28281.1	AT1G28281	SP		unknown protein; LOCATED IN: endomembrane system; Has 30201 Blast hits to 17322 proteins in 780 species: Archae - 12; Bacteria - 1396; Metazoa - 17338; Fungi - 3422; Plants - 5037; Viruses - 0; Other Eukaryotes - 2996 (source: NCBI BLink).
Chr1	12931244	12931312	69	+	AT1G35242.1	AT1G35242	SP		unknown protein; LOCATED IN: endomembrane system; Has 30201 Blast hits to 17322 proteins in 780 species: Archae - 12; Bacteria - 1396; Metazoa - 17338; Fungi - 3422; Plants - 5037; Viruses - 0; Other Eukaryotes - 2996 (source: NCBI BLink).
Chr1	26752599	26752664	66	-	AT1G70949.1	AT1G70949	SP		unknown protein; LOCATED IN: endomembrane system; Has 30201 Blast hits to 17322 proteins in 780 species: Archae - 12; Bacteria - 1396; Metazoa - 17338; Fungi - 3422; Plants - 5037; Viruses - 0; Other Eukaryotes - 2996 (source: NCBI BLink).
Chr1	16051795	16051851	57	+	AT1G42699.1	AT1G42699	SP		unknown protein; LOCATED IN: endomembrane system; Has 30201 Blast hits to 17322 proteins in 780 species: Archae - 12; Bacteria - 1396; Metazoa - 17338; Fungi - 3422; Plants - 5037; Viruses - 0; Other Eukaryotes - 2996 (source: NCBI BLink).
Chr1	14184812	14184853	42	-	AT1G37162.1	AT1G37162	SP		unknown protein; Has 30201 Blast hits to 17322 proteins in 780 species: Archae - 12; Bacteria - 1396; Metazoa - 17338; Fungi - 3422; Plants - 5037; Viruses - 0; Other Eukaryotes - 2996 (source: NCBI BLink).
Chr1	16432890	16432946	57	-	AT1G43624.1	AT1G43624	mTP		unknown protein; Has 30201 Blast hits to 17322 proteins in 780 species: Archae - 12; Bacteria - 1396; Metazoa - 17338; Fungi - 3422; Plants - 5037; Viruses - 0; Other Eukaryotes - 2996 (source: NCBI BLink).
Chr1	16995221	16995295	75	-	AT1G44941.1	AT1G44941	mTP		unknown protein; Has 30201 Blast hits to 17322 proteins in 780 species: Archae - 12; Bacteria - 1396; Metazoa - 17338; Fungi - 3422; Plants - 5037; Viruses - 0; Other Eukaryotes - 2996 (source: NCBI BLink).
Chr1	22977712	22977786	75	+	AT1G62181.1	AT1G62181	SP		unknown protein; Has 30201 Blast hits to 17322 proteins in 780 species: Archae - 12; Bacteria - 1396; Metazoa - 17338; Fungi - 3422; Plants - 5037; Viruses - 0; Other Eukaryotes - 2996 (source: NCBI BLink).
Chr1	13043489	13043551	63	+	AT1G35461.1	AT1G35461	SP		unknown protein; Has 30201 Blast hits to 17322 proteins in 780 species: Archae - 12; Bacteria - 1396; Metazoa - 17338; Fungi - 3422; Plants - 5037; Viruses - 0; Other Eukaryotes - 2996 (source: NCBI BLink).
Chr1	26749206	26749253	48	-	AT1G70944.1	AT1G70944	mTP		unknown protein; Has 30201 Blast hits to 17322 proteins in 780 species: Archae - 12; Bacteria - 1396; Metazoa - 17338; Fungi - 3422; Plants - 5037; Viruses - 0; Other Eukaryotes - 2996 (source: NCBI BLink).
Chr1	12970271	12970348	78	+	AT1G35333.1	AT1G35333	SP		unknown protein; LOCATED IN: endomembrane system; Has 30201 Blast hits to 17322 proteins in 780 species: Archae - 12; Bacteria - 1396; Metazoa - 17338; Fungi - 3422; Plants - 5037; Viruses - 0; Other Eukaryotes - 2996 (source: NCBI BLink).
Chr1	14006225	14006341	117	-	AT1G36942.1	AT1G36942	SP		unknown protein; Has 30201 Blast hits to 17322 proteins in 780 species: Archae - 12; Bacteria - 1396; Metazoa - 17338; Fungi - 3422; Plants - 5037; Viruses - 0; Other Eukaryotes - 2996 (source: NCBI BLink).
Chr1	18740560	18740601	42	+	AT1G50603.1	AT1G50603	SP		unknown protein; Has 30201 Blast hits to 17322 proteins in 780 species: Archae - 12; Bacteria - 1396; Metazoa - 17338; Fungi - 3422; Plants - 5037; Viruses - 0; Other Eukaryotes - 2996 (source: NCBI BLink).
Chr1	4246202	4246291	90	-	AT1G12451.1	AT1G12451	mTP		unknown protein; Has 30201 Blast hits to 17322 proteins in 780 species: Archae - 12; Bacteria - 1396; Metazoa - 17338; Fungi - 3422; Plants - 5037; Viruses - 0; Other Eukaryotes - 2996 (source: NCBI BLink).
Chr1	1798985	1799062	78	-	AT1G05925.1	AT1G05925	SP		unknown protein; LOCATED IN: endomembrane system; Has 30201 Blast hits to 17322 proteins in 780 species: Archae - 12; Bacteria - 1396; Metazoa - 17338; Fungi - 3422; Plants - 5037; Viruses - 0; Other Eukaryotes - 2996 (source: NCBI BLink).
Chr1	8393187	8393255	69	+	AT1G23724.1	AT1G23724	SP		unknown protein; LOCATED IN: endomembrane system; Has 30201 Blast hits to 17322 proteins in 780 species: Archae - 12; Bacteria - 1396; Metazoa - 17338; Fungi - 3422; Plants - 5037; Viruses - 0; Other Eukaryotes - 2996 (source: NCBI BLink).
Chr1	1478923	1478991	69	+	AT1G05136.1	AT1G05136	SP		unknown protein; Has 30201 Blast hits to 17322 proteins in 780 species: Archae - 12; Bacteria - 1396; Metazoa - 17338; Fungi - 3422; Plants - 5037; Viruses - 0; Other Eukaryotes - 2996 (source: NCBI BLink).
Chr1	7448552	7448593	42	+	AT1G21281.1	AT1G21281	SP		unknown protein; Has 30201 Blast hits to 17322 proteins in 780 species: Archae - 12; Bacteria - 1396; Metazoa - 17338; Fungi - 3422; Plants - 5037; Viruses - 0; Other Eukaryotes - 2996 (source: NCBI BLink).
Chr1	2907124	2907192	69	+	AT1G09026.1	AT1G09026	SP		unknown protein; LOCATED IN: endomembrane system; Has 30201 Blast hits to 17322 proteins in 780 species: Archae - 12; Bacteria - 1396; Metazoa - 17338; Fungi - 3422; Plants - 5037; Viruses - 0; Other Eukaryotes - 2996 (source: NCBI BLink).
Chr1	4978854	4978907	54	-	AT1G14549.1	AT1G14549	SP		unknown protein; LOCATED IN: endomembrane system; Has 30201 Blast hits to 17322 proteins in 780 species: Archae - 12; Bacteria - 1396; Metazoa - 17338; Fungi - 3422; Plants - 5037; Viruses - 0; Other Eukaryotes - 2996 (source: NCBI BLink).
Chr1	9327156	9327215	60	+	AT1G26916.1	AT1G26916	SP		unknown protein; Has 30201 Blast hits to 17322 proteins in 780 species: Archae - 12; Bacteria - 1396; Metazoa - 17338; Fungi - 3422; Plants - 5037; Viruses - 0; Other Eukaryotes - 2996 (source: NCBI BLink).
Chr1	4860581	4860649	69	-	AT1G14225.1	AT1G14225	SP		unknown protein; Has 30201 Blast hits to 17322 proteins in 780 species: Archae - 12; Bacteria - 1396; Metazoa - 17338; Fungi - 3422; Plants - 5037; Viruses - 0; Other Eukaryotes - 2996 (source: NCBI BLink).
Chr1	9264404	9264469	66	+	AT1G26773.1	AT1G26773	SP		unknown protein; Has 30201 Blast hits to 17322 proteins in 780 species: Archae - 12; Bacteria - 1396; Metazoa - 17338; Fungi - 3422; Plants - 5037; Viruses - 0; Other Eukaryotes - 2996 (source: NCBI BLink).
Chr1	6588542	6588701	160	+	AT1G19086.1	AT1G19086	SP		unknown protein; LOCATED IN: endomembrane system; Has 30201 Blast hits to 17322 proteins in 780 species: Archae - 12; Bacteria - 1396; Metazoa - 17338; Fungi - 3422; Plants - 5037; Viruses - 0; Other Eukaryotes - 2996 (source: NCBI BLink).
Chr1	9251460	9251603	144	-	AT1G26761.1	AT1G26761	cTP		Arabinanase/levansucrase/invertase
Chr1	8946169	8946243	75	-	AT1G25472.1	AT1G25472	SP	CPuORF54	conserved peptide upstream open reading frame 54
Chr1	10492498	10492548	51	+	AT1G29952.1	AT1G29952	SP	CPuORF34	conserved peptide upstream open reading frame 34
Chr1	5767516	5767569	54	+	AT1G16858.1	AT1G16858	SP	CPuORF55	conserved peptide upstream open reading frame 55
Chr1	26696147	26696245	99	-	AT1G70782.1	AT1G70782	SP	CPuORF28	conserved peptide upstream open reading frame 28
Chr1	25727170	25727235	66	-	AT1G68552.1	AT1G68552	SP	CPuORF53	conserved peptide upstream open reading frame 53
Chr1	24341656	24341739	84	-	AT1G65481.1	AT1G65481	SP		unknown protein; FUNCTIONS IN: molecular_function unknown; INVOLVED IN: biological_process unknown; LOCATED IN: endomembrane system.
Chr1	10309626	10309700	75	+	AT1G29465.1	AT1G29465	SP		unknown protein; FUNCTIONS IN: molecular_function unknown; INVOLVED IN: biological_process unknown; LOCATED IN: endomembrane system; Has 30201 Blast hits to 17322 proteins in 780 species: Archae - 12; Bacteria - 1396; Metazoa - 17338; Fungi - 3422; Plants - 5037; Viruses - 0; Other Eukaryotes - 2996 (source: NCBI BLink).
Chr1	20122643	20122708	66	-	AT1G53887.1	AT1G53887	SP		unknown protein; FUNCTIONS IN: molecular_function unknown; INVOLVED IN: biological_process unknown; LOCATED IN: cellular_component unknown; Has 30201 Blast hits to 17322 proteins in 780 species: Archae - 12; Bacteria - 1396; Metazoa - 17338; Fungi - 3422; Plants - 5037; Viruses - 0; Other Eukaryotes - 2996 (source: NCBI BLink).
Chr1	20578043	20578123	81	-	AT1G55152.1	AT1G55152	SP		unknown protein; FUNCTIONS IN: molecular_function unknown; INVOLVED IN: biological_process unknown; LOCATED IN: chloroplast; Has 30201 Blast hits to 17322 proteins in 780 species: Archae - 12; Bacteria - 1396; Metazoa - 17338; Fungi - 3422; Plants - 5037; Viruses - 0; Other Eukaryotes - 2996 (source: NCBI BLink).
Chr1	21129075	21129817	743	+	AT1G56423.1	AT1G56423	SP		unknown protein; FUNCTIONS IN: molecular_function unknown; INVOLVED IN: biological_process unknown; LOCATED IN: endomembrane system; Has 30201 Blast hits to 17322 proteins in 780 species: Archae - 12; Bacteria - 1396; Metazoa - 17338; Fungi - 3422; Plants - 5037; Viruses - 0; Other Eukaryotes - 2996 (source: NCBI BLink).
Chr1	17324568	17324639	72	+	AT1G47265.1	AT1G47265	mTP		unknown protein; FUNCTIONS IN: molecular_function unknown; INVOLVED IN: biological_process unknown; LOCATED IN: cellular_component unknown; Has 30201 Blast hits to 17322 proteins in 780 species: Archae - 12; Bacteria - 1396; Metazoa - 17338; Fungi - 3422; Plants - 5037; Viruses - 0; Other Eukaryotes - 2996 (source: NCBI BLink).
Chr1	1863673	1863750	78	-	AT1G06137.1	AT1G06137	SP		unknown protein; FUNCTIONS IN: molecular_function unknown; INVOLVED IN: biological_process unknown; LOCATED IN: endomembrane system; BEST Arabidopsis thaliana protein match is: unknown protein (TAIR:AT1G06135.1); Has 30201 Blast hits to 17322 proteins in 780 species: Archae - 12; Bacteria - 1396; Metazoa - 17338; Fungi - 3422; Plants - 5037; Viruses - 0; Other Eukaryotes - 2996 (source: NCBI BLin…
Chr1	25574481	25574576	96	+	AT1G68238.1	AT1G68238	SP		unknown protein; FUNCTIONS IN: molecular_function unknown; INVOLVED IN: biological_process unknown; LOCATED IN: endomembrane system; Has 30201 Blast hits to 17322 proteins in 780 species: Archae - 12; Bacteria - 1396; Metazoa - 17338; Fungi - 3422; Plants - 5037; Viruses - 0; Other Eukaryotes - 2996 (source: NCBI BLink).
Chr1	24349523	24349615	93	+	AT1G65486.1	AT1G65486	SP		unknown protein; FUNCTIONS IN: molecular_function unknown; INVOLVED IN: biological_process unknown; LOCATED IN: endomembrane system; BEST Arabidopsis thaliana protein match is: unknown protein (TAIR:AT1G65490.1); Has 30201 Blast hits to 17322 proteins in 780 species: Archae - 12; Bacteria - 1396; Metazoa - 17338; Fungi - 3422; Plants - 5037; Viruses - 0; Other Eukaryotes - 2996 (source: NCBI BLin…
Chr1	2964152	2964229	78	+	AT1G09176.1	AT1G09176	SP		unknown protein; FUNCTIONS IN: molecular_function unknown; INVOLVED IN: biological_process unknown; LOCATED IN: endomembrane system; Has 30201 Blast hits to 17322 proteins in 780 species: Archae - 12; Bacteria - 1396; Metazoa - 17338; Fungi - 3422; Plants - 5037; Viruses - 0; Other Eukaryotes - 2996 (source: NCBI BLink).
Chr1	9907556	9907615	60	-	AT1G28306.1	AT1G28306	SP		Plant self-incompatibility protein S1 family
Chr1	10399694	10399771	78	-	AT1G29720.1	AT1G29720	SP		Leucine-rich repeat transmembrane protein kinase
Chr1	18138315	18138392	78	+	AT1G49032.1	AT1G49032	SP		unknown protein; FUNCTIONS IN: molecular_function unknown; INVOLVED IN: biological_process unknown; LOCATED IN: endomembrane system; Has 30201 Blast hits to 17322 proteins in 780 species: Archae - 12; Bacteria - 1396; Metazoa - 17338; Fungi - 3422; Plants - 5037; Viruses - 0; Other Eukaryotes - 2996 (source: NCBI BLink).
Chr1	23333793	23333876	84	+	AT1G62981.1	AT1G62981	SP		Protein of unknown function (DUF1191)
Chr1	17328856	17328945	90	+	AT1G47271.1	AT1G47271	mTP		Cystathionine beta-synthase (CBS) family protein
Chr1	27481785	27481862	78	+	AT1G73066.1	AT1G73066	SP		Leucine-rich repeat family protein
Chr1	24938764	24938832	69	-	AT1G66852.1	AT1G66852	SP		Carbohydrate-binding X8 domain superfamily protein
Chr1	6366397	6366462	66	+	AT1G18486.1	AT1G18486	SP		unknown protein; FUNCTIONS IN: molecular_function unknown; INVOLVED IN: biological_process unknown; LOCATED IN: endomembrane system; BEST Arabidopsis thaliana protein match is: unknown protein (TAIR:AT4G02655.1); Has 30201 Blast hits to 17322 proteins in 780 species: Archae - 12; Bacteria - 1396; Metazoa - 17338; Fungi - 3422; Plants - 5037; Viruses - 0; Other Eukaryotes - 2996 (source: NCBI BLin…
Chr1	6474948	6475007	60	+	AT1G18773.1	AT1G18773	SP		FUNCTIONS IN: molecular_function unknown; INVOLVED IN: biological_process unknown; LOCATED IN: endomembrane system; BEST Arabidopsis thaliana protein match is: carboxylesterases (TAIR:AT4G22300.1); Has 30201 Blast hits to 17322 proteins in 780 species: Archae - 12; Bacteria - 1396; Metazoa - 17338; Fungi - 3422; Plants - 5037; Viruses - 0; Other Eukaryotes - 2996 (source: NCBI BLink).
Chr1	2202382	2202447	66	+	AT1G07175.1	AT1G07175	SP		unknown protein; FUNCTIONS IN: molecular_function unknown; INVOLVED IN: biological_process unknown; LOCATED IN: endomembrane system; BEST Arabidopsis thaliana protein match is: unknown protein (TAIR:AT2G29995.1); Has 30201 Blast hits to 17322 proteins in 780 species: Archae - 12; Bacteria - 1396; Metazoa - 17338; Fungi - 3422; Plants - 5037; Viruses - 0; Other Eukaryotes - 2996 (source: NCBI BLin…
Chr1	23382242	23382322	81	+	AT1G63057.1	AT1G63057	SP		unknown protein; FUNCTIONS IN: molecular_function unknown; INVOLVED IN: biological_process unknown; LOCATED IN: endomembrane system; BEST Arabidopsis thaliana protein match is: unknown protein (TAIR:AT1G63055.1); Has 30201 Blast hits to 17322 proteins in 780 species: Archae - 12; Bacteria - 1396; Metazoa - 17338; Fungi - 3422; Plants - 5037; Viruses - 0; Other Eukaryotes - 2996 (source: NCBI BLin…
Chr1	24347792	24347872	81	+	AT1G65484.1	AT1G65484	SP		unknown protein; FUNCTIONS IN: molecular_function unknown; INVOLVED IN: biological_process unknown; LOCATED IN: endomembrane system; Has 30201 Blast hits to 17322 proteins in 780 species: Archae - 12; Bacteria - 1396; Metazoa - 17338; Fungi - 3422; Plants - 5037; Viruses - 0; Other Eukaryotes - 2996 (source: NCBI BLink).
Chr1	5501785	5501856	72	-	AT1G16022.1	AT1G16022	SP		unknown protein; FUNCTIONS IN: molecular_function unknown; INVOLVED IN: biological_process unknown; LOCATED IN: endomembrane system; Has 30201 Blast hits to 17322 proteins in 780 species: Archae - 12; Bacteria - 1396; Metazoa - 17338; Fungi - 3422; Plants - 5037; Viruses - 0; Other Eukaryotes - 2996 (source: NCBI BLink).
Chr1	12554114	12554299	186	-	AT1G34380.2	AT1G34380	cTP		5'-3' exonuclease family protein
Chr1	27067168	27067287	120	+	AT1G71920.2	AT1G71920	cTP	HISN6B	HISTIDINE BIOSYNTHESIS 6B
Chr1	27876928	27877056	129	+	AT1G74140.5	AT1G74140	mTP		Rhomboid-related intramembrane serine protease family protein
Chr1	5026364	5026402	39	+	AT1G14642.1	AT1G14642	SP		unknown protein; FUNCTIONS IN: molecular_function unknown; INVOLVED IN: biological_process unknown; LOCATED IN: cellular_component unknown; Has 0 Blast hits to 0 proteins in 0 species (source: NCBI BLink).
Chr1	11610116	11610223	108	+	AT1G32225.1	AT1G32225	cTP		unknown protein; FUNCTIONS IN: molecular_function unknown; INVOLVED IN: biological_process unknown; LOCATED IN: chloroplast; Has 0 Blast hits to 0 proteins in 0 species (source: NCBI BLink).
Chr1	8678858	8678935	78	+	AT1G24485.3	AT1G24485	SP		FUNCTIONS IN: molecular_function unknown; INVOLVED IN: biological_process unknown; LOCATED IN: endomembrane system; BEST Arabidopsis thaliana protein match is: protein kinase-related (TAIR:AT3G46280.1); Has 1310 Blast hits to 1260 proteins in 183 species: Archae - 0; Bacteria - 258; Metazoa - 162; Fungi - 42; Plants - 688; Viruses - 16; Other Eukaryotes - 144 (source: NCBI BLink).
Chr1	20017729	20017932	204	-	AT1G53633.1	AT1G53633	cTP		unknown protein; FUNCTIONS IN: molecular_function unknown; INVOLVED IN: biological_process unknown; LOCATED IN: cellular_component unknown; Has 5 Blast hits to 5 proteins in 2 species: Archae - 0; Bacteria - 0; Metazoa - 2; Fungi - 0; Plants - 3; Viruses - 0; Other Eukaryotes - 0 (source: NCBI BLink).
Chr1	6327463	6327540	78	+	AT1G18390.2	AT1G18390	SP		Protein kinase superfamily protein
Chr1	325473	325628	156	+	AT1G01950.3	AT1G01950	cTP	ARK2	armadillo repeat kinesin 2
Chr1	2152949	2153131	183	+	AT1G07010.3	AT1G07010	cTP		Calcineurin-like metallo-phosphoesterase superfamily protein
Chr1	2436714	2436959	246	-	AT1G07885.1	AT1G07885	SP		unknown protein; FUNCTIONS IN: molecular_function unknown; INVOLVED IN: biological_process unknown; LOCATED IN: cellular_component unknown; Has 0 Blast hits to 0 proteins in 0 species (source: NCBI BLink).
Chr1	3898002	3898079	78	+	AT1G11593.1	AT1G11593	SP		Plant invertase/pectin methylesterase inhibitor superfamily protein
Chr1	2838789	2839265	477	+	AT1G08845.2	AT1G08845	SP		Ribosomal L18p/L5e family protein
Chr1	16994155	16994849	695	+	AT1G44940.2	AT1G44940	SP		unknown protein; Has 2 Blast hits to 2 proteins in 1 species: Archae - 0; Bacteria - 0; Metazoa - 0; Fungi - 0; Plants - 2; Viruses - 0; Other Eukaryotes - 0 (source: NCBI BLink).
Chr1	4794810	4794998	189	+	AT1G13990.3	AT1G13990	cTP		unknown protein; FUNCTIONS IN: molecular_function unknown; INVOLVED IN: biological_process unknown; LOCATED IN: chloroplast; EXPRESSED IN: 23 plant structures; EXPRESSED DURING: 13 growth stages; CONTAINS InterPro DOMAIN/s: Protein of unknown function DUF3110 (InterPro:IPR021503); Has 4 Blast hits to 4 proteins in 1 species: Archae - 0; Bacteria - 0; Metazoa - 0; Fungi - 0; Plants - 4; Viruses - …
Chr1	9512632	9512820	189	-	AT1G27385.4	AT1G27385	mTP		unknown protein; FUNCTIONS IN: molecular_function unknown; INVOLVED IN: biological_process unknown; EXPRESSED IN: 24 plant structures; EXPRESSED DURING: 13 growth stages; CONTAINS InterPro DOMAIN/s: Protein of unknown function DUF493 (InterPro:IPR007454); Has 79 Blast hits to 79 proteins in 23 species: Archae - 0; Bacteria - 6; Metazoa - 0; Fungi - 0; Plants - 72; Viruses - 0; Other Eukaryotes - …
Chr1	11774007	11774117	111	-	AT1G32550.2	AT1G32550	cTP	FdC1	2Fe-2S ferredoxin-like superfamily protein
Chr1	17994957	17995169	213	-	AT1G48650.2	AT1G48650	cTP		DEA(D/H)-box RNA helicase family protein
Chr1	27312999	27313073	75	+	AT1G72530.2	AT1G72530	mTP		plastid developmental protein DAG, putative
Chr1	44677	44736	60	+	AT1G01073.1	AT1G01073	SP		unknown protein; FUNCTIONS IN: molecular_function unknown; INVOLVED IN: biological_process unknown; LOCATED IN: endomembrane system; Has 0 Blast hits to 0 proteins in 0 species (source: NCBI BLink).
Chr1	56624	56671	48	+	AT1G01115.1	AT1G01115	SP		unknown protein; FUNCTIONS IN: molecular_function unknown; INVOLVED IN: biological_process unknown; LOCATED IN: endomembrane system; Has 0 Blast hits to 0 proteins in 0 species (source: NCBI BLink).
Chr1	23301576	23301689	114	+	AT1G62914.1	AT1G62914	mTP		pentatricopeptide (PPR) repeat-containing protein
Chr1	8818867	8818929	63	+	AT1G25145.1	AT1G25145	mTP		UDP-3-O-acyl N-acetylglycosamine deacetylase family protein
Chr1	23988636	23988740	105	-	AT1G64583.1	AT1G64583	mTP		Tetratricopeptide repeat (TPR)-like superfamily protein
Chr1	25940537	25940755	219	-	AT1G68990.2	AT1G68990	mTP	MGP3	male gametophyte defective 3
Chr1	26608719	26608892	174	+	AT1G70570.2	AT1G70570	cTP		anthranilate phosphoribosyltransferase, putative
Chr1	6101157	6101306	150	+	AT1G17745.2	AT1G17745	cTP	PGDH	D-3-phosphoglycerate dehydrogenase
Chr1	6148626	6148820	195	-	AT1G17850.2	AT1G17850	cTP		Rhodanese/Cell cycle control phosphatase superfamily protein
Chr1	24057549	24057680	132	+	AT1G64770.3	AT1G64770	cTP	NDF2	NDH-dependent cyclic electron flow 1
Chr1	24176134	24176244	111	-	AT1G65070.2	AT1G65070	cTP		DNA mismatch repair protein MutS, type 2
Chr1	23717056	23717127	72	+	AT1G63900.2	AT1G63900	SP	DAL1	E3 Ubiquitin ligase family protein
Chr1	6529778	6529849	72	+	AT1G18900.3	AT1G18900	mTP		Pentatricopeptide repeat (PPR) superfamily protein
Chr1	24967355	24967432	78	-	AT1G66920.2	AT1G66920	SP		Protein kinase superfamily protein
Chr1	4342462	4342524	63	+	AT1G12740.2	AT1G12740	SP	CYP87A2	cytochrome P450, family 87, subfamily A, polypeptide 2
Chr1	28622275	28622581	307	-	AT1G76280.3	AT1G76280	mTP		Tetratricopeptide repeat (TPR)-like superfamily protein
Chr1	2366349	2366423	75	-	AT1G07650.2	AT1G07650	SP		Leucine-rich repeat transmembrane protein kinase
Chr1	3993019	3993327	309	-	AT1G11820.2	AT1G11820	SP		O-Glycosyl hydrolases family 17 protein
Chr1	3967609	3967813	205	+	AT1G11750.2	AT1G11750	cTP	CLPP6	CLP protease proteolytic subunit 6
Chr1	3810372	3810458	87	+	AT1G11330.2	AT1G11330	SP		S-locus lectin protein kinase family protein
Chr1	3909208	3909291	84	-	AT1G11610.2	AT1G11610	SP	CYP71A18	cytochrome P450, family 71, subfamily A, polypeptide 18
Chr1	4318375	4318455	81	+	AT1G12672.2	AT1G12672	SP		unknown protein; LOCATED IN: endomembrane system; BEST Arabidopsis thaliana protein match is: unknown protein (TAIR:AT1G12663.1).
Chr1	4148050	4148289	240	+	AT1G12230.2	AT1G12230	cTP		Aldolase superfamily protein
Chr1	3041296	3041715	420	-	AT1G09420.2	AT1G09420	cTP	G6PD4	glucose-6-phosphate dehydrogenase 4
Chr1	2942086	2942217	132	-	AT1G09130.3	AT1G09130	cTP		ATP-dependent caseinolytic (Clp) protease/crotonase family protein
Chr1	27625208	27625454	247	+	AT1G73470.3	AT1G73470	cTP		unknown protein; FUNCTIONS IN: molecular_function unknown; INVOLVED IN: biological_process unknown; LOCATED IN: chloroplast; EXPRESSED IN: 22 plant structures; EXPRESSED DURING: 13 growth stages.
Chr1	3697670	3697759	90	-	AT1G11080.2	AT1G11080	SP	scpl31	serine carboxypeptidase-like 31
Chr1	27233637	27233774	138	+	AT1G72330.3	AT1G72330	mTP	ALAAT2	alanine aminotransferase 2
Chr1	12125960	12126052	93	-	AT1G33430.2	AT1G33430	SP		Galactosyltransferase family protein
Chr1	20344738	20344803	66	+	AT1G54470.2	AT1G54470	SP	RPP27	RNI-like superfamily protein
Chr1	12390656	12390839	184	-	AT1G34047.2	AT1G34047	SP		Defensin-like (DEFL) family protein
Chr1	13026320	13026616	297	+	AT1G35420.2	AT1G35420	cTP		alpha/beta-Hydrolases superfamily protein
Chr1	11133521	11133565	45	+	AT1G31170.4	AT1G31170	mTP	SRX	sulfiredoxin
Chr1	19164124	19164195	72	+	AT1G51690.3	AT1G51690	SP	B ALPHA	protein phosphatase 2A 55 kDa regulatory subunit B alpha isoform
Chr1	22830035	22830100	66	+	AT1G61810.3	AT1G61810	SP	BGLU45	beta-glucosidase 45
Chr1	23522896	23522961	66	+	AT1G63430.2	AT1G63430	SP		Leucine-rich repeat protein kinase family protein
Chr1	23663519	23664243	725	-	AT1G63770.5	AT1G63770	cTP		Peptidase M1 family protein
Chr1	7588726	7588911	186	+	AT1G21640.2	AT1G21640	cTP	NADK2	NAD kinase 2
Chr1	9532042	9532369	328	+	AT1G27450.3	AT1G27450	cTP	APT1	adenine phosphoribosyl transferase 1
Chr1	21013863	21013934	72	-	AT1G56145.2	AT1G56145	SP		Leucine-rich repeat transmembrane protein kinase
Chr1	10174481	10174600	120	+	AT1G29120.5	AT1G29120	cTP		Hydrolase-like protein family
Chr1	8839233	8839478	246	-	AT1G25220.2	AT1G25220	cTP	ASB1	anthranilate synthase beta subunit 1
Chr1	29670983	29671081	99	-	AT1G78915.3	AT1G78915	mTP		Tetratricopeptide repeat (TPR)-like superfamily protein
Chr1	1399588	1400097	510	+	AT1G04945.3	AT1G04945	cTP		HIT-type Zinc finger family protein
Chr1	8523345	8523443	99	+	AT1G24095.1	AT1G24095	mTP		Putative thiol-disulphide oxidoreductase DCC
Chr1	26841664	26841738	75	+	AT1G71220.2	AT1G71220	SP	EBS1	UDP-glucose:glycoprotein glucosyltransferases;transferases, transferring hexosyl groups;transferases, transferring glycosyl groups
Chr1	24995901	24996005	105	-	AT1G66970.2	AT1G66970	SP	SVL2	SHV3-like 2
Chr1	20596238	20596324	87	-	AT1G55207.1	AT1G55207	SP		unknown protein; LOCATED IN: endomembrane system.
Chr1	12191312	12191386	75	+	AT1G33612.1	AT1G33612	SP		Leucine-rich repeat (LRR) family protein
Chr1	17116044	17116121	78	+	AT1G45191.1	AT1G45191	SP		Glycosyl hydrolase superfamily protein
Chr1	18802781	18802978	198	+	AT1G50732.1	AT1G50732	cTP		unknown protein.
Chr1	10126813	10126875	63	-	AT1G29025.1	AT1G29025	SP		Calcium-binding EF-hand family protein
Chr1	21540720	21540803	84	+	AT1G58190.2	AT1G58190	SP	RLP9	receptor like protein 9
Chr2	11450830	11450889	60	-	AT2G26850.1	AT2G26850	SP		F-box family protein
Chr2	1739834	1740254	421	-	AT2G04940.1	AT2G04940	mTP		scramblase-related
Chr2	18510216	18510290	75	-	AT2G44890.1	AT2G44890	SP	CYP704A1	cytochrome P450, family 704, subfamily A, polypeptide 1
Chr2	19679870	19680073	204	+	AT2G48120.1	AT2G48120	cTP	PAC	pale cress protein (PAC)
Chr2	19332497	19332577	81	-	AT2G47050.1	AT2G47050	SP		Plant invertase/pectin methylesterase inhibitor superfamily protein
Chr2	9049265	9049336	72	-	AT2G21100.1	AT2G21100	SP		Disease resistance-responsive (dirigent-like protein) family protein
Chr2	17121499	17121654	156	+	AT2G41040.1	AT2G41040	cTP		S-adenosyl-L-methionine-dependent methyltransferases superfamily protein
Chr2	9050791	9050850	60	-	AT2G21110.1	AT2G21110	SP		Disease resistance-responsive (dirigent-like protein) family protein
Chr2	5741979	5742065	87	+	AT2G13790.1	AT2G13790	SP	ATSERK4, SERK4, BKK1, BAK7	somatic embryogenesis receptor-like kinase 4
Chr2	10063637	10063810	174	-	AT2G23670.1	AT2G23670	cTP	YCF37	homolog of Synechocystis YCF37
Chr2	10711143	10711211	69	-	AT2G25160.1	AT2G25160	SP	CYP82F1	cytochrome P450, family 82, subfamily F, polypeptide 1
Chr2	14635523	14635597	75	-	AT2G34700.1	AT2G34700	SP		Pollen Ole e 1 allergen and extensin family protein
Chr2	9443956	9444207	252	-	AT2G22200.1	AT2G22200	cTP		Integrase-type DNA-binding superfamily protein
Chr2	17314626	17314724	99	+	AT2G41510.1	AT2G41510	SP	ATCKX1, CKX1	cytokinin oxidase/dehydrogenase 1
Chr2	5753276	5753347	72	+	AT2G13800.1	AT2G13800	SP	ATSERK5, SERK5, BAK8	somatic embryogenesis receptor-like kinase 5
Chr2	11459287	11459355	69	-	AT2G26870.1	AT2G26870	SP	NPC2	non-specific phospholipase C2
Chr2	528397	528741	345	+	AT2G02100.1	AT2G02100	SP	LCR69, PDF2.2	low-molecular-weight cysteine-rich 69
Chr2	8921024	8921107	84	+	AT2G20680.1	AT2G20680	SP	MAN2, AtMAN2	Glycosyl hydrolase superfamily protein
Chr2	18379660	18379851	192	+	AT2G44520.1	AT2G44520	mTP	COX10	cytochrome c oxidase 10
Chr2	17142243	17142419	177	-	AT2G41120.1	AT2G41120	cTP		unknown protein; INVOLVED IN: biological_process unknown; LOCATED IN: chloroplast; EXPRESSED IN: 19 plant structures; EXPRESSED DURING: 10 growth stages; CONTAINS InterPro DOMAIN/s: Protein of unknown function DUF309 (InterPro:IPR005500); Has 349 Blast hits to 349 proteins in 112 species: Archae - 2; Bacteria - 189; Metazoa - 0; Fungi - 0; Plants - 31; Viruses - 0; Other Eukaryotes - 127 (source:…
Chr2	5768489	5768824	336	+	AT2G13810.1	AT2G13810	cTP	ALD1	AGD2-like defense response protein 1
Chr2	10701771	10701998	228	-	AT2G25140.1	AT2G25140	mTP	HSP98.7, CLPB-M, CLPB4	casein lytic proteinase B4
Chr2	19686442	19686501	60	+	AT2G48140.1	AT2G48140	SP	EDA4	Bifunctional inhibitor/lipid-transfer protein/seed storage 2S albumin superfamily protein
Chr2	7094882	7094965	84	+	AT2G16385.1	AT2G16385	SP		unknown protein; FUNCTIONS IN: molecular_function unknown; INVOLVED IN: biological_process unknown; LOCATED IN: endomembrane system; BEST Arabidopsis thaliana protein match is: unknown protein (TAIR:AT4G34600.1); Has 35333 Blast hits to 34131 proteins in 2444 species: Archae - 798; Bacteria - 22429; Metazoa - 974; Fungi - 991; Plants - 531; Viruses - 0; Other Eukaryotes - 9610 (source: NCBI BLink…
Chr2	8909467	8909529	63	+	AT2G20660.1	AT2G20660	SP	RALFL14	ralf-like 14
Chr2	18132143	18132322	180	-	AT2G43750.1	AT2G43750	cTP	OASB, ACS1, CPACS1, ATCS-B	O-acetylserine (thiol) lyase B
Chr2	15796768	15796977	210	-	AT2G37660.1	AT2G37660	cTP		NAD(P)-binding Rossmann-fold superfamily protein
Chr2	9792284	9792346	63	+	AT2G23000.1	AT2G23000	SP	scpl10	serine carboxypeptidase-like 10
Chr2	11477506	11477870	365	-	AT2G26900.1	AT2G26900	cTP		Sodium Bile acid symporter family
Chr2	15806111	15806314	204	+	AT2G37690.1	AT2G37690	cTP		phosphoribosylaminoimidazole carboxylase, putative / AIR carboxylase, putative
Chr2	538319	538698	380	+	AT2G02120.1	AT2G02120	SP	PDF2.1, LCR70	Scorpion toxin-like knottin superfamily protein
Chr2	6833448	6833594	147	-	AT2G15690.1	AT2G15690	mTP		Tetratricopeptide repeat (TPR)-like superfamily protein
Chr2	540071	540263	193	+	AT2G02130.1	AT2G02130	SP	PDF2.3, LCR68	low-molecular-weight cysteine-rich 68
Chr2	19685906	19685977	72	-	AT2G48130.1	AT2G48130	SP		Bifunctional inhibitor/lipid-transfer protein/seed storage 2S albumin superfamily protein
Chr2	9826716	9826871	156	-	AT2G23070.1	AT2G23070	mTP		Protein kinase superfamily protein
Chr2	13083874	13084384	511	-	AT2G30700.1	AT2G30700	SP		unknown protein; BEST Arabidopsis thaliana protein match is: unknown protein (TAIR:AT1G61900.1); Has 68 Blast hits to 67 proteins in 13 species: Archae - 0; Bacteria - 2; Metazoa - 0; Fungi - 0; Plants - 66; Viruses - 0; Other Eukaryotes - 0 (source: NCBI BLink).
Chr2	19640675	19640803	129	-	AT2G48000.1	AT2G48000	mTP		Pentatricopeptide repeat (PPR) superfamily protein
Chr2	18145721	18145780	60	+	AT2G43800.1	AT2G43800	SP		Actin-binding FH2 (formin homology 2) family protein
Chr2	18454603	18454785	183	-	AT2G44760.1	AT2G44760	cTP		Domain of unknown function (DUF3598)
Chr2	13080681	13081095	415	-	AT2G30695.1	AT2G30695	cTP		FUNCTIONS IN: molecular_function unknown; INVOLVED IN: protein folding, protein transport; LOCATED IN: chloroplast stroma, chloroplast; EXPRESSED IN: 23 plant structures; EXPRESSED DURING: 13 growth stages; CONTAINS InterPro DOMAIN/s: Trigger factor, ribosome-binding, bacterial (InterPro:IPR008881); Has 253 Blast hits to 253 proteins in 72 species: Archae - 0; Bacteria - 138; Metazoa - 0; Fungi -…
Chr2	11213824	11213895	72	-	AT2G26330.1	AT2G26330	SP	ER, QRP1	Leucine-rich receptor-like protein kinase family protein
Chr2	9072927	9073106	180	-	AT2G21170.1	AT2G21170	cTP	TIM, PDTPI	triosephosphate isomerase
Chr2	18842655	18842762	108	+	AT2G45750.1	AT2G45750	SP		S-adenosyl-L-methionine-dependent methyltransferases superfamily protein
Chr2	19641465	19641524	60	+	AT2G48010.1	AT2G48010	SP	RKF3	receptor-like kinase in in flowers 3
Chr2	9084138	9084299	162	-	AT2G21200.1	AT2G21200	mTP		SAUR-like auxin-responsive protein family
Chr2	8000715	8000801	87	-	AT2G18450.1	AT2G18450	mTP	SDH1-2	succinate dehydrogenase 1-2
Chr2	6874624	6874701	78	-	AT2G15780.1	AT2G15780	SP		Cupredoxin superfamily protein
Chr2	16869363	16869641	279	+	AT2G40400.1	AT2G40400	luTP		Protein of unknown function (DUF399 and DUF3411)
Chr2	6608689	6608751	63	+	AT2G15220.1	AT2G15220	SP		Plant basic secretory protein (BSP) family protein
Chr2	6612666	6612728	63	+	AT2G15230.1	AT2G15230	SP	ATLIP1, LIP1	lipase 1
Chr2	14570557	14570844	288	-	AT2G34590.1	AT2G34590	cTP		Transketolase family protein
Chr2	8701013	8701081	69	+	AT2G20170.1	AT2G20170	SP		Protein of Unknown Function (DUF239)
Chr2	13091434	13091538	105	-	AT2G30720.1	AT2G30720	mTP		Thioesterase/thiol ester dehydrase-isomerase superfamily protein
Chr2	17674484	17674854	371	-	AT2G42450.1	AT2G42450	mTP		alpha/beta-Hydrolases superfamily protein
Chr2	17057463	17057528	66	+	AT2G40880.1	AT2G40880	SP	FL3-27, ATCYSA, CYSA	cystatin A
Chr2	13965335	13965406	72	-	AT2G32920.1	AT2G32920	SP	ATPDIL2-3, PDI9, ATPDI9, PDIL2-3	PDI-like 2-3
Chr2	8348360	8348431	72	-	AT2G19230.1	AT2G19230	SP		Leucine-rich repeat transmembrane protein kinase protein
Chr2	7198363	7198543	181	+	AT2G16595.1	AT2G16595	SP		Translocon-associated protein (TRAP), alpha subunit
Chr2	7993861	7993929	69	+	AT2G18420.1	AT2G18420	SP		Gibberellin-regulated family protein
Chr2	14577196	14577336	141	+	AT2G34620.1	AT2G34620	cTP		Mitochondrial transcription termination factor family protein
Chr2	18199776	18199988	213	-	AT2G43945.1	AT2G43945	cTP		unknown protein; LOCATED IN: chloroplast; BEST Arabidopsis thaliana protein match is: unknown protein (TAIR:AT3G59870.1); Has 292 Blast hits to 292 proteins in 84 species: Archae - 0; Bacteria - 122; Metazoa - 0; Fungi - 0; Plants - 46; Viruses - 0; Other Eukaryotes - 124 (source: NCBI BLink).
Chr2	15765864	15765983	120	+	AT2G37585.1	AT2G37585	SP		Core-2/I-branching beta-1,6-N-acetylglucosaminyltransferase family protein
Chr2	9068428	9068954	527	+	AT2G21160.1	AT2G21160	SP		Translocon-associated protein (TRAP), alpha subunit
Chr2	6872165	6872245	81	-	AT2G15770.1	AT2G15770	SP		Cupredoxin superfamily protein
Chr2	13524271	13524453	183	+	AT2G31810.1	AT2G31810	cTP		ACT domain-containing small subunit of acetolactate synthase protein
Chr2	4893259	4893345	87	-	AT2G12190.1	AT2G12190	SP		Cytochrome P450 superfamily protein
Chr2	10127375	10127455	81	-	AT2G23790.1	AT2G23790	mTP		Protein of unknown function (DUF607)
Chr2	7980687	7980758	72	+	AT2G18370.1	AT2G18370	SP		Bifunctional inhibitor/lipid-transfer protein/seed storage 2S albumin superfamily protein
Chr2	1026862	1026969	108	-	AT2G03370.1	AT2G03370	SP		Glycosyltransferase family 61 protein
Chr2	7969400	7969477	78	+	AT2G18340.1	AT2G18340	SP		late embryogenesis abundant domain-containing protein / LEA domain-containing protein
Chr2	15789738	15789812	75	-	AT2G37640.1	AT2G37640	SP	ATEXPA3, ATEXP3, ATHEXP ALPHA 1.9, EXP3	Barwin-like endoglucanases superfamily protein
Chr2	7965829	7965939	111	+	AT2G18330.1	AT2G18330	mTP		AAA-type ATPase family protein
Chr2	8378664	8378735	72	+	AT2G19360.1	AT2G19360	SP		Protein of Unknown Function (DUF239)
Chr2	10122015	10122080	66	-	AT2G23770.1	AT2G23770	SP		protein kinase family protein / peptidoglycan-binding LysM domain-containing protein
Chr2	17719844	17719921	78	-	AT2G42570.1	AT2G42570	SP	TBL39	TRICHOME BIREFRINGENCE-LIKE 39
Chr2	7593679	7593768	90	-	AT2G17480.1	AT2G17480	SP	MLO8, ATMLO8	Seven transmembrane MLO family protein
Chr2	544755	545031	277	+	AT2G02140.1	AT2G02140	SP	LCR72, PDF2.6	low-molecular-weight cysteine-rich 72
Chr2	7209286	7209363	78	+	AT2G16630.1	AT2G16630	SP		Pollen Ole e 1 allergen and extensin family protein
Chr2	14200444	14200536	93	-	AT2G33530.1	AT2G33530	SP	scpl46	serine carboxypeptidase-like 46
Chr2	8362672	8362764	93	+	AT2G19280.1	AT2G19280	mTP		Pentatricopeptide repeat (PPR) superfamily protein
Chr2	1035648	1035937	290	-	AT2G03420.1	AT2G03420	luTP		unknown protein; Has 38 Blast hits to 38 proteins in 17 species: Archae - 0; Bacteria - 0; Metazoa - 0; Fungi - 0; Plants - 38; Viruses - 0; Other Eukaryotes - 0 (source: NCBI BLink).
Chr2	19649863	19649988	126	-	AT2G48030.1	AT2G48030	mTP		DNAse I-like superfamily protein
Chr2	552428	552625	198	-	AT2G02150.1	AT2G02150	mTP		Tetratricopeptide repeat (TPR)-like superfamily protein
Chr2	1041528	1041587	60	+	AT2G03450.1	AT2G03450	SP	PAP9, ATPAP9	purple acid phosphatase 9
Chr2	17592105	17592360	256	+	AT2G42220.1	AT2G42220	cTP		Rhodanese/Cell cycle control phosphatase superfamily protein
Chr2	13523500	13523646	147	-	AT2G31800.1	AT2G31800	mTP		Integrin-linked protein kinase family
Chr2	11427589	11427669	81	-	AT2G26790.1	AT2G26790	mTP		Pentatricopeptide repeat (PPR) superfamily protein
Chr2	1028292	1028357	66	+	AT2G03380.1	AT2G03380	mTP		Pentatricopeptide repeat (PPR) superfamily protein
Chr2	9798843	9798905	63	+	AT2G23010.2	AT2G23010	SP	SCPL9	serine carboxypeptidase-like 9
Chr2	4096756	4096920	165	-	AT2G10550.1	AT2G10550	cTP		Most likely an inactive paralog of the uracil DNA glycosylase AtUNG (At3g18630) generated by a gene duplication event and subsequently disrupted by transposon insertions (PubMed ID: 20056608).
Chr2	17709748	17709873	126	-	AT2G42530.1	AT2G42530	cTP	COR15B	cold regulated 15b
Chr2	6587660	6587722	63	+	AT2G15170.1	AT2G15170	SP		Plant basic secretory protein (BSP) family protein
Chr2	1032151	1032354	204	-	AT2G03390.1	AT2G03390	cTP		uvrB/uvrC motif-containing protein
Chr2	9061958	9062035	78	-	AT2G21140.1	AT2G21140	SP	ATPRP2, PRP2	proline-rich protein 2
Chr2	8759224	8759845	622	-	AT2G20300.1	AT2G20300	SP	ALE2	Protein kinase superfamily protein
Chr2	11535670	11535744	75	+	AT2G27035.1	AT2G27035	SP	ENODL20, AtENODL20	early nodulin-like protein 20
Chr2	8979636	8979692	57	+	AT2G20860.1	AT2G20860	mTP	LIP1	lipoic acid synthase 1
Chr2	18396179	18396268	90	-	AT2G44570.1	AT2G44570	SP	AtGH9B12, GH9B12	glycosyl hydrolase 9B12
Chr2	19272427	19272552	126	+	AT2G46910.1	AT2G46910	cTP		Plastid-lipid associated protein PAP / fibrillin family protein
Chr2	18112589	18112666	78	+	AT2G43690.1	AT2G43690	SP		Concanavalin A-like lectin protein kinase family protein
Chr2	7266025	7266105	81	-	AT2G16730.1	AT2G16730	SP	BGAL13	glycosyl hydrolase family 35 protein
Chr2	12044004	12044072	69	+	AT2G28250.1	AT2G28250	SP	NCRK	Protein kinase superfamily protein
Chr2	13586139	13586484	346	-	AT2G31955.1	AT2G31955	mTP	CNX2	cofactor of nitrate reductase and xanthine dehydrogenase 2
Chr2	13023820	13023906	87	-	AT2G30575.1	AT2G30575	SP	GAUT5, LGT5	los glycosyltransferase 5
Chr2	13019491	13020053	563	-	AT2G30570.1	AT2G30570	luTP	PSBW	photosystem II reaction center W
Chr2	14898341	14898538	198	+	AT2G35410.1	AT2G35410	cTP		RNA-binding (RRM/RBD/RNP motifs) family protein
Chr2	7888813	7888878	66	-	AT2G18140.1	AT2G18140	SP		Peroxidase superfamily protein
Chr2	18414320	18414421	102	+	AT2G44620.1	AT2G44620	mTP	MTACP-1, MTACP1	mitochondrial acyl carrier protein 1
Chr2	7893521	7893586	66	-	AT2G18150.1	AT2G18150	SP		Peroxidase superfamily protein
Chr2	14708380	14709112	733	+	AT2G34860.1	AT2G34860	luTP	EDA3	DnaJ/Hsp40 cysteine-rich domain superfamily protein
Chr2	6043509	6043869	361	-	AT2G14260.1	AT2G14260	cTP	PIP	proline iminopeptidase
Chr2	18120107	18120214	108	+	AT2G43710.2	AT2G43710	cTP	SSI2, FAB2	Plant stearoyl-acyl-carrier-protein desaturase family protein
Chr2	16463422	16463493	72	+	AT2G39430.1	AT2G39430	SP		Disease resistance-responsive (dirigent-like protein) family protein
Chr2	19283625	19283702	78	+	AT2G46930.1	AT2G46930	SP		Pectinacetylesterase family protein
Chr2	2371955	2372014	60	-	AT2G06090.1	AT2G06090	SP		Plant self-incompatibility protein S1 family
Chr2	12492653	12492999	347	-	AT2G29080.1	AT2G29080	mTP	ftsh3	FTSH protease 3
Chr2	13576239	13576367	129	-	AT2G31920.1	AT2G31920	cTP		Plant protein of unknown function (DUF936)
Chr2	1824221	1824331	111	-	AT2G05100.1	AT2G05100	cTP	LHCB2.1, LHCB2	photosystem II light harvesting complex gene 2.1
Chr2	17809447	17809545	99	-	AT2G42800.1	AT2G42800	SP	AtRLP29, RLP29	receptor like protein 29
Chr2	8982581	8982661	81	-	AT2G20870.1	AT2G20870	SP		cell wall protein precursor, putative
Chr2	6034472	6034603	132	+	AT2G14247.1	AT2G14247	cTP		Expressed protein
Chr2	2763619	2763690	72	+	AT2G06850.1	AT2G06850	SP	EXGT-A1, EXT, XTH4	xyloglucan endotransglucosylase/hydrolase 4
Chr2	8479275	8479382	108	+	AT2G19600.1	AT2G19600	SP	ATKEA4, KEA4	K+ efflux antiporter 4
Chr2	6542336	6542407	72	+	AT2G15090.1	AT2G15090	SP	KCS8	3-ketoacyl-CoA synthase 8
Chr2	18116523	18116597	75	+	AT2G43700.1	AT2G43700	SP		Concanavalin A-like lectin protein kinase family protein
Chr2	8987783	8987953	171	+	AT2G20890.1	AT2G20890	cTP	PSB29, THF1	photosystem II reaction center PSB29 protein
Chr2	8983520	8983579	60	-	AT2G20875.1	AT2G20875	SP	EPF1	epidermal patterning factor 1
Chr2	2843153	2843212	60	-	AT2G06925.1	AT2G06925	SP	ATSPLA2-ALPHA, PLA2-ALPHA	Phospholipase A2 family protein
Chr2	969926	970018	93	-	AT2G03210.1	AT2G03210	SP	FUT2, ATFUT2	fucosyltransferase 2
Chr2	454748	454819	72	-	AT2G01970.1	AT2G01970	SP		Endomembrane protein 70 protein family
Chr2	18393571	18393654	84	-	AT2G44560.1	AT2G44560	SP	AtGH9B11, GH9B11	glycosyl hydrolase 9B11
Chr2	444147	444236	90	-	AT2G01950.1	AT2G01950	SP	VH1, BRL2	BRI1-like 2
Chr2	14914038	14914247	210	+	AT2G35500.1	AT2G35500	cTP	SKL2	shikimate kinase like 2
Chr2	14913636	14913797	162	-	AT2G35490.1	AT2G35490	cTP		Plastid-lipid associated protein PAP / fibrillin family protein
Chr2	9626750	9626931	182	-	AT2G22650.1	AT2G22650	cTP		FAD-dependent oxidoreductase family protein
Chr2	10622453	10622518	66	+	AT2G24980.1	AT2G24980	SP		Proline-rich extensin-like family protein
Chr2	17846513	17846593	81	-	AT2G42885.1	AT2G42885	SP		Defensin-like (DEFL) family protein
Chr2	8979090	8979182	93	-	AT2G20850.1	AT2G20850	SP	SRF1	STRUBBELIG-receptor family 1
Chr2	2815398	2815562	165	+	AT2G06908.1	AT2G06908	cTP		unknown protein; Has 30201 Blast hits to 17322 proteins in 780 species: Archae - 12; Bacteria - 1396; Metazoa - 17338; Fungi - 3422; Plants - 5037; Viruses - 0; Other Eukaryotes - 2996 (source: NCBI BLink).
Chr2	11551288	11551347	60	+	AT2G27060.1	AT2G27060	SP		Leucine-rich repeat protein kinase family protein
Chr2	14710819	14710896	78	+	AT2G34870.1	AT2G34870	SP	MEE26	hydroxyproline-rich glycoprotein family protein
Chr2	13452831	13452908	78	-	AT2G31620.1	AT2G31620	SP		Receptor-like protein kinase-related family protein
Chr2	16032863	16033054	192	-	AT2G38270.1	AT2G38270	cTP	CXIP2, ATGRX2	CAX-interacting protein 2
Chr2	7883864	7883935	72	-	AT2G18130.1	AT2G18130	SP	PAP11, ATPAP11	purple acid phosphatase 11
Chr2	6533764	6533835	72	+	AT2G15080.1	AT2G15080	SP	AtRLP19, RLP19	receptor like protein 19
Chr2	14905227	14905361	135	-	AT2G35450.1	AT2G35450	cTP		catalytics;hydrolases
Chr2	12014548	12014733	186	+	AT2G28190.1	AT2G28190	cTP	CSD2, CZSOD2	copper/zinc superoxide dismutase 2
Chr2	10024366	10024461	96	+	AT2G23540.1	AT2G23540	SP		GDSL-like Lipase/Acylhydrolase superfamily protein
Chr2	18463146	18463232	87	-	AT2G44790.1	AT2G44790	SP	UCC2	uclacyanin 2
Chr2	10055237	10055311	75	-	AT2G23630.1	AT2G23630	SP	sks16	SKU5 similar 16
Chr2	16912961	16913068	108	+	AT2G40490.1	AT2G40490	cTP	HEME2	Uroporphyrinogen decarboxylase
Chr2	8736780	8736920	141	+	AT2G20260.1	AT2G20260	cTP	PSAE-2	photosystem I subunit E-2
Chr2	1800219	1800329	111	-	AT2G05070.1	AT2G05070	cTP	LHCB2.2, LHCB2	photosystem II light harvesting complex gene 2.2
Chr2	12515798	12515893	96	-	AT2G29120.1	AT2G29120	SP	ATGLR2.7, GLR2.7	glutamate receptor 2.7
Chr2	19326197	19326268	72	-	AT2G47030.1	AT2G47030	SP	VGDH1	Plant invertase/pectin methylesterase inhibitor superfamily
Chr2	13554920	13555012	93	+	AT2G31880.1	AT2G31880	SP	SOBIR1, EVR	Leucine-rich repeat protein kinase family protein
Chr2	9770894	9770959	66	+	AT2G22960.1	AT2G22960	SP		alpha/beta-Hydrolases superfamily protein
Chr2	17619404	17619472	69	-	AT2G42290.1	AT2G42290	SP		Leucine-rich repeat protein kinase family protein
Chr2	15816896	15816961	66	-	AT2G37710.1	AT2G37710	SP	RLK	receptor lectin kinase
Chr2	5776211	5776279	69	-	AT2G13820.1	AT2G13820	SP		Bifunctional inhibitor/lipid-transfer protein/seed storage 2S albumin superfamily protein
Chr2	19329989	19330060	72	-	AT2G47040.1	AT2G47040	SP	VGD1	Plant invertase/pectin methylesterase inhibitor superfamily
Chr2	17298613	17298729	117	-	AT2G41480.1	AT2G41480	SP		Peroxidase superfamily protein
Chr2	7564357	7564458	102	+	AT2G17420.1	AT2G17420	mTP	NTRA, ATNTRA, NTR2	NADPH-dependent thioredoxin reductase A
Chr2	11494104	11494229	126	-	AT2G26930.1	AT2G26930	cTP	ATCDPMEK, PDE277, ISPE, CDPMEK	4-(cytidine 5'-phospho)-2-C-methyl-D-erithritol kinase
Chr2	999422	999487	66	+	AT2G03290.1	AT2G03290	SP		emp24/gp25L/p24 family/GOLD family protein
Chr2	12527631	12527699	69	-	AT2G29130.1	AT2G29130	SP	LAC2, ATLAC2	laccase 2
Chr2	17177934	17178152	219	+	AT2G41220.1	AT2G41220	cTP	GLU2	glutamate synthase 2
Chr2	10684428	10684502	75	+	AT2G25110.1	AT2G25110	SP	SDF2, ATSDL, AtSDF2	stromal cell-derived factor 2-like protein precursor
Chr2	8419747	8419806	60	-	AT2G19440.1	AT2G19440	SP		O-Glycosyl hydrolases family 17 protein
Chr2	8906931	8907017	87	-	AT2G20650.1	AT2G20650	SP		RING/U-box superfamily protein
Chr2	10662308	10662391	84	+	AT2G25060.1	AT2G25060	SP	ENODL14, AtENODL14	early nodulin-like protein 14
Chr2	14891239	14891340	102	+	AT2G35370.1	AT2G35370	mTP	GDCH	glycine decarboxylase complex H
Chr2	13473383	13473490	108	-	AT2G31670.1	AT2G31670	mTP		Stress responsive alpha-beta barrel domain protein
Chr2	16407274	16407459	186	+	AT2G39290.1	AT2G39290	mTP	PGPS1, PGP1, PGS1	phosphatidylglycerolphosphate synthase 1
Chr2	14677157	14677237	81	-	AT2G34790.1	AT2G34790	SP	MEE23, EDA28	FAD-binding Berberine family protein
Chr2	17257416	17257484	69	+	AT2G41390.1	AT2G41390	SP		Pollen Ole e 1 allergen and extensin family protein
Chr2	17793404	17793580	177	+	AT2G42750.1	AT2G42750	cTP		DNAJ heat shock N-terminal domain-containing protein
Chr2	7921409	7922268	860	-	AT2G18196.1	AT2G18196	cTP		Heavy metal transport/detoxification superfamily protein
Chr2	14685292	14685363	72	+	AT2G34810.1	AT2G34810	SP		FAD-binding Berberine family protein
Chr2	11527786	11527854	69	-	AT2G27010.1	AT2G27010	SP	CYP705A9	cytochrome P450, family 705, subfamily A, polypeptide 9
Chr2	17259509	17259577	69	+	AT2G41400.1	AT2G41400	SP		Pollen Ole e 1 allergen and extensin family protein
Chr2	14892636	14892707	72	+	AT2G35380.1	AT2G35380	SP		Peroxidase superfamily protein
Chr2	17262640	17262735	96	-	AT2G41410.1	AT2G41410	mTP		Calcium-binding EF-hand family protein
Chr2	7924453	7924572	120	-	AT2G18200.1	AT2G18200	mTP		unknown protein; FUNCTIONS IN: molecular_function unknown; INVOLVED IN: biological_process unknown; LOCATED IN: mitochondrion; BEST Arabidopsis thaliana protein match is: unknown protein (TAIR:AT2G18210.1); Has 19 Blast hits to 19 proteins in 2 species: Archae - 0; Bacteria - 0; Metazoa - 0; Fungi - 0; Plants - 19; Viruses - 0; Other Eukaryotes - 0 (source: NCBI BLink).
Chr2	8998728	8998907	180	+	AT2G20920.1	AT2G20920	cTP		Protein of unknown function (DUF3353)
Chr2	17209763	17209828	66	+	AT2G41280.1	AT2G41280	SP	M10, ATM10	late embryogenesis abundant protein (M10) / LEA protein M10
Chr2	9743070	9743339	270	-	AT2G22890.1	AT2G22890	luTP		Kua-ubiquitin conjugating enzyme hybrid localisation domain
Chr2	8441732	8442019	288	+	AT2G19490.1	AT2G19490	mTP		recA DNA recombination family protein
Chr2	9739476	9739640	165	+	AT2G22870.1	AT2G22870	mTP	EMB2001	P-loop containing nucleoside triphosphate hydrolases superfamily protein
Chr2	13953214	13953291	78	-	AT2G32890.1	AT2G32890	SP	RALFL17	RALF-like 17
[truncated: 4,987 more rows]

## Sheet: CAGE_TCs_in_or_downstream_log_s
Supplemental Data. Thieffry et al. (2022). Plant Cell.
TC_id	chr	start	end	strand	txType	geneID	symbol	primary	in_LS	upstream_LS	downstream_LS	DE_timecourse	DTU_timecourse	DE_t10	DE_t3010	DE_t30	DTU_t10	DTU_t3010	DTU_t30
Chr1:592562-592631;+	Chr1	592562	592631	+	CDS	AT1G02720	AtGATL5	FALSE	FALSE	FALSE	TRUE	FALSE	FALSE
Chr1:918264-918394;+	Chr1	918264	918394	+	promoter	AT1G03687		TRUE	TRUE	FALSE	FALSE	FALSE	FALSE
Chr1:1400864-1400973;+	Chr1	1400864	1400973	+	promoter	AT1G04945		FALSE	FALSE	FALSE	TRUE	FALSE	FALSE
Chr1:1748265-1748472;+	Chr1	1748265	1748472	+	promoter	AT1G05810	ARA	TRUE	TRUE	FALSE	FALSE	FALSE	FALSE
Chr1:2327262-2327403;+	Chr1	2327262	2327403	+	promoter	AT1G07560		TRUE	TRUE	FALSE	FALSE	TRUE	FALSE		down
Chr1:2839092-2839195;+	Chr1	2839092	2839195	+	promoter	AT1G08845	HES	FALSE	TRUE	FALSE	FALSE	FALSE	FALSE
Chr1:3797629-3797772;+	Chr1	3797629	3797772	+	intron	AT1G11300	EGM1	FALSE	FALSE	FALSE	TRUE	FALSE	FALSE
Chr1:4095166-4095371;+	Chr1	4095166	4095371	+	promoter	AT1G12100		TRUE	TRUE	FALSE	FALSE	TRUE	FALSE		down	down
Chr1:4095401-4095474;+	Chr1	4095401	4095474	+	intron	AT1G12100		FALSE	TRUE	FALSE	FALSE	TRUE	FALSE		down	down
Chr1:4157625-4157826;+	Chr1	4157625	4157826	+	promoter	AT1G12244		TRUE	TRUE	FALSE	FALSE	FALSE	FALSE
Chr1:4247699-4247779;+	Chr1	4247699	4247779	+	CDS	AT1G12460		FALSE	TRUE	FALSE	FALSE	FALSE	FALSE
Chr1:4934658-4934846;+	Chr1	4934658	4934846	+	CDS	AT1G14430		FALSE	FALSE	FALSE	TRUE	TRUE	TRUE		up	up		up	up
Chr1:5058669-5058726;+	Chr1	5058669	5058726	+	promoter	AT1G14700	ATPAP3	TRUE	TRUE	FALSE	FALSE	FALSE	FALSE
Chr1:5058747-5058867;+	Chr1	5058747	5058867	+	CDS	AT1G14700	ATPAP3	TRUE	FALSE	FALSE	TRUE	FALSE	FALSE
Chr1:5168524-5168674;+	Chr1	5168524	5168674	+	promoter	AT1G15000	scpl50	TRUE	TRUE	FALSE	FALSE	FALSE	FALSE
Chr1:5460522-5460647;+	Chr1	5460522	5460647	+	CDS	AT1G15885		TRUE	TRUE	FALSE	FALSE	FALSE	FALSE
Chr1:5617774-5617884;+	Chr1	5617774	5617884	+	promoter	AT1G16445		TRUE	TRUE	FALSE	FALSE	FALSE	FALSE
Chr1:5768154-5768184;+	Chr1	5768154	5768184	+	intron	AT1G16858		FALSE	FALSE	FALSE	TRUE	TRUE	TRUE			down			down
Chr1:5922514-5922934;+	Chr1	5922514	5922934	+	CDS	AT1G17290	AlaAT1	TRUE	TRUE	FALSE	FALSE	TRUE	FALSE	down	up
Chr1:6978285-6978359;+	Chr1	6978285	6978359	+	CDS	AT1G20130		FALSE	FALSE	FALSE	TRUE	FALSE	FALSE
Chr1:8017336-8017492;+	Chr1	8017336	8017492	+	promoter	AT1G22660		TRUE	TRUE	FALSE	FALSE	FALSE	FALSE
Chr1:8420191-8420418;+	Chr1	8420191	8420418	+	promoter	AT1G23820	SPDS1	TRUE	TRUE	FALSE	FALSE	FALSE	FALSE
Chr1:8523233-8523372;+	Chr1	8523233	8523372	+	CDS	AT1G24095		TRUE	TRUE	FALSE	FALSE	FALSE	FALSE
Chr1:9531909-9532131;+	Chr1	9531909	9532131	+	CDS	AT1G27450	APT1	TRUE	TRUE	FALSE	FALSE	FALSE	FALSE
Chr1:9532251-9532476;+	Chr1	9532251	9532476	+	promoter	AT1G27450	APT1	FALSE	FALSE	FALSE	TRUE	FALSE	FALSE
Chr1:10134032-10134198;+	Chr1	10134032	10134198	+	promoter	AT1G29040		TRUE	TRUE	FALSE	FALSE	FALSE	FALSE
Chr1:17918440-17918519;+	Chr1	17918440	17918519	+	promoter	AT1G48480	RKL1	TRUE	TRUE	FALSE	FALSE	FALSE	FALSE
Chr1:17934917-17934998;+	Chr1	17934917	17934998	+	promoter	AT1G48510		TRUE	TRUE	FALSE	FALSE	FALSE	FALSE
Chr1:19089594-19089603;+	Chr1	19089594	19089603	+	intron	AT1G51470	BGLU35	FALSE	FALSE	FALSE	TRUE	FALSE	FALSE
Chr1:19165913-19166019;+	Chr1	19165913	19166019	+	promoter	AT1G51690	ATB	FALSE	FALSE	FALSE	TRUE	FALSE	FALSE
Chr1:19520901-19520957;+	Chr1	19520901	19520957	+	intron	AT1G52410	AtTSA1	FALSE	FALSE	FALSE	TRUE	TRUE	TRUE		up	up		up	up
Chr1:19936228-19936290;+	Chr1	19936228	19936290	+	CDS	AT1G53430	NILR2	FALSE	FALSE	FALSE	TRUE	TRUE	TRUE	up	up	up	up	up	up
Chr1:21544679-21544796;+	Chr1	21544679	21544796	+	intron	AT1G58190	AtRLP9	FALSE	FALSE	FALSE	TRUE	FALSE	FALSE
Chr1:21732578-21732683;+	Chr1	21732578	21732683	+	intron	AT1G58520	RXW8	FALSE	FALSE	FALSE	TRUE	FALSE	FALSE
Chr1:23315341-23315418;+	Chr1	23315341	23315418	+	CDS	AT1G62950		TRUE	FALSE	FALSE	TRUE	FALSE	FALSE
Chr1:23729831-23730266;+	Chr1	23729831	23730266	+	promoter	AT1G63940	MDAR6	TRUE	TRUE	FALSE	FALSE	FALSE	FALSE
Chr1:25386311-25386503;+	Chr1	25386311	25386503	+	CDS	AT1G67720		TRUE	TRUE	FALSE	FALSE	FALSE	FALSE
Chr1:26597580-26597664;+	Chr1	26597580	26597664	+	fiveUTR	AT1G70550		FALSE	TRUE	FALSE	FALSE	FALSE	FALSE
Chr1:26832256-26832387;+	Chr1	26832256	26832387	+	promoter	AT1G71180		TRUE	TRUE	FALSE	FALSE	FALSE	FALSE
Chr1:27233451-27233704;+	Chr1	27233451	27233704	+	CDS	AT1G72330	ALAAT2	TRUE	TRUE	FALSE	FALSE	FALSE	FALSE
Chr1:27454084-27454150;+	Chr1	27454084	27454150	+	intron	AT1G72970	EDA17	FALSE	FALSE	FALSE	TRUE	FALSE	FALSE
Chr1:27681407-27681495;+	Chr1	27681407	27681495	+	promoter	AT1G73620		TRUE	TRUE	FALSE	FALSE	FALSE	FALSE
Chr1:27935529-27935564;+	Chr1	27935529	27935564	+	CDS	AT1G74300		FALSE	FALSE	FALSE	TRUE	FALSE	FALSE
Chr1:28071442-28071608;+	Chr1	28071442	28071608	+	CDS	AT1G74710	ATICS1	FALSE	FALSE	FALSE	TRUE	FALSE	FALSE
Chr1:28571299-28571351;+	Chr1	28571299	28571351	+	CDS	AT1G76140		FALSE	TRUE	FALSE	FALSE	FALSE	FALSE
Chr1:29333427-29333585;+	Chr1	29333427	29333585	+	promoter	AT1G78010	TrmE	TRUE	TRUE	FALSE	FALSE	FALSE	FALSE
Chr1:29656718-29656750;+	Chr1	29656718	29656750	+	CDS	AT1G78890		FALSE	TRUE	FALSE	FALSE	FALSE	TRUE				up
Chr1:30311941-30312110;+	Chr1	30311941	30312110	+	CDS	AT1G80640		FALSE	TRUE	FALSE	FALSE	FALSE	FALSE
Chr1:1348744-1349102;-	Chr1	1348744	1349102	-	CDS	AT1G04800		FALSE	FALSE	FALSE	TRUE	FALSE	FALSE
Chr1:2364669-2364732;-	Chr1	2364669	2364732	-	CDS	AT1G07650		FALSE	FALSE	FALSE	TRUE	FALSE	FALSE
Chr1:2436779-2436937;-	Chr1	2436779	2436937	-	promoter	AT1G07885		TRUE	TRUE	FALSE	FALSE	FALSE	FALSE
Chr1:2751148-2751319;-	Chr1	2751148	2751319	-	promoter	AT1G08640	CJD1	TRUE	TRUE	FALSE	FALSE	FALSE	FALSE
Chr1:3987157-3987305;-	Chr1	3987157	3987305	-	promoter	AT1G11800		TRUE	TRUE	FALSE	FALSE	FALSE	FALSE
Chr1:4268826-4268833;-	Chr1	4268826	4268833	-	promoter	AT1G12520	ATCCS	TRUE	TRUE	FALSE	FALSE	TRUE	FALSE			up
Chr1:4268857-4268947;-	Chr1	4268857	4268947	-	promoter	AT1G12520	ATCCS	TRUE	TRUE	FALSE	FALSE	FALSE	FALSE
Chr1:4877135-4877272;-	Chr1	4877135	4877272	-	promoter	AT1G14270		TRUE	TRUE	FALSE	FALSE	FALSE	FALSE
Chr1:6071916-6072075;-	Chr1	6071916	6072075	-	promoter	AT1G17650	AtGLYR2	TRUE	TRUE	FALSE	FALSE	FALSE	FALSE
Chr1:9149598-9149600;-	Chr1	9149598	9149600	-	intron	AT1G26450		FALSE	FALSE	FALSE	TRUE	FALSE	FALSE
Chr1:10407919-10408033;-	Chr1	10407919	10408033	-	CDS	AT1G29740		FALSE	FALSE	FALSE	TRUE	FALSE	FALSE
Chr1:10672542-10672586;-	Chr1	10672542	10672586	-	CDS	AT1G30290		FALSE	FALSE	FALSE	TRUE	FALSE	FALSE
Chr1:11056774-11056809;-	Chr1	11056774	11056809	-	CDS	AT1G31010	OSB4	FALSE	TRUE	FALSE	FALSE	TRUE	TRUE			up			up
Chr1:12400961-12401054;-	Chr1	12400961	12401054	-	promoter	AT1G34065	SAMC2	TRUE	TRUE	FALSE	FALSE	FALSE	FALSE
Chr1:12417642-12417659;-	Chr1	12417642	12417659	-	CDS	AT1G34110	RGI5	FALSE	FALSE	FALSE	TRUE	FALSE	FALSE
Chr1:12936279-12936359;-	Chr1	12936279	12936359	-	CDS	AT1G35255		FALSE	TRUE	FALSE	FALSE	TRUE	FALSE			up
Chr1:16399735-16399792;-	Chr1	16399735	16399792	-	CDS	AT1G43560	Aty2	TRUE	TRUE	FALSE	FALSE	TRUE	TRUE	up	up	up			up
Chr1:16836347-16836471;-	Chr1	16836347	16836471	-	intron	AT1G44350	ILL6	FALSE	FALSE	FALSE	TRUE	TRUE	TRUE			down		down	down
Chr1:17618816-17618990;-	Chr1	17618816	17618990	-	promoter	AT1G47840	HXK3	TRUE	TRUE	FALSE	FALSE	FALSE	FALSE
Chr1:17898722-17898821;-	Chr1	17898722	17898821	-	promoter	AT1G48420	ACD1	TRUE	TRUE	FALSE	FALSE	FALSE	FALSE
Chr1:18318573-18318708;-	Chr1	18318573	18318708	-	CDS	AT1G49490	LRX9	FALSE	FALSE	FALSE	TRUE	FALSE	FALSE
Chr1:18405429-18405700;-	Chr1	18405429	18405700	-	promoter	AT1G49730		TRUE	TRUE	FALSE	FALSE	FALSE	FALSE
Chr1:18598237-18598392;-	Chr1	18598237	18598392	-	fiveUTR	AT1G50200	ACD	TRUE	TRUE	FALSE	FALSE	FALSE	FALSE
Chr1:19424359-19424431;-	Chr1	19424359	19424431	-	promoter	AT1G52160	TRZ3	TRUE	TRUE	FALSE	FALSE	FALSE	FALSE
Chr1:19740754-19740798;-	Chr1	19740754	19740798	-	intron	AT1G52990		FALSE	FALSE	FALSE	TRUE	FALSE	FALSE
Chr1:19867203-19867391;-	Chr1	19867203	19867391	-	CDS	AT1G53280	AtDJ1B	TRUE	TRUE	FALSE	FALSE	FALSE	FALSE
Chr1:19893366-19893568;-	Chr1	19893366	19893568	-	promoter	AT1G53320	AtTLP7	TRUE	TRUE	FALSE	FALSE	FALSE	FALSE
Chr1:19993154-19993278;-	Chr1	19993154	19993278	-	promoter	AT1G53580	ETHE1	TRUE	TRUE	FALSE	FALSE	FALSE	FALSE
Chr1:20017776-20017842;-	Chr1	20017776	20017842	-	promoter	AT1G53633		TRUE	TRUE	FALSE	FALSE	TRUE	FALSE		up	up
Chr1:20859375-20859486;-	Chr1	20859375	20859486	-	promoter	AT1G55805	BolA1	TRUE	TRUE	FALSE	FALSE	FALSE	FALSE
Chr1:21000502-21000556;-	Chr1	21000502	21000556	-	intron	AT1G56130		FALSE	FALSE	FALSE	TRUE	FALSE	FALSE
Chr1:21013554-21013673;-	Chr1	21013554	21013673	-	intron	AT1G56145		FALSE	FALSE	FALSE	TRUE	FALSE	FALSE
Chr1:21094332-21094399;-	Chr1	21094332	21094399	-	promoter	AT1G56345		TRUE	TRUE	FALSE	FALSE	TRUE	TRUE	up		up	up		up
Chr1:21539575-21539692;-	Chr1	21539575	21539692	-	intron	AT1G58180	ATBCA6	FALSE	TRUE	FALSE	FALSE	FALSE	FALSE
Chr1:21941654-21941783;-	Chr1	21941654	21941783	-	promoter	AT1G59720	CRR28	TRUE	TRUE	FALSE	FALSE	FALSE	FALSE
Chr1:22386528-22386669;-	Chr1	22386528	22386669	-	intron	AT1G60800	AtNIK3	FALSE	FALSE	FALSE	TRUE	FALSE	FALSE
Chr1:22799056-22799400;-	Chr1	22799056	22799400	-	intron	AT1G61740		FALSE	FALSE	FALSE	TRUE	TRUE	TRUE		down	down		down	down
Chr1:24135901-24136150;-	Chr1	24135901	24136150	-	CDS	AT1G64970	G-TMT	TRUE	TRUE	FALSE	FALSE	TRUE	FALSE	down		down
Chr1:25297973-25298091;-	Chr1	25297973	25298091	-	CDS	AT1G67510		FALSE	FALSE	FALSE	TRUE	TRUE	TRUE	up		up			up
Chr1:25305771-25305818;-	Chr1	25305771	25305818	-	promoter	AT1G67520		TRUE	TRUE	FALSE	FALSE	TRUE	TRUE	down		down	down		down
Chr1:25947152-25947219;-	Chr1	25947152	25947219	-	promoter	AT1G69020		TRUE	TRUE	FALSE	FALSE	TRUE	FALSE		down
Chr1:26276156-26276353;-	Chr1	26276156	26276353	-	promoter	AT1G69800		TRUE	TRUE	FALSE	FALSE	FALSE	FALSE
Chr1:26767913-26768156;-	Chr1	26767913	26768156	-	promoter	AT1G70990		TRUE	TRUE	FALSE	FALSE	TRUE	FALSE		up
Chr1:26799106-26799290;-	Chr1	26799106	26799290	-	intron	AT1G71040	LPR2	FALSE	FALSE	FALSE	TRUE	FALSE	FALSE
Chr1:26841417-26841543;-	Chr1	26841417	26841543	-	promoter	AT1G71210		TRUE	TRUE	FALSE	FALSE	FALSE	FALSE
Chr1:27081527-27081645;-	Chr1	27081527	27081645	-	promoter	AT1G71950	SPI-1	TRUE	TRUE	FALSE	FALSE	TRUE	FALSE			up
Chr1:29979159-29979381;-	Chr1	29979159	29979381	-	promoter	AT1G79670	RFO1	TRUE	TRUE	FALSE	FALSE	TRUE	FALSE		up	up
Chr2:266612-266738;+	Chr2	266612	266738	+	promoter	AT2G01590	CRR3	TRUE	TRUE	FALSE	FALSE	FALSE	FALSE
Chr2:705001-705019;+	Chr2	705001	705019	+	promoter	AT2G02590		TRUE	TRUE	FALSE	FALSE	TRUE	FALSE			down
Chr2:1041997-1042017;+	Chr2	1041997	1042017	+	CDS	AT2G03450	ATPAP9	FALSE	FALSE	FALSE	TRUE	FALSE	FALSE
Chr2:1993575-1993671;+	Chr2	1993575	1993671	+	CDS	AT2G05440	ATGRP9	FALSE	FALSE	FALSE	TRUE	FALSE	FALSE
Chr2:1993701-1993733;+	Chr2	1993701	1993733	+	CDS	AT2G05440	ATGRP9	FALSE	FALSE	FALSE	TRUE	FALSE	FALSE
Chr2:1993809-1993898;+	Chr2	1993809	1993898	+	CDS	AT2G05440	ATGRP9	FALSE	FALSE	FALSE	TRUE	FALSE	FALSE
Chr2:2016281-2016329;+	Chr2	2016281	2016329	+	CDS	AT2G05510		FALSE	FALSE	FALSE	TRUE	FALSE	FALSE
Chr2:6535077-6535216;+	Chr2	6535077	6535216	+	CDS	AT2G15080	AtRLP19	FALSE	FALSE	FALSE	TRUE	TRUE	TRUE			up			up
Chr2:7564260-7564451;+	Chr2	7564260	7564451	+	promoter	AT2G17420	ATNTRA	TRUE	TRUE	FALSE	FALSE	FALSE	FALSE
Chr2:8921435-8921596;+	Chr2	8921435	8921596	+	intron	AT2G20680	AtMAN2	FALSE	FALSE	FALSE	TRUE	FALSE	FALSE
Chr2:10140509-10140650;+	Chr2	10140509	10140650	+	promoter	AT2G23820		TRUE	TRUE	FALSE	FALSE	TRUE	FALSE			down
Chr2:10952737-10952749;+	Chr2	10952737	10952749	+	promoter	AT2G25710	HCS1	FALSE	TRUE	FALSE	FALSE	TRUE	FALSE	down		down
Chr2:11390398-11390656;+	Chr2	11390398	11390656	+	intron	AT2G26730		FALSE	FALSE	FALSE	TRUE	FALSE	FALSE
Chr2:11706126-11706273;+	Chr2	11706126	11706273	+	promoter	AT2G27360		TRUE	TRUE	FALSE	FALSE	FALSE	FALSE
Chr2:15165561-15166166;+	Chr2	15165561	15166166	+	CDS	AT2G36120	DOT1	FALSE	FALSE	FALSE	TRUE	FALSE	FALSE
Chr2:16399930-16400008;+	Chr2	16399930	16400008	+	promoter	AT2G39270		TRUE	TRUE	FALSE	FALSE	FALSE	FALSE
Chr2:17892273-17892381;+	Chr2	17892273	17892381	+	intron	AT2G43018		FALSE	FALSE	FALSE	TRUE	TRUE	TRUE			down	down		down
Chr2:18073189-18073310;+	Chr2	18073189	18073310	+	promoter	AT2G43550		TRUE	TRUE	FALSE	FALSE	FALSE	FALSE
Chr2:18146524-18146524;+	Chr2	18146524	18146524	+	CDS	AT2G43800	FH2	FALSE	FALSE	FALSE	TRUE	FALSE	FALSE
Chr2:18429408-18429459;+	Chr2	18429408	18429459	+	intron	AT2G44690	ARAC9	FALSE	FALSE	FALSE	TRUE	TRUE	TRUE			down	down		down
Chr2:18686300-18686437;+	Chr2	18686300	18686437	+	promoter	AT2G45330	emb1067	TRUE	TRUE	FALSE	FALSE	FALSE	FALSE
Chr2:19198823-19198857;+	Chr2	19198823	19198857	+	CDS	AT2G46720	HIC	FALSE	TRUE	FALSE	FALSE	FALSE	FALSE
Chr2:19558117-19558322;+	Chr2	19558117	19558322	+	CDS	AT2G47730	ATGSTF5	FALSE	TRUE	FALSE	FALSE	TRUE	FALSE		up	up
Chr2:9743274-9743417;-	Chr2	9743274	9743417	-	promoter	AT2G22890		TRUE	TRUE	FALSE	FALSE	FALSE	FALSE
Chr2:9826762-9826924;-	Chr2	9826762	9826924	-	promoter	AT2G23070	CKA4	TRUE	TRUE	FALSE	FALSE	FALSE	FALSE
Chr2:11717257-11717361;-	Chr2	11717257	11717361	-	promoter	AT2G27385		TRUE	TRUE	FALSE	FALSE	FALSE	FALSE
Chr2:12885397-12885592;-	Chr2	12885397	12885592	-	promoter	AT2G30200	EMB3147	FALSE	TRUE	FALSE	FALSE	FALSE	FALSE
Chr2:13925290-13925437;-	Chr2	13925290	13925437	-	promoter	AT2G32810	BGAL9	TRUE	TRUE	FALSE	FALSE	FALSE	FALSE
Chr2:14905301-14905414;-	Chr2	14905301	14905414	-	promoter	AT2G35450		TRUE	TRUE	FALSE	FALSE	FALSE	FALSE
Chr2:15816646-15816727;-	Chr2	15816646	15816727	-	CDS	AT2G37710	LecRK-IV.1	FALSE	FALSE	FALSE	TRUE	TRUE	FALSE		down
Chr2:16948413-16948583;-	Chr2	16948413	16948583	-	promoter	AT2G40600		TRUE	TRUE	FALSE	FALSE	FALSE	FALSE
Chr2:17216151-17216184;-	Chr2	17216151	17216184	-	intron	AT2G41300	SSL1	FALSE	TRUE	FALSE	FALSE	FALSE	FALSE
Chr2:17618985-17619028;-	Chr2	17618985	17619028	-	CDS	AT2G42290		FALSE	FALSE	FALSE	TRUE	TRUE	FALSE		down	down
Chr2:18778254-18778284;-	Chr2	18778254	18778284	-	promoter	AT2G45560	CYP76C1	FALSE	TRUE	FALSE	FALSE	FALSE	FALSE
Chr2:18912989-18913107;-	Chr2	18912989	18913107	-	CDS	AT2G45970	CYP86A8	FALSE	FALSE	FALSE	TRUE	FALSE	FALSE
Chr2:19277670-19277715;-	Chr2	19277670	19277715	-	promoter	AT2G46915		TRUE	TRUE	FALSE	FALSE	TRUE	TRUE			up			up
Chr2:19640719-19640852;-	Chr2	19640719	19640852	-	promoter	AT2G48000		TRUE	TRUE	FALSE	FALSE	FALSE	FALSE
Chr3:556902-556983;+	Chr3	556902	556983	+	CDS	AT3G02610	AAD2	FALSE	FALSE	FALSE	TRUE	FALSE	TRUE						up
Chr3:561171-561297;+	Chr3	561171	561297	+	CDS	AT3G02620	AAD4	FALSE	FALSE	FALSE	TRUE	FALSE	FALSE
Chr3:579531-579655;+	Chr3	579531	579655	+	promoter	AT3G02690		TRUE	TRUE	FALSE	FALSE	FALSE	FALSE
Chr3:2365418-2365519;+	Chr3	2365418	2365519	+	CDS	AT3G07390	AIR12	FALSE	TRUE	FALSE	FALSE	TRUE	FALSE		up
Chr3:3239279-3239382;+	Chr3	3239279	3239382	+	CDS	AT3G10420	SPD1	TRUE	TRUE	FALSE	FALSE	FALSE	FALSE
Chr3:3320213-3320387;+	Chr3	3320213	3320387	+	promoter	AT3G10620	ATNUDX26	TRUE	TRUE	FALSE	FALSE	FALSE	FALSE
Chr3:4376325-4376415;+	Chr3	4376325	4376415	+	promoter	AT3G13437	AtEWR1	TRUE	TRUE	FALSE	FALSE	TRUE	FALSE			up
Chr3:4733125-4733172;+	Chr3	4733125	4733172	+	CDS	AT3G14220		FALSE	FALSE	FALSE	TRUE	FALSE	FALSE
Chr3:7771146-7771177;+	Chr3	7771146	7771177	+	CDS	AT3G22060		FALSE	FALSE	FALSE	TRUE	TRUE	FALSE		up	up
Chr3:8963815-8963866;+	Chr3	8963815	8963866	+	promoter	AT3G24560	RSY3	TRUE	TRUE	FALSE	FALSE	FALSE	FALSE
Chr3:9589527-9589720;+	Chr3	9589527	9589720	+	CDS	AT3G26200	CYP71B22	FALSE	FALSE	FALSE	TRUE	FALSE	TRUE					down
Chr3:9845396-9845506;+	Chr3	9845396	9845506	+	promoter	AT3G26770		TRUE	TRUE	FALSE	FALSE	FALSE	FALSE
Chr3:10284764-10284860;+	Chr3	10284764	10284860	+	promoter	AT3G27750	EMB3123	TRUE	TRUE	FALSE	FALSE	TRUE	FALSE		down	down
Chr3:16263124-16263258;+	Chr3	16263124	16263258	+	promoter	AT3G44716		TRUE	TRUE	FALSE	FALSE	FALSE	FALSE
Chr3:17511135-17511227;+	Chr3	17511135	17511227	+	CDS	AT3G47510		TRUE	TRUE	FALSE	FALSE	FALSE	FALSE
Chr3:18534433-18534629;+	Chr3	18534433	18534629	+	promoter	AT3G50000	ATCKA2	TRUE	TRUE	FALSE	FALSE	FALSE	FALSE
Chr3:19976293-19976458;+	Chr3	19976293	19976458	+	CDS	AT3G53950		FALSE	FALSE	FALSE	TRUE	FALSE	FALSE
Chr3:20791228-20791304;+	Chr3	20791228	20791304	+	promoter	AT3G56030		TRUE	TRUE	FALSE	FALSE	FALSE	FALSE
Chr3:21166188-21166501;+	Chr3	21166188	21166501	+	promoter	AT3G57190	PrfB3	TRUE	TRUE	FALSE	FALSE	FALSE	FALSE
Chr3:21420225-21420268;+	Chr3	21420225	21420268	+	CDS	AT3G57830		FALSE	FALSE	FALSE	TRUE	TRUE	FALSE			down
Chr3:22759263-22759331;+	Chr3	22759263	22759331	+	CDS	AT3G61490		FALSE	FALSE	FALSE	TRUE	FALSE	FALSE
Chr3:22973558-22973761;+	Chr3	22973558	22973761	+	promoter	AT3G62030	CYP20-3	FALSE	TRUE	FALSE	FALSE	FALSE	FALSE
Chr3:372678-372749;-	Chr3	372678	372749	-	intron	AT3G02110	scpl25	FALSE	FALSE	FALSE	TRUE	FALSE	FALSE
Chr3:1325873-1326058;-	Chr3	1325873	1326058	-	promoter	AT3G04820		TRUE	TRUE	FALSE	FALSE	FALSE	FALSE
Chr3:1538640-1538859;-	Chr3	1538640	1538859	-	promoter	AT3G05370	AtRLP31	TRUE	TRUE	FALSE	FALSE	TRUE	FALSE	up		up
Chr3:1650819-1650936;-	Chr3	1650819	1650936	-	CDS	AT3G05660	AtRLP33	FALSE	FALSE	FALSE	TRUE	FALSE	FALSE
Chr3:2136940-2137030;-	Chr3	2136940	2137030	-	promoter	AT3G06770		FALSE	TRUE	FALSE	FALSE	FALSE	FALSE
Chr3:2214338-2214433;-	Chr3	2214338	2214433	-	intron	AT3G07010		FALSE	FALSE	FALSE	TRUE	FALSE	FALSE
Chr3:3179652-3179753;-	Chr3	3179652	3179753	-	promoter	AT3G10270	GYRB1	TRUE	TRUE	FALSE	FALSE	FALSE	FALSE
Chr3:3393147-3393500;-	Chr3	3393147	3393500	-	promoter	AT3G10840		TRUE	TRUE	FALSE	FALSE	FALSE	FALSE
Chr3:3459153-3459402;-	Chr3	3459153	3459402	-	CDS	AT3G11030	TBL32	TRUE	TRUE	FALSE	FALSE	FALSE	FALSE
Chr3:3961785-3961933;-	Chr3	3961785	3961933	-	promoter	AT3G12490	ATCYS6	TRUE	TRUE	FALSE	FALSE	FALSE	FALSE
Chr3:3963917-3964095;-	Chr3	3963917	3964095	-	promoter	AT3G12500	ATHCHIB	TRUE	TRUE	FALSE	FALSE	TRUE	FALSE	down		down
Chr3:4216033-4216247;-	Chr3	4216033	4216247	-	CDS	AT3G13110	ATSERAT2;2	TRUE	TRUE	FALSE	FALSE	FALSE	FALSE
Chr3:4999712-4999741;-	Chr3	4999712	4999741	-	CDS	AT3G14860		FALSE	FALSE	FALSE	TRUE	FALSE	FALSE
Chr3:5777832-5777931;-	Chr3	5777832	5777931	-	promoter	AT3G16920	ATCTL2	TRUE	TRUE	FALSE	FALSE	FALSE	FALSE
Chr3:7576572-7576578;-	Chr3	7576572	7576578	-	promoter	AT3G21500	DXL1	TRUE	TRUE	FALSE	FALSE	TRUE	FALSE	down		down
Chr3:8074054-8074128;-	Chr3	8074054	8074128	-	promoter	AT3G22820	CLL1	TRUE	TRUE	FALSE	FALSE	FALSE	FALSE
Chr3:9007562-9007646;-	Chr3	9007562	9007646	-	CDS	AT3G24670		FALSE	FALSE	FALSE	TRUE	FALSE	FALSE
Chr3:9159797-9159953;-	Chr3	9159797	9159953	-	promoter	AT3G25150		FALSE	TRUE	FALSE	FALSE	FALSE	FALSE
Chr3:10216635-10216816;-	Chr3	10216635	10216816	-	promoter	AT3G27570		TRUE	TRUE	FALSE	FALSE	FALSE	FALSE
Chr3:17575654-17575883;-	Chr3	17575654	17575883	-	promoter	AT3G47670		TRUE	TRUE	FALSE	FALSE	TRUE	FALSE			down
Chr3:18229551-18229630;-	Chr3	18229551	18229630	-	promoter	AT3G49170	EMB2261	TRUE	TRUE	FALSE	FALSE	FALSE	FALSE
Chr3:18923523-18923523;-	Chr3	18923523	18923523	-	promoter	AT3G50920	LPPepsilon1	FALSE	TRUE	FALSE	FALSE	TRUE	TRUE	up		up	up		up
Chr3:19934853-19934945;-	Chr3	19934853	19934945	-	CDS	AT3G53810	LecRK-IV.2	FALSE	FALSE	FALSE	TRUE	FALSE	TRUE					down	down
Chr3:19958702-19958829;-	Chr3	19958702	19958829	-	promoter	AT3G53900	PYRR	FALSE	TRUE	FALSE	FALSE	FALSE	FALSE
Chr3:20754654-20754675;-	Chr3	20754654	20754675	-	CDS	AT3G55950	ATCRR3	FALSE	FALSE	FALSE	TRUE	TRUE	TRUE		up	up			up
Chr3:20804412-20804473;-	Chr3	20804412	20804473	-	CDS	AT3G56060		FALSE	FALSE	FALSE	TRUE	FALSE	FALSE
Chr3:20853676-20853692;-	Chr3	20853676	20853692	-	threeUTR	AT3G56210		FALSE	FALSE	FALSE	TRUE	FALSE	FALSE
Chr3:21756552-21756806;-	Chr3	21756552	21756806	-	promoter	AT3G58830	PGPP1	TRUE	TRUE	FALSE	FALSE	FALSE	FALSE
Chr3:21832701-21832779;-	Chr3	21832701	21832779	-	intron	AT3G59070		FALSE	FALSE	FALSE	TRUE	FALSE	FALSE
Chr4:95183-95266;+	Chr4	95183	95266	+	CDS	AT4G00230	XSP1	FALSE	FALSE	FALSE	TRUE	FALSE	FALSE
Chr4:1408059-1408399;+	Chr4	1408059	1408399	+	fiveUTR	AT4G03200		TRUE	TRUE	FALSE	FALSE	TRUE	FALSE			down
Chr4:2439535-2439663;+	Chr4	2439535	2439663	+	promoter	AT4G04800	ATMSRB3	TRUE	TRUE	FALSE	FALSE	FALSE	FALSE
Chr4:5314852-5315099;+	Chr4	5314852	5315099	+	CDS	AT4G08390	SAPX	TRUE	TRUE	FALSE	FALSE	TRUE	FALSE	down		down
Chr4:6619488-6619574;+	Chr4	6619488	6619574	+	CDS	AT4G10750		FALSE	FALSE	FALSE	TRUE	TRUE	FALSE			down
Chr4:7287874-7287964;+	Chr4	7287874	7287964	+	CDS	AT4G12240		TRUE	TRUE	FALSE	FALSE	FALSE	FALSE
Chr4:7948575-7948702;+	Chr4	7948575	7948702	+	promoter	AT4G13670	PTAC5	TRUE	TRUE	FALSE	FALSE	FALSE	FALSE
Chr4:9965859-9966215;+	Chr4	9965859	9966215	+	CDS	AT4G17940		FALSE	FALSE	FALSE	TRUE	TRUE	FALSE	down		down
Chr4:11530044-11530088;+	Chr4	11530044	11530088	+	CDS	AT4G21700		TRUE	FALSE	FALSE	TRUE	FALSE	FALSE
Chr4:11929770-11930131;+	Chr4	11929770	11930131	+	CDS	AT4G22690	CYP706A1	FALSE	TRUE	FALSE	FALSE	TRUE	FALSE		up	up
Chr4:12138126-12138275;+	Chr4	12138126	12138275	+	promoter	AT4G23180	CRK10	TRUE	TRUE	FALSE	FALSE	TRUE	FALSE	up		up
Chr4:12175591-12175635;+	Chr4	12175591	12175635	+	intron	AT4G23280	CRK20	FALSE	FALSE	FALSE	TRUE	TRUE	FALSE			up
Chr4:12642814-12642925;+	Chr4	12642814	12642925	+	promoter	AT4G24460	CLT2	TRUE	TRUE	FALSE	FALSE	FALSE	FALSE
Chr4:13138987-13139152;+	Chr4	13138987	13139152	+	promoter	AT4G25840	GPP1	TRUE	TRUE	FALSE	FALSE	FALSE	FALSE
Chr4:14350818-14350898;+	Chr4	14350818	14350898	+	promoter	AT4G29120		TRUE	TRUE	FALSE	FALSE	FALSE	FALSE
Chr4:14419691-14419738;+	Chr4	14419691	14419738	+	CDS	AT4G29240		FALSE	FALSE	FALSE	TRUE	FALSE	FALSE
Chr4:14569662-14569776;+	Chr4	14569662	14569776	+	promoter	AT4G29750		TRUE	TRUE	FALSE	FALSE	FALSE	FALSE
Chr4:14836173-14836189;+	Chr4	14836173	14836189	+	CDS	AT4G30320	AtCAPE6	FALSE	FALSE	FALSE	TRUE	TRUE	TRUE		up	up		up	up
Chr4:15100091-15100144;+	Chr4	15100091	15100144	+	threeUTR	AT4G30993		FALSE	FALSE	FALSE	TRUE	TRUE	FALSE			down
Chr4:16842174-16842284;+	Chr4	16842174	16842284	+	promoter	AT4G35460	ATNTRB	TRUE	TRUE	FALSE	FALSE	FALSE	FALSE
Chr4:575574-575727;-	Chr4	575574	575727	-	promoter	AT4G01400	MISF74	FALSE	FALSE	FALSE	TRUE	FALSE	FALSE
Chr4:1066050-1066082;-	Chr4	1066050	1066082	-	CDS	AT4G02420	LecRK-IV.4	FALSE	FALSE	FALSE	TRUE	FALSE	FALSE
Chr4:2429691-2429875;-	Chr4	2429691	2429875	-	promoter	AT4G04770	ABC1	TRUE	TRUE	FALSE	FALSE	FALSE	FALSE
Chr4:5648406-5648475;-	Chr4	5648406	5648475	-	intron	AT4G08870	ARGAH2	FALSE	FALSE	FALSE	TRUE	FALSE	FALSE
Chr4:7675215-7675352;-	Chr4	7675215	7675352	-	promoter	AT4G13220		TRUE	TRUE	FALSE	FALSE	TRUE	FALSE		down	down
Chr4:7942855-7942877;-	Chr4	7942855	7942877	-	promoter	AT4G13650		TRUE	TRUE	FALSE	FALSE	TRUE	FALSE			down
Chr4:8463681-8463753;-	Chr4	8463681	8463753	-	CDS	AT4G14746		FALSE	FALSE	FALSE	TRUE	FALSE	FALSE
Chr4:10090135-10090190;-	Chr4	10090135	10090190	-	intron	AT4G18250		FALSE	FALSE	FALSE	TRUE	TRUE	FALSE		up	up
Chr4:10090216-10090251;-	Chr4	10090216	10090251	-	intron	AT4G18250		FALSE	FALSE	FALSE	TRUE	TRUE	FALSE		up	up
Chr4:10094984-10095093;-	Chr4	10094984	10095093	-	intron	AT4G18260		FALSE	FALSE	FALSE	TRUE	FALSE	FALSE
Chr4:10131530-10131625;-	Chr4	10131530	10131625	-	CDS	AT4G18340		FALSE	FALSE	FALSE	TRUE	TRUE	TRUE	up	down			down
Chr4:10773737-10773816;-	Chr4	10773737	10773816	-	CDS	AT4G19830		FALSE	TRUE	FALSE	FALSE	FALSE	FALSE
Chr4:10786325-10786508;-	Chr4	10786325	10786508	-	promoter	AT4G19880		TRUE	TRUE	FALSE	FALSE	FALSE	FALSE
Chr4:10931213-10931285;-	Chr4	10931213	10931285	-	promoter	AT4G20235	CYP71A28	TRUE	TRUE	FALSE	FALSE	FALSE	FALSE
Chr4:11169663-11170089;-	Chr4	11169663	11170089	-	CDS	AT4G20850	TPP2	TRUE	TRUE	FALSE	FALSE	FALSE	FALSE
Chr4:14910990-14911075;-	Chr4	14910990	14911075	-	CDS	AT4G30520	CIK3	FALSE	TRUE	FALSE	FALSE	FALSE	FALSE
Chr4:15180570-15180646;-	Chr4	15180570	15180646	-	CDS	AT4G31250	PRK7	FALSE	FALSE	FALSE	TRUE	FALSE	FALSE
Chr4:15663461-15663565;-	Chr4	15663461	15663565	-	CDS	AT4G32460	BDX	FALSE	FALSE	FALSE	TRUE	FALSE	FALSE
Chr4:15895039-15895129;-	Chr4	15895039	15895129	-	intron	AT4G32920		FALSE	FALSE	FALSE	TRUE	FALSE	FALSE
Chr4:15998651-15998815;-	Chr4	15998651	15998815	-	promoter	AT4G33170		TRUE	TRUE	FALSE	FALSE	FALSE	FALSE
Chr4:16110607-16110701;-	Chr4	16110607	16110701	-	promoter	AT4G33490		FALSE	TRUE	FALSE	FALSE	FALSE	FALSE
Chr4:16112423-16112619;-	Chr4	16112423	16112619	-	promoter	AT4G33495	RPD1	TRUE	TRUE	FALSE	FALSE	FALSE	FALSE
Chr4:17884506-17884639;-	Chr4	17884506	17884639	-	CDS	AT4G38090		FALSE	TRUE	FALSE	FALSE	FALSE	FALSE
Chr4:18097872-18098089;-	Chr4	18097872	18098089	-	CDS	AT4G38770	ATPRP4	FALSE	FALSE	FALSE	TRUE	FALSE	FALSE
Chr5:464333-464382;+	Chr5	464333	464382	+	intron	AT5G02260	ATEXP9	FALSE	FALSE	FALSE	TRUE	FALSE	FALSE
Chr5:1129928-1130076;+	Chr5	1129928	1130076	+	promoter	AT5G04140	FD-GOGAT	TRUE	TRUE	FALSE	FALSE	FALSE	FALSE
Chr5:2110420-2110524;+	Chr5	2110420	2110524	+	intron	AT5G06810		FALSE	FALSE	FALSE	TRUE	FALSE	FALSE
Chr5:2134026-2134134;+	Chr5	2134026	2134134	+	CDS	AT5G06870	ATPGIP2	FALSE	FALSE	FALSE	TRUE	TRUE	FALSE		down	down
Chr5:2659406-2659520;+	Chr5	2659406	2659520	+	CDS	AT5G08260	scpl35	FALSE	FALSE	FALSE	TRUE	FALSE	FALSE
Chr5:2972678-2972723;+	Chr5	2972678	2972723	+	promoter	AT5G09580		TRUE	TRUE	FALSE	FALSE	FALSE	FALSE
Chr5:3885014-3885300;+	Chr5	3885014	3885300	+	promoter	AT5G12040		TRUE	TRUE	FALSE	FALSE	FALSE	FALSE
Chr5:3933012-3933110;+	Chr5	3933012	3933110	+	intron	AT5G12170	CLT3	FALSE	FALSE	FALSE	TRUE	TRUE	FALSE			down
Chr5:4820813-4820894;+	Chr5	4820813	4820894	+	intron	AT5G14890		FALSE	FALSE	FALSE	TRUE	TRUE	FALSE	up	down
Chr5:5157810-5157930;+	Chr5	5157810	5157930	+	promoter	AT5G15810	AtTRM1b	TRUE	TRUE	FALSE	FALSE	FALSE	FALSE
Chr5:6017774-6017911;+	Chr5	6017774	6017911	+	promoter	AT5G18210		TRUE	TRUE	FALSE	FALSE	FALSE	FALSE
Chr5:6446608-6446712;+	Chr5	6446608	6446712	+	CDS	AT5G19170		FALSE	FALSE	FALSE	TRUE	FALSE	FALSE
Chr5:7172536-7172807;+	Chr5	7172536	7172807	+	promoter	AT5G21105		TRUE	TRUE	FALSE	FALSE	FALSE	FALSE
Chr5:7524921-7524987;+	Chr5	7524921	7524987	+	CDS	AT5G22630	ADT5	FALSE	FALSE	FALSE	TRUE	FALSE	FALSE
Chr5:7812521-7812688;+	Chr5	7812521	7812688	+	intron	AT5G23210	SCPL34	FALSE	FALSE	FALSE	TRUE	FALSE	FALSE
Chr5:8785282-8785282;+	Chr5	8785282	8785282	+	intron	AT5G25310		FALSE	FALSE	FALSE	TRUE	FALSE	FALSE
Chr5:9038858-9038964;+	Chr5	9038858	9038964	+	promoter	AT5G25910	AtRLP52	TRUE	FALSE	FALSE	TRUE	TRUE	FALSE	up	up	up
Chr5:9072665-9072844;+	Chr5	9072665	9072844	+	promoter	AT5G25980	BGLU37	TRUE	TRUE	FALSE	FALSE	FALSE	FALSE
Chr5:9437284-9437439;+	Chr5	9437284	9437439	+	promoter	AT5G26830		TRUE	TRUE	FALSE	FALSE	FALSE	FALSE
Chr5:9731688-9731839;+	Chr5	9731688	9731839	+	CDS	AT5G27560		TRUE	TRUE	FALSE	FALSE	FALSE	FALSE
Chr5:15262764-15262815;+	Chr5	15262764	15262815	+	intron	AT5G38210	LRK10L3	FALSE	FALSE	FALSE	TRUE	TRUE	FALSE	up		up
Chr5:15616871-15616975;+	Chr5	15616871	15616975	+	promoter	AT5G39020	MDS3	TRUE	TRUE	FALSE	FALSE	TRUE	FALSE	up	up	up
Chr5:16791169-16791305;+	Chr5	16791169	16791305	+	promoter	AT5G41970		TRUE	TRUE	FALSE	FALSE	FALSE	FALSE
Chr5:17937618-17938028;+	Chr5	17937618	17938028	+	CDS	AT5G44530		TRUE	TRUE	FALSE	FALSE	FALSE	FALSE
Chr5:19953695-19953740;+	Chr5	19953695	19953740	+	intron	AT5G49215		FALSE	TRUE	FALSE	FALSE	TRUE	FALSE		down
Chr5:20329119-20329360;+	Chr5	20329119	20329360	+	promoter	AT5G49970	ATPPOX	TRUE	TRUE	FALSE	FALSE	FALSE	FALSE
Chr5:20373501-20373646;+	Chr5	20373501	20373646	+	promoter	AT5G50110		TRUE	TRUE	FALSE	FALSE	FALSE	FALSE
Chr5:20373674-20373689;+	Chr5	20373674	20373689	+	CDS	AT5G50110		FALSE	TRUE	FALSE	FALSE	FALSE	FALSE
Chr5:20436462-20436649;+	Chr5	20436462	20436649	+	promoter	AT5G50200	ATNRT3.1	FALSE	TRUE	FALSE	FALSE	FALSE	FALSE
Chr5:21965831-21965876;+	Chr5	21965831	21965876	+	promoter	AT5G54140	ILL3	TRUE	TRUE	FALSE	FALSE	FALSE	FALSE
Chr5:22930802-22930854;+	Chr5	22930802	22930854	+	promoter	AT5G56650	ILL1	TRUE	TRUE	FALSE	FALSE	FALSE	FALSE
Chr5:23846235-23846336;+	Chr5	23846235	23846336	+	intron	AT5G59070		FALSE	FALSE	FALSE	TRUE	TRUE	FALSE	up		up
Chr5:24958326-24958356;+	Chr5	24958326	24958356	+	CDS	AT5G62150		TRUE	TRUE	FALSE	FALSE	TRUE	FALSE		up	up
Chr5:25532202-25532444;+	Chr5	25532202	25532444	+	CDS	AT5G63800	BGAL6	FALSE	FALSE	FALSE	TRUE	TRUE	FALSE			up
Chr5:25533042-25533190;+	Chr5	25533042	25533190	+	CDS	AT5G63800	BGAL6	FALSE	FALSE	FALSE	TRUE	FALSE	FALSE
Chr5:25609756-25609900;+	Chr5	25609756	25609900	+	promoter	AT5G63980	ALX8	TRUE	TRUE	FALSE	FALSE	FALSE	FALSE
Chr5:26665086-26665235;+	Chr5	26665086	26665235	+	promoter	AT5G66790		TRUE	TRUE	FALSE	FALSE	TRUE	FALSE		up	up
Chr5:5736-5843;-	Chr5	5736	5843	-	promoter	AT5G01015		TRUE	TRUE	FALSE	FALSE	TRUE	FALSE	down		down
Chr5:89824-90073;-	Chr5	89824	90073	-	CDS	AT5G01220	SQD2	TRUE	TRUE	FALSE	FALSE	FALSE	FALSE
Chr5:305626-305766;-	Chr5	305626	305766	-	promoter	AT5G01790		TRUE	TRUE	FALSE	FALSE	TRUE	FALSE		down
Chr5:344481-344535;-	Chr5	344481	344535	-	CDS	AT5G01890	PXC2	FALSE	FALSE	FALSE	TRUE	TRUE	FALSE			down
Chr5:689084-689223;-	Chr5	689084	689223	-	intron	AT5G02940		FALSE	TRUE	FALSE	FALSE	FALSE	FALSE
Chr5:900014-900046;-	Chr5	900014	900046	-	CDS	AT5G03555	AtNCS1	FALSE	TRUE	FALSE	FALSE	TRUE	TRUE	down	down	down		down	down
Chr5:966704-966793;-	Chr5	966704	966793	-	CDS	AT5G03700		FALSE	FALSE	FALSE	TRUE	TRUE	FALSE			up
Chr5:1804235-1804504;-	Chr5	1804235	1804504	-	promoter	AT5G05980	ATDFB	TRUE	TRUE	FALSE	FALSE	FALSE	FALSE
Chr5:2185669-2185794;-	Chr5	2185669	2185794	-	CDS	AT5G07030		FALSE	TRUE	FALSE	FALSE	FALSE	FALSE
Chr5:3378788-3378961;-	Chr5	3378788	3378961	-	promoter	AT5G10700		TRUE	TRUE	FALSE	FALSE	FALSE	FALSE
Chr5:4138609-4138758;-	Chr5	4138609	4138758	-	promoter	AT5G13050	5-FCL	TRUE	TRUE	FALSE	FALSE	FALSE	FALSE
Chr5:4572454-4572517;-	Chr5	4572454	4572517	-	intron	AT5G14180	MPL1	FALSE	FALSE	FALSE	TRUE	FALSE	FALSE
Chr5:6054200-6054374;-	Chr5	6054200	6054374	-	CDS	AT5G18280	APY2	FALSE	TRUE	FALSE	FALSE	FALSE	FALSE
Chr5:8283753-8283757;-	Chr5	8283753	8283757	-	intron	AT5G24318		FALSE	TRUE	FALSE	FALSE	FALSE	FALSE
Chr5:8331716-8331841;-	Chr5	8331716	8331841	-	promoter	AT5G24400	EMB2024	TRUE	TRUE	FALSE	FALSE	FALSE	FALSE
Chr5:8971386-8971509;-	Chr5	8971386	8971509	-	fiveUTR	AT5G25770		FALSE	FALSE	FALSE	TRUE	FALSE	FALSE
Chr5:9670735-9671024;-	Chr5	9670735	9671024	-	CDS	AT5G27380	AtGSH2	TRUE	TRUE	FALSE	FALSE	FALSE	FALSE
Chr5:14110471-14110577;-	Chr5	14110471	14110577	-	promoter	AT5G35960		TRUE	TRUE	FALSE	FALSE	FALSE	FALSE
Chr5:14253137-14253302;-	Chr5	14253137	14253302	-	promoter	AT5G36210		TRUE	TRUE	FALSE	FALSE	FALSE	FALSE
Chr5:19882843-19882857;-	Chr5	19882843	19882857	-	CDS	AT5G49040		FALSE	FALSE	FALSE	TRUE	FALSE	FALSE
Chr5:20406204-20406348;-	Chr5	20406204	20406348	-	CDS	AT5G50150	LOTR1	FALSE	FALSE	FALSE	TRUE	TRUE	TRUE		down	down		down	down
Chr5:20495786-20495878;-	Chr5	20495786	20495878	-	CDS	AT5G50340		TRUE	TRUE	FALSE	FALSE	FALSE	FALSE
Chr5:23873612-23873680;-	Chr5	23873612	23873680	-	promoter	AT5G59130		TRUE	TRUE	FALSE	FALSE	TRUE	FALSE			down
Chr5:24738716-24739034;-	Chr5	24738716	24739034	-	CDS	AT5G61510		TRUE	TRUE	FALSE	FALSE	FALSE	FALSE
Chr5:25632832-25632947;-	Chr5	25632832	25632947	-	CDS	AT5G64050	ATERS	FALSE	FALSE	FALSE	TRUE	TRUE	TRUE		up	up		up	up
Chr5:26218090-26218184;-	Chr5	26218090	26218184	-	promoter	AT5G65600	LecRK-IX.2	TRUE	TRUE	FALSE	FALSE	TRUE	FALSE		up	up
Chr5:26342994-26343072;-	Chr5	26342994	26343072	-	CDS	AT5G65830	ATRLP57	FALSE	FALSE	FALSE	TRUE	FALSE	FALSE
Chr5:26883280-26883465;-	Chr5	26883280	26883465	-	promoter	AT5G67380	ATCKA1	TRUE	TRUE	FALSE	FALSE	FALSE	FALSE
Chr5:26963557-26963687;-	Chr5	26963557	26963687	-	promoter	AT5G67610	Nemp_B	TRUE	TRUE	FALSE	FALSE	FALSE	FALSE
