# Supplementary material for: PAMP-triggered genetic reprogramming involves widespread alternative transcription initiation and an immediate transcription factor wave
Source: Plant Cell. 2022 Apr 11;34(7):2615–37. doi: 10.1093/plcell/koac108 (PMC9252474; doi:10.1093/plcell/koac108)
Supplement: koac108_Supplementary_Data [file koac108_supplementary_data.zip › koac108-suppl_data/tpc.22.00124Supplemental Dataset S7 uORFs.xlsx]

## Sheet: legend
Supplemental Data. Thieffry et al. (2022). Plant Cell.
Sheet 1: uORF_exclusion
Column	Description
TC_id	CAGE TC identifier
chr	CAGE TC chromosome
start	CAGE TC start position
end	CAGE TC end position
strand	CAGE TC strand
txType	CAGE TC annotation
geneID	gene identifier (AGI)
symbol	gene symbol
primary	whether the CAGE TC sites in the primary gene region (most upstream annotated TAIR10 TSS +/- 100 bp)
in_uORF	whether the CAGE TC sits within an uORF
downstream_uORF	whether the CAGE TC sits downstream of an uORF, within the same gene
DE_timecourse	whether the CAGE TC is induced in flg22 time course
t10	direction of change of the CAGE TC in comparison 10 vs 0 min
t3010	direction of change of the CAGE TC in comparison 30 vs 10 min
t30	direction of change of the CAGE TC in comparison 30 vs 0 min
description	gene description

## Sheet: uORF_exclusion
Supplemental Data. Thieffry et al. (2022). Plant Cell.
TC_id	chr	start	end	strand	txType	geneID	symbol	primary	in_uORF	downstream_uORF	DE_timecourse	t10	t3010	t30	description
Chr1:108972-109245;+	Chr1	108972	109245	+	promoter	AT1G01260	bHLH013	TRUE	TRUE	FALSE	TRUE		up	up	basic helix-loop-helix (bHLH) DNA-binding superfamily protein
Chr1:830536-830786;+	Chr1	830536	830786	+	promoter	AT1G03370		TRUE	TRUE	FALSE	TRUE		up	up	C2 calcium/lipid-binding and GRAM domain containing protein
Chr1:901022-901114;+	Chr1	901022	901114	+	fiveUTR	AT1G03610		FALSE	FALSE	TRUE	TRUE	down		down	Protein of unknown function (DUF789)
Chr1:901160-901212;+	Chr1	901160	901212	+	fiveUTR	AT1G03610		FALSE	FALSE	TRUE	TRUE	down			Protein of unknown function (DUF789)
Chr1:1005148-1005271;+	Chr1	1005148	1005271	+	fiveUTR	AT1G03930	ADK1	FALSE	FALSE	TRUE	TRUE		down		dual specificity kinase 1
Chr1:1165118-1165293;+	Chr1	1165118	1165293	+	promoter	AT1G04350		TRUE	TRUE	FALSE	TRUE			down	2-oxoglutarate (2OG) and Fe(II)-dependent oxygenase superfamily protein
Chr1:2152793-2152968;+	Chr1	2152793	2152968	+	promoter	AT1G07010	AtSLP1	TRUE	TRUE	FALSE	TRUE	down		down	Calcineurin-like metallo-phosphoesterase superfamily protein
Chr1:2223788-2223946;+	Chr1	2223788	2223946	+	fiveUTR	AT1G07240	UGT71C5	TRUE	FALSE	TRUE	TRUE			up	UDP-glucosyl transferase 71C5
Chr1:2225795-2226002;+	Chr1	2225795	2226002	+	promoter	AT1G07250	UGT71C4	TRUE	TRUE	TRUE	TRUE		down	down	UDP-glucosyl transferase 71C4
Chr1:2877616-2877699;+	Chr1	2877616	2877699	+	promoter	AT1G08940		TRUE	FALSE	TRUE	TRUE		up	up	Phosphoglycerate mutase family protein
Chr1:3664383-3664478;+	Chr1	3664383	3664478	+	promoter	AT1G10960	ATFD1	TRUE	FALSE	TRUE	TRUE		up		ferredoxin 1
Chr1:4070104-4070154;+	Chr1	4070104	4070154	+	promoter	AT1G12040	LRX1	TRUE	TRUE	FALSE	TRUE		down	down	leucine-rich repeat/extensin 1
Chr1:4384645-4384731;+	Chr1	4384645	4384731	+	fiveUTR	AT1G12860	ICE2	FALSE	FALSE	TRUE	TRUE		down	down	basic helix-loop-helix (bHLH) DNA-binding superfamily protein
Chr1:4713671-4713743;+	Chr1	4713671	4713743	+	promoter	AT1G13740	AFP2	TRUE	TRUE	TRUE	TRUE		down		ABI five binding protein 2
Chr1:4915552-4915802;+	Chr1	4915552	4915802	+	promoter	AT1G14370	APK2A	TRUE	FALSE	TRUE	TRUE		up	up	protein kinase 2A
Chr1:4934658-4934846;+	Chr1	4934658	4934846	+	CDS	AT1G14430		FALSE	FALSE	TRUE	TRUE		up	up	glyoxal oxidase-related protein
Chr1:5149067-5149394;+	Chr1	5149067	5149394	+	promoter	AT1G14920	GAI	TRUE	FALSE	TRUE	TRUE		down	down	GRAS family transcription factor family protein
Chr1:5249681-5249882;+	Chr1	5249681	5249882	+	promoter	AT1G15260		TRUE	TRUE	TRUE	TRUE		down	down	unknown protein; BEST Arabidopsis thaliana protein match is: unknown protein (TAIR:AT3G16070.1); Has 28 Blast hits to 28 proteins in 7 species: Archae - 0; Bacteria - 0; Metazoa - 0; Fungi - 0; Plants - 28; Viruses - 0; Other Eukaryotes - 0 (source: NCBI BLink).
Chr1:5722861-5723215;+	Chr1	5722861	5723215	+	proximal	AT1G16720	HCF173	TRUE	TRUE	FALSE	TRUE		down	down	high chlorophyll fluorescence phenotype 173
Chr1:5844595-5844829;+	Chr1	5844595	5844829	+	promoter	AT1G17100	AtHBP1	TRUE	FALSE	TRUE	TRUE	down			SOUL heme-binding family protein
Chr1:5869738-5869886;+	Chr1	5869738	5869886	+	promoter	AT1G17170	ATGSTU24	TRUE	TRUE	FALSE	TRUE			down	glutathione S-transferase TAU 24
Chr1:5891031-5891073;+	Chr1	5891031	5891073	+	proximal	AT1G17230		FALSE	TRUE	FALSE	TRUE			down	Leucine-rich receptor-like protein kinase family protein
Chr1:5922514-5922934;+	Chr1	5922514	5922934	+	CDS	AT1G17290	AlaAT1	TRUE	FALSE	TRUE	TRUE	down	up		alanine aminotransferas
Chr1:6089509-6089599;+	Chr1	6089509	6089599	+	promoter	AT1G17700	PRA1.F1	TRUE	TRUE	TRUE	TRUE		down		prenylated RAB acceptor 1.F1
Chr1:6149296-6149362;+	Chr1	6149296	6149362	+	promoter	AT1G17860	AtKTI5	TRUE	FALSE	TRUE	TRUE			up	Kunitz family trypsin and protease inhibitor protein
Chr1:6410491-6410619;+	Chr1	6410491	6410619	+	fiveUTR	AT1G18620	LNG4	FALSE	FALSE	TRUE	TRUE		down	down	unknown protein; FUNCTIONS IN: molecular_function unknown; INVOLVED IN: biological_process unknown; LOCATED IN: cellular_component unknown; EXPRESSED IN: 22 plant structures; EXPRESSED DURING: 13 growth stages; BEST Arabidopsis thaliana protein match is: unknown protein (TAIR:AT1G74160.1); Has 1906 Blast hits to 1265 proteins in 203 species: Archae - 0; Bacteria - 130; Metazoa - 671; Fungi - 139;…
Chr1:6763913-6763999;+	Chr1	6763913	6763999	+	promoter	AT1G19530		TRUE	TRUE	TRUE	TRUE	down		down	unknown protein; FUNCTIONS IN: molecular_function unknown; INVOLVED IN: N-terminal protein myristoylation, anaerobic respiration; LOCATED IN: cellular_component unknown; EXPRESSED IN: leaf apex, inflorescence meristem, hypocotyl, root, flower; EXPRESSED DURING: petal differentiation and expansion stage; Has 47 Blast hits to 47 proteins in 13 species: Archae - 0; Bacteria - 0; Metazoa - 0; Fungi -…
Chr1:7155013-7155152;+	Chr1	7155013	7155152	+	intron	AT1G20640	NLP4	FALSE	FALSE	TRUE	TRUE			up	Plant regulator RWP-RK family protein
Chr1:7949478-7949602;+	Chr1	7949478	7949602	+	promoter	AT1G22500	AtATL15	TRUE	TRUE	FALSE	TRUE		down		RING/U-box superfamily protein
Chr1:8948293-8948487;+	Chr1	8948293	8948487	+	promoter	AT1G25480	ALMT4	TRUE	FALSE	TRUE	TRUE		down		Aluminium activated malate transporter family protein
Chr1:9214045-9214239;+	Chr1	9214045	9214239	+	promoter	AT1G26665		TRUE	TRUE	FALSE	TRUE	up		up	Mediator complex, subunit Med10
Chr1:9329491-9329560;+	Chr1	9329491	9329560	+	promoter	AT1G26920		TRUE	TRUE	FALSE	TRUE		down	down	unknown protein; BEST Arabidopsis thaliana protein match is: unknown protein (TAIR:AT1G69760.1); Has 47 Blast hits to 47 proteins in 13 species: Archae - 0; Bacteria - 0; Metazoa - 0; Fungi - 7; Plants - 34; Viruses - 0; Other Eukaryotes - 6 (source: NCBI BLink).
Chr1:10537646-10537667;+	Chr1	10537646	10537667	+	promoter	AT1G30040	ATGA2OX2	TRUE	TRUE	FALSE	TRUE		up	up	gibberellin 2-oxidase
Chr1:10537693-10537790;+	Chr1	10537693	10537790	+	promoter	AT1G30040	ATGA2OX2	TRUE	FALSE	TRUE	TRUE	up		up	gibberellin 2-oxidase
Chr1:11937541-11937631;+	Chr1	11937541	11937631	+	promoter	AT1G32940	AtSBT3.5	TRUE	TRUE	TRUE	TRUE	down		down	Subtilase family protein
Chr1:12550405-12550588;+	Chr1	12550405	12550588	+	promoter	AT1G34370	AtSTOP1	TRUE	TRUE	FALSE	TRUE			up	C2H2 and C2HC zinc fingers superfamily protein
Chr1:18807699-18807859;+	Chr1	18807699	18807859	+	fiveUTR	AT1G50740		TRUE	FALSE	TRUE	TRUE	up	up	up	Transmembrane proteins 14C
Chr1:19658587-19658784;+	Chr1	19658587	19658784	+	promoter	AT1G52780		TRUE	FALSE	TRUE	TRUE			down	Protein of unknown function (DUF2921)
Chr1:22034414-22034840;+	Chr1	22034414	22034840	+	promoter	AT1G59870	ABCG36	TRUE	TRUE	FALSE	TRUE		up	up	ABC-2 and Plant PDR ABC-type transporter family protein
Chr1:22633863-22633997;+	Chr1	22633863	22633997	+	promoter	AT1G61350		TRUE	TRUE	FALSE	TRUE		down	down	ARM repeat superfamily protein
Chr1:23515781-23515962;+	Chr1	23515781	23515962	+	promoter	AT1G63420		TRUE	FALSE	TRUE	TRUE			down	Arabidopsis thaliana protein of unknown function (DUF821)
Chr1:23696853-23696915;+	Chr1	23696853	23696915	+	promoter	AT1G63850		TRUE	FALSE	TRUE	TRUE			down	BTB/POZ domain-containing protein
Chr1:23953211-23953297;+	Chr1	23953211	23953297	+	promoter	AT1G64500		TRUE	TRUE	TRUE	TRUE	down		down	Glutaredoxin family protein
Chr1:24957419-24957663;+	Chr1	24957419	24957663	+	promoter	AT1G66890		TRUE	FALSE	TRUE	TRUE			down	FUNCTIONS IN: molecular_function unknown; INVOLVED IN: biological_process unknown; LOCATED IN: chloroplast; EXPRESSED IN: 22 plant structures; EXPRESSED DURING: 13 growth stages; BEST Arabidopsis thaliana protein match is: 50S ribosomal protein-related (TAIR:AT5G16200.1); Has 36 Blast hits to 36 proteins in 7 species: Archae - 0; Bacteria - 0; Metazoa - 0; Fungi - 0; Plants - 36; Viruses - 0; Oth…
Chr1:25036480-25036747;+	Chr1	25036480	25036747	+	promoter	AT1G67060		TRUE	TRUE	FALSE	TRUE		up	up	unknown protein; FUNCTIONS IN: molecular_function unknown; INVOLVED IN: biological_process unknown; LOCATED IN: plasma membrane; EXPRESSED IN: 22 plant structures; EXPRESSED DURING: 13 growth stages; Has 283 Blast hits to 281 proteins in 136 species: Archae - 0; Bacteria - 145; Metazoa - 0; Fungi - 65; Plants - 41; Viruses - 0; Other Eukaryotes - 32 (source: NCBI BLink).
Chr1:25307802-25308041;+	Chr1	25307802	25308041	+	promoter	AT1G67530		FALSE	FALSE	TRUE	TRUE		up	up	ARM repeat superfamily protein
Chr1:25426328-25426500;+	Chr1	25426328	25426500	+	promoter	AT1G67810	SUFE2	TRUE	TRUE	FALSE	TRUE		up	up	sulfur E2
Chr1:25467111-25467137;+	Chr1	25467111	25467137	+	fiveUTR	AT1G67900		FALSE	FALSE	TRUE	TRUE			up	Phototropic-responsive NPH3 family protein
Chr1:25467495-25467522;+	Chr1	25467495	25467522	+	intron	AT1G67900		FALSE	FALSE	TRUE	TRUE		down	down	Phototropic-responsive NPH3 family protein
Chr1:25473620-25473638;+	Chr1	25473620	25473638	+	promoter	AT1G67920		TRUE	FALSE	TRUE	TRUE		up		unknown protein; BEST Arabidopsis thaliana protein match is: unknown protein (TAIR:AT1G24600.1); Has 22 Blast hits to 22 proteins in 5 species: Archae - 0; Bacteria - 0; Metazoa - 0; Fungi - 0; Plants - 22; Viruses - 0; Other Eukaryotes - 0 (source: NCBI BLink).
Chr1:25532184-25532332;+	Chr1	25532184	25532332	+	promoter	AT1G68130	AtIDD14	TRUE	FALSE	TRUE	TRUE		down		indeterminate(ID)-domain 14
Chr1:25532359-25532524;+	Chr1	25532359	25532524	+	fiveUTR	AT1G68130	AtIDD14	FALSE	FALSE	TRUE	TRUE		down		indeterminate(ID)-domain 14
Chr1:25880218-25880423;+	Chr1	25880218	25880423	+	promoter	AT1G68840	AtRAV2	TRUE	TRUE	TRUE	TRUE			up	related to ABI3/VP1 2
Chr1:26040180-26040238;+	Chr1	26040180	26040238	+	intron	AT1G69260	AFP1	FALSE	FALSE	TRUE	TRUE	up	down		ABI five binding protein
Chr1:26093227-26093436;+	Chr1	26093227	26093436	+	promoter	AT1G69420		TRUE	TRUE	FALSE	TRUE		down	down	DHHC-type zinc finger family protein
Chr1:26555801-26556148;+	Chr1	26555801	26556148	+	fiveUTR	AT1G70460	AtPERK13	TRUE	FALSE	TRUE	TRUE			down	root hair specific 10
Chr1:26966813-26966951;+	Chr1	26966813	26966951	+	promoter	AT1G71696	SOL1	TRUE	TRUE	FALSE	TRUE			up	carboxypeptidase D, putative
Chr1:27686956-27686999;+	Chr1	27686956	27686999	+	promoter	AT1G73640	AtRABA6a	TRUE	FALSE	TRUE	TRUE		down		RAB GTPase homolog A6A
Chr1:28059154-28059359;+	Chr1	28059154	28059359	+	promoter	AT1G74680		TRUE	TRUE	TRUE	TRUE		down		Exostosin family protein
Chr1:28241216-28241379;+	Chr1	28241216	28241379	+	fiveUTR	AT1G75240	AtHB33	FALSE	FALSE	TRUE	TRUE		down		homeobox protein 33
Chr1:28776774-28777010;+	Chr1	28776774	28777010	+	promoter	AT1G76680	ATOPR1	TRUE	TRUE	FALSE	TRUE		up	up	12-oxophytodienoate reductase 1
Chr1:28867609-28867642;+	Chr1	28867609	28867642	+	CDS	AT1G76880	DF1	FALSE	FALSE	TRUE	TRUE		up	up	Duplicated homeodomain-like superfamily protein
Chr1:29121417-29121625;+	Chr1	29121417	29121625	+	fiveUTR	AT1G77500		TRUE	FALSE	TRUE	TRUE		up	up	Protein of unknown function (DUF630 and DUF632)
Chr1:29122323-29122423;+	Chr1	29122323	29122423	+	CDS	AT1G77500		FALSE	FALSE	TRUE	TRUE			down	Protein of unknown function (DUF630 and DUF632)
Chr1:29414058-29414098;+	Chr1	29414058	29414098	+	promoter	AT1G78170		TRUE	TRUE	TRUE	TRUE		down		unknown protein; BEST Arabidopsis thaliana protein match is: unknown protein (TAIR:AT1G22250.1); Has 66 Blast hits to 66 proteins in 11 species: Archae - 0; Bacteria - 0; Metazoa - 0; Fungi - 0; Plants - 66; Viruses - 0; Other Eukaryotes - 0 (source: NCBI BLink).
Chr1:30355058-30355303;+	Chr1	30355058	30355303	+	fiveUTR	AT1G80770	PDE318	TRUE	FALSE	TRUE	TRUE			down	P-loop containing nucleoside triphosphate hydrolases superfamily protein
Chr1:162664-162835;-	Chr1	162664	162835	-	proximal	AT1G01440		TRUE	TRUE	FALSE	TRUE		up	up	Protein of unknown function (DUF3133)
Chr1:300806-300864;-	Chr1	300806	300864	-	promoter	AT1G01830		FALSE	TRUE	TRUE	TRUE		down		ARM repeat superfamily protein
Chr1:644497-644576;-	Chr1	644497	644576	-	promoter	AT1G02880	TPK1	FALSE	TRUE	FALSE	TRUE		up	up	thiamin pyrophosphokinase1
Chr1:977742-977779;-	Chr1	977742	977779	-	promoter	AT1G03850	ATGRXS13	TRUE	TRUE	TRUE	TRUE	down	up		Glutaredoxin family protein
Chr1:2152271-2152570;-	Chr1	2152271	2152570	-	promoter	AT1G07000	ATEXO70B2	TRUE	TRUE	TRUE	TRUE	up	up	up	exocyst subunit exo70 family protein B2
Chr1:2229180-2229249;-	Chr1	2229180	2229249	-	promoter	AT1G07260	UGT71C3	TRUE	FALSE	TRUE	TRUE			down	UDP-glucosyl transferase 71C3
Chr1:2374480-2374657;-	Chr1	2374480	2374657	-	promoter	AT1G07670	ATECA4	TRUE	FALSE	TRUE	TRUE			up	endomembrane-type CA-ATPase 4
Chr1:2564999-2565175;-	Chr1	2564999	2565175	-	promoter	AT1G08180	SMR2	TRUE	TRUE	FALSE	TRUE		down		unknown protein; Has 53 Blast hits to 53 proteins in 9 species: Archae - 0; Bacteria - 0; Metazoa - 1; Fungi - 0; Plants - 52; Viruses - 0; Other Eukaryotes - 0 (source: NCBI BLink).
Chr1:2621412-2621683;-	Chr1	2621412	2621683	-	promoter	AT1G08315		TRUE	FALSE	TRUE	TRUE		up	up	ARM repeat superfamily protein
Chr1:3100039-3100149;-	Chr1	3100039	3100149	-	intron	AT1G09570	FHY2	FALSE	FALSE	TRUE	TRUE			up	phytochrome A
Chr1:3232988-3233131;-	Chr1	3232988	3233131	-	promoter	AT1G09932		TRUE	TRUE	FALSE	TRUE		up	up	Phosphoglycerate mutase family protein
Chr1:3392507-3392652;-	Chr1	3392507	3392652	-	promoter	AT1G10340		TRUE	FALSE	TRUE	TRUE		up	up	Ankyrin repeat family protein
Chr1:3803809-3804277;-	Chr1	3803809	3804277	-	fiveUTR	AT1G11310	ATMLO2	TRUE	FALSE	TRUE	TRUE		up	up	Seven transmembrane MLO family protein
Chr1:4593556-4593725;-	Chr1	4593556	4593725	-	promoter	AT1G13390		FALSE	FALSE	TRUE	TRUE		up	up	unknown protein; BEST Arabidopsis thaliana protein match is: unknown protein (TAIR:AT1G68490.1); Has 114 Blast hits to 114 proteins in 18 species: Archae - 0; Bacteria - 0; Metazoa - 0; Fungi - 0; Plants - 114; Viruses - 0; Other Eukaryotes - 0 (source: NCBI BLink).
Chr1:4855183-4855333;-	Chr1	4855183	4855333	-	promoter	AT1G14200		TRUE	FALSE	TRUE	TRUE		up		RING/U-box superfamily protein
Chr1:5220076-5220186;-	Chr1	5220076	5220186	-	promoter	AT1G15165		TRUE	FALSE	TRUE	TRUE			down	RING/FYVE/PHD zinc finger superfamily protein
Chr1:5504378-5504410;-	Chr1	5504378	5504410	-	fiveUTR	AT1G16030	Hsp70b	FALSE	TRUE	FALSE	TRUE		up	up	heat shock protein 70B
Chr1:5645251-5645393;-	Chr1	5645251	5645393	-	fiveUTR	AT1G16510	SAUR41	TRUE	FALSE	TRUE	TRUE		down	down	SAUR-like auxin-responsive protein family
Chr1:6804910-6804977;-	Chr1	6804910	6804977	-	promoter	AT1G19670	ATCLH1	TRUE	FALSE	TRUE	TRUE	down		down	chlorophyllase 1
Chr1:7022920-7023138;-	Chr1	7022920	7023138	-	promoter	AT1G20270		TRUE	TRUE	FALSE	TRUE	down		down	2-oxoglutarate (2OG) and Fe(II)-dependent oxygenase superfamily protein
Chr1:7377855-7377866;-	Chr1	7377855	7377866	-	fiveUTR	AT1G21070	URGT2	FALSE	FALSE	TRUE	TRUE		up	up	Nucleotide-sugar transporter family protein
Chr1:7377887-7377917;-	Chr1	7377887	7377917	-	fiveUTR	AT1G21070	URGT2	FALSE	FALSE	TRUE	TRUE			up	Nucleotide-sugar transporter family protein
Chr1:7388394-7388529;-	Chr1	7388394	7388529	-	promoter	AT1G21100	IGMT1	TRUE	FALSE	TRUE	TRUE		up	up	O-methyltransferase family protein
Chr1:9879165-9879316;-	Chr1	9879165	9879316	-	promoter	AT1G28260		TRUE	FALSE	TRUE	TRUE			down	Telomerase activating protein Est1
Chr1:10381806-10382158;-	Chr1	10381806	10382158	-	fiveUTR	AT1G29690	CAD1	TRUE	TRUE	FALSE	TRUE	up	up	up	MAC/Perforin domain-containing protein
Chr1:10949287-10949499;-	Chr1	10949287	10949499	-	fiveUTR	AT1G30820	CTPS1	TRUE	FALSE	TRUE	TRUE	down	up		CTP synthase family protein
Chr1:11539702-11539861;-	Chr1	11539702	11539861	-	promoter	AT1G32080	AtLrgB	TRUE	TRUE	FALSE	TRUE		down		membrane protein, putative
Chr1:11630520-11630663;-	Chr1	11630520	11630663	-	promoter	AT1G32240	KAN2	TRUE	TRUE	FALSE	TRUE			down	Homeodomain-like superfamily protein
Chr1:12150183-12150280;-	Chr1	12150183	12150280	-	promoter	AT1G33480		TRUE	TRUE	FALSE	TRUE		down		RING/U-box superfamily protein
Chr1:12737859-12738089;-	Chr1	12737859	12738089	-	fiveUTR	AT1G34750	CIPP1	FALSE	TRUE	FALSE	TRUE		up	up	Protein phosphatase 2C family protein
Chr1:14296085-14296235;-	Chr1	14296085	14296235	-	promoter	AT1G38131		TRUE	TRUE	FALSE	TRUE		down		O-fucosyltransferase family protein
Chr1:16767482-16767535;-	Chr1	16767482	16767535	-	fiveUTR	AT1G44100	AAP5	FALSE	TRUE	TRUE	TRUE		up	up	amino acid permease 5
Chr1:16836347-16836471;-	Chr1	16836347	16836471	-	intron	AT1G44350	ILL6	FALSE	FALSE	TRUE	TRUE			down	IAA-leucine resistant (ILR)-like gene 6
Chr1:16838200-16838328;-	Chr1	16838200	16838328	-	promoter	AT1G44350	ILL6	TRUE	FALSE	TRUE	TRUE		up		IAA-leucine resistant (ILR)-like gene 6
Chr1:18104727-18104802;-	Chr1	18104727	18104802	-	proximal	AT1G48930	AtGH9C1	TRUE	TRUE	FALSE	TRUE			down	glycosyl hydrolase 9C1
Chr1:19250144-19250241;-	Chr1	19250144	19250241	-	intron	AT1G51840	SIF1	FALSE	FALSE	TRUE	TRUE		down	down	protein kinase-related
Chr1:19278507-19278749;-	Chr1	19278507	19278749	-	promoter	AT1G51890		TRUE	TRUE	TRUE	TRUE		up	up	Leucine-rich repeat protein kinase family protein
Chr1:19443380-19443642;-	Chr1	19443380	19443642	-	fiveUTR	AT1G52200		TRUE	FALSE	TRUE	TRUE		up	up	PLAC8 family protein
Chr1:19472362-19472449;-	Chr1	19472362	19472449	-	promoter	AT1G52290	AtPERK15	TRUE	TRUE	FALSE	TRUE		down	down	Protein kinase superfamily protein
Chr1:19822143-19822180;-	Chr1	19822143	19822180	-	fiveUTR	AT1G53170	ATERF-8	TRUE	FALSE	TRUE	TRUE			up	ethylene response factor 8
Chr1:19851638-19851858;-	Chr1	19851638	19851858	-	promoter	AT1G53230	TCP3	TRUE	TRUE	FALSE	TRUE		down		TEOSINTE BRANCHED 1, cycloidea and PCF transcription factor 3
Chr1:20180243-20180404;-	Chr1	20180243	20180404	-	promoter	AT1G54050		TRUE	FALSE	TRUE	TRUE		up	up	HSP20-like chaperones superfamily protein
Chr1:20357643-20357819;-	Chr1	20357643	20357819	-	promoter	AT1G54500		TRUE	TRUE	TRUE	TRUE			down	Rubredoxin-like superfamily protein
Chr1:20930016-20930023;-	Chr1	20930016	20930023	-	promoter	AT1G55960		TRUE	FALSE	TRUE	TRUE	down		down	Polyketide cyclase/dehydrase and lipid transport superfamily protein
Chr1:21442719-21443047;-	Chr1	21442719	21443047	-	promoter	AT1G57990	ATPUP18	TRUE	TRUE	FALSE	TRUE	up	up	up	purine permease 18
Chr1:22057103-22057321;-	Chr1	22057103	22057321	-	proximal	AT1G59910	FORMIN7	TRUE	TRUE	TRUE	TRUE	up	up	up	Actin-binding FH2 (formin homology 2) family protein
Chr1:22641006-22641099;-	Chr1	22641006	22641099	-	promoter	AT1G61360		FALSE	TRUE	FALSE	TRUE		up	up	S-locus lectin protein kinase family protein
Chr1:22799056-22799400;-	Chr1	22799056	22799400	-	intron	AT1G61740		FALSE	FALSE	TRUE	TRUE		down	down	Sulfite exporter TauE/SafE family protein
Chr1:23829999-23830151;-	Chr1	23829999	23830151	-	promoter	AT1G64200	VHA-E3	TRUE	FALSE	TRUE	TRUE		up	up	vacuolar H+-ATPase subunit E isoform 3
Chr1:23855407-23855623;-	Chr1	23855407	23855623	-	promoter	AT1G64280	ATNPR1	TRUE	FALSE	TRUE	TRUE		up		regulatory protein (NPR1)
Chr1:23892169-23892183;-	Chr1	23892169	23892183	-	promoter	AT1G64380		TRUE	TRUE	FALSE	TRUE	up		up	Integrase-type DNA-binding superfamily protein
Chr1:24493759-24493848;-	Chr1	24493759	24493848	-	promoter	AT1G65845		TRUE	FALSE	TRUE	TRUE		up		unknown protein; FUNCTIONS IN: molecular_function unknown; INVOLVED IN: biological_process unknown; LOCATED IN: endomembrane system; Has 9 Blast hits to 9 proteins in 2 species: Archae - 0; Bacteria - 0; Metazoa - 0; Fungi - 0; Plants - 9; Viruses - 0; Other Eukaryotes - 0 (source: NCBI BLink).
Chr1:25022068-25022144;-	Chr1	25022068	25022144	-	fiveUTR	AT1G67040	TRM22	FALSE	FALSE	TRUE	TRUE		down		unknown protein; FUNCTIONS IN: molecular_function unknown; INVOLVED IN: biological_process unknown; LOCATED IN: cellular_component unknown; EXPRESSED IN: 20 plant structures; EXPRESSED DURING: 11 growth stages; BEST Arabidopsis thaliana protein match is: unknown protein (TAIR:AT5G26910.3); Has 89 Blast hits to 84 proteins in 15 species: Archae - 0; Bacteria - 0; Metazoa - 5; Fungi - 2; Plants - 8…
Chr1:25046724-25046730;-	Chr1	25046724	25046730	-	fiveUTR	AT1G67080	ABA4	FALSE	FALSE	TRUE	TRUE			down	abscisic acid (aba)-deficient 4
Chr1:25238019-25238165;-	Chr1	25238019	25238165	-	promoter	AT1G67360	LDAP1	TRUE	FALSE	TRUE	TRUE		up		Rubber elongation factor protein (REF)
Chr1:25472314-25472473;-	Chr1	25472314	25472473	-	promoter	AT1G67910		TRUE	TRUE	TRUE	TRUE	down		down	unknown protein; FUNCTIONS IN: molecular_function unknown; INVOLVED IN: biological_process unknown; LOCATED IN: chloroplast; EXPRESSED IN: 21 plant structures; EXPRESSED DURING: 12 growth stages; BEST Arabidopsis thaliana protein match is: unknown protein (TAIR:AT1G24577.1); Has 167 Blast hits to 167 proteins in 19 species: Archae - 0; Bacteria - 0; Metazoa - 0; Fungi - 0; Plants - 167; Viruses -…
Chr1:25710787-25711002;-	Chr1	25710787	25711002	-	promoter	AT1G68520	BBX14	TRUE	FALSE	TRUE	TRUE		down		B-box type zinc finger protein with CCT domain
Chr1:26163191-26163240;-	Chr1	26163191	26163240	-	fiveUTR	AT1G69570	CDF5	FALSE	FALSE	TRUE	TRUE	down		down	Dof-type zinc finger DNA-binding family protein
Chr1:26163264-26163298;-	Chr1	26163264	26163298	-	fiveUTR	AT1G69570	CDF5	FALSE	TRUE	TRUE	TRUE	down		down	Dof-type zinc finger DNA-binding family protein
Chr1:26163325-26163375;-	Chr1	26163325	26163375	-	fiveUTR	AT1G69570	CDF5	FALSE	TRUE	TRUE	TRUE	down	down	down	Dof-type zinc finger DNA-binding family protein
Chr1:26350493-26350722;-	Chr1	26350493	26350722	-	promoter	AT1G69960	PP2A	TRUE	TRUE	FALSE	TRUE		up	up	serine/threonine protein phosphatase 2A
Chr1:26536477-26536964;-	Chr1	26536477	26536964	-	promoter	AT1G70410	ATBCA4	FALSE	FALSE	TRUE	TRUE		up	up	beta carbonic anhydrase 4
Chr1:26767913-26768156;-	Chr1	26767913	26768156	-	promoter	AT1G70990		TRUE	FALSE	TRUE	TRUE		up		proline-rich family protein
Chr1:27265496-27265763;-	Chr1	27265496	27265763	-	promoter	AT1G72430	SAUR78	TRUE	TRUE	FALSE	TRUE	down	down	down	SAUR-like auxin-responsive protein family
Chr1:27339880-27340094;-	Chr1	27339880	27340094	-	promoter	AT1G72610	ATGER1	TRUE	FALSE	TRUE	TRUE		down	down	germin-like protein 1
Chr1:27497910-27497954;-	Chr1	27497910	27497954	-	promoter	AT1G73120		TRUE	TRUE	TRUE	TRUE		down		unknown protein; FUNCTIONS IN: molecular_function unknown; INVOLVED IN: response to oxidative stress; EXPRESSED IN: root, cultured cell; Has 36 Blast hits to 36 proteins in 8 species: Archae - 0; Bacteria - 0; Metazoa - 0; Fungi - 0; Plants - 36; Viruses - 0; Other Eukaryotes - 0 (source: NCBI BLink).
Chr1:27697035-27697248;-	Chr1	27697035	27697248	-	fiveUTR	AT1G73660	SIS8	TRUE	FALSE	TRUE	TRUE			down	protein tyrosine kinase family protein
Chr1:27940058-27940315;-	Chr1	27940058	27940315	-	promoter	AT1G74310	ATHSP101	TRUE	TRUE	FALSE	TRUE	down	up	up	heat shock protein 101
Chr1:28193757-28193935;-	Chr1	28193757	28193935	-	promoter	AT1G75100	AUXILIN-LIKE6	TRUE	TRUE	FALSE	TRUE			down	J-domain protein required for chloroplast accumulation response 1
Chr1:28218311-28218325;-	Chr1	28218311	28218325	-	promoter	AT1G75180		FALSE	TRUE	FALSE	TRUE	down		down	Erythronate-4-phosphate dehydrogenase family protein
Chr1:28646508-28646758;-	Chr1	28646508	28646758	-	fiveUTR	AT1G76360		TRUE	TRUE	FALSE	TRUE	up		up	Protein kinase superfamily protein
Chr1:28875188-28875352;-	Chr1	28875188	28875352	-	promoter	AT1G76890	AT-GT2	TRUE	FALSE	TRUE	TRUE			down	Duplicated homeodomain-like superfamily protein
Chr1:28978678-28978756;-	Chr1	28978678	28978756	-	promoter	AT1G77122		TRUE	FALSE	TRUE	TRUE		down		Uncharacterised protein family UPF0090
Chr1:29537194-29537220;-	Chr1	29537194	29537220	-	fiveUTR	AT1G78510	AtSPS1	FALSE	FALSE	TRUE	TRUE	down		down	solanesyl diphosphate synthase 1
Chr1:29537249-29537352;-	Chr1	29537249	29537352	-	promoter	AT1G78510	AtSPS1	TRUE	TRUE	TRUE	TRUE	down		down	solanesyl diphosphate synthase 1
Chr1:29914518-29914617;-	Chr1	29914518	29914617	-	promoter	AT1G79520		TRUE	TRUE	TRUE	TRUE	down		down	Cation efflux family protein
Chr1:30210666-30210689;-	Chr1	30210666	30210689	-	intron	AT1G80360	ISS1	FALSE	FALSE	TRUE	TRUE			down	Pyridoxal phosphate (PLP)-dependent transferases superfamily protein
Chr1:30303949-30304081;-	Chr1	30303949	30304081	-	promoter	AT1G80610		TRUE	TRUE	FALSE	TRUE		up	up	unknown protein; BEST Arabidopsis thaliana protein match is: unknown protein (TAIR:AT1G15800.1); Has 73 Blast hits to 69 proteins in 15 species: Archae - 0; Bacteria - 0; Metazoa - 2; Fungi - 2; Plants - 55; Viruses - 0; Other Eukaryotes - 14 (source: NCBI BLink).
Chr2:508152-508171;+	Chr2	508152	508171	+	CDS	AT2G02070	AtIDD5	FALSE	FALSE	TRUE	TRUE			down	indeterminate(ID)-domain 5
Chr2:560788-560993;+	Chr2	560788	560993	+	promoter	AT2G02180	TOM3	TRUE	TRUE	FALSE	TRUE			up	tobamovirus multiplication protein 3
Chr2:873668-873699;+	Chr2	873668	873699	+	fiveUTR	AT2G02990	ATRNS1	FALSE	FALSE	TRUE	TRUE	down		down	ribonuclease 1
Chr2:2350171-2350251;+	Chr2	2350171	2350251	+	intron	AT2G06025		FALSE	FALSE	TRUE	TRUE			up	Acyl-CoA N-acyltransferases (NAT) superfamily protein
Chr2:4618536-4618786;+	Chr2	4618536	4618786	+	promoter	AT2G11520	CRCK3	TRUE	FALSE	TRUE	TRUE		up		calmodulin-binding receptor-like cytoplasmic kinase 3
Chr2:5951888-5951979;+	Chr2	5951888	5951979	+	promoter	AT2G14110		TRUE	TRUE	FALSE	TRUE			down	Haloacid dehalogenase-like hydrolase (HAD) superfamily protein
Chr2:6640004-6640181;+	Chr2	6640004	6640181	+	promoter	AT2G15280	RTNLB10	TRUE	TRUE	FALSE	TRUE			down	Reticulon family protein
Chr2:6758515-6758757;+	Chr2	6758515	6758757	+	promoter	AT2G15480	UGT73B5	TRUE	TRUE	FALSE	TRUE		up	up	UDP-glucosyl transferase 73B5
Chr2:6761612-6761645;+	Chr2	6761612	6761645	+	promoter	AT2G15490	UGT73B4	TRUE	TRUE	FALSE	TRUE		up		UDP-glycosyltransferase 73B4
Chr2:6798501-6798586;+	Chr2	6798501	6798586	+	CDS	AT2G15580		FALSE	FALSE	TRUE	TRUE			up	RING/U-box superfamily protein
Chr2:7198226-7198372;+	Chr2	7198226	7198372	+	fiveUTR	AT2G16595		TRUE	TRUE	FALSE	TRUE			down	Translocon-associated protein (TRAP), alpha subunit
Chr2:7864123-7864456;+	Chr2	7864123	7864456	+	promoter	AT2G18090		TRUE	TRUE	FALSE	TRUE			up	PHD finger family protein / SWIB complex BAF60b domain-containing protein / GYF domain-containing protein
Chr2:8059306-8059391;+	Chr2	8059306	8059391	+	promoter	AT2G18560		TRUE	FALSE	TRUE	TRUE		down	down	UDP-Glycosyltransferase superfamily protein
Chr2:8080448-8080705;+	Chr2	8080448	8080705	+	fiveUTR	AT2G18630		TRUE	FALSE	TRUE	TRUE			up	Protein of unknown function (DUF677)
Chr2:8093216-8093443;+	Chr2	8093216	8093443	+	promoter	AT2G18670		TRUE	FALSE	TRUE	TRUE	down		down	RING/U-box superfamily protein
Chr2:8097371-8097619;+	Chr2	8097371	8097619	+	fiveUTR	AT2G18690		TRUE	FALSE	TRUE	TRUE		up	up	unknown protein; FUNCTIONS IN: molecular_function unknown; INVOLVED IN: biological_process unknown; LOCATED IN: membrane; EXPRESSED IN: 17 plant structures; EXPRESSED DURING: 9 growth stages; CONTAINS InterPro DOMAIN/s: Protein of unknown function DUF975 (InterPro:IPR010380); BEST Arabidopsis thaliana protein match is: unknown protein (TAIR:AT2G18680.1); Has 213 Blast hits to 211 proteins in 20 s…
Chr2:8108832-8108987;+	Chr2	8108832	8108987	+	proximal	AT2G18700	ATTPS11	TRUE	TRUE	FALSE	TRUE		up		trehalose phosphatase/synthase 11
Chr2:9006632-9006828;+	Chr2	9006632	9006828	+	promoter	AT2G20960	pEARLI4	TRUE	TRUE	FALSE	TRUE		up	up	Arabidopsis phospholipase-like protein (PEARLI 4) family
Chr2:9841916-9842113;+	Chr2	9841916	9842113	+	promoter	AT2G23120		TRUE	TRUE	FALSE	TRUE		up	up	Late embryogenesis abundant protein, group 6
Chr2:10310589-10310630;+	Chr2	10310589	10310630	+	promoter	AT2G24240		TRUE	FALSE	TRUE	TRUE			up	BTB/POZ domain with WD40/YVTN repeat-like protein
Chr2:10340573-10340842;+	Chr2	10340573	10340842	+	proximal	AT2G24300		TRUE	TRUE	TRUE	TRUE			down	Calmodulin-binding protein
Chr2:10684095-10684238;+	Chr2	10684095	10684238	+	promoter	AT2G25110	AtSDF2	TRUE	TRUE	FALSE	TRUE		up	up	stromal cell-derived factor 2-like protein precursor
Chr2:12114155-12114208;+	Chr2	12114155	12114208	+	proximal	AT2G28350	ARF10	FALSE	FALSE	TRUE	TRUE		down		auxin response factor 10
Chr2:12872064-12872321;+	Chr2	12872064	12872321	+	promoter	AT2G30140	UGT87A2	TRUE	TRUE	TRUE	TRUE		up		UDP-Glycosyltransferase superfamily protein
Chr2:13037146-13037306;+	Chr2	13037146	13037306	+	promoter	AT2G30600		FALSE	FALSE	TRUE	TRUE			down	BTB/POZ domain-containing protein
Chr2:13256077-13256268;+	Chr2	13256077	13256268	+	promoter	AT2G31090	TAX1	TRUE	TRUE	FALSE	TRUE			up	unknown protein; FUNCTIONS IN: molecular_function unknown; INVOLVED IN: biological_process unknown; LOCATED IN: endomembrane system; EXPRESSED IN: 24 plant structures; EXPRESSED DURING: 13 growth stages; BEST Arabidopsis thaliana protein match is: unknown protein (TAIR:AT2G20562.1); Has 70 Blast hits to 70 proteins in 13 species: Archae - 0; Bacteria - 0; Metazoa - 0; Fungi - 0; Plants - 70; Viru…
Chr2:13916429-13916501;+	Chr2	13916429	13916501	+	promoter	AT2G32800	AP4.3A	TRUE	FALSE	TRUE	TRUE	up	up	up	protein kinase family protein
Chr2:14224385-14224625;+	Chr2	14224385	14224625	+	fiveUTR	AT2G33590	AtCRL1	FALSE	TRUE	TRUE	TRUE		up		NAD(P)-binding Rossmann-fold superfamily protein
Chr2:15445296-15445849;+	Chr2	15445296	15445849	+	promoter	AT2G36830	GAMMA-TIP	TRUE	FALSE	TRUE	TRUE		up	up	gamma tonoplast intrinsic protein
Chr2:15876724-15876982;+	Chr2	15876724	15876982	+	promoter	AT2G37940	AtIPCS2	TRUE	FALSE	TRUE	TRUE		up	up	Arabidopsis Inositol phosphorylceramide synthase 2
Chr2:16643504-16643749;+	Chr2	16643504	16643749	+	fiveUTR	AT2G39870		FALSE	TRUE	FALSE	TRUE			down	unknown protein; BEST Arabidopsis thaliana protein match is: unknown protein (TAIR:AT3G55690.1); Has 73 Blast hits to 71 proteins in 14 species: Archae - 0; Bacteria - 0; Metazoa - 2; Fungi - 2; Plants - 69; Viruses - 0; Other Eukaryotes - 0 (source: NCBI BLink).
Chr2:17326669-17326748;+	Chr2	17326669	17326748	+	fiveUTR	AT2G41540	GPDHC1	FALSE	FALSE	TRUE	TRUE			down	6-phosphogluconate dehydrogenase family protein
Chr2:17360381-17360629;+	Chr2	17360381	17360629	+	promoter	AT2G41640		TRUE	TRUE	FALSE	TRUE	up		up	Glycosyltransferase family 61 protein
Chr2:17507441-17507588;+	Chr2	17507441	17507588	+	promoter	AT2G41940	ZFP8	TRUE	TRUE	FALSE	TRUE		down	down	zinc finger protein 8
Chr2:17548056-17548213;+	Chr2	17548056	17548213	+	promoter	AT2G42060		TRUE	TRUE	TRUE	TRUE			up	Cysteine/Histidine-rich C1 domain family protein
Chr2:17793239-17793628;+	Chr2	17793239	17793628	+	promoter	AT2G42750	DJC77	TRUE	TRUE	TRUE	TRUE			down	DNAJ heat shock N-terminal domain-containing protein
Chr2:18132851-18133099;+	Chr2	18132851	18133099	+	fiveUTR	AT2G43760	CNX6	FALSE	FALSE	TRUE	TRUE		down	down	molybdopterin biosynthesis MoaE family protein
Chr2:18677285-18677480;+	Chr2	18677285	18677480	+	fiveUTR	AT2G45300		TRUE	FALSE	TRUE	TRUE		up		RNA 3'-terminal phosphate cyclase/enolpyruvate transferase, alpha/beta
Chr2:18682563-18682695;+	Chr2	18682563	18682695	+	fiveUTR	AT2G45310	GAE4	FALSE	FALSE	TRUE	TRUE	up		up	UDP-D-glucuronate 4-epimerase 4
Chr2:18962936-18963150;+	Chr2	18962936	18963150	+	promoter	AT2G46160		TRUE	TRUE	FALSE	TRUE			up	RING/U-box superfamily protein
Chr2:18986218-18986265;+	Chr2	18986218	18986265	+	promoter	AT2G46240	ATBAG6	TRUE	TRUE	TRUE	TRUE		up	up	BCL-2-associated athanogene 6
Chr2:19000774-19000881;+	Chr2	19000774	19000881	+	intron	AT2G46270	GBF3	FALSE	FALSE	TRUE	TRUE		up	up	G-box binding factor 3
Chr2:19237818-19238092;+	Chr2	19237818	19238092	+	intron	AT2G46800	ATCDF1	FALSE	FALSE	TRUE	TRUE	down			zinc transporter of Arabidopsis thaliana
Chr2:19558117-19558322;+	Chr2	19558117	19558322	+	CDS	AT2G47730	ATGSTF5	FALSE	FALSE	TRUE	TRUE		up	up	glutathione S-transferase phi 8
Chr2:183314-183357;-	Chr2	183314	183357	-	promoter	AT2G01420	ATPIN4	TRUE	FALSE	TRUE	TRUE		down		Auxin efflux carrier family protein
Chr2:856456-856530;-	Chr2	856456	856530	-	promoter	AT2G02950	PKS1	TRUE	FALSE	TRUE	TRUE		down	down	phytochrome kinase substrate 1
Chr2:972334-972438;-	Chr2	972334	972438	-	promoter	AT2G03220	ATFT1	TRUE	TRUE	FALSE	TRUE		down	down	fucosyltransferase 1
Chr2:977327-977461;-	Chr2	977327	977461	-	proximal	AT2G03240		TRUE	TRUE	FALSE	TRUE			up	EXS (ERD1/XPR1/SYG1) family protein
Chr2:1139945-1139961;-	Chr2	1139945	1139961	-	fiveUTR	AT2G03730	ACR5	FALSE	FALSE	TRUE	TRUE			down	ACT domain repeat 5
Chr2:1503657-1503840;-	Chr2	1503657	1503840	-	promoter	AT2G04305		TRUE	FALSE	TRUE	TRUE		up	up	Magnesium transporter CorA-like family protein
Chr2:2361999-2362230;-	Chr2	2361999	2362230	-	promoter	AT2G06050	AtOPR3	TRUE	FALSE	TRUE	TRUE		up		oxophytodienoate-reductase 3
Chr2:7325902-7325965;-	Chr2	7325902	7325965	-	promoter	AT2G16900		FALSE	TRUE	TRUE	TRUE		up	up	Arabidopsis phospholipase-like protein (PEARLI 4) family
Chr2:7325987-7326079;-	Chr2	7325987	7326079	-	promoter	AT2G16900		FALSE	TRUE	TRUE	TRUE		up	up	Arabidopsis phospholipase-like protein (PEARLI 4) family
Chr2:7489754-7489988;-	Chr2	7489754	7489988	-	fiveUTR	AT2G17220	Kin3	FALSE	FALSE	TRUE	TRUE		up	up	Protein kinase superfamily protein
Chr2:7972010-7972110;-	Chr2	7972010	7972110	-	promoter	AT2G18350	AtHB24	TRUE	TRUE	TRUE	TRUE		up	up	homeobox protein 24
Chr2:8949192-8949445;-	Chr2	8949192	8949445	-	fiveUTR	AT2G20780		TRUE	FALSE	TRUE	TRUE			up	Major facilitator superfamily protein
Chr2:8992782-8993162;-	Chr2	8992782	8993162	-	promoter	AT2G20900	ATDGK5	TRUE	FALSE	TRUE	TRUE		up	up	diacylglycerol kinase 5
Chr2:9699131-9699359;-	Chr2	9699131	9699359	-	CDS	AT2G22795		FALSE	FALSE	TRUE	TRUE		down	down	unknown protein; BEST Arabidopsis thaliana protein match is: unknown protein (TAIR:AT4G37820.1); Has 799854 Blast hits to 188815 proteins in 4452 species: Archae - 4529; Bacteria - 144236; Metazoa - 287749; Fungi - 87083; Plants - 43826; Viruses - 3662; Other Eukaryotes - 228769 (source: NCBI BLink).
Chr2:9991264-9991338;-	Chr2	9991264	9991338	-	promoter	AT2G23450		FALSE	TRUE	TRUE	TRUE	up		up	Protein kinase superfamily protein
Chr2:9991362-9991375;-	Chr2	9991362	9991375	-	promoter	AT2G23450		FALSE	TRUE	TRUE	TRUE			up	Protein kinase superfamily protein
Chr2:10429122-10429316;-	Chr2	10429122	10429316	-	promoter	AT2G24550		TRUE	TRUE	TRUE	TRUE			up	unknown protein; BEST Arabidopsis thaliana protein match is: unknown protein (TAIR:AT4G31510.1); Has 219 Blast hits to 219 proteins in 33 species: Archae - 0; Bacteria - 0; Metazoa - 16; Fungi - 2; Plants - 184; Viruses - 0; Other Eukaryotes - 17 (source: NCBI BLink).
Chr2:10660198-10660330;-	Chr2	10660198	10660330	-	promoter	AT2G25050		TRUE	TRUE	FALSE	TRUE	up	down		Actin-binding FH2 (Formin Homology) protein
Chr2:10701977-10702171;-	Chr2	10701977	10702171	-	promoter	AT2G25140	CLPB-M	TRUE	TRUE	TRUE	TRUE		up	up	casein lytic proteinase B4
Chr2:10972729-10972961;-	Chr2	10972729	10972961	-	promoter	AT2G25730		TRUE	FALSE	TRUE	TRUE			up	unknown protein; LOCATED IN: cellular_component unknown; EXPRESSED IN: 23 plant structures; EXPRESSED DURING: 14 growth stages.
Chr2:11030521-11030829;-	Chr2	11030521	11030829	-	promoter	AT2G25850	PAPS2	TRUE	FALSE	TRUE	TRUE			up	poly(A) polymerase 2
Chr2:11283956-11284065;-	Chr2	11283956	11284065	-	fiveUTR	AT2G26530	AR781	FALSE	TRUE	FALSE	TRUE	up	up	up	Protein of unknown function (DUF1645)
Chr2:11684939-11685050;-	Chr2	11684939	11685050	-	promoter	AT2G27310		TRUE	FALSE	TRUE	TRUE		up	up	F-box family protein
Chr2:11889072-11889190;-	Chr2	11889072	11889190	-	promoter	AT2G27920	SCPL51	TRUE	FALSE	TRUE	TRUE			down	serine carboxypeptidase-like 51
Chr2:12633777-12633975;-	Chr2	12633777	12633975	-	promoter	AT2G29500		TRUE	FALSE	TRUE	TRUE		up	up	HSP20-like chaperones superfamily protein
Chr2:12753001-12753146;-	Chr2	12753001	12753146	-	promoter	AT2G29910		TRUE	TRUE	FALSE	TRUE		down	down	F-box/RNI-like superfamily protein
Chr2:13473270-13473605;-	Chr2	13473270	13473605	-	promoter	AT2G31670	UP3	TRUE	TRUE	FALSE	TRUE			down	Stress responsive alpha-beta barrel domain protein
Chr2:13609878-13609902;-	Chr2	13609878	13609902	-	promoter	AT2G31980	AtCYS2	TRUE	FALSE	TRUE	TRUE	up		up	PHYTOCYSTATIN 2
Chr2:14489521-14489529;-	Chr2	14489521	14489529	-	promoter	AT2G34340		TRUE	FALSE	TRUE	TRUE			down	Protein of unknown function, DUF584
Chr2:14752946-14753090;-	Chr2	14752946	14753090	-	fiveUTR	AT2G35000	ATL2G	FALSE	FALSE	TRUE	TRUE		up	up	RING/U-box superfamily protein
Chr2:14920260-14920491;-	Chr2	14920260	14920491	-	promoter	AT2G35510	SRO1	TRUE	TRUE	FALSE	TRUE			up	similar to RCD one 1
Chr2:15014048-15014308;-	Chr2	15014048	15014308	-	promoter	AT2G35710	PGSIP7	TRUE	FALSE	TRUE	TRUE	up	up	up	Nucleotide-diphospho-sugar transferases superfamily protein
Chr2:16237028-16237148;-	Chr2	16237028	16237148	-	fiveUTR	AT2G38870		FALSE	TRUE	TRUE	TRUE	down	up	up	Serine protease inhibitor, potato inhibitor I-type family protein
Chr2:16368256-16368345;-	Chr2	16368256	16368345	-	promoter	AT2G39210		TRUE	FALSE	TRUE	TRUE		up	up	Major facilitator superfamily protein
Chr2:16845800-16845976;-	Chr2	16845800	16845976	-	promoter	AT2G40330	PYL6	TRUE	FALSE	TRUE	TRUE		down	down	PYR1-like 6
Chr2:16907907-16908100;-	Chr2	16907907	16908100	-	fiveUTR	AT2G40475	ASG8	TRUE	TRUE	TRUE	TRUE			down	unknown protein; BEST Arabidopsis thaliana protein match is: unknown protein (TAIR:AT3G56260.2); Has 477 Blast hits to 219 proteins in 41 species: Archae - 0; Bacteria - 4; Metazoa - 91; Fungi - 61; Plants - 144; Viruses - 0; Other Eukaryotes - 177 (source: NCBI BLink).
Chr2:17262680-17262818;-	Chr2	17262680	17262818	-	promoter	AT2G41410		TRUE	TRUE	FALSE	TRUE		up		Calcium-binding EF-hand family protein
Chr2:17538281-17538665;-	Chr2	17538281	17538665	-	promoter	AT2G42010	PLDBETA	TRUE	FALSE	TRUE	TRUE			up	phospholipase D beta 1
Chr2:18161896-18162191;-	Chr2	18161896	18162191	-	promoter	AT2G43850	ILK1	TRUE	FALSE	TRUE	TRUE		up		Integrin-linked protein kinase family
Chr2:18306077-18306341;-	Chr2	18306077	18306341	-	promoter	AT2G44290		TRUE	TRUE	TRUE	TRUE	down	up		Bifunctional inhibitor/lipid-transfer protein/seed storage 2S albumin superfamily protein
Chr2:18620075-18620229;-	Chr2	18620075	18620229	-	promoter	AT2G45160	ATHAM1	TRUE	TRUE	TRUE	TRUE		down	down	GRAS family transcription factor
Chr2:18620257-18620304;-	Chr2	18620257	18620304	-	proximal	AT2G45160	ATHAM1	FALSE	FALSE	TRUE	TRUE	down		down	GRAS family transcription factor
Chr2:19140569-19140621;-	Chr2	19140569	19140621	-	fiveUTR	AT2G46620		FALSE	FALSE	TRUE	TRUE		up	up	P-loop containing nucleoside triphosphate hydrolases superfamily protein
Chr3:220366-220572;+	Chr3	220366	220572	+	CDS	AT3G01560		FALSE	FALSE	TRUE	TRUE		up	up	Protein of unknown function (DUF1421)
Chr3:634542-634880;+	Chr3	634542	634880	+	fiveUTR	AT3G02880	KIN7	TRUE	FALSE	TRUE	TRUE		up	up	Leucine-rich repeat protein kinase family protein
Chr3:733358-733456;+	Chr3	733358	733456	+	promoter	AT3G03180	GOT1	TRUE	TRUE	FALSE	TRUE			down	Got1/Sft2-like vescicle transport protein family
Chr3:995244-995522;+	Chr3	995244	995522	+	fiveUTR	AT3G03870		TRUE	TRUE	TRUE	TRUE			up	unknown protein; BEST Arabidopsis thaliana protein match is: unknown protein (TAIR:AT5G18130.1); Has 47 Blast hits to 47 proteins in 13 species: Archae - 0; Bacteria - 0; Metazoa - 2; Fungi - 0; Plants - 45; Viruses - 0; Other Eukaryotes - 0 (source: NCBI BLink).
Chr3:1354815-1355018;+	Chr3	1354815	1355018	+	fiveUTR	AT3G04910	ATWNK1	FALSE	TRUE	TRUE	TRUE		down	down	with no lysine (K) kinase 1
Chr3:1477269-1477380;+	Chr3	1477269	1477380	+	fiveUTR	AT3G05200	ATL6	FALSE	FALSE	TRUE	TRUE		up	up	RING/U-box superfamily protein
Chr3:1871620-1871754;+	Chr3	1871620	1871754	+	promoter	AT3G06180		TRUE	FALSE	TRUE	TRUE			down	Ribosomal protein L34e superfamily protein
Chr3:2612298-2612426;+	Chr3	2612298	2612426	+	promoter	AT3G08600		TRUE	TRUE	FALSE	TRUE		down	down	Protein of unknown function (DUF1191)
Chr3:2645121-2645314;+	Chr3	2645121	2645314	+	promoter	AT3G08710	ATH9	TRUE	TRUE	FALSE	TRUE		up	up	thioredoxin H-type 9
Chr3:2871025-2871216;+	Chr3	2871025	2871216	+	promoter	AT3G09350	Fes1A	TRUE	FALSE	TRUE	TRUE		up	up	Fes1A
Chr3:2946302-2946486;+	Chr3	2946302	2946486	+	promoter	AT3G09600	LCL5	TRUE	TRUE	FALSE	TRUE	down		down	Homeodomain-like superfamily protein
Chr3:3186258-3186457;+	Chr3	3186258	3186457	+	promoter	AT3G10300		TRUE	FALSE	TRUE	TRUE	up	up	up	Calcium-binding EF-hand family protein
Chr3:3239180-3239240;+	Chr3	3239180	3239240	+	promoter	AT3G10420	SPD1	TRUE	FALSE	TRUE	TRUE			down	P-loop containing nucleoside triphosphate hydrolases superfamily protein
Chr3:3591556-3591637;+	Chr3	3591556	3591637	+	fiveUTR	AT3G11420		TRUE	TRUE	FALSE	TRUE		up	up	Protein of unknown function (DUF604)
Chr3:3923713-3923865;+	Chr3	3923713	3923865	+	promoter	AT3G12320	LNK3	TRUE	FALSE	TRUE	TRUE	down		down	unknown protein; BEST Arabidopsis thaliana protein match is: unknown protein (TAIR:AT5G06980.4); Has 102 Blast hits to 102 proteins in 16 species: Archae - 0; Bacteria - 0; Metazoa - 0; Fungi - 0; Plants - 98; Viruses - 0; Other Eukaryotes - 4 (source: NCBI BLink).
Chr3:4049377-4049784;+	Chr3	4049377	4049784	+	fiveUTR	AT3G12740	ALIS1	TRUE	FALSE	TRUE	TRUE		up	up	ALA-interacting subunit 1
Chr3:4176423-4176618;+	Chr3	4176423	4176618	+	promoter	AT3G13050	AtNiaP	TRUE	TRUE	FALSE	TRUE		up	up	Major facilitator superfamily protein
Chr3:4346756-4346902;+	Chr3	4346756	4346902	+	fiveUTR	AT3G13380	BRL3	FALSE	FALSE	TRUE	TRUE			up	BRI1-like 3
Chr3:5243447-5243581;+	Chr3	5243447	5243581	+	promoter	AT3G15510	ANAC056	TRUE	FALSE	TRUE	TRUE	down		down	NAC domain containing protein 2
Chr3:5339956-5340221;+	Chr3	5339956	5340221	+	promoter	AT3G15770		TRUE	TRUE	TRUE	TRUE		up		unknown protein; BEST Arabidopsis thaliana protein match is: unknown protein (TAIR:AT5G25360.2); Has 143 Blast hits to 143 proteins in 25 species: Archae - 0; Bacteria - 0; Metazoa - 0; Fungi - 0; Plants - 136; Viruses - 0; Other Eukaryotes - 7 (source: NCBI BLink).
Chr3:5581663-5581721;+	Chr3	5581663	5581721	+	promoter	AT3G16430	JAL31	TRUE	TRUE	FALSE	TRUE		down		jacalin-related lectin 31
Chr3:5720999-5721117;+	Chr3	5720999	5721117	+	promoter	AT3G16800	EGR3	TRUE	FALSE	TRUE	TRUE			up	Protein phosphatase 2C family protein
Chr3:6119728-6119837;+	Chr3	6119728	6119837	+	promoter	AT3G17860	JAI3	TRUE	TRUE	FALSE	TRUE	down		down	jasmonate-zim-domain protein 3
Chr3:6479615-6479864;+	Chr3	6479615	6479864	+	promoter	AT3G18800		TRUE	TRUE	FALSE	TRUE			down	unknown protein; FUNCTIONS IN: molecular_function unknown; INVOLVED IN: biological_process unknown; LOCATED IN: plasma membrane; EXPRESSED IN: 17 plant structures; EXPRESSED DURING: 12 growth stages; Has 58 Blast hits to 58 proteins in 12 species: Archae - 0; Bacteria - 0; Metazoa - 0; Fungi - 0; Plants - 58; Viruses - 0; Other Eukaryotes - 0 (source: NCBI BLink).
Chr3:7445723-7445957;+	Chr3	7445723	7445957	+	fiveUTR	AT3G21220	ATMAP2K_ALPHA	TRUE	FALSE	TRUE	TRUE			up	MAP kinase kinase 5
Chr3:7789702-7789779;+	Chr3	7789702	7789779	+	fiveUTR	AT3G22104		FALSE	FALSE	TRUE	TRUE		down	down	Phototropic-responsive NPH3 family protein
Chr3:7963487-7963574;+	Chr3	7963487	7963574	+	promoter	AT3G22460	OASA2	TRUE	FALSE	TRUE	TRUE			up	O-acetylserine (thiol) lyase (OAS-TL) isoform A2
Chr3:8641568-8641628;+	Chr3	8641568	8641628	+	promoter	AT3G23920	AtBAM1	TRUE	FALSE	TRUE	TRUE		up	up	beta-amylase 1
Chr3:8646997-8647033;+	Chr3	8646997	8647033	+	fiveUTR	AT3G23930		FALSE	FALSE	TRUE	TRUE			down	unknown protein; FUNCTIONS IN: molecular_function unknown; INVOLVED IN: N-terminal protein myristoylation; LOCATED IN: cellular_component unknown; EXPRESSED IN: hypocotyl; BEST Arabidopsis thaliana protein match is: unknown protein (TAIR:AT4G13540.1); Has 10639 Blast hits to 7432 proteins in 646 species: Archae - 82; Bacteria - 826; Metazoa - 5047; Fungi - 759; Plants - 314; Viruses - 86; Other E…
Chr3:8918505-8918717;+	Chr3	8918505	8918717	+	promoter	AT3G24500	ATMBF1C	TRUE	FALSE	TRUE	TRUE		up	up	multiprotein bridging factor 1C
Chr3:9274431-9274765;+	Chr3	9274431	9274765	+	fiveUTR	AT3G25540	LOH1	TRUE	FALSE	TRUE	TRUE			down	TRAM, LAG1 and CLN8 (TLC) lipid-sensing domain containing protein
Chr3:9513653-9513915;+	Chr3	9513653	9513915	+	promoter	AT3G26020	PP2AB'ETA	TRUE	FALSE	TRUE	TRUE		up	up	Protein phosphatase 2A regulatory B subunit family protein
Chr3:9517154-9517410;+	Chr3	9517154	9517410	+	promoter	AT3G26030	ATB'	TRUE	FALSE	TRUE	TRUE		down	down	serine/threonine protein phosphatase 2A 55 kDa regulatory subunit B prime delta
Chr3:9528580-9529001;+	Chr3	9528580	9529001	+	fiveUTR	AT3G26080		TRUE	TRUE	FALSE	TRUE		up		plastid-lipid associated protein PAP / fibrillin family protein
Chr3:9676935-9677002;+	Chr3	9676935	9677002	+	promoter	AT3G26440		FALSE	TRUE	TRUE	TRUE			down	Protein of unknown function (DUF707)
Chr3:9801156-9801439;+	Chr3	9801156	9801439	+	promoter	AT3G26680	ATSNM1	TRUE	FALSE	TRUE	TRUE		up	up	DNA repair metallo-beta-lactamase family protein
Chr3:9810153-9810223;+	Chr3	9810153	9810223	+	fiveUTR	AT3G26700		FALSE	TRUE	TRUE	TRUE			down	Protein kinase superfamily protein
Chr3:10434939-10435161;+	Chr3	10434939	10435161	+	promoter	AT3G28040		TRUE	FALSE	TRUE	TRUE		down	down	Leucine-rich receptor-like protein kinase family protein
Chr3:11191584-11191778;+	Chr3	11191584	11191778	+	fiveUTR	AT3G29240		TRUE	FALSE	TRUE	TRUE	down		down	Protein of unknown function (DUF179)
Chr3:14905825-14905850;+	Chr3	14905825	14905850	+	CDS	AT3G42800		FALSE	FALSE	TRUE	TRUE		down	down	unknown protein; BEST Arabidopsis thaliana protein match is: unknown protein (TAIR:AT1G54200.1); Has 853 Blast hits to 340 proteins in 98 species: Archae - 0; Bacteria - 94; Metazoa - 145; Fungi - 62; Plants - 95; Viruses - 0; Other Eukaryotes - 457 (source: NCBI BLink).
Chr3:16195814-16196076;+	Chr3	16195814	16196076	+	promoter	AT3G44630		TRUE	TRUE	FALSE	TRUE		up	up	Disease resistance protein (TIR-NBS-LRR class) family
Chr3:16789912-16790063;+	Chr3	16789912	16790063	+	promoter	AT3G45730		TRUE	TRUE	FALSE	TRUE			up	unknown protein; Has 3 Blast hits to 3 proteins in 1 species: Archae - 0; Bacteria - 0; Metazoa - 0; Fungi - 0; Plants - 3; Viruses - 0; Other Eukaryotes - 0 (source: NCBI BLink).
Chr3:17157806-17158097;+	Chr3	17157806	17158097	+	promoter	AT3G46600		TRUE	TRUE	FALSE	TRUE	up		up	GRAS family transcription factor
Chr3:17558797-17558899;+	Chr3	17558797	17558899	+	promoter	AT3G47620	AtTCP14	TRUE	TRUE	FALSE	TRUE		down		TEOSINTE BRANCHED, cycloidea and PCF (TCP) 14
Chr3:18733006-18733508;+	Chr3	18733006	18733508	+	fiveUTR	AT3G50480	HR4	TRUE	FALSE	TRUE	TRUE		up		homolog of RPW8 4
Chr3:18840892-18840964;+	Chr3	18840892	18840964	+	fiveUTR	AT3G50700	AtIDD2	FALSE	FALSE	TRUE	TRUE		down	down	indeterminate(ID)-domain 2
Chr3:18916140-18916211;+	Chr3	18916140	18916211	+	promoter	AT3G50890	AtHB28	TRUE	TRUE	TRUE	TRUE	up			homeobox protein 28
Chr3:18916235-18916282;+	Chr3	18916235	18916282	+	fiveUTR	AT3G50890	AtHB28	TRUE	FALSE	TRUE	TRUE		down		homeobox protein 28
Chr3:19581029-19581247;+	Chr3	19581029	19581247	+	promoter	AT3G52840	BGAL2	TRUE	FALSE	TRUE	TRUE			down	beta-galactosidase 2
Chr3:19706965-19707052;+	Chr3	19706965	19707052	+	fiveUTR	AT3G53180	NodGS	TRUE	FALSE	TRUE	TRUE		up	up	glutamate-ammonia ligases;catalytics;glutamate-ammonia ligases
Chr3:20180249-20180366;+	Chr3	20180249	20180366	+	promoter	AT3G54510		TRUE	TRUE	TRUE	TRUE			down	Early-responsive to dehydration stress protein (ERD4)
Chr3:20206138-20206245;+	Chr3	20206138	20206245	+	promoter	AT3G54590	ATHRGP1	TRUE	TRUE	FALSE	TRUE			down	hydroxyproline-rich glycoprotein
Chr3:20296842-20297041;+	Chr3	20296842	20297041	+	fiveUTR	AT3G54810	BME3	FALSE	FALSE	TRUE	TRUE	up	up	up	Plant-specific GATA-type zinc finger transcription factor family protein
Chr3:20934586-20934750;+	Chr3	20934586	20934750	+	proximal	AT3G56470		TRUE	TRUE	FALSE	TRUE			up	F-box family protein
Chr3:21229755-21229933;+	Chr3	21229755	21229933	+	promoter	AT3G57380		TRUE	FALSE	TRUE	TRUE		up		Glycosyltransferase family 61 protein
Chr3:21419543-21419700;+	Chr3	21419543	21419700	+	fiveUTR	AT3G57830		TRUE	TRUE	FALSE	TRUE		down		Leucine-rich repeat protein kinase family protein
Chr3:21420225-21420268;+	Chr3	21420225	21420268	+	CDS	AT3G57830		FALSE	FALSE	TRUE	TRUE			down	Leucine-rich repeat protein kinase family protein
Chr3:22052074-22052258;+	Chr3	22052074	22052258	+	promoter	AT3G59700	ATHLECRK	TRUE	TRUE	FALSE	TRUE		up	up	lectin-receptor kinase
Chr3:22373192-22373377;+	Chr3	22373192	22373377	+	fiveUTR	AT3G60530	GATA4	TRUE	FALSE	TRUE	TRUE			down	GATA transcription factor 4
Chr3:89281-89499;-	Chr3	89281	89499	-	promoter	AT3G01290	AtHIR2	TRUE	FALSE	TRUE	TRUE		up	up	SPFH/Band 7/PHB domain-containing membrane-associated protein family
Chr3:101847-102035;-	Chr3	101847	102035	-	promoter	AT3G01310	AtVIP1	TRUE	FALSE	TRUE	TRUE	up			Phosphoglycerate mutase-like family protein
Chr3:399717-399779;-	Chr3	399717	399779	-	promoter	AT3G02170	LNG2	TRUE	TRUE	FALSE	TRUE			down	longifolia2
Chr3:607730-607812;-	Chr3	607730	607812	-	fiveUTR	AT3G02800	AtPFA-DSP3	TRUE	FALSE	TRUE	TRUE		up	up	Tyrosine phosphatase family protein
Chr3:2660319-2660399;-	Chr3	2660319	2660399	-	intron	AT3G08760	ATSIK	FALSE	FALSE	TRUE	TRUE			up	Protein kinase superfamily protein
Chr3:2660696-2660885;-	Chr3	2660696	2660885	-	promoter	AT3G08760	ATSIK	TRUE	TRUE	FALSE	TRUE		up	up	Protein kinase superfamily protein
Chr3:5172708-5172784;-	Chr3	5172708	5172784	-	fiveUTR	AT3G15354	SPA3	TRUE	FALSE	TRUE	TRUE	down		down	SPA1-related 3
Chr3:5175413-5175575;-	Chr3	5175413	5175575	-	promoter	AT3G15356		TRUE	TRUE	TRUE	TRUE		up	up	Legume lectin family protein
Chr3:6163151-6163215;-	Chr3	6163151	6163215	-	CDS	AT3G18010	WOX1	TRUE	FALSE	TRUE	TRUE		down		WUSCHEL related homeobox 1
Chr3:6163397-6163460;-	Chr3	6163397	6163460	-	proximal	AT3G18010	WOX1	FALSE	TRUE	FALSE	TRUE			up	WUSCHEL related homeobox 1
Chr3:6435455-6435564;-	Chr3	6435455	6435564	-	promoter	AT3G18710	ATPUB29	TRUE	FALSE	TRUE	TRUE	up	up	up	plant U-box 29
Chr3:6435591-6435704;-	Chr3	6435591	6435704	-	promoter	AT3G18710	ATPUB29	TRUE	FALSE	TRUE	TRUE	up		up	plant U-box 29
Chr3:6525327-6525482;-	Chr3	6525327	6525482	-	fiveUTR	AT3G18930		TRUE	FALSE	TRUE	TRUE		up	up	RING/U-box superfamily protein
Chr3:6704155-6704245;-	Chr3	6704155	6704245	-	promoter	AT3G19340		TRUE	TRUE	FALSE	TRUE			down	Protein of unknown function (DUF3754)
Chr3:6792698-6792924;-	Chr3	6792698	6792924	-	promoter	AT3G19553	PUT5	TRUE	FALSE	TRUE	TRUE			up	Amino acid permease family protein
Chr3:7153878-7153909;-	Chr3	7153878	7153909	-	intron	AT3G20490	KNO1	FALSE	FALSE	TRUE	TRUE			up	unknown protein; Has 754 Blast hits to 165 proteins in 64 species: Archae - 0; Bacteria - 48; Metazoa - 26; Fungi - 25; Plants - 36; Viruses - 0; Other Eukaryotes - 619 (source: NCBI BLink).
Chr3:7704801-7704900;-	Chr3	7704801	7704900	-	promoter	AT3G21870	CYCP2;1	TRUE	FALSE	TRUE	TRUE			down	cyclin p2;1
Chr3:8064495-8064508;-	Chr3	8064495	8064508	-	promoter	AT3G22800		TRUE	FALSE	TRUE	TRUE	down		down	Leucine-rich repeat (LRR) family protein
Chr3:8181604-8181905;-	Chr3	8181604	8181905	-	promoter	AT3G23030	IAA2	TRUE	TRUE	FALSE	TRUE		up	up	indole-3-acetic acid inducible 2
Chr3:8275307-8275426;-	Chr3	8275307	8275426	-	fiveUTR	AT3G23175		TRUE	TRUE	TRUE	TRUE	down		down	HR-like lesion-inducing protein-related
Chr3:8734314-8734644;-	Chr3	8734314	8734644	-	promoter	AT3G24170	ATGR1	TRUE	FALSE	TRUE	TRUE	down			glutathione-disulfide reductase
Chr3:8741557-8741572;-	Chr3	8741557	8741572	-	fiveUTR	AT3G24180		FALSE	FALSE	TRUE	TRUE	down		down	Beta-glucosidase, GBA2 type family protein
Chr3:9683219-9683503;-	Chr3	9683219	9683503	-	promoter	AT3G26450		TRUE	TRUE	FALSE	TRUE		up	up	Polyketide cyclase/dehydrase and lipid transport superfamily protein
Chr3:9709876-9710091;-	Chr3	9709876	9710091	-	promoter	AT3G26500	PIRL2	TRUE	FALSE	TRUE	TRUE		up	up	plant intracellular ras group-related LRR 2
Chr3:9931786-9931854;-	Chr3	9931786	9931854	-	fiveUTR	AT3G26932	DRB3	FALSE	FALSE	TRUE	TRUE	up	down		dsRNA-binding protein 3
Chr3:10053549-10053767;-	Chr3	10053549	10053767	-	promoter	AT3G27220		TRUE	TRUE	TRUE	TRUE	down	down	down	Galactose oxidase/kelch repeat superfamily protein
Chr3:10598946-10598969;-	Chr3	10598946	10598969	-	proximal	AT3G28345	ABCB15	FALSE	FALSE	TRUE	TRUE	up	down		ABC transporter family protein
Chr3:12451087-12451362;-	Chr3	12451087	12451362	-	promoter	AT3G30775	AT-POX	TRUE	TRUE	TRUE	TRUE	down	up		Methylenetetrahydrofolate reductase family protein
Chr3:15704170-15704191;-	Chr3	15704170	15704191	-	promoter	AT3G43850		TRUE	FALSE	TRUE	TRUE	down		down	unknown protein; FUNCTIONS IN: molecular_function unknown; INVOLVED IN: biological_process unknown; LOCATED IN: vacuole; BEST Arabidopsis thaliana protein match is: unknown protein (TAIR:AT5G21940.1); Has 215 Blast hits to 215 proteins in 19 species: Archae - 0; Bacteria - 0; Metazoa - 0; Fungi - 0; Plants - 213; Viruses - 0; Other Eukaryotes - 2 (source: NCBI BLink).
Chr3:16049646-16049799;-	Chr3	16049646	16049799	-	promoter	AT3G44400		TRUE	FALSE	TRUE	TRUE		up	up	Disease resistance protein (TIR-NBS-LRR class) family
Chr3:17133269-17133488;-	Chr3	17133269	17133488	-	promoter	AT3G46530	RPP13	TRUE	FALSE	TRUE	TRUE			up	NB-ARC domain-containing disease resistance protein
Chr3:17199182-17199370;-	Chr3	17199182	17199370	-	fiveUTR	AT3G46690		TRUE	FALSE	TRUE	TRUE		up	up	UDP-Glycosyltransferase superfamily protein
Chr3:17700651-17700924;-	Chr3	17700651	17700924	-	promoter	AT3G47960	AtNPF2.10	TRUE	FALSE	TRUE	TRUE		up	up	Major facilitator superfamily protein
Chr3:18144135-18144221;-	Chr3	18144135	18144221	-	promoter	AT3G48940		TRUE	TRUE	TRUE	TRUE		down		Remorin family protein
Chr3:19269313-19269653;-	Chr3	19269313	19269653	-	promoter	AT3G51920	ATCML9	TRUE	TRUE	TRUE	TRUE		up	up	calmodulin 9
Chr3:19426854-19427245;-	Chr3	19426854	19427245	-	promoter	AT3G52400	ATSYP122	TRUE	FALSE	TRUE	TRUE	up	up	up	syntaxin of plants 122
Chr3:20037879-20038098;-	Chr3	20037879	20038098	-	promoter	AT3G54100		TRUE	TRUE	FALSE	TRUE			up	O-fucosyltransferase family protein
Chr3:20402420-20402489;-	Chr3	20402420	20402489	-	fiveUTR	AT3G55050		FALSE	FALSE	TRUE	TRUE	up	up	up	Protein phosphatase 2C family protein
Chr3:21216375-21216562;-	Chr3	21216375	21216562	-	proximal	AT3G57330	ACA11	TRUE	FALSE	TRUE	TRUE		up	up	autoinhibited Ca2+-ATPase 11
Chr3:21298865-21299575;-	Chr3	21298865	21299575	-	fiveUTR	AT3G57530	ATCPK32	TRUE	FALSE	TRUE	TRUE	up	up	up	calcium-dependent protein kinase 32
Chr3:21434306-21434416;-	Chr3	21434306	21434416	-	fiveUTR	AT3G57880	FTIP3	FALSE	FALSE	TRUE	TRUE		up	up	Calcium-dependent lipid-binding (CaLB domain) plant phosphoribosyltransferase family protein
Chr3:21523241-21523404;-	Chr3	21523241	21523404	-	promoter	AT3G58120	ATBZIP61	TRUE	TRUE	FALSE	TRUE		down	down	Basic-leucine zipper (bZIP) transcription factor family protein
Chr3:22692725-22693065;-	Chr3	22692725	22693065	-	promoter	AT3G61310	AHL11	TRUE	TRUE	FALSE	TRUE	down	down	down	AT hook motif DNA-binding family protein
Chr3:22742245-22742378;-	Chr3	22742245	22742378	-	promoter	AT3G61460	BRH1	TRUE	TRUE	FALSE	TRUE		down		brassinosteroid-responsive RING-H2
Chr3:22990531-22990570;-	Chr3	22990531	22990570	-	fiveUTR	AT3G62090	PIF6	FALSE	FALSE	TRUE	TRUE		down		phytochrome interacting factor 3-like 2
Chr3:23332792-23332938;-	Chr3	23332792	23332938	-	promoter	AT3G63150	ATCBG	TRUE	FALSE	TRUE	TRUE		up		MIRO-related GTP-ase 2
Chr4:162065-162153;+	Chr4	162065	162153	+	CDS	AT4G00360	ATT1	FALSE	FALSE	TRUE	TRUE			up	cytochrome P450, family 86, subfamily A, polypeptide 2
Chr4:1408059-1408399;+	Chr4	1408059	1408399	+	fiveUTR	AT4G03200		TRUE	FALSE	TRUE	TRUE			down	catalytics
Chr4:2532913-2533258;+	Chr4	2532913	2533258	+	promoter	AT4G04960	LecRK-VII.1	TRUE	TRUE	FALSE	TRUE		up	up	Concanavalin A-like lectin protein kinase family protein
Chr4:2907052-2907196;+	Chr4	2907052	2907196	+	promoter	AT4G05590	MPC2L	TRUE	FALSE	TRUE	TRUE			down	CONTAINS InterPro DOMAIN/s: Uncharacterised protein family UPF0041 (InterPro:IPR005336); BEST Arabidopsis thaliana protein match is: Uncharacterised protein family (UPF0041) (TAIR:AT4G22310.1); Has 35333 Blast hits to 34131 proteins in 2444 species: Archae - 798; Bacteria - 22429; Metazoa - 974; Fungi - 991; Plants - 531; Viruses - 0; Other Eukaryotes - 9610 (source: NCBI BLink).
Chr4:5244891-5244904;+	Chr4	5244891	5244904	+	promoter	AT4G08300	UMAMIT17	TRUE	TRUE	FALSE	TRUE			down	nodulin MtN21 /EamA-like transporter family protein
Chr4:6146593-6146760;+	Chr4	6146593	6146760	+	promoter	AT4G09750		TRUE	FALSE	TRUE	TRUE	down		down	NAD(P)-binding Rossmann-fold superfamily protein
Chr4:7487416-7487600;+	Chr4	7487416	7487600	+	promoter	AT4G12720	AtNUDT7	FALSE	FALSE	TRUE	TRUE		up	up	MutT/nudix family protein
Chr4:7869776-7869798;+	Chr4	7869776	7869798	+	promoter	AT4G13540	ADR	TRUE	TRUE	TRUE	TRUE	up	down		unknown protein; INVOLVED IN: N-terminal protein myristoylation; BEST Arabidopsis thaliana protein match is: unknown protein (TAIR:AT3G23930.1); Has 4658 Blast hits to 3455 proteins in 431 species: Archae - 39; Bacteria - 387; Metazoa - 1842; Fungi - 436; Plants - 133; Viruses - 38; Other Eukaryotes - 1783 (source: NCBI BLink).
Chr4:7869820-7869897;+	Chr4	7869820	7869897	+	promoter	AT4G13540	ADR	TRUE	TRUE	TRUE	TRUE	up			unknown protein; INVOLVED IN: N-terminal protein myristoylation; BEST Arabidopsis thaliana protein match is: unknown protein (TAIR:AT3G23930.1); Has 4658 Blast hits to 3455 proteins in 431 species: Archae - 39; Bacteria - 387; Metazoa - 1842; Fungi - 436; Plants - 133; Viruses - 38; Other Eukaryotes - 1783 (source: NCBI BLink).
Chr4:8788662-8788784;+	Chr4	8788662	8788784	+	promoter	AT4G15380	CYP705A4	TRUE	FALSE	TRUE	TRUE			down	cytochrome P450, family 705, subfamily A, polypeptide 4
Chr4:9386132-9386236;+	Chr4	9386132	9386236	+	CDS	AT4G16670	FL7	FALSE	FALSE	TRUE	TRUE		down		Plant protein of unknown function (DUF828) with plant pleckstrin homology-like region
Chr4:9701374-9701649;+	Chr4	9701374	9701649	+	fiveUTR	AT4G17350	FL5	FALSE	FALSE	TRUE	TRUE			down	Plant protein of unknown function (DUF828) with plant pleckstrin homology-like region
Chr4:10838279-10838353;+	Chr4	10838279	10838353	+	promoter	AT4G20000		TRUE	TRUE	FALSE	TRUE		up	up	VQ motif-containing protein
Chr4:11172549-11172652;+	Chr4	11172549	11172652	+	promoter	AT4G20860	AtBBE22	TRUE	FALSE	TRUE	TRUE		up	up	FAD-binding Berberine family protein
Chr4:11340338-11340485;+	Chr4	11340338	11340485	+	promoter	AT4G21320	HSA32	TRUE	TRUE	FALSE	TRUE		up	up	Aldolase-type TIM barrel family protein
Chr4:11917970-11918237;+	Chr4	11917970	11918237	+	promoter	AT4G22670	AtHip1	TRUE	FALSE	TRUE	TRUE		up		HSP70-interacting protein 1
Chr4:12594495-12594746;+	Chr4	12594495	12594746	+	intron	AT4G24290		FALSE	FALSE	TRUE	TRUE		up	up	MAC/Perforin domain-containing protein
Chr4:13571803-13571960;+	Chr4	13571803	13571960	+	promoter	AT4G27030	FAD4	TRUE	TRUE	TRUE	TRUE	down		down	fatty acid desaturase A
Chr4:13940669-13940686;+	Chr4	13940669	13940686	+	promoter	AT4G28040	UMAMIT33	FALSE	FALSE	TRUE	TRUE			down	nodulin MtN21 /EamA-like transporter family protein
Chr4:13940789-13940906;+	Chr4	13940789	13940906	+	promoter	AT4G28040	UMAMIT33	FALSE	FALSE	TRUE	TRUE		down	down	nodulin MtN21 /EamA-like transporter family protein
Chr4:13959924-13960097;+	Chr4	13959924	13960097	+	promoter	AT4G28085		TRUE	FALSE	TRUE	TRUE	up	up	up	unknown protein; Has 30201 Blast hits to 17322 proteins in 780 species: Archae - 12; Bacteria - 1396; Metazoa - 17338; Fungi - 3422; Plants - 5037; Viruses - 0; Other Eukaryotes - 2996 (source: NCBI BLink).
Chr4:14244276-14244305;+	Chr4	14244276	14244305	+	promoter	AT4G28850	ATXTH26	TRUE	TRUE	FALSE	TRUE		down	down	xyloglucan endotransglucosylase/hydrolase 26
Chr4:14847606-14847729;+	Chr4	14847606	14847729	+	promoter	AT4G30350	SMXL2	TRUE	TRUE	FALSE	TRUE			up	Double Clp-N motif-containing P-loop nucleoside triphosphate hydrolases superfamily protein
Chr4:14847889-14848002;+	Chr4	14847889	14848002	+	fiveUTR	AT4G30350	SMXL2	FALSE	TRUE	TRUE	TRUE		up	up	Double Clp-N motif-containing P-loop nucleoside triphosphate hydrolases superfamily protein
Chr4:15130037-15130193;+	Chr4	15130037	15130193	+	promoter	AT4G31115		TRUE	TRUE	FALSE	TRUE		down		Protein of unknown function (DUF1997)
Chr4:16091764-16091837;+	Chr4	16091764	16091837	+	proximal	AT4G33440		FALSE	FALSE	TRUE	TRUE		up	up	Pectin lyase-like superfamily protein
Chr4:16272220-16272362;+	Chr4	16272220	16272362	+	promoter	AT4G33950	ATOST1	FALSE	FALSE	TRUE	TRUE			down	Protein kinase superfamily protein
Chr4:17474107-17474199;+	Chr4	17474107	17474199	+	promoter	AT4G37080		FALSE	FALSE	TRUE	TRUE		down		Protein of unknown function, DUF547
Chr4:17631585-17631752;+	Chr4	17631585	17631752	+	promoter	AT4G37520		TRUE	FALSE	TRUE	TRUE	down		down	Peroxidase superfamily protein
Chr4:17744074-17744097;+	Chr4	17744074	17744097	+	fiveUTR	AT4G37760	SQE3	FALSE	FALSE	TRUE	TRUE			down	squalene epoxidase 3
Chr4:18025569-18025923;+	Chr4	18025569	18025923	+	promoter	AT4G38550		TRUE	TRUE	FALSE	TRUE		up	up	Arabidopsis phospholipase-like protein (PEARLI 4) family
Chr4:1121942-1122237;-	Chr4	1121942	1122237	-	fiveUTR	AT4G02550		TRUE	TRUE	FALSE	TRUE			up	unknown protein; BEST Arabidopsis thaliana protein match is: unknown protein (TAIR:AT4G02210.2); Has 35333 Blast hits to 34131 proteins in 2444 species: Archae - 798; Bacteria - 22429; Metazoa - 974; Fungi - 991; Plants - 531; Viruses - 0; Other Eukaryotes - 9610 (source: NCBI BLink).
Chr4:2384018-2384144;-	Chr4	2384018	2384144	-	promoter	AT4G04695	CPK31	TRUE	TRUE	FALSE	TRUE		up		calcium-dependent protein kinase 31
Chr4:2408443-2408655;-	Chr4	2408443	2408655	-	fiveUTR	AT4G04740	ATCPK23	TRUE	TRUE	FALSE	TRUE		up	up	calcium-dependent protein kinase 23
Chr4:5189550-5189703;-	Chr4	5189550	5189703	-	promoter	AT4G08230		TRUE	FALSE	TRUE	TRUE		up	up	glycine-rich protein
Chr4:5932151-5932283;-	Chr4	5932151	5932283	-	promoter	AT4G09350	CRRJ	TRUE	TRUE	FALSE	TRUE			down	Chaperone DnaJ-domain superfamily protein
Chr4:7133044-7133281;-	Chr4	7133044	7133281	-	promoter	AT4G11850	MEE54	TRUE	FALSE	TRUE	TRUE		up	up	phospholipase D gamma 1
Chr4:7341162-7341379;-	Chr4	7341162	7341379	-	fiveUTR	AT4G12400	Hop3	TRUE	TRUE	FALSE	TRUE		up	up	stress-inducible protein, putative
Chr4:7586802-7586939;-	Chr4	7586802	7586939	-	promoter	AT4G12970	AtEPFL9	TRUE	TRUE	FALSE	TRUE			down	stomagen
Chr4:7675215-7675352;-	Chr4	7675215	7675352	-	promoter	AT4G13220		TRUE	TRUE	FALSE	TRUE		down	down	unknown protein; FUNCTIONS IN: molecular_function unknown; INVOLVED IN: biological_process unknown; LOCATED IN: chloroplast; EXPRESSED IN: 22 plant structures; EXPRESSED DURING: 13 growth stages; Has 27 Blast hits to 27 proteins in 10 species: Archae - 0; Bacteria - 0; Metazoa - 0; Fungi - 0; Plants - 27; Viruses - 0; Other Eukaryotes - 0 (source: NCBI BLink).
Chr4:9201384-9201580;-	Chr4	9201384	9201580	-	promoter	AT4G16260		TRUE	FALSE	TRUE	TRUE		down	down	Glycosyl hydrolase superfamily protein
Chr4:10007389-10007490;-	Chr4	10007389	10007490	-	promoter	AT4G18020	APRR2	FALSE	FALSE	TRUE	TRUE	down		down	CheY-like two-component responsive regulator family protein
Chr4:10203323-10203504;-	Chr4	10203323	10203504	-	promoter	AT4G18480	CH-42	TRUE	FALSE	TRUE	TRUE			down	P-loop containing nucleoside triphosphate hydrolases superfamily protein
Chr4:10611824-10612060;-	Chr4	10611824	10612060	-	promoter	AT4G19460		TRUE	FALSE	TRUE	TRUE		up		UDP-Glycosyltransferase superfamily protein
Chr4:10798409-10798572;-	Chr4	10798409	10798572	-	promoter	AT4G19920		TRUE	FALSE	TRUE	TRUE			down	Toll-Interleukin-Resistance (TIR) domain family protein
Chr4:11180658-11180828;-	Chr4	11180658	11180828	-	promoter	AT4G20880		TRUE	TRUE	TRUE	TRUE			up	ethylene-responsive nuclear protein / ethylene-regulated nuclear protein (ERT2)
Chr4:11446982-11447054;-	Chr4	11446982	11447054	-	fiveUTR	AT4G21510	AtFBS2	FALSE	FALSE	TRUE	TRUE			down	F-box family protein
Chr4:12062664-12062915;-	Chr4	12062664	12062915	-	promoter	AT4G23010	ATUTR2	TRUE	FALSE	TRUE	TRUE	down			UDP-galactose transporter 2
Chr4:12143584-12143854;-	Chr4	12143584	12143854	-	promoter	AT4G23190	AT-RLK3	TRUE	TRUE	FALSE	TRUE	up	up	up	cysteine-rich RLK (RECEPTOR-like protein kinase) 11
Chr4:12568719-12568960;-	Chr4	12568719	12568960	-	promoter	AT4G24230	ACBP3	TRUE	TRUE	FALSE	TRUE		up	up	acyl-CoA-binding domain 3
Chr4:12725539-12725670;-	Chr4	12725539	12725670	-	promoter	AT4G24660	ATHB22	TRUE	TRUE	FALSE	TRUE			down	homeobox protein 22
Chr4:13221931-13222235;-	Chr4	13221931	13222235	-	fiveUTR	AT4G26080	ABI1	TRUE	FALSE	TRUE	TRUE	up		up	Protein phosphatase 2C family protein
Chr4:13664135-13664391;-	Chr4	13664135	13664391	-	promoter	AT4G27280		TRUE	TRUE	FALSE	TRUE	up		up	Calcium-binding EF-hand family protein
Chr4:13836465-13836579;-	Chr4	13836465	13836579	-	promoter	AT4G27730	ATOPT6	TRUE	TRUE	FALSE	TRUE	down		down	oligopeptide transporter 1
Chr4:14495650-14495818;-	Chr4	14495650	14495818	-	promoter	AT4G29520	SES1	TRUE	FALSE	TRUE	TRUE		up	up	LOCATED IN: endoplasmic reticulum, plasma membrane; EXPRESSED IN: 23 plant structures; EXPRESSED DURING: 14 growth stages; CONTAINS InterPro DOMAIN/s: Saposin B (InterPro:IPR008139); Has 137 Blast hits to 137 proteins in 50 species: Archae - 2; Bacteria - 0; Metazoa - 41; Fungi - 10; Plants - 36; Viruses - 0; Other Eukaryotes - 48 (source: NCBI BLink).
Chr4:14829962-14830192;-	Chr4	14829962	14830192	-	promoter	AT4G30290	ATXTH19	TRUE	TRUE	TRUE	TRUE		up	up	xyloglucan endotransglucosylase/hydrolase 19
Chr4:15590981-15591147;-	Chr4	15590981	15591147	-	fiveUTR	AT4G32290		TRUE	TRUE	FALSE	TRUE			down	Core-2/I-branching beta-1,6-N-acetylglucosaminyltransferase family protein
Chr4:15664958-15664976;-	Chr4	15664958	15664976	-	promoter	AT4G32460	BDX	TRUE	FALSE	TRUE	TRUE			down	Protein of unknown function, DUF642
Chr4:16053971-16054204;-	Chr4	16053971	16054204	-	fiveUTR	AT4G33300	ADR1-L1	FALSE	FALSE	TRUE	TRUE			up	ADR1-like 1
Chr4:16167809-16168029;-	Chr4	16167809	16168029	-	promoter	AT4G33660	AthCYSTM11	TRUE	TRUE	TRUE	TRUE	down	up		unknown protein; Has 30201 Blast hits to 17322 proteins in 780 species: Archae - 12; Bacteria - 1396; Metazoa - 17338; Fungi - 3422; Plants - 5037; Viruses - 0; Other Eukaryotes - 2996 (source: NCBI BLink).
Chr4:16288777-16288928;-	Chr4	16288777	16288928	-	promoter	AT4G33985		TRUE	FALSE	TRUE	TRUE			up	Protein of unknown function (DUF1685)
Chr4:16384039-16384307;-	Chr4	16384039	16384307	-	promoter	AT4G34220	RDK1	TRUE	TRUE	FALSE	TRUE		down	down	Leucine-rich repeat protein kinase family protein
Chr4:16571257-16571365;-	Chr4	16571257	16571365	-	intron	AT4G34730	RBF1	FALSE	FALSE	TRUE	TRUE		down	down	ribosome-binding factor A family protein
Chr4:17278680-17278758;-	Chr4	17278680	17278758	-	intron	AT4G36640		FALSE	FALSE	TRUE	TRUE		up		Sec14p-like phosphatidylinositol transfer family protein
Chr4:18205554-18205609;-	Chr4	18205554	18205609	-	CDS	AT4G39070	BBX20	FALSE	FALSE	TRUE	TRUE			up	B-box zinc finger family protein
Chr4:18206385-18206613;-	Chr4	18206385	18206613	-	promoter	AT4G39070	BBX20	TRUE	FALSE	TRUE	TRUE			up	B-box zinc finger family protein
Chr5:320807-320993;+	Chr5	320807	320993	+	fiveUTR	AT5G01830	SAUR21	FALSE	FALSE	TRUE	TRUE		up	up	ARM repeat superfamily protein
Chr5:435151-435309;+	Chr5	435151	435309	+	promoter	AT5G02190	ATASP38	TRUE	TRUE	FALSE	TRUE		down	down	Eukaryotic aspartyl protease family protein
Chr5:437409-437521;+	Chr5	437409	437521	+	promoter	AT5G02200	FHL	TRUE	FALSE	TRUE	TRUE	down		down	far-red-elongated hypocotyl1-like
Chr5:694934-695165;+	Chr5	694934	695165	+	fiveUTR	AT5G02970		TRUE	FALSE	TRUE	TRUE		up	up	alpha/beta-Hydrolases superfamily protein
Chr5:695319-695370;+	Chr5	695319	695370	+	fiveUTR	AT5G02970		FALSE	FALSE	TRUE	TRUE	down			alpha/beta-Hydrolases superfamily protein
Chr5:769416-769528;+	Chr5	769416	769528	+	promoter	AT5G03230		TRUE	TRUE	FALSE	TRUE		down	down	Protein of unknown function, DUF584
Chr5:814044-814144;+	Chr5	814044	814144	+	promoter	AT5G03345	PRCE2	TRUE	FALSE	TRUE	TRUE			down	FUNCTIONS IN: molecular_function unknown; INVOLVED IN: biological_process unknown; LOCATED IN: endomembrane system; EXPRESSED IN: 24 plant structures; EXPRESSED DURING: 15 growth stages; CONTAINS InterPro DOMAIN/s: Magnesium transporter (InterPro:IPR018937); Has 30201 Blast hits to 17322 proteins in 780 species: Archae - 12; Bacteria - 1396; Metazoa - 17338; Fungi - 3422; Plants - 5037; Viruses -…
Chr5:903664-903729;+	Chr5	903664	903729	+	promoter	AT5G03570	ATIREG2	TRUE	TRUE	FALSE	TRUE		down		iron regulated 2
Chr5:1444752-1445291;+	Chr5	1444752	1445291	+	fiveUTR	AT5G04930	ALA1	TRUE	FALSE	TRUE	TRUE		up	up	aminophospholipid ATPase 1
Chr5:1912523-1912713;+	Chr5	1912523	1912713	+	fiveUTR	AT5G06270	GIR1	TRUE	TRUE	FALSE	TRUE		down		unknown protein; FUNCTIONS IN: molecular_function unknown; INVOLVED IN: biological_process unknown; LOCATED IN: chloroplast; EXPRESSED IN: 21 plant structures; EXPRESSED DURING: 11 growth stages; BEST Arabidopsis thaliana protein match is: unknown protein (TAIR:AT3G11600.1); Has 1807 Blast hits to 1807 proteins in 277 species: Archae - 0; Bacteria - 0; Metazoa - 736; Fungi - 347; Plants - 385; Vi…
Chr5:2167488-2167862;+	Chr5	2167488	2167862	+	promoter	AT5G06980	LNK4	TRUE	FALSE	TRUE	TRUE	down	down	down	unknown protein; FUNCTIONS IN: molecular_function unknown; INVOLVED IN: response to karrikin; LOCATED IN: cellular_component unknown; EXPRESSED IN: 21 plant structures; EXPRESSED DURING: 11 growth stages; BEST Arabidopsis thaliana protein match is: unknown protein (TAIR:AT3G12320.1).
Chr5:2975515-2975726;+	Chr5	2975515	2975726	+	fiveUTR	AT5G09590	HSC70-5	TRUE	FALSE	TRUE	TRUE		up	up	mitochondrial HSO70 2
Chr5:3377622-3377843;+	Chr5	3377622	3377843	+	promoter	AT5G10695		TRUE	FALSE	TRUE	TRUE		up	up	unknown protein; BEST Arabidopsis thaliana protein match is: unknown protein (TAIR:AT5G57123.1); Has 30201 Blast hits to 17322 proteins in 780 species: Archae - 12; Bacteria - 1396; Metazoa - 17338; Fungi - 3422; Plants - 5037; Viruses - 0; Other Eukaryotes - 2996 (source: NCBI BLink).
Chr5:3423672-3423737;+	Chr5	3423672	3423737	+	promoter	AT5G10830		TRUE	TRUE	TRUE	TRUE			up	S-adenosyl-L-methionine-dependent methyltransferases superfamily protein
Chr5:3933012-3933110;+	Chr5	3933012	3933110	+	intron	AT5G12170	CLT3	FALSE	FALSE	TRUE	TRUE			down	CRT (chloroquine-resistance transporter)-like transporter 3
Chr5:4087669-4087739;+	Chr5	4087669	4087739	+	promoter	AT5G12940		TRUE	TRUE	TRUE	TRUE		up	up	Leucine-rich repeat (LRR) family protein
Chr5:4206965-4207087;+	Chr5	4206965	4207087	+	promoter	AT5G13200	GER5	TRUE	FALSE	TRUE	TRUE		up	up	GRAM domain family protein
Chr5:4898625-4898805;+	Chr5	4898625	4898805	+	promoter	AT5G15120	PCO1	TRUE	TRUE	TRUE	TRUE	down		down	Protein of unknown function (DUF1637)
Chr5:5087221-5087559;+	Chr5	5087221	5087559	+	promoter	AT5G15640		TRUE	TRUE	FALSE	TRUE			up	Mitochondrial substrate carrier family protein
Chr5:5168530-5168605;+	Chr5	5168530	5168605	+	promoter	AT5G15830	AtbZIP3	TRUE	FALSE	TRUE	TRUE			down	basic leucine-zipper 3
Chr5:5192993-5193156;+	Chr5	5192993	5193156	+	promoter	AT5G15910		TRUE	TRUE	FALSE	TRUE			down	NAD(P)-binding Rossmann-fold superfamily protein
Chr5:5995391-5995532;+	Chr5	5995391	5995532	+	promoter	AT5G18130		TRUE	TRUE	TRUE	TRUE			up	unknown protein; BEST Arabidopsis thaliana protein match is: unknown protein (TAIR:AT3G03870.2); Has 1807 Blast hits to 1807 proteins in 277 species: Archae - 0; Bacteria - 0; Metazoa - 736; Fungi - 347; Plants - 385; Viruses - 0; Other Eukaryotes - 339 (source: NCBI BLink).
Chr5:6123007-6123138;+	Chr5	6123007	6123138	+	fiveUTR	AT5G18460		FALSE	FALSE	TRUE	TRUE		down		Protein of Unknown Function (DUF239)
Chr5:6718235-6718413;+	Chr5	6718235	6718413	+	promoter	AT5G19875		TRUE	FALSE	TRUE	TRUE	down		down	unknown protein; FUNCTIONS IN: molecular_function unknown; INVOLVED IN: response to oxidative stress; LOCATED IN: endomembrane system; EXPRESSED IN: 21 plant structures; EXPRESSED DURING: 13 growth stages; BEST Arabidopsis thaliana protein match is: unknown protein (TAIR:AT2G31940.1); Has 30201 Blast hits to 17322 proteins in 780 species: Archae - 12; Bacteria - 1396; Metazoa - 17338; Fungi - 342…
Chr5:6821904-6822104;+	Chr5	6821904	6822104	+	promoter	AT5G20220		TRUE	FALSE	TRUE	TRUE			down	zinc knuckle (CCHC-type) family protein
Chr5:7541118-7541398;+	Chr5	7541118	7541398	+	promoter	AT5G22690		TRUE	TRUE	FALSE	TRUE	up	up	up	Disease resistance protein (TIR-NBS-LRR class) family
Chr5:8005212-8005336;+	Chr5	8005212	8005336	+	promoter	AT5G23730	EFO2	TRUE	TRUE	TRUE	TRUE		down	down	Transducin/WD40 repeat-like superfamily protein
Chr5:8693102-8693286;+	Chr5	8693102	8693286	+	fiveUTR	AT5G25170		TRUE	FALSE	TRUE	TRUE		up	up	PPPDE putative thiol peptidase family protein
Chr5:9096414-9096539;+	Chr5	9096414	9096539	+	promoter	AT5G26030	ATFC-I	TRUE	TRUE	FALSE	TRUE			down	ferrochelatase 1
Chr5:9096565-9096622;+	Chr5	9096565	9096622	+	fiveUTR	AT5G26030	ATFC-I	FALSE	FALSE	TRUE	TRUE			up	ferrochelatase 1
Chr5:9629034-9629210;+	Chr5	9629034	9629210	+	promoter	AT5G27320	ATGID1C	TRUE	FALSE	TRUE	TRUE			down	alpha/beta-Hydrolases superfamily protein
Chr5:13521746-13521896;+	Chr5	13521746	13521896	+	promoter	AT5G35320		TRUE	TRUE	FALSE	TRUE		up		unknown protein; Has 1807 Blast hits to 1807 proteins in 277 species: Archae - 0; Bacteria - 0; Metazoa - 736; Fungi - 347; Plants - 385; Viruses - 0; Other Eukaryotes - 339 (source: NCBI BLink).
Chr5:15974309-15974498;+	Chr5	15974309	15974498	+	promoter	AT5G39890	PCO2	TRUE	TRUE	FALSE	TRUE	down		down	Protein of unknown function (DUF1637)
Chr5:16323657-16323813;+	Chr5	16323657	16323813	+	promoter	AT5G40780	AtLHT1	TRUE	TRUE	FALSE	TRUE		up		lysine histidine transporter 1
Chr5:16779794-16780025;+	Chr5	16779794	16780025	+	fiveUTR	AT5G41920	AtSCL23	TRUE	TRUE	FALSE	TRUE		down	down	GRAS family transcription factor
Chr5:16815341-16815646;+	Chr5	16815341	16815646	+	promoter	AT5G42050	NRP	TRUE	TRUE	FALSE	TRUE		up	up	DCD (Development and Cell Death) domain protein
Chr5:17984491-17984692;+	Chr5	17984491	17984692	+	promoter	AT5G44585		TRUE	FALSE	TRUE	TRUE		up	up	unknown protein; FUNCTIONS IN: molecular_function unknown; INVOLVED IN: biological_process unknown; LOCATED IN: endomembrane system; Has 30201 Blast hits to 17322 proteins in 780 species: Archae - 12; Bacteria - 1396; Metazoa - 17338; Fungi - 3422; Plants - 5037; Viruses - 0; Other Eukaryotes - 2996 (source: NCBI BLink).
Chr5:18391175-18391214;+	Chr5	18391175	18391214	+	promoter	AT5G45380	ATDUR3	TRUE	TRUE	TRUE	TRUE	down			solute:sodium symporters;urea transmembrane transporters
Chr5:18465325-18465436;+	Chr5	18465325	18465436	+	promoter	AT5G45560		TRUE	FALSE	TRUE	TRUE		down		Pleckstrin homology (PH) domain-containing protein / lipid-binding START domain-containing protein
Chr5:19434805-19434833;+	Chr5	19434805	19434833	+	promoter	AT5G47990	CYP705A5	TRUE	FALSE	TRUE	TRUE		down	down	cytochrome P450, family 705, subfamily A, polypeptide 5
Chr5:19456949-19456991;+	Chr5	19456949	19456991	+	promoter	AT5G48010	AtTHAS1	TRUE	TRUE	FALSE	TRUE		down		thalianol synthase 1
Chr5:20969925-20970070;+	Chr5	20969925	20970070	+	promoter	AT5G51630		FALSE	FALSE	TRUE	TRUE			up	Disease resistance protein (TIR-NBS-LRR class) family
Chr5:21039628-21039714;+	Chr5	21039628	21039714	+	promoter	AT5G51790		TRUE	FALSE	TRUE	TRUE		down		basic helix-loop-helix (bHLH) DNA-binding superfamily protein
Chr5:21410786-21410928;+	Chr5	21410786	21410928	+	promoter	AT5G52830	ATWRKY27	TRUE	FALSE	TRUE	TRUE			up	WRKY DNA-binding protein 27
Chr5:21661412-21661609;+	Chr5	21661412	21661609	+	promoter	AT5G53400	BOB1	TRUE	TRUE	FALSE	TRUE		up	up	HSP20-like chaperones superfamily protein
Chr5:21688746-21688909;+	Chr5	21688746	21688909	+	promoter	AT5G53450	ORG1	TRUE	TRUE	FALSE	TRUE		down	down	OBP3-responsive gene 1
Chr5:22121302-22121431;+	Chr5	22121302	22121431	+	promoter	AT5G54490	PBP1	TRUE	FALSE	TRUE	TRUE	up		up	pinoid-binding protein 1
Chr5:22686698-22686934;+	Chr5	22686698	22686934	+	promoter	AT5G56030	AtHsp90.2	TRUE	FALSE	TRUE	TRUE		up	up	heat shock protein 81-2
Chr5:23515135-23515350;+	Chr5	23515135	23515350	+	promoter	AT5G58110		TRUE	FALSE	TRUE	TRUE		up		chaperone binding;ATPase activators
Chr5:23577832-23577915;+	Chr5	23577832	23577915	+	promoter	AT5G58320	NET4A	FALSE	FALSE	TRUE	TRUE	down		down	Kinase interacting (KIP1-like) family protein
Chr5:23940753-23941060;+	Chr5	23940753	23941060	+	promoter	AT5G59350		TRUE	FALSE	TRUE	TRUE			down	unknown protein; FUNCTIONS IN: molecular_function unknown; INVOLVED IN: biological_process unknown; LOCATED IN: endomembrane system; EXPRESSED IN: 23 plant structures; EXPRESSED DURING: 13 growth stages; Has 1807 Blast hits to 1807 proteins in 277 species: Archae - 0; Bacteria - 0; Metazoa - 736; Fungi - 347; Plants - 385; Viruses - 0; Other Eukaryotes - 339 (source: NCBI BLink).
Chr5:24003864-24004063;+	Chr5	24003864	24004063	+	fiveUTR	AT5G59570	BOA	TRUE	TRUE	FALSE	TRUE	up	up	up	Homeodomain-like superfamily protein
Chr5:24480351-24480526;+	Chr5	24480351	24480526	+	promoter	AT5G60850	AtDOF5.4	TRUE	TRUE	TRUE	TRUE		down	down	OBF binding protein 4
Chr5:24752771-24752986;+	Chr5	24752771	24752986	+	promoter	AT5G61560		TRUE	FALSE	TRUE	TRUE		up	up	U-box domain-containing protein kinase family protein
Chr5:24753177-24753372;+	Chr5	24753177	24753372	+	intron	AT5G61560		FALSE	FALSE	TRUE	TRUE		up	up	U-box domain-containing protein kinase family protein
Chr5:25532202-25532444;+	Chr5	25532202	25532444	+	CDS	AT5G63800	BGAL6	FALSE	FALSE	TRUE	TRUE			up	Glycosyl hydrolase family 35 protein
Chr5:25831746-25831923;+	Chr5	25831746	25831923	+	promoter	AT5G64620	ATC/VIF2	TRUE	TRUE	TRUE	TRUE	up	down		cell wall / vacuolar inhibitor of fructosidase 2
Chr5:25948932-25949089;+	Chr5	25948932	25949089	+	promoter	AT5G64940	abc1k8	TRUE	TRUE	FALSE	TRUE			down	ABC2 homolog 13
Chr5:26564089-26564371;+	Chr5	26564089	26564371	+	promoter	AT5G66560		TRUE	TRUE	TRUE	TRUE		down		Phototropic-responsive NPH3 family protein
Chr5:26564393-26564590;+	Chr5	26564393	26564590	+	intron	AT5G66560		FALSE	FALSE	TRUE	TRUE		down	down	Phototropic-responsive NPH3 family protein
Chr5:26574128-26574277;+	Chr5	26574128	26574277	+	promoter	AT5G66590		TRUE	FALSE	TRUE	TRUE		down		CAP (Cysteine-rich secretory proteins, Antigen 5, and Pathogenesis-related 1 protein) superfamily protein
Chr5:26864435-26864613;+	Chr5	26864435	26864613	+	promoter	AT5G67340	PUB2	TRUE	TRUE	TRUE	TRUE		up	up	ARM repeat superfamily protein
Chr5:305626-305766;-	Chr5	305626	305766	-	promoter	AT5G01790		TRUE	TRUE	TRUE	TRUE		down		unknown protein; FUNCTIONS IN: molecular_function unknown; INVOLVED IN: biological_process unknown; LOCATED IN: chloroplast; EXPRESSED IN: 19 plant structures; EXPRESSED DURING: 13 growth stages; Has 121 Blast hits to 121 proteins in 12 species: Archae - 0; Bacteria - 0; Metazoa - 0; Fungi - 0; Plants - 121; Viruses - 0; Other Eukaryotes - 0 (source: NCBI BLink).
Chr5:344481-344535;-	Chr5	344481	344535	-	CDS	AT5G01890	PXC2	FALSE	FALSE	TRUE	TRUE			down	Leucine-rich receptor-like protein kinase family protein
Chr5:671461-671470;-	Chr5	671461	671470	-	promoter	AT5G02890		TRUE	FALSE	TRUE	TRUE		down	down	HXXXD-type acyl-transferase family protein
Chr5:973725-973803;-	Chr5	973725	973803	-	promoter	AT5G03720	AT-HSFA3	TRUE	FALSE	TRUE	TRUE			up	heat shock transcription factor A3
Chr5:973904-974085;-	Chr5	973904	974085	-	proximal	AT5G03720	AT-HSFA3	FALSE	TRUE	FALSE	TRUE	up	down	up	heat shock transcription factor A3
Chr5:1420150-1420585;-	Chr5	1420150	1420585	-	promoter	AT5G04870	ATCPK1	TRUE	TRUE	FALSE	TRUE		up	up	calcium dependent protein kinase 1
Chr5:1967134-1967178;-	Chr5	1967134	1967178	-	fiveUTR	AT5G06440		FALSE	FALSE	TRUE	TRUE		down		FUNCTIONS IN: molecular_function unknown; INVOLVED IN: biological_process unknown; LOCATED IN: mitochondrion; EXPRESSED IN: 22 plant structures; EXPRESSED DURING: 12 growth stages; BEST Arabidopsis thaliana protein match is: Polyketide cyclase/dehydrase and lipid transport superfamily protein (TAIR:AT3G11720.3).
Chr5:2005809-2005944;-	Chr5	2005809	2005944	-	fiveUTR	AT5G06560	MyoB7	FALSE	FALSE	TRUE	TRUE			up	Protein of unknown function, DUF593
Chr5:2005975-2005993;-	Chr5	2005975	2005993	-	fiveUTR	AT5G06560	MyoB7	FALSE	FALSE	TRUE	TRUE		up	up	Protein of unknown function, DUF593
Chr5:2687206-2687300;-	Chr5	2687206	2687300	-	promoter	AT5G08350		TRUE	TRUE	TRUE	TRUE		up	up	GRAM domain-containing protein / ABA-responsive protein-related
Chr5:3594849-3595039;-	Chr5	3594849	3595039	-	promoter	AT5G11260	HY5	TRUE	FALSE	TRUE	TRUE	down		down	Basic-leucine zipper (bZIP) transcription factor family protein
Chr5:4915730-4915765;-	Chr5	4915730	4915765	-	fiveUTR	AT5G15150	ATHB-3	FALSE	FALSE	TRUE	TRUE		down		homeobox 3
Chr5:5144499-5144639;-	Chr5	5144499	5144639	-	promoter	AT5G15770	AtGNA1	TRUE	FALSE	TRUE	TRUE		down	down	glucose-6-phosphate acetyltransferase 1
Chr5:6000400-6000548;-	Chr5	6000400	6000548	-	promoter	AT5G18150		TRUE	FALSE	TRUE	TRUE		up	up	Methyltransferase-related protein
Chr5:6985852-6986059;-	Chr5	6985852	6986059	-	promoter	AT5G20650	AtCOPT5	TRUE	FALSE	TRUE	TRUE			down	copper transporter 5
Chr5:7040646-7040679;-	Chr5	7040646	7040679	-	promoter	AT5G20790		TRUE	FALSE	TRUE	TRUE	down		down	unknown protein; FUNCTIONS IN: molecular_function unknown; INVOLVED IN: biological_process unknown; LOCATED IN: endomembrane system; EXPRESSED IN: 11 plant structures; EXPRESSED DURING: LP.04 four leaves visible, 4 anthesis, petal differentiation and expansion stage; BEST Arabidopsis thaliana protein match is: unknown protein (TAIR:AT3G43110.1); Has 30201 Blast hits to 17322 proteins in 780 speci…
Chr5:8014006-8014379;-	Chr5	8014006	8014379	-	promoter	AT5G23760		TRUE	FALSE	TRUE	TRUE			down	Copper transport protein family
Chr5:8938238-8938246;-	Chr5	8938238	8938246	-	fiveUTR	AT5G25620	AtYUC6	FALSE	FALSE	TRUE	TRUE		down		Flavin-binding monooxygenase family protein
Chr5:9247021-9247108;-	Chr5	9247021	9247108	-	promoter	AT5G26340	ATSTP13	TRUE	TRUE	TRUE	TRUE		up		Major facilitator superfamily protein
Chr5:9409829-9410170;-	Chr5	9409829	9410170	-	promoter	AT5G26770	AtNEAP2	TRUE	FALSE	TRUE	TRUE			up	unknown protein; BEST Arabidopsis thaliana protein match is: unknown protein (TAIR:AT3G05830.1); Has 35333 Blast hits to 34131 proteins in 2444 species: Archae - 798; Bacteria - 22429; Metazoa - 974; Fungi - 991; Plants - 531; Viruses - 0; Other Eukaryotes - 9610 (source: NCBI BLink).
Chr5:13591214-13591342;-	Chr5	13591214	13591342	-	promoter	AT5G35370		TRUE	TRUE	FALSE	TRUE		up		S-locus lectin protein kinase family protein
Chr5:15435716-15435780;-	Chr5	15435716	15435780	-	promoter	AT5G38550		TRUE	TRUE	FALSE	TRUE			down	Mannose-binding lectin superfamily protein
Chr5:16195501-16195737;-	Chr5	16195501	16195737	-	promoter	AT5G40450	RBB1	TRUE	TRUE	TRUE	TRUE	up			unknown protein; FUNCTIONS IN: molecular_function unknown; INVOLVED IN: biological_process unknown; LOCATED IN: chloroplast, plasma membrane; EXPRESSED IN: 24 plant structures; EXPRESSED DURING: 13 growth stages; Has 30201 Blast hits to 17322 proteins in 780 species: Archae - 12; Bacteria - 1396; Metazoa - 17338; Fungi - 3422; Plants - 5037; Viruses - 0; Other Eukaryotes - 2996 (source: NCBI BLin…
Chr5:16974482-16974634;-	Chr5	16974482	16974634	-	promoter	AT5G42440		TRUE	TRUE	FALSE	TRUE			up	Protein kinase superfamily protein
Chr5:17257718-17257915;-	Chr5	17257718	17257915	-	promoter	AT5G43020		TRUE	FALSE	TRUE	TRUE		down		Leucine-rich repeat protein kinase family protein
Chr5:17362940-17363087;-	Chr5	17362940	17363087	-	promoter	AT5G43270	SPL2	FALSE	TRUE	TRUE	TRUE		down		squamosa promoter binding protein-like 2
Chr5:17363696-17363731;-	Chr5	17363696	17363731	-	promoter	AT5G43270	SPL2	TRUE	TRUE	FALSE	TRUE		down	down	squamosa promoter binding protein-like 2
Chr5:17642987-17643227;-	Chr5	17642987	17643227	-	intron	AT5G43880	TRM21	FALSE	FALSE	TRUE	TRUE		down		Protein of unknown function (DUF3741)
Chr5:17843458-17843781;-	Chr5	17843458	17843781	-	promoter	AT5G44290		TRUE	FALSE	TRUE	TRUE		up	up	Protein kinase superfamily protein
Chr5:18968553-18968683;-	Chr5	18968553	18968683	-	fiveUTR	AT5G46740	UBP21	TRUE	TRUE	FALSE	TRUE		down		ubiquitin-specific protease 21
Chr5:19693573-19693870;-	Chr5	19693573	19693870	-	fiveUTR	AT5G48570	ATFKBP65	TRUE	FALSE	TRUE	TRUE		up	up	FKBP-type peptidyl-prolyl cis-trans isomerase family protein
Chr5:19735508-19735739;-	Chr5	19735508	19735739	-	promoter	AT5G48657		TRUE	TRUE	TRUE	TRUE		up	up	defense protein-related
Chr5:19838064-19838250;-	Chr5	19838064	19838250	-	promoter	AT5G48930	HCT	TRUE	TRUE	TRUE	TRUE			up	hydroxycinnamoyl-CoA shikimate/quinate hydroxycinnamoyl transferase
Chr5:19898918-19899125;-	Chr5	19898918	19899125	-	promoter	AT5G49100		TRUE	FALSE	TRUE	TRUE			down	unknown protein; BEST Arabidopsis thaliana protein match is: unknown protein (TAIR:AT3G06868.1); Has 30201 Blast hits to 17322 proteins in 780 species: Archae - 12; Bacteria - 1396; Metazoa - 17338; Fungi - 3422; Plants - 5037; Viruses - 0; Other Eukaryotes - 2996 (source: NCBI BLink).
Chr5:20169386-20169506;-	Chr5	20169386	20169506	-	promoter	AT5G49665		TRUE	FALSE	TRUE	TRUE		down		Zinc finger (C3HC4-type RING finger) family protein
Chr5:20191340-20191430;-	Chr5	20191340	20191430	-	promoter	AT5G49690		TRUE	TRUE	FALSE	TRUE	down			UDP-Glycosyltransferase superfamily protein
Chr5:23452438-23452522;-	Chr5	23452438	23452522	-	fiveUTR	AT5G57910		TRUE	TRUE	FALSE	TRUE			up	unknown protein; BEST Arabidopsis thaliana protein match is: unknown protein (TAIR:AT4G30630.1); Has 30201 Blast hits to 17322 proteins in 780 species: Archae - 12; Bacteria - 1396; Metazoa - 17338; Fungi - 3422; Plants - 5037; Viruses - 0; Other Eukaryotes - 2996 (source: NCBI BLink).
Chr5:23668608-23668757;-	Chr5	23668608	23668757	-	proximal	AT5G58550	EOL2	FALSE	TRUE	TRUE	TRUE			down	ETO1-like 2
Chr5:23960763-23960962;-	Chr5	23960763	23960962	-	promoter	AT5G59410		TRUE	FALSE	TRUE	TRUE		down	down	Rab5-interacting family protein
Chr5:24767362-24767466;-	Chr5	24767362	24767466	-	promoter	AT5G61600	ERF104	TRUE	TRUE	FALSE	TRUE	up		up	ethylene response factor 104
Chr5:24767495-24767570;-	Chr5	24767495	24767570	-	promoter	AT5G61600	ERF104	TRUE	TRUE	FALSE	TRUE			down	ethylene response factor 104
Chr5:25254204-25254251;-	Chr5	25254204	25254251	-	promoter	AT5G62920	ARR6	TRUE	TRUE	FALSE	TRUE		down	down	response regulator 6
Chr5:26490308-26490327;-	Chr5	26490308	26490327	-	intron	AT5G66310		FALSE	FALSE	TRUE	TRUE		up	up	ATP binding microtubule motor family protein
Chr5:26547568-26547684;-	Chr5	26547568	26547684	-	CDS	AT5G66490		TRUE	FALSE	TRUE	TRUE	up	up	up	unknown protein; FUNCTIONS IN: molecular_function unknown; INVOLVED IN: biological_process unknown; LOCATED IN: plasma membrane; EXPRESSED IN: 17 plant structures; EXPRESSED DURING: 9 growth stages; BEST Arabidopsis thaliana protein match is: unknown protein (TAIR:AT3G50900.1); Has 1807 Blast hits to 1807 proteins in 277 species: Archae - 0; Bacteria - 0; Metazoa - 736; Fungi - 347; Plants - 385;…
Chr5:26616779-26617025;-	Chr5	26616779	26617025	-	fiveUTR	AT5G66675		TRUE	FALSE	TRUE	TRUE	up	up	up	Protein of unknown function (DUF677)
Chr5:26757127-26757361;-	Chr5	26757127	26757361	-	promoter	AT5G67030	ABA1	TRUE	TRUE	FALSE	TRUE		down	down	zeaxanthin epoxidase (ZEP) (ABA1)
