# Supplementary material for: PAMP-triggered genetic reprogramming involves widespread alternative transcription initiation and an immediate transcription factor wave
Source: Plant Cell. 2022 Apr 11;34(7):2615–37. doi: 10.1093/plcell/koac108 (PMC9252474; doi:10.1093/plcell/koac108)
Supplement: koac108_Supplementary_Data [file koac108_supplementary_data.zip › koac108-suppl_data/tpc.22.00124Supplemental Dataset S8 Enhancer candidates.xlsx]

## Sheet: legend
Supplemental Data. Thieffry et al. (2022). Plant Cell.
Sheet 1: enhancer_candidates
Column	Description
enhancer_id	enhancer identifier
chr	chromosome
start	start position
end	end position
width	width in bp
strand	strand
pooled_TPM	total CAGE expression in TPM across all samples
midpoint	position of enhancer midpoint
balance_coefficient	Bhattacharyya coefficient
bidirectionality_support	number of libraries with bidirectional CAGE signal within enhancer region
txType	annotation of enhancer midpoint position relative to TAIR10
geneID	gene identifier (AGI) for enhancer overlapping a gene

## Sheet: enhancer_candidates
Supplemental Data. Thieffry et al. (2022). Plant Cell.
enhancer_id	chr	start	end	width	strand	pooled_TPM	midpoint	balance_coefficient	bidirectionality_support	txType	geneID
Chr1:1426424-1426979	Chr1	1426424	1426979	556	*	3.73425	1426701	0.957452	9	intron	AT1G05000
Chr1:1546454-1547034	Chr1	1546454	1547034	581	*	1.61897	1546750	0.998672	3	intron	AT1G05300
Chr1:1745529-1746052	Chr1	1745529	1746052	524	*	25.004	1745793	0.972657	18	intron	AT1G05805
Chr1:1947197-1947911	Chr1	1947197	1947911	715	*	4.97341	1947648	0.994113	15	intron	AT1G06390
Chr1:2172320-2173052	Chr1	2172320	2173052	733	*	1.76291	2172686	0.965404	5	intergenic
Chr1:2240133-2240699	Chr1	2240133	2240699	567	*	0.906342	2240423	0.998986	3	intron	AT1G07280
Chr1:3778330-3778860	Chr1	3778330	3778860	531	*	1.72023	3778603	1	4	intron	AT1G11260
Chr1:4061053-4061575	Chr1	4061053	4061575	523	*	2.22862	4061314	0.988578	6	intergenic
Chr1:4088936-4089485	Chr1	4088936	4089485	550	*	1.16038	4089210	0.987453	6	intergenic
Chr1:4106825-4107387	Chr1	4106825	4107387	563	*	14.4927	4107101	0.999969	15	intron	AT1G12110
Chr1:4107598-4108272	Chr1	4107598	4108272	675	*	2.21369	4108022	0.967051	3	intron	AT1G12110
Chr1:5291349-5291978	Chr1	5291349	5291978	630	*	3.07649	5291642	0.998135	8	intron	AT1G15380
Chr1:5652016-5652629	Chr1	5652016	5652629	614	*	1.19186	5652320	0.998989	4	intron	AT1G16530
Chr1:6939304-6940004	Chr1	6939304	6940004	701	*	9.90258	6939713	0.976089	17	intron	AT1G20010
Chr1:7461023-7461526	Chr1	7461023	7461526	504	*	1.57688	7461276	0.989166	4	intergenic
Chr1:7904947-7905472	Chr1	7904947	7905472	526	*	3.8593	7905210	0.974115	10	intron	AT1G22400
Chr1:8979043-8979598	Chr1	8979043	8979598	556	*	4.98735	8979320	0.958169	11	intergenic
Chr1:9095006-9095617	Chr1	9095006	9095617	612	*	1.84883	9095258	0.986218	3	intergenic
Chr1:10143431-10144094	Chr1	10143431	10144094	664	*	1.22987	10143681	0.995599	3	intergenic
Chr1:11300654-11301168	Chr1	11300654	11301168	515	*	2.82686	11300911	0.951947	6	intergenic
Chr1:11472597-11473156	Chr1	11472597	11473156	560	*	67.3507	11472902	0.996877	24	intergenic
Chr1:11828609-11829109	Chr1	11828609	11829109	501	*	0.960342	11828859	0.993472	3	intron	AT1G32700
Chr1:12986903-12987461	Chr1	12986903	12987461	559	*	18.3695	12987207	0.96983	21	intergenic
Chr1:13868359-13868984	Chr1	13868359	13868984	626	*	2.88563	13868673	0.988994	9	intron	AT1G36675
Chr1:14149877-14150435	Chr1	14149877	14150435	559	*	16.0443	14150158	0.999742	11	intergenic
Chr1:17538437-17539058	Chr1	17538437	17539058	622	*	2.27233	17538730	0.999982	8	intron	AT1G47670
Chr1:18210213-18210715	Chr1	18210213	18210715	503	*	3.49634	18210464	0.961049	9	intergenic
Chr1:20913474-20913990	Chr1	20913474	20913990	517	*	3.45006	20913730	0.999888	6	intergenic
Chr1:21238106-21238622	Chr1	21238106	21238622	517	*	2.50432	21238367	0.998925	7	intron	AT1G56660
Chr1:21617290-21617795	Chr1	21617290	21617795	506	*	1.97845	21617543	0.983111	7	intergenic
Chr1:21731966-21732533	Chr1	21731966	21732533	568	*	1.83696	21732251	0.999272	6	intron	AT1G58520
Chr1:22842793-22843477	Chr1	22842793	22843477	685	*	1.66168	22843211	0.994559	3	intergenic
Chr1:22869196-22869763	Chr1	22869196	22869763	568	*	4.68819	22869481	0.999979	14	intron	AT1G61890
Chr1:23112327-23112938	Chr1	23112327	23112938	612	*	97.904	23112661	0.997504	19	intron	AT1G62440
Chr1:23200669-23201195	Chr1	23200669	23201195	527	*	1.77078	23200942	0.997485	4	intron	AT1G62660
Chr1:23871229-23871865	Chr1	23871229	23871865	637	*	2.45925	23871520	0.972442	4	intron	AT1G64330
Chr1:24386490-24386990	Chr1	24386490	24386990	501	*	1.32388	24386740	0.99662	6	intron	AT1G65590
Chr1:24952118-24952647	Chr1	24952118	24952647	530	*	11.0756	24952381	0.9924	16	intron	AT1G66880
Chr1:26056814-26057372	Chr1	26056814	26057372	559	*	3.87877	26057094	0.985732	8	intron	AT1G69310
Chr1:26799366-26799933	Chr1	26799366	26799933	568	*	6.18941	26799639	0.999998	12	intron	AT1G71040
Chr1:27658063-27658593	Chr1	27658063	27658593	531	*	1.8774	27658326	0.999921	4	intergenic
Chr1:29241712-29242295	Chr1	29241712	29242295	584	*	1.74631	29242032	0.997838	6	intergenic
Chr1:29366266-29366812	Chr1	29366266	29366812	547	*	1.10352	29366522	0.987785	5	intergenic
Chr1:29366821-29367324	Chr1	29366821	29367324	504	*	4.52115	29367073	0.999731	11	intergenic
Chr1:29559440-29560001	Chr1	29559440	29560001	562	*	7.88026	29559703	0.98866	15	intron	AT1G78580
Chr1:30302597-30303287	Chr1	30302597	30303287	691	*	21.5797	30302918	0.989856	19	intron	AT1G80610
Chr2:412046-412625	Chr2	412046	412625	580	*	5.67578	412335	0.999758	12	intron	AT2G01905
Chr2:519694-520198	Chr2	519694	520198	505	*	1.13105	519947	0.998421	3	intron	AT2G02080
Chr2:529120-529708	Chr2	529120	529708	589	*	2.49844	529396	0.997254	4	intergenic
Chr2:1822094-1822600	Chr2	1822094	1822600	507	*	1.46138	1822347	0.95814	4	intergenic
Chr2:3396520-3397045	Chr2	3396520	3397045	526	*	0.993474	3396782	0.989765	3	intergenic
Chr2:7847468-7848112	Chr2	7847468	7848112	645	*	6.09916	7847856	0.992394	15	intergenic
Chr2:8222154-8222792	Chr2	8222154	8222792	639	*	12.7616	8222471	0.98979	15	intron	AT2G18960
Chr2:9404272-9404772	Chr2	9404272	9404772	501	*	3.20441	9404522	0.999418	8	intergenic
Chr2:10675240-10675767	Chr2	10675240	10675767	528	*	1.84482	10675517	0.998784	4	intergenic
Chr2:10706012-10706613	Chr2	10706012	10706613	602	*	6.08623	10706312	0.971169	12	intergenic
Chr2:12682801-12683355	Chr2	12682801	12683355	555	*	2.38261	12683058	0.979833	4	intron	AT2G29670
Chr2:13498043-13498679	Chr2	13498043	13498679	637	*	8.21201	13498380	0.991672	13	intron	AT2G31750
Chr2:13874087-13874640	Chr2	13874087	13874640	554	*	2.78329	13874342	0.967491	8	intron	AT2G32710
Chr2:15270753-15271352	Chr2	15270753	15271352	600	*	5.30145	15271069	0.9998	13	intron	AT2G36400
Chr2:15788493-15789115	Chr2	15788493	15789115	623	*	2.40736	15788849	0.999905	9	intron	AT2G37640
Chr2:15896130-15896739	Chr2	15896130	15896739	610	*	2.55102	15896396	0.999222	7	intron	AT2G37980
Chr2:16051489-16052075	Chr2	16051489	16052075	587	*	1.69786	16051776	0.993771	4	intergenic
Chr2:16292768-16293384	Chr2	16292768	16293384	617	*	341.947	16293107	0.995777	24	intron	AT2G39010
Chr2:16561168-16561721	Chr2	16561168	16561721	554	*	0.97477	16561444	0.988321	4	intergenic
Chr2:17934229-17934877	Chr2	17934229	17934877	649	*	30.6779	17934586	0.999975	17	intron	AT2G43140
Chr2:18091722-18092243	Chr2	18091722	18092243	522	*	0.665293	18091982	0.983293	3	intergenic
Chr2:18627137-18627681	Chr2	18627137	18627681	545	*	2.99494	18627410	0.997807	8	intergenic
Chr2:19557407-19557952	Chr2	19557407	19557952	546	*	4.10724	19557672	0.989438	6	intron	AT2G47730
Chr3:196916-197418	Chr3	196916	197418	503	*	2.29667	197167	0.954426	6	intron	AT3G01500
Chr3:372738-373278	Chr3	372738	373278	541	*	5.35641	372994	0.999909	11	intron	AT3G02110
Chr3:728211-728738	Chr3	728211	728738	528	*	2.70605	728476	0.998987	10	intron	AT3G03150
Chr3:1155734-1156257	Chr3	1155734	1156257	524	*	38.2212	1155995	0.978131	24	intron	AT3G04350
Chr3:1399925-1400473	Chr3	1399925	1400473	549	*	5.89766	1400222	0.999568	8	intergenic
Chr3:1836271-1836954	Chr3	1836271	1836954	684	*	310.883	1836639	0.999687	24	intron	AT3G06080
Chr3:2214623-2215268	Chr3	2214623	2215268	646	*	10.3389	2214957	0.969257	14	intron	AT3G07010
Chr3:2350264-2350982	Chr3	2350264	2350982	719	*	2.70279	2350582	0.999724	10	intergenic
Chr3:3046681-3047355	Chr3	3046681	3047355	675	*	10.5985	3047018	0.983703	21	intergenic
Chr3:3658154-3659173	Chr3	3658154	3659173	1020	*	5.09849	3658416	0.991453	16	intergenic
Chr3:3745302-3745933	Chr3	3745302	3745933	632	*	4.33773	3745656	0.9962	16	intron	AT3G11860
Chr3:4409484-4409992	Chr3	4409484	4409992	509	*	14.3274	4409737	0.960419	13	intergenic
Chr3:7387749-7388300	Chr3	7387749	7388300	552	*	2.97216	7388000	0.983329	4	intergenic
Chr3:9721676-9722315	Chr3	9721676	9722315	640	*	1.58609	9722055	0.997148	4	intergenic
Chr3:10050701-10051384	Chr3	10050701	10051384	684	*	9.34284	10051042	0.959686	13	intergenic
Chr3:10507196-10507787	Chr3	10507196	10507787	592	*	5.27044	10507525	0.998862	10	intron	AT3G28180
Chr3:15614834-15615334	Chr3	15614834	15615334	501	*	0.977039	15615084	0.950989	3	intergenic
Chr3:16788303-16788822	Chr3	16788303	16788822	520	*	3.38909	16788564	0.998269	8	intergenic
Chr3:17178041-17178616	Chr3	17178041	17178616	576	*	4.74535	17178365	0.999203	11	intergenic
Chr3:17346130-17346696	Chr3	17346130	17346696	567	*	4.22205	17346416	1	12	intergenic
Chr3:19714995-19715517	Chr3	19714995	19715517	523	*	6.30449	19715265	0.995481	15	intron	AT3G53190
Chr3:19849943-19850484	Chr3	19849943	19850484	542	*	0.977989	19850220	0.990205	3	intron	AT3G53540
Chr3:20036592-20037243	Chr3	20036592	20037243	652	*	15.0549	20036875	0.999988	19	intron	AT3G54100
Chr3:20141366-20141916	Chr3	20141366	20141916	551	*	2.1185	20141640	0.980802	6	intron	AT3G54400
Chr3:20551030-20551539	Chr3	20551030	20551539	510	*	4.67356	20551288	0.975179	16	intron	AT3G55430
Chr3:21215417-21216018	Chr3	21215417	21216018	602	*	24.4474	21215767	0.993762	20	intron	AT3G57330
Chr3:22633845-22634408	Chr3	22633845	22634408	564	*	2.58148	22634154	0.994201	8	intron	AT3G61150
Chr3:23116960-23117519	Chr3	23116960	23117519	560	*	1.30201	23117239	0.999829	6	intergenic
Chr3:23439019-23439609	Chr3	23439019	23439609	591	*	3.02849	23439351	0.999591	9	intron	AT3G63470
Chr4:1138381-1138899	Chr4	1138381	1138899	519	*	4.64456	1138637	0.970257	13	intron	AT4G02590
Chr4:1553803-1554328	Chr4	1553803	1554328	526	*	1.17617	1554065	0.991368	3	intron	AT4G03500
Chr4:2716352-2716911	Chr4	2716352	2716911	560	*	3.47305	2716626	0.999982	7	intergenic
Chr4:4798330-4798868	Chr4	4798330	4798868	539	*	19.7943	4798581	0.99978	22	intron	AT4G07950
Chr4:7898236-7898957	Chr4	7898236	7898957	722	*	8.79786	7898487	0.984412	21	intergenic
Chr4:8302920-8303565	Chr4	8302920	8303565	646	*	13.9719	8303223	0.988653	19	intron	AT4G14420
Chr4:8460006-8461083	Chr4	8460006	8461083	1078	*	3.26991	8460826	0.9975	9	intergenic
Chr4:9332575-9333109	Chr4	9332575	9333109	535	*	3.51941	9332842	0.963699	8	intergenic
Chr4:9333577-9334141	Chr4	9333577	9334141	565	*	6.54647	9333885	0.999561	11	intergenic
Chr4:9545502-9546064	Chr4	9545502	9546064	563	*	68.5947	9545809	0.984481	21	intergenic
Chr4:9557813-9558377	Chr4	9557813	9558377	565	*	2.20514	9558120	0.999987	7	intergenic
Chr4:9608820-9609503	Chr4	9608820	9609503	684	*	5.40677	9609235	0.986213	12	intron	AT4G17098
Chr4:9665488-9666047	Chr4	9665488	9666047	560	*	2.00202	9665767	0.999165	4	intergenic
Chr4:9720558-9721080	Chr4	9720558	9721080	523	*	2.23617	9720821	0.99996	5	intron	AT4G17410
Chr4:10653153-10653659	Chr4	10653153	10653659	507	*	2.62726	10653405	0.996553	9	intron	AT4G19530
Chr4:12163185-12163712	Chr4	12163185	12163712	528	*	15.1185	12163447	0.999947	18	intron	AT4G23250
Chr4:13249981-13250508	Chr4	13249981	13250508	528	*	1.4809	13250232	0.999546	4	intergenic
Chr4:14793568-14794249	Chr4	14793568	14794249	682	*	1.31873	14793819	0.999954	4	intergenic
Chr4:15392741-15393355	Chr4	15392741	15393355	615	*	1.70538	15393062	0.989108	4	intron	AT4G31820
Chr4:15485598-15486297	Chr4	15485598	15486297	700	*	3.28522	15486045	0.998697	8	intergenic
Chr4:15815195-15815719	Chr4	15815195	15815719	525	*	5.29055	15815445	0.989719	7	intergenic
Chr4:16061344-16062085	Chr4	16061344	16062085	742	*	1.11791	16061630	0.999999	4	intron	AT4G33330
Chr4:16138475-16139075	Chr4	16138475	16139075	601	*	2.02245	16138775	0.982321	5	intron	AT4G33580
Chr4:17085906-17086410	Chr4	17085906	17086410	505	*	1.29058	17086158	0.963542	4	intergenic
Chr4:17190897-17191606	Chr4	17190897	17191606	710	*	5.43794	17191160	0.99968	9	intron	AT4G36380
Chr4:17997694-17998240	Chr4	17997694	17998240	547	*	1.3488	17997987	0.998981	3	intergenic
Chr5:584596-585099	Chr5	584596	585099	504	*	1.28795	584847	0.997205	3	intron	AT5G02600
Chr5:2487426-2487978	Chr5	2487426	2487978	553	*	1.09517	2487702	0.998998	3	intron	AT5G07800
Chr5:2756444-2756986	Chr5	2756444	2756986	543	*	6.39476	2756724	0.977296	11	intron	AT5G08520
Chr5:3932512-3933025	Chr5	3932512	3933025	514	*	28.3597	3932762	0.999872	18	intron	AT5G12170
Chr5:4272555-4273113	Chr5	4272555	4273113	559	*	2.02743	4272854	0.995168	4	intron	AT5G13330
Chr5:4564459-4565132	Chr5	4564459	4565132	674	*	12.3587	4564851	0.99992	17	intergenic
Chr5:5216006-5216605	Chr5	5216006	5216605	600	*	2.2171	5216305	0.995187	6	intergenic
Chr5:6423751-6424267	Chr5	6423751	6424267	517	*	5.15354	6424009	0.958272	12	intron	AT5G19140
Chr5:7205925-7206466	Chr5	7205925	7206466	542	*	1.82789	7206195	0.97123	6	intron	AT5G21170
Chr5:7823330-7824007	Chr5	7823330	7824007	678	*	1.24979	7823622	0.998978	4	intergenic
Chr5:8121763-8122316	Chr5	8121763	8122316	554	*	1.29076	8122039	0.981687	4	intron	AT5G24030
Chr5:9166328-9166994	Chr5	9166328	9166994	667	*	1.39904	9166661	0.971704	3	intergenic
Chr5:9649693-9650234	Chr5	9649693	9650234	542	*	3.9052	9649958	0.999524	9	intron	AT5G27350
Chr5:10058260-10058798	Chr5	10058260	10058798	539	*	3.08304	10058529	0.961736	8	intergenic
Chr5:10291724-10292251	Chr5	10291724	10292251	528	*	2.55027	10291987	0.954299	6	intergenic
Chr5:10799233-10799907	Chr5	10799233	10799907	675	*	6.16593	10799570	0.989608	13	intergenic
Chr5:14066182-14066794	Chr5	14066182	14066794	613	*	44.8336	14066456	0.99999	24	intergenic
Chr5:17219419-17220058	Chr5	17219419	17220058	640	*	5.00286	17219774	0.999961	14	intron	AT5G42940
Chr5:18635101-18635692	Chr5	18635101	18635692	592	*	1.78838	18635411	0.999298	5	intron	AT5G45950
Chr5:19289199-19289862	Chr5	19289199	19289862	664	*	16.7007	19289526	0.983863	24	intron	AT5G47560
Chr5:20333236-20333749	Chr5	20333236	20333749	514	*	0.807184	20333492	0.957469	3	intergenic
Chr5:20385266-20386002	Chr5	20385266	20386002	737	*	1.08469	20385634	0.996963	3	intergenic
Chr5:21557871-21558506	Chr5	21557871	21558506	636	*	6.31469	21558190	0.999983	13	intergenic
Chr5:22958095-22958729	Chr5	22958095	22958729	635	*	22.5145	22958374	0.982062	20	intron	AT5G56750
Chr5:23357990-23358714	Chr5	23357990	23358714	725	*	10.1293	23358368	0.994634	13	intergenic
Chr5:23965294-23965959	Chr5	23965294	23965959	666	*	2.60364	23965709	0.998323	4	intergenic
Chr5:24085754-24086411	Chr5	24085754	24086411	658	*	3.24437	24086160	0.986827	3	intergenic
Chr5:24413471-24414062	Chr5	24413471	24414062	592	*	27.2057	24413803	0.992706	21	intron	AT5G60710
Chr5:24965403-24966084	Chr5	24965403	24966084	682	*	4.24215	24965828	0.997604	9	intron	AT5G62165
Chr5:25892210-25892776	Chr5	25892210	25892776	567	*	2.57967	25892489	0.99993	8	intron	AT5G64750
Chr5:26118426-26118927	Chr5	26118426	26118927	502	*	2.41784	26118676	0.995233	7	intergenic
