# Supplementary material for: PAMP-triggered genetic reprogramming involves widespread alternative transcription initiation and an immediate transcription factor wave
Source: Plant Cell. 2022 Apr 11;34(7):2615–37. doi: 10.1093/plcell/koac108 (PMC9252474; doi:10.1093/plcell/koac108)
Supplement: koac108_Supplementary_Data [file koac108_supplementary_data.zip › koac108-suppl_data/tpc.22.00124Supplemental Dataset S9 DEG clusters.xlsx]

## Sheet: legend
Supplemental Data. Thieffry et al. (2022). Plant Cell.
Sheet 1: DEG_clusters
Differentially Expressed Genes in flg22 time course, and cluster membership
Column	Description
geneID	gene identifier (TAIR10 AGI)
cluster	gene cluster membership in Figure 5A
is_TF	whether gene is a known TF (using AtTFDB)
TF_family	TF family in AtTFDB
t10	direction of expression change in 10 vs 0 min
t3010	direction of expression change in 30 vs 10 min
t30	direction of expression change in 30 vs 0 min
symbol	gene symbol
description	gene description
Sheet 2: C5_DEGs
Details on Cluster 5 genes
Column	Description
geneID	gene identifier (TAIR10 AGI)
comment	comment
cluster	gene cluster membership in Figure 5A
is_TF	whether gene is a known TF (using AtTFDB)
TF_family	TF family in AtTFDB
t10	direction of expression change in 10 vs 0 min
logFC_t10	log2 fold-change in 10 vs 0 min
Qval_t10	adjusted p-value for 10 vs 0 min comparison
t3010	direction of expression change in 30 vs 10 min
logFC_t3010	log2 fold-change in 30 vs 10 min
Qval_t3010	adjusted p-value for 30 vs 10 min comparison
t30	direction of expression change in 30 vs 0 min
logFC_t30	log2 fold-change in 30 vs 0 min
Qval_t30	adjusted p-value for 30 vs 0 min comparison
symbol	gene symbol
description	gene description

## Sheet: DEG_clusters
Supplemental Data. Thieffry et al. (2022). Plant Cell.
geneID	cluster	is_TF	TF_family	t10	t3010	t30	symbol	description
AT1G01060	4	TRUE	MYB-RELATED	down		down	LHY, LHY1	Homeodomain-like superfamily protein
AT1G01120	2	FALSE			up	up	KCS1	3-ketoacyl-CoA synthase 1
AT1G01140	2	FALSE				up	CIPK9, PKS6	CBL-interacting protein kinase 9
AT1G01180	2	FALSE				up		S-adenosyl-L-methionine-dependent methyltransferases superfamily protein
AT1G01200	6	FALSE			down	down	ATRABA3, ATRAB-A3, RABA3	RAB GTPase homolog A3
AT1G01260	2	TRUE	BHLH		up	up		basic helix-loop-helix (bHLH) DNA-binding superfamily protein
AT1G01300	6	FALSE				down		Eukaryotic aspartyl protease family protein
AT1G01340	1	FALSE			up	up	CNGC10	cyclic nucleotide gated channel 10
AT1G01420	6	FALSE			down	down	UGT72B3	UDP-glucosyl transferase 72B3
AT1G01440	2	FALSE				up		Protein of unknown function (DUF3133)
AT1G01453	6	FALSE			down	down		unknown protein; FUNCTIONS IN: molecular_function unknown; INVOLVED IN: biological_process unknown; LOCATED IN: cellular_component unknown; BEST Arabidopsis thaliana protein match is: unknown protein (TAIR:AT4G01110.1); Has 30201 Blast hits to 17322 proteins in 780 species: Archae - 12; Bacteria - 1396; Metazoa - 17338; Fungi - 3422; Plants - 5037; Viruses - 0; Other Eukaryotes - 2996 (source: NC…
AT1G01470	2	FALSE			up	up	LEA14, LSR3	Late embryogenesis abundant protein
AT1G01500	6	FALSE				down		Erythronate-4-phosphate dehydrogenase family protein
AT1G01520	6	TRUE	MYB-RELATED			down		Homeodomain-like superfamily protein
AT1G01560	1	FALSE		up	up	up	ATMPK11, MPK11	MAP kinase 11
AT1G01660	6	FALSE				down		RING/U-box superfamily protein
AT1G01720	3	TRUE	NAC	down	up		ATAF1, ANAC002	NAC (No Apical Meristem) domain transcriptional regulator superfamily protein
AT1G01750	6	FALSE				down	ADF11	actin depolymerizing factor 11
AT1G02290	6	FALSE			down	down		unknown protein; BEST Arabidopsis thaliana protein match is: unknown protein (TAIR:AT3G45830.1); Has 134 Blast hits to 134 proteins in 37 species: Archae - 0; Bacteria - 0; Metazoa - 54; Fungi - 0; Plants - 78; Viruses - 0; Other Eukaryotes - 2 (source: NCBI BLink).
AT1G02360	1	FALSE			up	up		Chitinase family protein
AT1G02380	4	FALSE		down		down		unknown protein; BEST Arabidopsis thaliana protein match is: unknown protein (TAIR:AT4G01960.1); Has 66 Blast hits to 66 proteins in 11 species: Archae - 0; Bacteria - 0; Metazoa - 0; Fungi - 0; Plants - 66; Viruses - 0; Other Eukaryotes - 0 (source: NCBI BLink).
AT1G02390	1	FALSE				up	ATGPAT2, GPAT2	glycerol-3-phosphate acyltransferase 2
AT1G02400	2	FALSE		up	up	up	ATGA2OX4, ATGA2OX6, DTA1, GA2OX6	gibberellin 2-oxidase 6
AT1G02610	6	FALSE			down	down		RING/FYVE/PHD zinc finger superfamily protein
AT1G02880	2	FALSE			up	up	TPK1	thiamin pyrophosphokinase1
AT1G02920	3	FALSE		down	up		ATGSTF7, GST11, ATGSTF8, GSTF7, ATGST11	glutathione S-transferase 7
AT1G02930	3	FALSE		down	up		ATGSTF6, GST1, ERD11, ATGSTF3, GSTF6, ATGST1	glutathione S-transferase 6
AT1G03070	2	FALSE				up		Bax inhibitor-1 family protein
AT1G03220	1	FALSE			up	up		Eukaryotic aspartyl protease family protein
AT1G03230	1	FALSE			up	up		Eukaryotic aspartyl protease family protein
AT1G03300	6	FALSE			down	down	ATDUF1, DUF1	DOMAIN OF UNKNOWN FUNCTION 724 1
AT1G03370	1	FALSE			up	up		C2 calcium/lipid-binding and GRAM domain containing protein
AT1G03420	6	FALSE			down	down
AT1G03470	2	FALSE				up		Kinase interacting (KIP1-like) family protein
AT1G03610	4	FALSE		down		down		Protein of unknown function (DUF789)
AT1G03730	2	FALSE				up		unknown protein; BEST Arabidopsis thaliana protein match is: unknown protein (TAIR:AT4G03600.1); Has 50 Blast hits to 50 proteins in 10 species: Archae - 0; Bacteria - 0; Metazoa - 0; Fungi - 0; Plants - 50; Viruses - 0; Other Eukaryotes - 0 (source: NCBI BLink).
AT1G03740	2	FALSE			up	up		Protein kinase superfamily protein
AT1G03770	1	FALSE			up	up	RING1B	RING 1B
AT1G03850	3	FALSE		down	up			Glutaredoxin family protein
AT1G03905	2	FALSE			up	up		P-loop containing nucleoside triphosphate hydrolases superfamily protein
AT1G03935	2	FALSE		up		up
AT1G04100	1	FALSE			up	up	IAA10	indoleacetic acid-induced protein 10
AT1G04130	1	FALSE			up	up	TPR2, AtTPR2	Tetratricopeptide repeat (TPR)-like superfamily protein
AT1G04240	5	FALSE		up	down		SHY2, IAA3	AUX/IAA transcriptional regulator family protein
AT1G04350	4	FALSE				down		2-oxoglutarate (2OG) and Fe(II)-dependent oxygenase superfamily protein
AT1G04770	6	FALSE				down		Tetratricopeptide repeat (TPR)-like superfamily protein
AT1G04880	3	TRUE	ARID	down				HMG (high mobility group) box protein with ARID/BRIGHT DNA-binding domain
AT1G04930	1	FALSE				up		hydroxyproline-rich glycoprotein family protein
AT1G04980	1	FALSE			up	up	ATPDIL2-2, ATPDI10, PDI10, PDIL2-2	PDI-like 2-2
AT1G05000	2	FALSE				up		Phosphotyrosine protein phosphatases superfamily protein
AT1G05020	2	FALSE				up		ENTH/ANTH/VHS superfamily protein
AT1G05135	2	FALSE				up
AT1G05340	2	FALSE			up	up		unknown protein; FUNCTIONS IN: molecular_function unknown; INVOLVED IN: biological_process unknown; LOCATED IN: chloroplast; EXPRESSED IN: 14 plant structures; EXPRESSED DURING: 7 growth stages; BEST Arabidopsis thaliana protein match is: unknown protein (TAIR:AT2G32210.1); Has 189 Blast hits to 189 proteins in 27 species: Archae - 0; Bacteria - 0; Metazoa - 0; Fungi - 21; Plants - 168; Viruses -…
AT1G05440	5	FALSE		up	down			C-8 sterol isomerases
AT1G05560	6	FALSE			down	down	UGT1, UGT75B1	UDP-glucosyltransferase 75B1
AT1G05562	6	FALSE				down
AT1G05575	2	FALSE		up	up	up		unknown protein; FUNCTIONS IN: molecular_function unknown; INVOLVED IN: anaerobic respiration; LOCATED IN: endomembrane system; EXPRESSED IN: 17 plant structures; EXPRESSED DURING: 9 growth stages; BEST Arabidopsis thaliana protein match is: unknown protein (TAIR:AT2G31945.1); Has 63 Blast hits to 63 proteins in 10 species: Archae - 0; Bacteria - 0; Metazoa - 0; Fungi - 0; Plants - 63; Viruses - …
AT1G05650	2	FALSE		up		up		Pectin lyase-like superfamily protein
AT1G05675	2	FALSE		up	up	up		UDP-Glycosyltransferase superfamily protein
AT1G05785	4	FALSE				down		Got1/Sft2-like vescicle transport protein family
AT1G05990	6	FALSE				down	RHS1	EF hand calcium-binding protein family
AT1G06060	6	FALSE			down	down		LisH and RanBPM domains containing protein
AT1G06135	2	FALSE			up	up		unknown protein; FUNCTIONS IN: molecular_function unknown; INVOLVED IN: biological_process unknown; LOCATED IN: endomembrane system; BEST Arabidopsis thaliana protein match is: unknown protein (TAIR:AT2G31345.1); Has 35333 Blast hits to 34131 proteins in 2444 species: Archae - 798; Bacteria - 22429; Metazoa - 974; Fungi - 991; Plants - 531; Viruses - 0; Other Eukaryotes - 9610 (source: NCBI BLink…
AT1G06160	6	TRUE	AP2-EREBP		down	down	ORA59	octadecanoid-responsive Arabidopsis AP2/ERF 59
AT1G06265	6	FALSE			down	down
AT1G06460	2	FALSE		up		up	ACD32.1, ACD31.2	alpha-crystallin domain 32.1
AT1G06515	4	FALSE				down		Protein of unknown function (DUF3317)
AT1G06660	6	FALSE				down		unknown protein; BEST Arabidopsis thaliana protein match is: unknown protein (TAIR:AT2G30820.2); Has 166 Blast hits to 144 proteins in 35 species: Archae - 0; Bacteria - 17; Metazoa - 13; Fungi - 20; Plants - 104; Viruses - 0; Other Eukaryotes - 12 (source: NCBI BLink).
AT1G07000	2	FALSE		up	up	up	ATEXO70B2, EXO70B2	exocyst subunit exo70 family protein B2
AT1G07010	4	FALSE		down		down		Calcineurin-like metallo-phosphoesterase superfamily protein
AT1G07050	5	FALSE		up		up		CCT motif family protein
AT1G07128	2	FALSE			up	up
AT1G07130	1	FALSE				up	STN1, ATSTN1	Nucleic acid-binding, OB-fold-like protein
AT1G07135	2	FALSE		up	up	up		glycine-rich protein
AT1G07150	6	FALSE			down	down	MAPKKK13	mitogen-activated protein kinase kinase kinase 13
AT1G07160	2	FALSE		up	up	up		Protein phosphatase 2C family protein
AT1G07175	2	FALSE				up		unknown protein; FUNCTIONS IN: molecular_function unknown; INVOLVED IN: biological_process unknown; LOCATED IN: endomembrane system; BEST Arabidopsis thaliana protein match is: unknown protein (TAIR:AT2G29995.1); Has 30201 Blast hits to 17322 proteins in 780 species: Archae - 12; Bacteria - 1396; Metazoa - 17338; Fungi - 3422; Plants - 5037; Viruses - 0; Other Eukaryotes - 2996 (source: NCBI BLin…
AT1G07180	6	FALSE		down	down	down	ATNDI1, NDA1	alternative NAD(P)H dehydrogenase 1
AT1G07240	2	FALSE				up	UGT71C5	UDP-glucosyl transferase 71C5
AT1G07250	6	FALSE			down	down	UGT71C4	UDP-glucosyl transferase 71C4
AT1G07260	6	FALSE				down	UGT71C3	UDP-glucosyl transferase 71C3
AT1G07350	1	FALSE			up	up		RNA-binding (RRM/RBD/RNP motifs) family protein
AT1G07400	1	FALSE		down	up	up		HSP20-like chaperones superfamily protein
AT1G07410	6	FALSE				down	ATRABA2B, RAB-A2B, ATRAB-A2B, RABA2b	RAB GTPase homolog A2B
AT1G07490	6	FALSE			down	down	RTFL3, DVL9	ROTUNDIFOLIA like 3
AT1G07500	1	FALSE			up	up		unknown protein; Has 4 Blast hits to 4 proteins in 3 species: Archae - 0; Bacteria - 0; Metazoa - 0; Fungi - 0; Plants - 4; Viruses - 0; Other Eukaryotes - 0 (source: NCBI BLink).
AT1G07520	2	TRUE	GRAS	up		up		GRAS family transcription factor
AT1G07630	2	FALSE				up	PLL5	pol-like 5
AT1G07660	2	FALSE				up		Histone superfamily protein
AT1G07670	1	FALSE				up	ATECA4, ECA4	endomembrane-type CA-ATPase 4
AT1G07730	4	FALSE				down		Disease resistance-responsive (dirigent-like protein) family protein
AT1G08050	2	FALSE			up	up		Zinc finger (C3HC4-type RING finger) family protein
AT1G08230	5	FALSE		up		up		Transmembrane amino acid transporter family protein
AT1G08300	2	FALSE				up	NVL	no vein-like
AT1G08315	1	FALSE			up	up		ARM repeat superfamily protein
AT1G08465	4	TRUE	C2C2-YABBY			down	YAB2	Plant-specific transcription factor YABBY family protein
AT1G08570	3	FALSE		down			ACHT4	atypical CYS HIS rich thioredoxin 4
AT1G08630	1	FALSE				up	THA1	threonine aldolase 1
AT1G08650	2	FALSE		up			PPCK1, ATPPCK1	phosphoenolpyruvate carboxylase kinase 1
AT1G08720	1	FALSE			up	up	EDR1, ATEDR1	Protein kinase superfamily protein
AT1G08830	3	FALSE		down			CSD1	copper/zinc superoxide dismutase 1
AT1G08860	2	FALSE			up	up	BON3	Calcium-dependent phospholipid-binding Copine family protein
AT1G08930	1	FALSE			up	up	ERD6	Major facilitator superfamily protein
AT1G08940	1	FALSE			up	up		Phosphoglycerate mutase family protein
AT1G09070	2	FALSE			up	up	SRC2, (AT)SRC2	soybean gene regulated by cold-2
AT1G09080	3	FALSE		down	up		BIP3	Heat shock protein 70 (Hsp 70) family protein
AT1G09090	6	FALSE				down	ATRBOHB, RBOHB	respiratory burst oxidase homolog B
AT1G09140	1	FALSE			up	up	ATSRP30, SR30, At-SR30	SERINE-ARGININE PROTEIN 30
AT1G09240	6	FALSE				down	NAS3, ATNAS3	nicotianamine synthase 3
AT1G09575	2	FALSE				up		Protein of unknown function (DUF607)
AT1G09932	1	FALSE			up	up		Phosphoglycerate mutase family protein
AT1G09940	1	FALSE		up	up	up	HEMA2	Glutamyl-tRNA reductase family protein
AT1G09950	2	FALSE				up	RAS1	RESPONSE TO ABA AND SALT 1
AT1G09995	6	FALSE				down		DNA repair DEAD helicase RAD3/XP-D subfamily protein
AT1G10020	6	FALSE			down	down		Protein of unknown function (DUF1005)
AT1G10040	1	FALSE			up	up		alpha/beta-Hydrolases superfamily protein
AT1G10050	1	FALSE			up	up		glycosyl hydrolase family 10 protein / carbohydrate-binding domain-containing protein
AT1G10140	3	FALSE		down		down		Uncharacterised conserved protein UCP031279
AT1G10160	6	FALSE			down	down
AT1G10220	1	FALSE			up	up		BEST Arabidopsis thaliana protein match is: ZCF37 (TAIR:AT1G59590.1); Has 43 Blast hits to 43 proteins in 15 species: Archae - 0; Bacteria - 2; Metazoa - 7; Fungi - 0; Plants - 27; Viruses - 0; Other Eukaryotes - 7 (source: NCBI BLink).
AT1G10340	1	FALSE			up	up		Ankyrin repeat family protein
AT1G10350	6	FALSE				down		DNAJ heat shock family protein
AT1G10370	4	FALSE		down		down	GST30, ATGSTU17, GST30B, ERD9	Glutathione S-transferase family protein
AT1G10400	4	FALSE				down		UDP-Glycosyltransferase superfamily protein
AT1G10417	1	FALSE			up	up		Encodes protein with unknown function whose expression is repressed by inoculation with Agrobacterium tumerifaciens.
AT1G10560	5	FALSE		up			PUB18, ATPUB18	plant U-box 18
AT1G10585	4	FALSE		down		down		basic helix-loop-helix (bHLH) DNA-binding superfamily protein
AT1G10970	6	FALSE			down	down	ZIP4, ATZIP4	zinc transporter 4 precursor
AT1G11050	2	FALSE		up		up		Protein kinase superfamily protein
AT1G11100	1	FALSE			up	up		SNF2 domain-containing protein / helicase domain-containing protein / zinc finger protein-related
AT1G11150	6	FALSE			down	down
AT1G11170	2	FALSE				up		Protein of unknown function (DUF707)
AT1G11210	2	FALSE		up		up		Protein of unknown function (DUF761)
AT1G11310	1	FALSE			up	up	MLO2, ATMLO2, PMR2	Seven transmembrane MLO family protein
AT1G11330	3	FALSE		down	up			S-locus lectin protein kinase family protein
AT1G11440	6	FALSE			down	down		BEST Arabidopsis thaliana protein match is: glycine-rich protein (TAIR:AT3G29075.1); Has 19337 Blast hits to 8589 proteins in 488 species: Archae - 26; Bacteria - 641; Metazoa - 7852; Fungi - 2167; Plants - 955; Viruses - 616; Other Eukaryotes - 7080 (source: NCBI BLink).
AT1G11580	4	FALSE		down		down	ATPMEPCRA, PMEPCRA	methylesterase PCR A
AT1G11600	5	FALSE		up		up	CYP77B1	cytochrome P450, family 77, subfamily B, polypeptide 1
AT1G11925	2	FALSE			up	up		Stigma-specific Stig1 family protein
AT1G11960	2	FALSE		up	up	up		ERD (early-responsive to dehydration stress) family protein
AT1G12020	6	FALSE			down	down		unknown protein; BEST Arabidopsis thaliana protein match is: unknown protein (TAIR:AT1G62422.1); Has 89 Blast hits to 88 proteins in 16 species: Archae - 0; Bacteria - 0; Metazoa - 0; Fungi - 0; Plants - 87; Viruses - 0; Other Eukaryotes - 2 (source: NCBI BLink).
AT1G12040	6	TRUE	TRIHELIX		down	down	LRX1	leucine-rich repeat/extensin 1
AT1G12080	2	FALSE				up		Vacuolar calcium-binding protein-related
AT1G12100	6	FALSE			down	down		Bifunctional inhibitor/lipid-transfer protein/seed storage 2S albumin superfamily protein
AT1G12110	4	FALSE		down		down	NRT1.1, CHL1-1, NRT1, B-1, ATNRT1, CHL1	nitrate transporter 1.1
AT1G12280	6	FALSE				down		LRR and NB-ARC domains-containing disease resistance protein
AT1G12300	6	FALSE			down	down		Tetratricopeptide repeat (TPR)-like superfamily protein
AT1G12360	2	FALSE				up	KEU	Sec1/munc18-like (SM) proteins superfamily
AT1G12400	4	FALSE				down		Nucleotide excision repair, TFIIH, subunit TTDA
AT1G12740	6	FALSE		down		down	CYP87A2	cytochrome P450, family 87, subfamily A, polypeptide 2
AT1G12760	1	FALSE			up	up		Zinc finger, C3HC4 type (RING finger) family protein
AT1G12775	6	FALSE				down		Pentatricopeptide repeat (PPR) superfamily protein
AT1G12805	4	FALSE				down		nucleotide binding
AT1G12820	6	FALSE				down	AFB3	auxin signaling F-box 3
AT1G12880	1	FALSE			up	up	atnudt12, NUDT12	nudix hydrolase homolog 12
AT1G12990	6	FALSE				down		beta-1,4-N-acetylglucosaminyltransferase family protein
AT1G13210	2	FALSE		up	up	up	ACA.l	autoinhibited Ca2+/ATPase II
AT1G13250	6	FALSE			down	down	GATL3	galacturonosyltransferase-like 3
AT1G13300	6	TRUE	G2-LIKE			down	HRS1	myb-like transcription factor family protein
AT1G13340	1	FALSE				up		Regulator of Vps4 activity in the MVB pathway protein
AT1G13350	2	FALSE				up		Protein kinase superfamily protein
AT1G13360	3	FALSE		down				unknown protein; BEST Arabidopsis thaliana protein match is: unknown protein (TAIR:AT3G25870.1); Has 69 Blast hits to 69 proteins in 16 species: Archae - 0; Bacteria - 0; Metazoa - 6; Fungi - 0; Plants - 63; Viruses - 0; Other Eukaryotes - 0 (source: NCBI BLink).
AT1G13420	4	FALSE		down		down	ATST4B, ST4B	sulfotransferase 4B
AT1G13440	4	FALSE		down			GAPC-2, GAPC2	glyceraldehyde-3-phosphate dehydrogenase C2
AT1G13448	6	FALSE			down	down
AT1G13460	6	FALSE			down	down		Protein phosphatase 2A regulatory B subunit family protein
AT1G13470	4	FALSE				down		Protein of unknown function (DUF1262)
AT1G13520	2	FALSE			up	up		Protein of unknown function (DUF1262)
AT1G13550	2	FALSE			up	up		Protein of unknown function (DUF1262)
AT1G13600	4	TRUE	BZIP	down		down	AtbZIP58, bZIP58	basic leucine-zipper 58
AT1G13670	6	FALSE				down		unknown protein; Has 22 Blast hits to 22 proteins in 7 species: Archae - 0; Bacteria - 0; Metazoa - 0; Fungi - 0; Plants - 22; Viruses - 0; Other Eukaryotes - 0 (source: NCBI BLink).
AT1G13750	4	FALSE		down		down		Purple acid phosphatases superfamily protein
AT1G14040	1	FALSE			up	up		EXS (ERD1/XPR1/SYG1) family protein
AT1G14070	2	FALSE			up	up	FUT7	fucosyltransferase 7
AT1G14120	5	FALSE		up				2-oxoglutarate (2OG) and Fe(II)-dependent oxygenase superfamily protein
AT1G14260	2	FALSE				up		RING/FYVE/PHD zinc finger superfamily protein
AT1G14280	6	FALSE			down	down	PKS2	phytochrome kinase substrate 2
AT1G14290	6	FALSE				down	SBH2	sphingoid base hydroxylase 2
AT1G14345	4	FALSE		down		down		NAD(P)-linked oxidoreductase superfamily protein
AT1G14360	1	FALSE			up	up	ATUTR3, UTR3	UDP-galactose transporter 3
AT1G14370	1	FALSE			up	up	APK2A, PBL2	protein kinase 2A
AT1G14430	1	FALSE			up	up		glyoxal oxidase-related protein
AT1G14470	2	FALSE				up		Pentatricopeptide repeat (PPR) superfamily protein
AT1G14480	2	FALSE		up	up	up		Ankyrin repeat family protein
AT1G14530	1	FALSE			up	up	THH1	Protein of unknown function (DUF1084)
AT1G14540	2	FALSE		up	up	up		Peroxidase superfamily protein
AT1G14550	2	FALSE				up		Peroxidase superfamily protein
AT1G14600	6	TRUE	G2-LIKE			down		Homeodomain-like superfamily protein
AT1G14640	1	FALSE			up	up		SWAP (Suppressor-of-White-APricot)/surp domain-containing protein
AT1G14740	1	FALSE				up		Protein of unknown function (DUF1423)
AT1G14750	2	FALSE				up	SDS	Cyclin family protein
AT1G14780	1	FALSE			up	up		MAC/Perforin domain-containing protein
AT1G14860	4	FALSE		down		down	atnudt18, NUDT18	nudix hydrolase homolog 18
AT1G14870	1	FALSE			up	up	PCR2	PLANT CADMIUM RESISTANCE 2
AT1G14880	4	FALSE				down	PCR1	PLANT CADMIUM RESISTANCE 1
AT1G14920	6	TRUE	GRAS		down	down	GAI, RGA2	GRAS family transcription factor family protein
AT1G14960	6	FALSE				down		Polyketide cyclase/dehydrase and lipid transport superfamily protein
AT1G14980	1	FALSE			up	up	CPN10	chaperonin 10
AT1G15010	2	FALSE		up	up	up		unknown protein; BEST Arabidopsis thaliana protein match is: unknown protein (TAIR:AT2G01300.1); Has 71 Blast hits to 71 proteins in 13 species: Archae - 0; Bacteria - 2; Metazoa - 0; Fungi - 0; Plants - 69; Viruses - 0; Other Eukaryotes - 0 (source: NCBI BLink).
AT1G15040	4	FALSE		down		down		Class I glutamine amidotransferase-like superfamily protein
AT1G15150	4	FALSE		down		down		MATE efflux family protein
AT1G15165	6	FALSE				down		RING/FYVE/PHD zinc finger superfamily protein
AT1G15175	6	FALSE				down
AT1G15260	6	FALSE			down	down		unknown protein; BEST Arabidopsis thaliana protein match is: unknown protein (TAIR:AT3G16070.1); Has 28 Blast hits to 28 proteins in 7 species: Archae - 0; Bacteria - 0; Metazoa - 0; Fungi - 0; Plants - 28; Viruses - 0; Other Eukaryotes - 0 (source: NCBI BLink).
AT1G15290	6	FALSE				down		Tetratricopeptide repeat (TPR)-like superfamily protein
AT1G15415	1	FALSE			up	up		The protein encoded by this gene was identified as a part of pollen proteome by mass spec analysis. It has weak homology to LEA (late embryo abundant) proteins. Encodes protein phosphatase 2A (PP2A) B'gamma subunit. Targeted to nucleus and cytosol.
AT1G15430	1	FALSE			up	up		Protein of unknown function (DUF1644)
AT1G15520	1	FALSE			up	up	PDR12, ATPDR12, ABCG40, ATABCG40	pleiotropic drug resistance 12
AT1G15530	1	FALSE			up	up		Concanavalin A-like lectin protein kinase family protein
AT1G15640	6	FALSE				down		unknown protein; BEST Arabidopsis thaliana protein match is: unknown protein (TAIR:AT1G15620.1); Has 154 Blast hits to 146 proteins in 13 species: Archae - 0; Bacteria - 0; Metazoa - 0; Fungi - 0; Plants - 154; Viruses - 0; Other Eukaryotes - 0 (source: NCBI BLink).
AT1G15670	4	FALSE		down				Galactose oxidase/kelch repeat superfamily protein
AT1G15890	2	FALSE		up	up	up		Disease resistance protein (CC-NBS-LRR class) family
AT1G16030	1	FALSE			up	up	Hsp70b	heat shock protein 70B
AT1G16090	2	FALSE			up	up	WAKL7	wall associated kinase-like 7
AT1G16110	2	FALSE		up	up	up	WAKL6	wall associated kinase-like 6
AT1G16130	2	FALSE		up	up	up	WAKL2	wall associated kinase-like 2
AT1G16150	2	FALSE			up	up	WAKL4	wall associated kinase-like 4
AT1G16310	4	FALSE				down		Cation efflux family protein
AT1G16320	4	FALSE				down		Uncharacterized conserved protein (DUF2358)
AT1G16390	6	FALSE				down	ATOCT3, 3-Oct	organic cation/carnitine transporter 3
AT1G16410	4	FALSE		down		down	CYP79F1, BUS1, SPS1	cytochrome p450 79f1
AT1G16420	1	FALSE			up	up	ATMC8, MC8	metacaspase 8
AT1G16500	6	FALSE			down	down		unknown protein; BEST Arabidopsis thaliana protein match is: unknown protein (TAIR:AT1G79160.1); Has 136 Blast hits to 134 proteins in 17 species: Archae - 0; Bacteria - 0; Metazoa - 0; Fungi - 4; Plants - 131; Viruses - 1; Other Eukaryotes - 0 (source: NCBI BLink).
AT1G16510	6	FALSE			down	down		SAUR-like auxin-responsive protein family
AT1G16670	1	FALSE			up	up		Protein kinase superfamily protein
AT1G16720	6	FALSE			down	down	HCF173	high chlorophyll fluorescence phenotype 173
AT1G16730	6	FALSE			down	down	UP6	unknown protein 6
AT1G17100	3	FALSE		down				SOUL heme-binding family protein
AT1G17147	2	FALSE		up	up	up		VQ motif-containing protein
AT1G17170	4	FALSE				down	ATGSTU24, GST, GSTU24	glutathione S-transferase TAU 24
AT1G17240	2	FALSE				up	AtRLP2, RLP2	receptor like protein 2
AT1G17255	2	FALSE				up
AT1G17290	3	FALSE		down	up		AlaAT1	alanine aminotransferas
AT1G17380	2	FALSE			up	up	JAZ5, TIFY11A	jasmonate-zim-domain protein 5
AT1G17420	2	FALSE		up		up	LOX3	lipoxygenase 3
AT1G17460	2	TRUE	MYB-RELATED			up	TRFL3	TRF-like 3
AT1G17590	6	TRUE	CCAAT-HAP2			down	NF-YA8	nuclear factor Y, subunit A8
AT1G17600	1	FALSE			up	up		Disease resistance protein (TIR-NBS-LRR class) family
AT1G17700	5	FALSE		up	down		PRA1.F1	prenylated RAB acceptor 1.F1
AT1G17750	2	FALSE				up	PEPR2, AtPEPR2	PEP1 receptor 2
AT1G17860	2	FALSE				up		Kunitz family trypsin and protease inhibitor protein
AT1G17870	1	FALSE			up	up	ATEGY3, EGY3	ethylene-dependent gravitropism-deficient and yellow-green-like 3
AT1G18100	4	FALSE				down	E12A11, MFT	PEBP (phosphatidylethanolamine-binding protein) family protein
AT1G18210	2	FALSE				up		Calcium-binding EF-hand family protein
AT1G18300	2	FALSE		up		up	atnudt4, NUDT4	nudix hydrolase homolog 4
AT1G18330	3	TRUE	MYB-RELATED	down		down	EPR1, RVE7	Homeodomain-like superfamily protein
AT1G18382	2	FALSE		up	up	up
AT1G18390	2	FALSE		up	up	up		Protein kinase superfamily protein
AT1G18400	6	TRUE	BHLH		down	down	BEE1	BR enhanced expression 1
AT1G18570	1	TRUE	MYB		up	up	MYB51, AtMYB51, BW51A, BW51B, HIG1	myb domain protein 51
AT1G18740	2	FALSE		up		up		Protein of unknown function (DUF793)
AT1G18745	4	FALSE				down
AT1G18890	1	FALSE			up	up	ATCDPK1, CPK10, CDPK1, AtCPK10	calcium-dependent protein kinase 1
AT1G18900	2	FALSE				up		Pentatricopeptide repeat (PPR) superfamily protein
AT1G18980	6	FALSE				down		RmlC-like cupins superfamily protein
AT1G19020	1	FALSE		up	up	up		unknown protein; BEST Arabidopsis thaliana protein match is: unknown protein (TAIR:AT3G48180.1); Has 88 Blast hits to 88 proteins in 15 species: Archae - 0; Bacteria - 0; Metazoa - 0; Fungi - 0; Plants - 88; Viruses - 0; Other Eukaryotes - 0 (source: NCBI BLink).
AT1G19050	5	FALSE		up		up	ARR7	response regulator 7
AT1G19180	2	FALSE			up	up	JAZ1, TIFY10A	jasmonate-zim-domain protein 1
AT1G19210	5	TRUE	AP2-EREBP	up	down			Integrase-type DNA-binding superfamily protein
AT1G19250	1	FALSE		down	up		FMO1	flavin-dependent monooxygenase 1
AT1G19320	2	FALSE				up		Pathogenesis-related thaumatin superfamily protein
AT1G19330	4	FALSE		down		down		unknown protein; FUNCTIONS IN: molecular_function unknown; INVOLVED IN: biological_process unknown; LOCATED IN: cellular_component unknown; EXPRESSED IN: 22 plant structures; EXPRESSED DURING: 13 growth stages; BEST Arabidopsis thaliana protein match is: unknown protein (TAIR:AT1G75060.1).
AT1G19380	1	FALSE			up	up		Protein of unknown function (DUF1195)
AT1G19530	4	FALSE		down		down		unknown protein; FUNCTIONS IN: molecular_function unknown; INVOLVED IN: N-terminal protein myristoylation, anaerobic respiration; LOCATED IN: cellular_component unknown; EXPRESSED IN: leaf apex, inflorescence meristem, hypocotyl, root, flower; EXPRESSED DURING: petal differentiation and expansion stage; Has 47 Blast hits to 47 proteins in 13 species: Archae - 0; Bacteria - 0; Metazoa - 0; Fungi -…
AT1G19610	1	FALSE			up	up	LCR78, PDF1.4	Arabidopsis defensin-like protein
AT1G19670	3	FALSE		down		down	ATCLH1, CORI1, ATHCOR1, CLH1	chlorophyllase 1
AT1G19740	6	FALSE				down		ATP-dependent protease La (LON) domain protein
AT1G19770	2	FALSE		up	up	up	ATPUP14, PUP14	purine permease 14
AT1G19840	4	FALSE		down		down		SAUR-like auxin-responsive protein family
AT1G19900	6	FALSE			down	down		glyoxal oxidase-related protein
AT1G19940	3	FALSE		down		down	AtGH9B5, GH9B5	glycosyl hydrolase 9B5
AT1G19960	4	FALSE		down		down		BEST Arabidopsis thaliana protein match is: transmembrane receptors (TAIR:AT2G32140.1); Has 41 Blast hits to 41 proteins in 17 species: Archae - 0; Bacteria - 2; Metazoa - 23; Fungi - 0; Plants - 11; Viruses - 0; Other Eukaryotes - 5 (source: NCBI BLink).
AT1G20015	6	FALSE				down
AT1G20270	4	FALSE		down		down		2-oxoglutarate (2OG) and Fe(II)-dependent oxygenase superfamily protein
AT1G20300	2	FALSE				up		Pentatricopeptide repeat (PPR) superfamily protein
AT1G20310	2	FALSE				up		unknown protein; FUNCTIONS IN: molecular_function unknown; INVOLVED IN: biological_process unknown; LOCATED IN: chloroplast; EXPRESSED IN: 16 plant structures; EXPRESSED DURING: 9 growth stages; BEST Arabidopsis thaliana protein match is: unknown protein (TAIR:AT1G76070.1); Has 46 Blast hits to 46 proteins in 12 species: Archae - 0; Bacteria - 0; Metazoa - 0; Fungi - 0; Plants - 46; Viruses - 0; …
AT1G20350	1	FALSE			up	up	ATTIM17-1, TIM17-1	translocase inner membrane subunit 17-1
AT1G20440	2	FALSE				up	COR47, RD17, AtCOR47	cold-regulated 47
AT1G20450	2	FALSE			up	up	LTI29, LTI45, ERD10	Dehydrin family protein
AT1G20470	4	FALSE		down		down		SAUR-like auxin-responsive protein family
AT1G20510	2	FALSE		up		up	OPCL1	OPC-8:0 CoA ligase1
AT1G20520	2	FALSE		up		up		Arabidopsis protein of unknown function (DUF241)
AT1G20680	2	FALSE			up	up		Protein of unknown function (DUF833)
AT1G20691	5	FALSE		up
AT1G20823	2	TRUE	C3H	up		up		RING/U-box superfamily protein
AT1G21010	1	FALSE		up	up	up		unknown protein; FUNCTIONS IN: molecular_function unknown; INVOLVED IN: N-terminal protein myristoylation; LOCATED IN: cellular_component unknown; EXPRESSED IN: 24 plant structures; EXPRESSED DURING: 14 growth stages; BEST Arabidopsis thaliana protein match is: unknown protein (TAIR:AT1G76600.1); Has 206 Blast hits to 206 proteins in 13 species: Archae - 0; Bacteria - 0; Metazoa - 0; Fungi - 0; P…
AT1G21050	6	FALSE				down		Protein of unknown function, DUF617
AT1G21070	1	FALSE				up		Nucleotide-sugar transporter family protein
AT1G21100	1	FALSE			up	up		O-methyltransferase family protein
AT1G21110	1	FALSE			up	up		O-methyltransferase family protein
AT1G21120	1	FALSE			up	up		O-methyltransferase family protein
AT1G21130	2	FALSE			up	up		O-methyltransferase family protein
AT1G21150	6	FALSE			down	down		Mitochondrial transcription termination factor family protein
AT1G21250	3	FALSE		down			WAK1, PRO25	cell wall-associated kinase
AT1G21320	4	FALSE				down		nucleotide binding;nucleic acid binding
AT1G21326	2	FALSE			up	up		VQ motif-containing protein
AT1G21450	1	TRUE	GRAS		up	up	SCL1	SCARECROW-like 1
AT1G21510	4	FALSE				down		unknown protein; FUNCTIONS IN: molecular_function unknown; INVOLVED IN: N-terminal protein myristoylation; LOCATED IN: cellular_component unknown; EXPRESSED IN: cotyledon; Has 380 Blast hits to 286 proteins in 63 species: Archae - 0; Bacteria - 6; Metazoa - 254; Fungi - 44; Plants - 13; Viruses - 5; Other Eukaryotes - 58 (source: NCBI BLink).
AT1G21550	1	FALSE			up	up		Calcium-binding EF-hand family protein
AT1G22220	4	FALSE		down		down		F-box family protein
AT1G22280	1	FALSE			up	up	PAPP2C	phytochrome-associated protein phosphatase type 2C
AT1G22470	6	FALSE			down	down		unknown protein; BEST Arabidopsis thaliana protein match is: unknown protein (TAIR:AT1G72240.1); Has 1693 Blast hits to 236 proteins in 54 species: Archae - 0; Bacteria - 8; Metazoa - 451; Fungi - 116; Plants - 94; Viruses - 2; Other Eukaryotes - 1022 (source: NCBI BLink).
AT1G22490	6	TRUE	BHLH			down		basic helix-loop-helix (bHLH) DNA-binding superfamily protein
AT1G22510	2	TRUE	C3H			up		RING/U-box protein with domain of unknown function (DUF 1232)
AT1G22750	4	FALSE				down		unknown protein; CONTAINS InterPro DOMAIN/s: Protein of unknown function DUF1475 (InterPro:IPR009943); Has 186 Blast hits to 155 proteins in 21 species: Archae - 0; Bacteria - 8; Metazoa - 3; Fungi - 0; Plants - 65; Viruses - 0; Other Eukaryotes - 110 (source: NCBI BLink).
AT1G22810	2	TRUE	AP2-EREBP	up	up	up		Integrase-type DNA-binding superfamily protein
AT1G22890	1	FALSE				up		unknown protein; FUNCTIONS IN: molecular_function unknown; INVOLVED IN: biological_process unknown; LOCATED IN: endomembrane system; EXPRESSED IN: 19 plant structures; EXPRESSED DURING: 11 growth stages; Has 17 Blast hits to 17 proteins in 2 species: Archae - 0; Bacteria - 0; Metazoa - 0; Fungi - 0; Plants - 17; Viruses - 0; Other Eukaryotes - 0 (source: NCBI BLink).
AT1G22985	1	TRUE	AP2-EREBP		up	up		Integrase-type DNA-binding superfamily protein
AT1G23149	6	FALSE			down	down	CPuORF29	conserved peptide upstream open reading frame 29
AT1G23380	6	TRUE	HOMEOBOX			down	KNAT6, KNAT6L, KNAT6S	KNOTTED1-like homeobox gene 6
AT1G23390	4	FALSE		down		down		Kelch repeat-containing F-box family protein
AT1G23480	4	FALSE				down	ATCSLA03, CSLA03, ATCSLA3, CSLA3	cellulose synthase-like A3
AT1G23550	3	FALSE			up	up	SRO2	similar to RCD one 2
AT1G23710	2	FALSE		up	up	up		Protein of unknown function (DUF1645)
AT1G23740	4	FALSE		down				Oxidoreductase, zinc-binding dehydrogenase family protein
AT1G23840	2	FALSE				up		unknown protein; LOCATED IN: endomembrane system; EXPRESSED IN: 18 plant structures; EXPRESSED DURING: 12 growth stages; BEST Arabidopsis thaliana protein match is: unknown protein (TAIR:AT1G23850.1); Has 53 Blast hits to 48 proteins in 5 species: Archae - 0; Bacteria - 0; Metazoa - 0; Fungi - 0; Plants - 53; Viruses - 0; Other Eukaryotes - 0 (source: NCBI BLink).
AT1G23850	4	FALSE		down		down		unknown protein; BEST Arabidopsis thaliana protein match is: unknown protein (TAIR:AT1G23840.1); Has 47 Blast hits to 40 proteins in 5 species: Archae - 0; Bacteria - 0; Metazoa - 0; Fungi - 0; Plants - 47; Viruses - 0; Other Eukaryotes - 0 (source: NCBI BLink).
AT1G24140	2	FALSE		up	up	up		Matrixin family protein
AT1G24145	1	FALSE			up	up		unknown protein; FUNCTIONS IN: molecular_function unknown; INVOLVED IN: biological_process unknown; LOCATED IN: endomembrane system; Has 3 Blast hits to 3 proteins in 1 species: Archae - 0; Bacteria - 0; Metazoa - 0; Fungi - 0; Plants - 3; Viruses - 0; Other Eukaryotes - 0 (source: NCBI BLink).
AT1G24147	3	FALSE		down	up			unknown protein; FUNCTIONS IN: molecular_function unknown; INVOLVED IN: biological_process unknown; LOCATED IN: endomembrane system; BEST Arabidopsis thaliana protein match is: unknown protein (TAIR:AT1G24148.1); Has 4 Blast hits to 4 proteins in 2 species: Archae - 0; Bacteria - 0; Metazoa - 0; Fungi - 0; Plants - 4; Viruses - 0; Other Eukaryotes - 0 (source: NCBI BLink).
AT1G24150	1	FALSE			up	up	ATFH4, FH4	formin homologue 4
AT1G24580	4	FALSE		down		down		RING/U-box superfamily protein
AT1G25220	1	FALSE			up	up	ASB1	anthranilate synthase beta subunit 1
AT1G25370	1	FALSE			up	up		Protein of unknown function (DUF1639)
AT1G25390	2	FALSE			up	up		Protein kinase superfamily protein
AT1G25400	1	FALSE			up	up		unknown protein; BEST Arabidopsis thaliana protein match is: unknown protein (TAIR:AT1G68440.1); Has 21 Blast hits to 21 proteins in 6 species: Archae - 0; Bacteria - 0; Metazoa - 0; Fungi - 0; Plants - 21; Viruses - 0; Other Eukaryotes - 0 (source: NCBI BLink).
AT1G26100	6	FALSE				down		Cytochrome b561/ferric reductase transmembrane protein family
AT1G26208	6	FALSE			down	down
AT1G26240	4	FALSE		down		down		Proline-rich extensin-like family protein
AT1G26250	4	FALSE		down		down		Proline-rich extensin-like family protein
AT1G26270	4	FALSE		down		down		Phosphatidylinositol 3- and 4-kinase family protein
AT1G26360	6	FALSE		down	down	down	ATMES13, MES13	methyl esterase 13
AT1G26380	2	FALSE			up	up		FAD-binding Berberine family protein
AT1G26410	1	FALSE			up	up		FAD-binding Berberine family protein
AT1G26420	1	FALSE		down	up	up		FAD-binding Berberine family protein
AT1G26560	4	FALSE		down		down	BGLU40	beta glucosidase 40
AT1G26665	2	FALSE		up		up		Mediator complex, subunit Med10
AT1G26730	3	FALSE		down	up			EXS (ERD1/XPR1/SYG1) family protein
AT1G26760	6	FALSE			down	down	ATXR1, SDG35	SET domain protein 35
AT1G26761	6	FALSE				down		Arabinanase/levansucrase/invertase
AT1G26770	4	FALSE		down		down	ATEXPA10, AT-EXP10, ATEXP10, ATHEXP ALPHA 1.1, EXP10, EXPA10	expansin A10
AT1G26800	1	TRUE	C3H		up	up		RING/U-box superfamily protein
AT1G26920	6	FALSE			down	down		unknown protein; BEST Arabidopsis thaliana protein match is: unknown protein (TAIR:AT1G69760.1); Has 47 Blast hits to 47 proteins in 13 species: Archae - 0; Bacteria - 0; Metazoa - 0; Fungi - 7; Plants - 34; Viruses - 0; Other Eukaryotes - 6 (source: NCBI BLink).
AT1G26945	6	TRUE	BHLH		down	down	KDR	basic helix-loop-helix (bHLH) DNA-binding superfamily protein
AT1G27100	2	FALSE		up	up	up		Actin cross-linking protein
AT1G27170	2	FALSE				up		transmembrane receptors;ATP binding
AT1G27210	6	FALSE			down	down		ARM repeat superfamily protein
AT1G27290	4	FALSE				down		unknown protein; Has 44 Blast hits to 44 proteins in 12 species: Archae - 0; Bacteria - 0; Metazoa - 0; Fungi - 0; Plants - 44; Viruses - 0; Other Eukaryotes - 0 (source: NCBI BLink).
AT1G27330	1	FALSE			up	up		Ribosome associated membrane protein RAMP4
AT1G27350	1	FALSE			up	up		Ribosome associated membrane protein RAMP4
AT1G27420	6	FALSE				down		Galactose oxidase/kelch repeat superfamily protein
AT1G27720	2	FALSE				up	TAF4, TAF4B	TBP-associated factor 4B
AT1G27730	2	TRUE	C2H2	up		up	STZ, ZAT10	salt tolerance zinc finger
AT1G27770	2	FALSE		up	up	up	ACA1, PEA1	autoinhibited Ca2+-ATPase 1
AT1G28190	2	FALSE			up	up		unknown protein; BEST Arabidopsis thaliana protein match is: unknown protein (TAIR:AT5G12340.1); Has 166 Blast hits to 162 proteins in 36 species: Archae - 0; Bacteria - 2; Metazoa - 15; Fungi - 5; Plants - 124; Viruses - 0; Other Eukaryotes - 20 (source: NCBI BLink).
AT1G28240	2	FALSE				up		Protein of unknown function (DUF616)
AT1G28250	4	FALSE				down		unknown protein; Has 22 Blast hits to 22 proteins in 10 species: Archae - 0; Bacteria - 0; Metazoa - 0; Fungi - 0; Plants - 22; Viruses - 0; Other Eukaryotes - 0 (source: NCBI BLink).
AT1G28260	6	FALSE				down		Telomerase activating protein Est1
AT1G28280	1	FALSE				up		VQ motif-containing protein
AT1G28310	6	TRUE	C2C2-DOF			down		Dof-type zinc finger DNA-binding family protein
AT1G28370	2	TRUE	AP2-EREBP	up	up	up	ERF11, ATERF11	ERF domain protein 11
AT1G28380	1	FALSE			up	up	NSL1	MAC/Perforin domain-containing protein
AT1G28480	2	FALSE				up	GRX480, roxy19	Thioredoxin superfamily protein
AT1G28610	6	FALSE				down		GDSL-like Lipase/Acylhydrolase superfamily protein
AT1G28710	6	FALSE				down		Nucleotide-diphospho-sugar transferase family protein
AT1G29020	4	FALSE		down		down		Calcium-binding EF-hand family protein
AT1G29120	2	FALSE				up		Hydrolase-like protein family
AT1G29340	2	FALSE		up		up	PUB17, ATPUB17	plant U-box 17
AT1G29430	6	FALSE			down	down		SAUR-like auxin-responsive protein family
AT1G29440	6	FALSE			down	down		SAUR-like auxin-responsive protein family
AT1G29450	6	FALSE			down	down		SAUR-like auxin-responsive protein family
AT1G29460	6	FALSE			down	down		SAUR-like auxin-responsive protein family
AT1G29510	6	FALSE			down	down	SAUR68	SAUR-like auxin-responsive protein family
AT1G29640	1	FALSE				up		Protein of unknown function, DUF584
AT1G29690	2	FALSE		up	up	up	CAD1	MAC/Perforin domain-containing protein
AT1G29920	6	FALSE			down	down	CAB2, AB165, LHCB1.1	chlorophyll A/B-binding protein 2
AT1G29970	2	FALSE				up	RPL18AA	60S ribosomal protein L18A-1
AT1G30040	2	FALSE		up		up	ATGA2OX2, GA2OX2	gibberellin 2-oxidase
AT1G30070	1	FALSE			up	up		SGS domain-containing protein
AT1G30190	5	FALSE		up	down	up		unknown protein; BEST Arabidopsis thaliana protein match is: unknown protein (TAIR:AT2G34610.1); Has 56 Blast hits to 56 proteins in 13 species: Archae - 0; Bacteria - 0; Metazoa - 0; Fungi - 0; Plants - 44; Viruses - 0; Other Eukaryotes - 12 (source: NCBI BLink).
AT1G30370	2	FALSE		up		up		alpha/beta-Hydrolases superfamily protein
AT1G30410	6	FALSE			down	down	ATMRP13, MRP13, ABCC12	multidrug resistance-associated protein 13
AT1G30620	1	FALSE			up	up	HSR8, MUR4, UXE1	NAD(P)-binding Rossmann-fold superfamily protein
AT1G30700	1	FALSE			up	up		FAD-binding Berberine family protein
AT1G30720	1	FALSE			up	up		FAD-binding Berberine family protein
AT1G30730	1	FALSE				up		FAD-binding Berberine family protein
AT1G30755	1	FALSE			up	up		Protein of unknown function (DUF668)
AT1G30757	2	FALSE		up	up	up		unknown protein; FUNCTIONS IN: molecular_function unknown; INVOLVED IN: biological_process unknown; LOCATED IN: endomembrane system; Has 2 Blast hits to 2 proteins in 1 species: Archae - 0; Bacteria - 0; Metazoa - 0; Fungi - 0; Plants - 2; Viruses - 0; Other Eukaryotes - 0 (source: NCBI BLink).
AT1G30810	2	TRUE	JUMONJI			up		Transcription factor jumonji (jmj) family protein / zinc finger (C5HC2 type) family protein
AT1G30990	4	FALSE		down		down		Polyketide cyclase/dehydrase and lipid transport superfamily protein
AT1G31150	6	FALSE			down	down		Domain of unknown function (DUF1985)
AT1G31173	4	FALSE				down
AT1G31258	4	FALSE			down	down
AT1G31300	6	FALSE				down		TRAM, LAG1 and CLN8 (TLC) lipid-sensing domain containing protein
AT1G31320	4	FALSE				down	LBD4	LOB domain-containing protein 4
AT1G31350	1	FALSE			up	up	KUF1	KAR-UP F-box 1
AT1G31460	6	FALSE				down		unknown protein; FUNCTIONS IN: molecular_function unknown; INVOLVED IN: biological_process unknown; LOCATED IN: plasma membrane; EXPRESSED IN: 23 plant structures; EXPRESSED DURING: 13 growth stages; BEST Arabidopsis thaliana protein match is: unknown protein (TAIR:AT1G23270.1); Has 1251 Blast hits to 756 proteins in 185 species: Archae - 0; Bacteria - 295; Metazoa - 374; Fungi - 176; Plants - 58…
AT1G31540	2	FALSE		up		up		Disease resistance protein (TIR-NBS-LRR class) family
AT1G31580	4	FALSE				down	ECS1, CXC750	ECS1
AT1G31920	6	FALSE			down	down		Tetratricopeptide repeat (TPR)-like superfamily protein
AT1G31930	2	FALSE			up	up	XLG3	extra-large GTP-binding protein 3
AT1G32190	6	FALSE				down		alpha/beta-Hydrolases superfamily protein
AT1G32210	4	FALSE				down	ATDAD1	Defender against death (DAD family) protein
AT1G32240	6	TRUE	G2-LIKE			down	KAN2	Homeodomain-like superfamily protein
AT1G32385	4	FALSE				down
AT1G32520	6	FALSE			down	down		unknown protein; FUNCTIONS IN: molecular_function unknown; INVOLVED IN: biological_process unknown; LOCATED IN: chloroplast; EXPRESSED IN: 24 plant structures; EXPRESSED DURING: 15 growth stages; Has 143 Blast hits to 142 proteins in 34 species: Archae - 0; Bacteria - 0; Metazoa - 39; Fungi - 0; Plants - 56; Viruses - 0; Other Eukaryotes - 48 (source: NCBI BLink).
AT1G32540	4	FALSE		down	down	down	LOL1	lsd one like 1
AT1G32583	6	FALSE			down	down		FUNCTIONS IN: molecular_function unknown; INVOLVED IN: biological_process unknown; LOCATED IN: endomembrane system; BEST Arabidopsis thaliana protein match is: tapetum determinant 1 (TAIR:AT4G24972.1); Has 35333 Blast hits to 34131 proteins in 2444 species: Archae - 798; Bacteria - 22429; Metazoa - 974; Fungi - 991; Plants - 531; Viruses - 0; Other Eukaryotes - 9610 (source: NCBI BLink).
AT1G32640	2	TRUE	BHLH	up		up	ATMYC2, RD22BP1, JAI1, JIN1, MYC2, ZBF1	Basic helix-loop-helix (bHLH) DNA-binding family protein
AT1G32700	4	FALSE		down				PLATZ transcription factor family protein
AT1G32780	4	FALSE				down		GroES-like zinc-binding dehydrogenase family protein
AT1G32900	4	FALSE		down		down		UDP-Glycosyltransferase superfamily protein
AT1G32920	2	FALSE		up	up	up		unknown protein; FUNCTIONS IN: molecular_function unknown; INVOLVED IN: response to wounding; LOCATED IN: endomembrane system; EXPRESSED IN: 23 plant structures; EXPRESSED DURING: 13 growth stages; BEST Arabidopsis thaliana protein match is: unknown protein (TAIR:AT1G32928.1); Has 42 Blast hits to 42 proteins in 8 species: Archae - 0; Bacteria - 0; Metazoa - 0; Fungi - 0; Plants - 42; Viruses - 0…
AT1G32928	5	FALSE		up				unknown protein; BEST Arabidopsis thaliana protein match is: unknown protein (TAIR:AT1G32920.1); Has 35333 Blast hits to 34131 proteins in 2444 species: Archae - 798; Bacteria - 22429; Metazoa - 974; Fungi - 991; Plants - 531; Viruses - 0; Other Eukaryotes - 9610 (source: NCBI BLink).
AT1G32940	4	FALSE		down		down	ATSBT3.5, SBT3.5	Subtilase family protein
AT1G32960	2	FALSE				up	ATSBT3.3, SBT3.3	Subtilase family protein
AT1G33030	2	FALSE			up	up		O-methyltransferase family protein
AT1G33055	4	FALSE		down		down		unknown protein; FUNCTIONS IN: molecular_function unknown; INVOLVED IN: anaerobic respiration; LOCATED IN: endomembrane system; EXPRESSED IN: 13 plant structures; EXPRESSED DURING: 6 growth stages; Has 20 Blast hits to 20 proteins in 8 species: Archae - 0; Bacteria - 0; Metazoa - 0; Fungi - 0; Plants - 20; Viruses - 0; Other Eukaryotes - 0 (source: NCBI BLink).
AT1G33110	3	FALSE		down				MATE efflux family protein
AT1G33240	6	TRUE	TRIHELIX		down	down	AT-GTL1, AT-GTL2, GTL1	GT-2-like 1
AT1G33260	4	FALSE		down		down		Protein kinase superfamily protein
AT1G33480	6	TRUE	C3H		down	down		RING/U-box superfamily protein
AT1G33500	1	FALSE				up		unknown protein; Has 30201 Blast hits to 17322 proteins in 780 species: Archae - 12; Bacteria - 1396; Metazoa - 17338; Fungi - 3422; Plants - 5037; Viruses - 0; Other Eukaryotes - 2996 (source: NCBI BLink).
AT1G33590	2	FALSE			up	up		Leucine-rich repeat (LRR) family protein
AT1G33600	2	FALSE			up	up		Leucine-rich repeat (LRR) family protein
AT1G33610	2	FALSE			up	up		Leucine-rich repeat (LRR) family protein
AT1G33720	6	FALSE			down	down	CYP76C6	cytochrome P450, family 76, subfamily C, polypeptide 6
AT1G33790	4	FALSE		down		down		jacalin lectin family protein
AT1G33800	6	FALSE				down		Protein of unknown function (DUF579)
AT1G34000	6	FALSE				down	OHP2	one-helix protein 2
AT1G34044	6	FALSE			down	down
AT1G34570	6	FALSE				down		Essential protein Yae1, N-terminal
AT1G34750	1	FALSE			up	up		Protein phosphatase 2C family protein
AT1G35180	4	FALSE				down		TRAM, LAG1 and CLN8 (TLC) lipid-sensing domain containing protein
AT1G35210	2	FALSE		up		up		unknown protein; FUNCTIONS IN: molecular_function unknown; INVOLVED IN: biological_process unknown; LOCATED IN: chloroplast; EXPRESSED IN: 14 plant structures; EXPRESSED DURING: 9 growth stages; CONTAINS InterPro DOMAIN/s: Protein of unknown function DUF740 (InterPro:IPR008004); BEST Arabidopsis thaliana protein match is: unknown protein (TAIR:AT1G22470.1); Has 83 Blast hits to 83 proteins in 12 …
AT1G35230	1	FALSE			up	up	AGP5	arabinogalactan protein 5
AT1G35255	5	FALSE				up		unknown protein; Has 3 Blast hits to 3 proteins in 1 species: Archae - 0; Bacteria - 0; Metazoa - 0; Fungi - 0; Plants - 3; Viruses - 0; Other Eukaryotes - 0 (source: NCBI BLink).
AT1G35350	1	FALSE			up	up		EXS (ERD1/XPR1/SYG1) family protein
AT1G35516	4	FALSE				down		myb-like transcription factor family protein
AT1G36380	4	FALSE				down		unknown protein; LOCATED IN: endomembrane system; EXPRESSED IN: 23 plant structures; EXPRESSED DURING: 15 growth stages; Has 14 Blast hits to 14 proteins in 6 species: Archae - 0; Bacteria - 0; Metazoa - 0; Fungi - 0; Plants - 14; Viruses - 0; Other Eukaryotes - 0 (source: NCBI BLink).
AT1G36622	2	FALSE			up	up		unknown protein; LOCATED IN: endomembrane system; BEST Arabidopsis thaliana protein match is: unknown protein (TAIR:AT1G36640.1); Has 12 Blast hits to 12 proteins in 2 species: Archae - 0; Bacteria - 0; Metazoa - 0; Fungi - 0; Plants - 12; Viruses - 0; Other Eukaryotes - 0 (source: NCBI BLink).
AT1G42990	2	TRUE	BZIP	up	up	up	ATBZIP60, BZIP60	basic region/leucine zipper motif 60
AT1G43000	2	FALSE				up		PLATZ transcription factor family protein
AT1G43160	4	TRUE	AP2-EREBP			down	RAP2.6	related to AP2 6
AT1G43886	2	FALSE				up
AT1G44000	4	FALSE				down		unknown protein; BEST Arabidopsis thaliana protein match is: unknown protein (TAIR:AT4G11911.1); Has 216 Blast hits to 212 proteins in 76 species: Archae - 0; Bacteria - 96; Metazoa - 0; Fungi - 0; Plants - 118; Viruses - 0; Other Eukaryotes - 2 (source: NCBI BLink).
AT1G44020	1	FALSE			up	up		Cysteine/Histidine-rich C1 domain family protein
AT1G44100	2	FALSE				up	AAP5	amino acid permease 5
AT1G44110	6	FALSE			down	down	CYCA1;1	Cyclin A1;1
AT1G44350	4	FALSE		down			ILL6	IAA-leucine resistant (ILR)-like gene 6
AT1G44446	6	FALSE			down	down	CH1, ATCAO, CAO	Pheophorbide a oxygenase family protein with Rieske [2Fe-2S] domain
AT1G44608	4	FALSE				down		unknown protein; CONTAINS InterPro DOMAIN/s: Protein of unknown function DUF740 (InterPro:IPR008004); BEST Arabidopsis thaliana protein match is: unknown protein (TAIR:AT1G21830.1); Has 49 Blast hits to 49 proteins in 12 species: Archae - 0; Bacteria - 0; Metazoa - 0; Fungi - 0; Plants - 49; Viruses - 0; Other Eukaryotes - 0 (source: NCBI BLink).
AT1G44830	5	TRUE	AP2-EREBP	up				Integrase-type DNA-binding superfamily protein
AT1G44970	6	FALSE				down		Peroxidase superfamily protein
AT1G46480	5	TRUE	HOMEOBOX	up			WOX4	WUSCHEL related homeobox 4
AT1G46554	6	FALSE				down
AT1G47395	6	FALSE			down	down		unknown protein; FUNCTIONS IN: molecular_function unknown; INVOLVED IN: biological_process unknown; LOCATED IN: endomembrane system; BEST Arabidopsis thaliana protein match is: unknown protein (TAIR:AT1G47400.1); Has 9 Blast hits to 9 proteins in 2 species: Archae - 0; Bacteria - 0; Metazoa - 0; Fungi - 0; Plants - 9; Viruses - 0; Other Eukaryotes - 0 (source: NCBI BLink).
AT1G47400	6	FALSE			down	down		unknown protein; BEST Arabidopsis thaliana protein match is: unknown protein (TAIR:AT1G47395.1); Has 11 Blast hits to 11 proteins in 2 species: Archae - 0; Bacteria - 0; Metazoa - 0; Fungi - 0; Plants - 11; Viruses - 0; Other Eukaryotes - 0 (source: NCBI BLink).
AT1G47510	1	FALSE			up	up	AT5PTASE11, 5PTASE11	inositol polyphosphate 5-phosphatase 11
AT1G47520	4	FALSE				down
AT1G47760	4	TRUE	MADS		down	down	AGL102	AGAMOUS-like 102
AT1G47820	6	FALSE			down	down		unknown protein; BEST Arabidopsis thaliana protein match is: unknown protein (TAIR:AT1G47813.1); Has 29 Blast hits to 29 proteins in 9 species: Archae - 0; Bacteria - 0; Metazoa - 0; Fungi - 0; Plants - 29; Viruses - 0; Other Eukaryotes - 0 (source: NCBI BLink).
AT1G47890	2	FALSE			up	up	AtRLP7, RLP7	receptor like protein 7
AT1G47960	4	FALSE		down		down	C/VIF1, ATC/VIF1	cell wall / vacuolar inhibitor of fructosidase 1
AT1G48100	4	FALSE		down		down		Pectin lyase-like superfamily protein
AT1G48120	2	FALSE			up	up		hydrolases;protein serine/threonine phosphatases
AT1G48315	6	FALSE			down	down
AT1G48320	2	FALSE			up	up		Thioesterase superfamily protein
AT1G48690	6	FALSE			down	down		Auxin-responsive GH3 family protein
AT1G48930	4	FALSE				down	AtGH9C1, GH9C1	glycosyl hydrolase 9C1
AT1G49000	1	FALSE			up	up		unknown protein; FUNCTIONS IN: molecular_function unknown; INVOLVED IN: biological_process unknown; LOCATED IN: chloroplast; EXPRESSED IN: stem; BEST Arabidopsis thaliana protein match is: unknown protein (TAIR:AT3G18560.1); Has 105 Blast hits to 105 proteins in 13 species: Archae - 0; Bacteria - 0; Metazoa - 0; Fungi - 0; Plants - 105; Viruses - 0; Other Eukaryotes - 0 (source: NCBI BLink).
AT1G49010	4	TRUE	MYB-RELATED			down		Duplicated homeodomain-like superfamily protein
AT1G49050	2	FALSE				up		Eukaryotic aspartyl protease family protein
AT1G49200	6	FALSE			down	down		RING/U-box superfamily protein
AT1G49220	6	FALSE		up	down			RING/U-box superfamily protein
AT1G49470	6	FALSE				down		Family of unknown function (DUF716)
AT1G49510	6	FALSE				down	emb1273	embryo defective 1273
AT1G49570	4	FALSE				down		Peroxidase superfamily protein
AT1G49780	5	FALSE		up			PUB26	plant U-box 26
AT1G49860	4	FALSE		down		down	ATGSTF14, GSTF14	glutathione S-transferase (class phi) 14
AT1G49950	1	TRUE	MYB-RELATED			up	TRB1, ATTRB1	telomere repeat binding factor 1
AT1G50040	6	FALSE			down	down		Protein of unknown function (DUF1005)
AT1G50055	4	FALSE				down
AT1G50090	4	FALSE		down		down		D-aminoacid aminotransferase-like PLP-dependent enzymes superfamily protein
AT1G50180	4	FALSE		down				NB-ARC domain-containing disease resistance protein
AT1G50280	6	FALSE			down	down		Phototropic-responsive NPH3 family protein
AT1G50290	6	FALSE			down	down		unknown protein; Has 2 Blast hits to 2 proteins in 1 species: Archae - 0; Bacteria - 0; Metazoa - 0; Fungi - 0; Plants - 2; Viruses - 0; Other Eukaryotes - 0 (source: NCBI BLink).
AT1G50400	1	FALSE			up	up		Eukaryotic porin family protein
AT1G50732	6	FALSE				down		unknown protein.
AT1G50740	2	FALSE		up	up	up		Transmembrane proteins 14C
AT1G51100	4	FALSE				down		unknown protein; FUNCTIONS IN: molecular_function unknown; INVOLVED IN: biological_process unknown; LOCATED IN: chloroplast, chloroplast stroma; EXPRESSED IN: 22 plant structures; EXPRESSED DURING: 13 growth stages; Has 26 Blast hits to 26 proteins in 9 species: Archae - 0; Bacteria - 0; Metazoa - 0; Fungi - 0; Plants - 26; Viruses - 0; Other Eukaryotes - 0 (source: NCBI BLink).
AT1G51270	2	FALSE			up	up		structural molecules;transmembrane receptors;structural molecules
AT1G51340	3	FALSE		down				MATE efflux family protein
AT1G51390	6	FALSE				down	NFU5, ATNFU1	NFU domain protein 5
AT1G51420	4	FALSE		down		down	ATSPP1, SPP1	sucrose-phosphatase 1
AT1G51430	6	FALSE			down	down		unknown protein; BEST Arabidopsis thaliana protein match is: unknown protein (TAIR:AT3G28370.1); Has 13 Blast hits to 13 proteins in 4 species: Archae - 0; Bacteria - 0; Metazoa - 0; Fungi - 0; Plants - 13; Viruses - 0; Other Eukaryotes - 0 (source: NCBI BLink).
AT1G51620	1	FALSE			up	up		Protein kinase superfamily protein
AT1G51660	2	FALSE		up	up	up	ATMKK4, MKK4, ATMEK4	mitogen-activated protein kinase kinase 4
AT1G51680	1	FALSE			up	up	4CL1, 4CL.1, AT4CL1	4-coumarate:CoA ligase 1
AT1G51700	2	TRUE	C2C2-DOF	up	up	up	ADOF1, DOF1	DOF zinc finger protein 1
AT1G51820	1	FALSE			up	up		Leucine-rich repeat protein kinase family protein
AT1G51840	6	FALSE			down	down		protein kinase-related
AT1G51870	6	FALSE			down	down		protein kinase family protein
AT1G51890	1	FALSE			up	up		Leucine-rich repeat protein kinase family protein
AT1G51913	2	FALSE				up		LOCATED IN: endomembrane system; BEST Arabidopsis thaliana protein match is: cryptdin protein-related (TAIR:AT1G51915.1); Has 22 Blast hits to 22 proteins in 3 species: Archae - 0; Bacteria - 0; Metazoa - 0; Fungi - 0; Plants - 22; Viruses - 0; Other Eukaryotes - 0 (source: NCBI BLink).
AT1G51920	1	FALSE			up	up		unknown protein; FUNCTIONS IN: molecular_function unknown; INVOLVED IN: biological_process unknown; LOCATED IN: endomembrane system; EXPRESSED IN: stem, stamen; EXPRESSED DURING: 4 anthesis; Has 22 Blast hits to 22 proteins in 5 species: Archae - 0; Bacteria - 0; Metazoa - 0; Fungi - 0; Plants - 22; Viruses - 0; Other Eukaryotes - 0 (source: NCBI BLink).
AT1G52100	2	FALSE		up		up		Mannose-binding lectin superfamily protein
AT1G52120	4	FALSE		down		down		Mannose-binding lectin superfamily protein
AT1G52150	6	TRUE	HOMEOBOX			down	ATHB-15, ATHB15, CNA, ICU4	Homeobox-leucine zipper family protein / lipid-binding START domain-containing protein
AT1G52200	1	FALSE			up	up		PLAC8 family protein
AT1G52220	6	FALSE			down	down		FUNCTIONS IN: molecular_function unknown; INVOLVED IN: biological_process unknown; LOCATED IN: chloroplast thylakoid membrane, chloroplast; EXPRESSED IN: 23 plant structures; EXPRESSED DURING: 13 growth stages; BEST Arabidopsis thaliana protein match is: photosystem I P subunit (TAIR:AT2G46820.2); Has 291 Blast hits to 291 proteins in 50 species: Archae - 0; Bacteria - 90; Metazoa - 0; Fungi - 0;…
AT1G52270	2	FALSE				up		unknown protein; BEST Arabidopsis thaliana protein match is: unknown protein (TAIR:AT4G28310.1); Has 29 Blast hits to 28 proteins in 9 species: Archae - 0; Bacteria - 0; Metazoa - 0; Fungi - 0; Plants - 29; Viruses - 0; Other Eukaryotes - 0 (source: NCBI BLink).
AT1G52290	6	FALSE			down	down		Protein kinase superfamily protein
AT1G52310	4	FALSE				down		protein kinase family protein / C-type lectin domain-containing protein
AT1G52560	1	FALSE			up	up		HSP20-like chaperones superfamily protein
AT1G52770	4	FALSE		down		down		Phototropic-responsive NPH3 family protein
AT1G52780	6	FALSE				down		Protein of unknown function (DUF2921)
AT1G52825	4	FALSE				down		unknown protein; FUNCTIONS IN: molecular_function unknown; INVOLVED IN: biological_process unknown; LOCATED IN: endomembrane system; CONTAINS InterPro DOMAIN/s: Protein of unknown function DUF2346 (InterPro:IPR018625); BEST Arabidopsis thaliana protein match is: unknown protein (TAIR:AT4G14615.1); Has 52 Blast hits to 49 proteins in 19 species: Archae - 0; Bacteria - 0; Metazoa - 0; Fungi - 0; Pl…
AT1G52827	6	FALSE			down	down	CDT1, ATCDT1	cadmium tolerance 1
AT1G52880	6	TRUE	NAC		down	down	NAM, ANAC018, ATNAM, NARS2	NAC (No Apical Meristem) domain transcriptional regulator superfamily protein
AT1G52890	3	TRUE	NAC	down	up		ANAC019, NAC019	NAC domain containing protein 19
AT1G53060	2	FALSE		up	up	up		Legume lectin family protein
AT1G53080	1	FALSE			up	up		Legume lectin family protein
AT1G53110	1	FALSE			up	up		BEST Arabidopsis thaliana protein match is: proton pump interactor 2 (TAIR:AT3G15340.1); Has 9980 Blast hits to 7312 proteins in 825 species: Archae - 146; Bacteria - 1301; Metazoa - 3338; Fungi - 830; Plants - 588; Viruses - 42; Other Eukaryotes - 3735 (source: NCBI BLink).
AT1G53160	6	TRUE	SBP		down	down	SPL4	squamosa promoter binding protein-like 4
AT1G53170	2	TRUE	AP2-EREBP			up	ATERF-8, ATERF8, ERF8	ethylene response factor 8
AT1G53250	6	FALSE				down		unknown protein; BEST Arabidopsis thaliana protein match is: unknown protein (TAIR:AT1G53800.1); Has 11909 Blast hits to 7704 proteins in 757 species: Archae - 51; Bacteria - 1338; Metazoa - 4550; Fungi - 987; Plants - 464; Viruses - 24; Other Eukaryotes - 4495 (source: NCBI BLink).
AT1G53350	2	FALSE				up		Disease resistance protein (CC-NBS-LRR class) family
AT1G53430	1	FALSE			up	up		Leucine-rich repeat transmembrane protein kinase
AT1G53450	6	FALSE				down		unknown protein; BEST Arabidopsis thaliana protein match is: unknown protein (TAIR:AT3G14830.2); Has 71 Blast hits to 71 proteins in 12 species: Archae - 0; Bacteria - 0; Metazoa - 0; Fungi - 0; Plants - 71; Viruses - 0; Other Eukaryotes - 0 (source: NCBI BLink).
AT1G53510	6	FALSE			down	down	ATMPK18, MPK18	mitogen-activated protein kinase 18
AT1G53540	1	FALSE			up	up		HSP20-like chaperones superfamily protein
AT1G53625	1	FALSE			up	up		unknown protein; Has 29996 Blast hits to 6987 proteins in 655 species: Archae - 23; Bacteria - 6686; Metazoa - 10521; Fungi - 1178; Plants - 7439; Viruses - 681; Other Eukaryotes - 3468 (source: NCBI BLink).
AT1G53633	1	FALSE			up	up		unknown protein; FUNCTIONS IN: molecular_function unknown; INVOLVED IN: biological_process unknown; LOCATED IN: cellular_component unknown; Has 5 Blast hits to 5 proteins in 2 species: Archae - 0; Bacteria - 0; Metazoa - 2; Fungi - 0; Plants - 3; Viruses - 0; Other Eukaryotes - 0 (source: NCBI BLink).
AT1G53700	2	FALSE			up	up	WAG1, PK3AT	WAG 1
AT1G53801	2	FALSE				up
AT1G53980	1	FALSE			up	up		Ubiquitin-like superfamily protein
AT1G53990	1	FALSE			up	up	GLIP3	GDSL-motif lipase 3
AT1G54050	1	FALSE			up	up		HSP20-like chaperones superfamily protein
AT1G54200	5	FALSE		up	down			unknown protein; BEST Arabidopsis thaliana protein match is: unknown protein (TAIR:AT3G13980.1); Has 1084 Blast hits to 581 proteins in 136 species: Archae - 0; Bacteria - 72; Metazoa - 212; Fungi - 78; Plants - 102; Viruses - 0; Other Eukaryotes - 620 (source: NCBI BLink).
AT1G54217	6	FALSE				down		Ribosomal protein L18ae family
AT1G54390	4	FALSE				down	ING2	PHD finger protein-related
AT1G54500	6	FALSE				down		Rubredoxin-like superfamily protein
AT1G54650	4	FALSE				down		Methyltransferase family protein
AT1G54780	4	FALSE				down	TLP18.3	thylakoid lumen 18.3 kDa protein
AT1G54820	6	FALSE			down	down		Protein kinase superfamily protein
AT1G54970	6	FALSE			down	down	ATPRP1, RHS7, PRP1	proline-rich protein 1
AT1G54990	4	FALSE				down	AXR4, RGR, RGR1	alpha/beta-Hydrolases superfamily protein
AT1G55205	4	FALSE				down		unknown protein; FUNCTIONS IN: molecular_function unknown; INVOLVED IN: biological_process unknown; LOCATED IN: chloroplast; BEST Arabidopsis thaliana protein match is: unknown protein (TAIR:AT3G13674.1); Has 30201 Blast hits to 17322 proteins in 780 species: Archae - 12; Bacteria - 1396; Metazoa - 17338; Fungi - 3422; Plants - 5037; Viruses - 0; Other Eukaryotes - 2996 (source: NCBI BLink).
AT1G55310	2	FALSE				up	SR33, SCL33, At-SCL33	SC35-like splicing factor 33
AT1G55365	2	FALSE			up	up		unknown protein; FUNCTIONS IN: molecular_function unknown; INVOLVED IN: biological_process unknown; LOCATED IN: endomembrane system; BEST Arabidopsis thaliana protein match is: unknown protein (TAIR:AT3G13500.1); Has 29 Blast hits to 29 proteins in 6 species: Archae - 0; Bacteria - 0; Metazoa - 0; Fungi - 0; Plants - 29; Viruses - 0; Other Eukaryotes - 0 (source: NCBI BLink).
AT1G55450	1	FALSE		up	up	up		S-adenosyl-L-methionine-dependent methyltransferases superfamily protein
AT1G55460	2	TRUE	C2H2		up	up		DNA/RNA-binding protein Kin17, conserved region
AT1G55475	2	FALSE				up		unknown protein; FUNCTIONS IN: molecular_function unknown; INVOLVED IN: biological_process unknown; LOCATED IN: endomembrane system; BEST Arabidopsis thaliana protein match is: unknown protein (TAIR:AT3G13480.1); Has 35333 Blast hits to 34131 proteins in 2444 species: Archae - 798; Bacteria - 22429; Metazoa - 974; Fungi - 991; Plants - 531; Viruses - 0; Other Eukaryotes - 9610 (source: NCBI BLink…
AT1G55920	2	FALSE				up	ATSERAT2;1, SAT5, SAT1, SERAT2;1	serine acetyltransferase 2;1
AT1G55970	2	FALSE			up	up	HAC04, HAG04, HAC4, HAG4, HAC6	histone acetyltransferase of the CBP family 4
AT1G55980	1	FALSE			up	up		FAD/NAD(P)-binding oxidoreductase family protein
AT1G56060	1	FALSE			up	up		unknown protein; BEST Arabidopsis thaliana protein match is: unknown protein (TAIR:AT2G32210.1); Has 180 Blast hits to 180 proteins in 22 species: Archae - 0; Bacteria - 0; Metazoa - 0; Fungi - 10; Plants - 170; Viruses - 0; Other Eukaryotes - 0 (source: NCBI BLink).
AT1G56140	1	FALSE			up	up		Leucine-rich repeat transmembrane protein kinase
AT1G56170	1	TRUE	CCAAT-HAP5		up	up	HAP5B, ATHAP5B, NF-YC2	nuclear factor Y, subunit C2
AT1G56240	2	FALSE		up	up	up	AtPP2-B13, PP2-B13	phloem protein 2-B13
AT1G56250	2	FALSE		up	up	up	AtPP2-B14, PP2-B14	phloem protein 2-B14
AT1G56300	2	FALSE		up	up	up		Chaperone DnaJ-domain superfamily protein
AT1G56320	4	FALSE		down		down		BEST Arabidopsis thaliana protein match is: Glycine-rich protein family (TAIR:AT5G49350.2); Has 60 Blast hits to 60 proteins in 12 species: Archae - 0; Bacteria - 0; Metazoa - 0; Fungi - 0; Plants - 60; Viruses - 0; Other Eukaryotes - 0 (source: NCBI BLink).
AT1G56430	6	FALSE			down	down	ATNAS4, NAS4	nicotianamine synthase 4
AT1G56440	2	FALSE			up	up	TPR5	Tetratricopeptide repeat (TPR)-like superfamily protein
AT1G56510	2	FALSE			up	up	WRR4, ADR2	Disease resistance protein (TIR-NBS-LRR class)
AT1G56520	2	FALSE		up		up		Disease resistance protein (TIR-NBS-LRR class) family
AT1G56540	2	FALSE		up	up	up		Disease resistance protein (TIR-NBS-LRR class) family
AT1G56600	2	FALSE				up	AtGolS2, GolS2	galactinol synthase 2
AT1G56660	2	FALSE		up	up	up		unknown protein; Has 665200 Blast hits to 205811 proteins in 4684 species: Archae - 3320; Bacteria - 107592; Metazoa - 249086; Fungi - 76753; Plants - 38542; Viruses - 3008; Other Eukaryotes - 186899 (source: NCBI BLink).
AT1G57600	4	FALSE				down		MBOAT (membrane bound O-acyl transferase) family protein
AT1G57630	1	FALSE			up	up		Toll-Interleukin-Resistance (TIR) domain family protein
AT1G57765	6	FALSE				down		unknown protein; FUNCTIONS IN: molecular_function unknown; INVOLVED IN: biological_process unknown; LOCATED IN: endomembrane system; BEST Arabidopsis thaliana protein match is: unknown protein (TAIR:AT1G09645.1).
AT1G57790	6	FALSE			down	down		F-box family protein
AT1G57990	2	FALSE		up	up	up	ATPUP18, PUP18	purine permease 18
AT1G58170	2	FALSE				up		Disease resistance-responsive (dirigent-like protein) family protein
AT1G58280	6	FALSE				down		Phosphoglycerate mutase family protein
AT1G58340	2	FALSE				up	ZF14	MATE efflux family protein
AT1G58420	2	FALSE		up	up	up		Uncharacterised conserved protein UCP031279
AT1G58590	6	FALSE				down
AT1G59590	2	FALSE		up	up	up	ZCF37	ZCF37
AT1G59620	2	FALSE				up	CW9	Disease resistance protein (CC-NBS-LRR class) family
AT1G59700	4	FALSE			down	down	ATGSTU16, GSTU16	glutathione S-transferase TAU 16
AT1G59740	2	FALSE			up	up		Major facilitator superfamily protein
AT1G59820	2	FALSE				up	ALA3	aminophospholipid ATPase 3
AT1G59860	1	FALSE			up	up		HSP20-like chaperones superfamily protein
AT1G59870	2	FALSE			up	up	PEN3, PDR8, ATPDR8, ABCG36, ATABCG36	ABC-2 and Plant PDR ABC-type transporter family protein
AT1G59910	2	FALSE		up	up	up		Actin-binding FH2 (formin homology 2) family protein
AT1G59940	6	FALSE				down	ARR3	response regulator 3
AT1G60095	4	FALSE		down		down		Mannose-binding lectin superfamily protein
AT1G60110	4	FALSE				down		Mannose-binding lectin superfamily protein
AT1G60590	4	FALSE				down		Pectin lyase-like superfamily protein
AT1G61140	2	FALSE				up	EDA16	SNF2 domain-containing protein / helicase domain-containing protein / zinc finger protein-related
AT1G61190	4	FALSE				down		LRR and NB-ARC domains-containing disease resistance protein
AT1G61255	4	FALSE				down		BEST Arabidopsis thaliana protein match is: glycine-rich protein (TAIR:AT4G21620.2); Has 58 Blast hits to 58 proteins in 12 species: Archae - 0; Bacteria - 2; Metazoa - 0; Fungi - 0; Plants - 56; Viruses - 0; Other Eukaryotes - 0 (source: NCBI BLink).
AT1G61340	2	FALSE		up	up	up		F-box family protein
AT1G61350	6	FALSE			down	down		ARM repeat superfamily protein
AT1G61360	2	FALSE			up	up		S-locus lectin protein kinase family protein
AT1G61370	2	FALSE			up	up		S-locus lectin protein kinase family protein
AT1G61420	1	FALSE				up		S-locus lectin protein kinase family protein
AT1G61430	1	FALSE			up	up		S-locus lectin protein kinase family protein
AT1G61470	5	FALSE		up		up		Polynucleotidyl transferase, ribonuclease H-like superfamily protein
AT1G61560	2	FALSE			up	up	MLO6, ATMLO6	Seven transmembrane MLO family protein
AT1G61640	1	FALSE			up	up		Protein kinase superfamily protein
AT1G61790	4	FALSE				down		Oligosaccharyltransferase complex/magnesium transporter family protein
AT1G61810	1	FALSE				up	BGLU45	beta-glucosidase 45
AT1G61820	2	FALSE				up	BGLU46	beta glucosidase 46
AT1G61890	2	FALSE		up		up		MATE efflux family protein
AT1G61950	6	FALSE			down	down	CPK19	calcium-dependent protein kinase 19
AT1G61970	6	FALSE			down	down		Mitochondrial transcription termination factor family protein
AT1G62180	4	FALSE				down	APR2, APSR, PRH43, PRH, ATAPR2	5'adenylylphosphosulfate reductase 2
AT1G62250	6	FALSE				down		unknown protein; LOCATED IN: chloroplast; EXPRESSED IN: 23 plant structures; EXPRESSED DURING: 15 growth stages; Has 30 Blast hits to 30 proteins in 13 species: Archae - 0; Bacteria - 0; Metazoa - 0; Fungi - 0; Plants - 30; Viruses - 0; Other Eukaryotes - 0 (source: NCBI BLink).
AT1G62300	1	TRUE	WRKY		up	up	WRKY6, ATWRKY6	WRKY family transcription factor
AT1G62305	1	FALSE			up	up		Core-2/I-branching beta-1,6-N-acetylglucosaminyltransferase family protein
AT1G62420	2	FALSE			up	up		Protein of unknown function (DUF506)
AT1G62422	2	FALSE			up	up		unknown protein; EXPRESSED IN: 22 plant structures; EXPRESSED DURING: 13 growth stages; BEST Arabidopsis thaliana protein match is: unknown protein (TAIR:AT1G12020.1); Has 87 Blast hits to 86 proteins in 14 species: Archae - 0; Bacteria - 0; Metazoa - 0; Fungi - 0; Plants - 87; Viruses - 0; Other Eukaryotes - 0 (source: NCBI BLink).
AT1G62440	4	FALSE		down		down	LRX2	leucine-rich repeat/extensin 2
AT1G62540	4	FALSE		down			FMO GS-OX2	flavin-monooxygenase glucosinolate S-oxygenase 2
AT1G62560	6	FALSE				down	FMO GS-OX3	flavin-monooxygenase glucosinolate S-oxygenase 3
AT1G62590	6	FALSE			down	down		pentatricopeptide (PPR) repeat-containing protein
AT1G62620	1	FALSE			up	up		Flavin-binding monooxygenase family protein
AT1G62670	6	FALSE			down	down	RPF2	rna processing factor 2
AT1G62740	1	FALSE			up	up	Hop2	stress-inducible protein, putative
AT1G62980	4	FALSE				down	ATEXPA18, EXP18, ATEXP18, ATHEXP ALPHA 1.25, EXPA18	expansin A18
AT1G63090	4	FALSE		down		down	AtPP2-A11, PP2-A11	phloem protein 2-A11
AT1G63130	6	FALSE			down	down		Tetratricopeptide repeat (TPR)-like superfamily protein
AT1G63230	6	FALSE			down	down		Tetratricopeptide repeat (TPR)-like superfamily protein
AT1G63245	2	FALSE		up	up	up	CLE14	CLAVATA3/ESR-RELATED 14
AT1G63350	2	FALSE				up		Disease resistance protein (CC-NBS-LRR class) family
AT1G63400	6	FALSE			down	down		Pentatricopeptide repeat (PPR) superfamily protein
AT1G63420	6	FALSE				down		Arabidopsis thaliana protein of unknown function (DUF821)
AT1G63740	1	FALSE			up	up		Disease resistance protein (TIR-NBS-LRR class) family
AT1G63750	2	FALSE		up		up		Disease resistance protein (TIR-NBS-LRR class) family
AT1G63820	2	FALSE		up		up		CCT motif family protein
AT1G63830	2	FALSE			up	up		PLAC8 family protein
AT1G63860	2	FALSE		up		up		Disease resistance protein (TIR-NBS-LRR class) family
AT1G64065	2	FALSE		up	up	up		Late embryogenesis abundant (LEA) hydroxyproline-rich glycoprotein family
AT1G64150	4	FALSE				down		Uncharacterized protein family (UPF0016)
AT1G64160	4	FALSE		down		down		Disease resistance-responsive (dirigent-like protein) family protein
AT1G64170	6	FALSE				down	ATCHX16, CHX16	cation/H+ exchanger 16
AT1G64200	1	FALSE			up	up	VHA-E3	vacuolar H+-ATPase subunit E isoform 3
AT1G64250	6	FALSE			down	down
AT1G64300	2	FALSE				up		Protein kinase family protein
AT1G64380	2	TRUE	AP2-EREBP	up		up		Integrase-type DNA-binding superfamily protein
AT1G64400	1	FALSE		down	up		LACS3	AMP-dependent synthetase and ligase family protein
AT1G64450	6	FALSE			down	down		Glycine-rich protein family
AT1G64500	4	FALSE		down		down		Glutaredoxin family protein
AT1G64580	6	FALSE			down	down		Pentatricopeptide repeat (PPR) superfamily protein
AT1G64610	2	FALSE			up	up		Transducin/WD40 repeat-like superfamily protein
AT1G64660	2	FALSE				up	ATMGL, MGL	methionine gamma-lyase
AT1G64710	2	FALSE				up		GroES-like zinc-binding dehydrogenase family protein
AT1G64760	2	FALSE				up		O-Glycosyl hydrolases family 17 protein
AT1G64780	6	FALSE			down	down	ATAMT1;2, AMT1;2	ammonium transporter 1;2
AT1G64900	4	FALSE				down	CYP89A2, CYP89	cytochrome P450, family 89, subfamily A, polypeptide 2
AT1G64920	6	FALSE				down		UDP-Glycosyltransferase superfamily protein
AT1G64970	4	FALSE		down		down	G-TMT, TMT1, VTE4	gamma-tocopherol methyltransferase
AT1G65190	1	FALSE				up		Protein kinase superfamily protein
AT1G65240	2	FALSE				up		Eukaryotic aspartyl protease family protein
AT1G65390	2	FALSE		up	up	up	ATPP2-A5, PP2-A5	phloem protein 2 A5
AT1G65484	1	FALSE			up	up		unknown protein; FUNCTIONS IN: molecular_function unknown; INVOLVED IN: biological_process unknown; LOCATED IN: endomembrane system; Has 30201 Blast hits to 17322 proteins in 780 species: Archae - 12; Bacteria - 1396; Metazoa - 17338; Fungi - 3422; Plants - 5037; Viruses - 0; Other Eukaryotes - 2996 (source: NCBI BLink).
AT1G65486	3	FALSE		down	up			unknown protein; FUNCTIONS IN: molecular_function unknown; INVOLVED IN: biological_process unknown; LOCATED IN: endomembrane system; BEST Arabidopsis thaliana protein match is: unknown protein (TAIR:AT1G65490.1); Has 30201 Blast hits to 17322 proteins in 780 species: Archae - 12; Bacteria - 1396; Metazoa - 17338; Fungi - 3422; Plants - 5037; Viruses - 0; Other Eukaryotes - 2996 (source: NCBI BLin…
AT1G65490	3	FALSE		down	up			unknown protein; FUNCTIONS IN: molecular_function unknown; INVOLVED IN: biological_process unknown; LOCATED IN: endomembrane system; EXPRESSED IN: 22 plant structures; EXPRESSED DURING: 13 growth stages; BEST Arabidopsis thaliana protein match is: unknown protein (TAIR:AT1G65486.1); Has 23 Blast hits to 23 proteins in 2 species: Archae - 0; Bacteria - 0; Metazoa - 0; Fungi - 0; Plants - 23; Virus…
AT1G65500	3	FALSE		down				unknown protein; FUNCTIONS IN: molecular_function unknown; INVOLVED IN: biological_process unknown; LOCATED IN: endomembrane system; EXPRESSED IN: 14 plant structures; EXPRESSED DURING: 9 growth stages; BEST Arabidopsis thaliana protein match is: unknown protein (TAIR:AT1G65486.1); Has 23 Blast hits to 23 proteins in 2 species: Archae - 0; Bacteria - 0; Metazoa - 0; Fungi - 0; Plants - 23; Viruse…
AT1G65510	1	FALSE			up	up		unknown protein; FUNCTIONS IN: molecular_function unknown; INVOLVED IN: N-terminal protein myristoylation; LOCATED IN: endomembrane system; EXPRESSED IN: 9 plant structures; EXPRESSED DURING: LP.06 six leaves visible, LP.04 four leaves visible, 4 anthesis, petal differentiation and expansion stage, LP.08 eight leaves visible; BEST Arabidopsis thaliana protein match is: unknown protein (TAIR:AT1G6…
AT1G65690	1	FALSE			up	up		Late embryogenesis abundant (LEA) hydroxyproline-rich glycoprotein family
AT1G65720	6	FALSE				down		unknown protein; FUNCTIONS IN: molecular_function unknown; INVOLVED IN: biological_process unknown; LOCATED IN: endomembrane system; EXPRESSED IN: 24 plant structures; EXPRESSED DURING: 15 growth stages; Has 44 Blast hits to 44 proteins in 14 species: Archae - 0; Bacteria - 0; Metazoa - 0; Fungi - 0; Plants - 44; Viruses - 0; Other Eukaryotes - 0 (source: NCBI BLink).
AT1G65845	1	FALSE		down	up			unknown protein; FUNCTIONS IN: molecular_function unknown; INVOLVED IN: biological_process unknown; LOCATED IN: endomembrane system; Has 9 Blast hits to 9 proteins in 2 species: Archae - 0; Bacteria - 0; Metazoa - 0; Fungi - 0; Plants - 9; Viruses - 0; Other Eukaryotes - 0 (source: NCBI BLink).
AT1G65970	2	FALSE				up	TPX2	thioredoxin-dependent peroxidase 2
AT1G65980	1	FALSE			up	up	TPX1	thioredoxin-dependent peroxidase 1
AT1G66080	1	FALSE			up	up		unknown protein; CONTAINS InterPro DOMAIN/s: Protein of unknown function DUF775 (InterPro:IPR008493); Has 285 Blast hits to 283 proteins in 133 species: Archae - 0; Bacteria - 0; Metazoa - 120; Fungi - 88; Plants - 50; Viruses - 0; Other Eukaryotes - 27 (source: NCBI BLink).
AT1G66090	2	FALSE		up	up	up		Disease resistance protein (TIR-NBS class)
AT1G66130	4	FALSE				down		NAD(P)-binding Rossmann-fold superfamily protein
AT1G66160	2	FALSE		up		up	ATCMPG1, CMPG1	CYS, MET, PRO, and GLY protein 1
AT1G66180	6	FALSE			down	down		Eukaryotic aspartyl protease family protein
AT1G66260	1	FALSE			up	up		RNA-binding (RRM/RBD/RNP motifs) family protein
AT1G66350	6	TRUE	GRAS		down	down	RGL1, RGL	RGA-like 1
AT1G66480	1	FALSE			up	up		plastid movement impaired 2
AT1G66600	3	TRUE	WRKY	down	up		WRKY63, ATWRKY63, ABO3	ABA overly sensitive mutant 3
AT1G66840	6	FALSE				down	PMI2, WEB2	Plant protein of unknown function (DUF827)
AT1G66890	6	FALSE				down		FUNCTIONS IN: molecular_function unknown; INVOLVED IN: biological_process unknown; LOCATED IN: chloroplast; EXPRESSED IN: 22 plant structures; EXPRESSED DURING: 13 growth stages; BEST Arabidopsis thaliana protein match is: 50S ribosomal protein-related (TAIR:AT5G16200.1); Has 36 Blast hits to 36 proteins in 7 species: Archae - 0; Bacteria - 0; Metazoa - 0; Fungi - 0; Plants - 36; Viruses - 0; Oth…
AT1G66910	2	FALSE				up		Protein kinase superfamily protein
AT1G67000	2	FALSE				up		Protein kinase superfamily protein
AT1G67035	6	FALSE				down		unknown protein; FUNCTIONS IN: molecular_function unknown; INVOLVED IN: biological_process unknown; LOCATED IN: cellular_component unknown; BEST Arabidopsis thaliana protein match is: unknown protein (TAIR:AT5G38300.1).
AT1G67060	1	FALSE			up	up		unknown protein; FUNCTIONS IN: molecular_function unknown; INVOLVED IN: biological_process unknown; LOCATED IN: plasma membrane; EXPRESSED IN: 22 plant structures; EXPRESSED DURING: 13 growth stages; Has 283 Blast hits to 281 proteins in 136 species: Archae - 0; Bacteria - 145; Metazoa - 0; Fungi - 65; Plants - 41; Viruses - 0; Other Eukaryotes - 32 (source: NCBI BLink).
AT1G67080	4	FALSE			down	down	ABA4	abscisic acid (aba)-deficient 4
AT1G67370	2	FALSE				up	ASY1, ATASY1	DNA-binding HORMA family protein
AT1G67470	2	FALSE		up		up		Protein kinase superfamily protein
AT1G67530	2	FALSE			up	up		ARM repeat superfamily protein
AT1G67810	2	FALSE			up	up	SUFE2	sulfur E2
AT1G67880	2	FALSE		up		up		beta-1,4-N-acetylglucosaminyltransferase family protein
AT1G67900	6	FALSE				down		Phototropic-responsive NPH3 family protein
AT1G67910	4	TRUE	CAMTA	down		down		unknown protein; FUNCTIONS IN: molecular_function unknown; INVOLVED IN: biological_process unknown; LOCATED IN: chloroplast; EXPRESSED IN: 21 plant structures; EXPRESSED DURING: 12 growth stages; BEST Arabidopsis thaliana protein match is: unknown protein (TAIR:AT1G24577.1); Has 167 Blast hits to 167 proteins in 19 species: Archae - 0; Bacteria - 0; Metazoa - 0; Fungi - 0; Plants - 167; Viruses -…
AT1G67920	1	FALSE			up	up		unknown protein; BEST Arabidopsis thaliana protein match is: unknown protein (TAIR:AT1G24600.1); Has 22 Blast hits to 22 proteins in 5 species: Archae - 0; Bacteria - 0; Metazoa - 0; Fungi - 0; Plants - 22; Viruses - 0; Other Eukaryotes - 0 (source: NCBI BLink).
AT1G67980	1	FALSE			up	up	CCOAMT	caffeoyl-CoA 3-O-methyltransferase
AT1G68050	5	FALSE		up		up	ADO3, FKF1	flavin-binding, kelch repeat, f box 1
AT1G68100	4	FALSE				down	IAR1	ZIP metal ion transporter family
AT1G68110	5	FALSE		up				ENTH/ANTH/VHS superfamily protein
AT1G68238	6	FALSE			down	down		unknown protein; FUNCTIONS IN: molecular_function unknown; INVOLVED IN: biological_process unknown; LOCATED IN: endomembrane system; Has 30201 Blast hits to 17322 proteins in 780 species: Archae - 12; Bacteria - 1396; Metazoa - 17338; Fungi - 3422; Plants - 5037; Viruses - 0; Other Eukaryotes - 2996 (source: NCBI BLink).
AT1G68310	4	FALSE				down	AE7	Protein of unknown function (DUF59)
AT1G68330	2	FALSE				up		unknown protein; BEST Arabidopsis thaliana protein match is: unknown protein (TAIR:AT1G48780.1); Has 155 Blast hits to 147 proteins in 23 species: Archae - 0; Bacteria - 0; Metazoa - 19; Fungi - 3; Plants - 126; Viruses - 0; Other Eukaryotes - 7 (source: NCBI BLink).
AT1G68340	1	FALSE			up	up		Protein of unknown function (DUF1639)
AT1G68360	5	TRUE	C2H2	up	down			C2H2 and C2HC zinc fingers superfamily protein
AT1G68450	2	FALSE			up	up		VQ motif-containing protein
AT1G68580	2	FALSE				up		agenet domain-containing protein / bromo-adjacent homology (BAH) domain-containing protein
AT1G68585	6	FALSE				down		unknown protein; Has 23 Blast hits to 23 proteins in 6 species: Archae - 0; Bacteria - 0; Metazoa - 0; Fungi - 0; Plants - 23; Viruses - 0; Other Eukaryotes - 0 (source: NCBI BLink).
AT1G68670	6	TRUE	G2-LIKE			down		myb-like transcription factor family protein
AT1G68690	2	TRUE	TRIHELIX	up	up	up		Protein kinase superfamily protein
AT1G68840	2	TRUE	RAV			up	RAV2, RAP2.8, TEM2, EDF2, AtRAV2	related to ABI3/VP1 2
AT1G68935	6	FALSE			down	down		unknown protein; Has 0 Blast hits to 0 proteins in 0 species (source: NCBI BLink).
AT1G69040	6	FALSE			down	down	ACR4	ACT domain repeat 4
AT1G69160	4	FALSE				down		unknown protein; BEST Arabidopsis thaliana protein match is: unknown protein (TAIR:AT3G13980.1); Has 173 Blast hits to 172 proteins in 54 species: Archae - 0; Bacteria - 0; Metazoa - 25; Fungi - 33; Plants - 84; Viruses - 2; Other Eukaryotes - 29 (source: NCBI BLink).
AT1G69240	6	FALSE			down	down	ATMES15, MES15, RHS9	methyl esterase 15
AT1G69252	6	FALSE			down	down
AT1G69270	2	FALSE				up	RPK1	receptor-like protein kinase 1
AT1G69430	2	FALSE				up		unknown protein; BEST Arabidopsis thaliana protein match is: unknown protein (TAIR:AT1G26650.1); Has 216 Blast hits to 215 proteins in 17 species: Archae - 0; Bacteria - 0; Metazoa - 0; Fungi - 0; Plants - 216; Viruses - 0; Other Eukaryotes - 0 (source: NCBI BLink).
AT1G69460	4	FALSE				down		emp24/gp25L/p24 family/GOLD family protein
AT1G69490	1	TRUE	NAC		up	up	NAP, ANAC029, ATNAP	NAC-like, activated by AP3/PI
AT1G69530	6	FALSE				down	ATEXPA1, EXP1, AT-EXP1, ATEXP1, ATHEXP ALPHA 1.2, EXPA1	expansin A1
AT1G69570	6	TRUE	C2C2-DOF	down	down	down		Dof-type zinc finger DNA-binding family protein
AT1G69700	4	FALSE				down	ATHVA22C, HVA22C	HVA22 homologue C
AT1G69760	6	FALSE			down	down		unknown protein; BEST Arabidopsis thaliana protein match is: unknown protein (TAIR:AT1G26920.1); Has 51 Blast hits to 51 proteins in 15 species: Archae - 0; Bacteria - 2; Metazoa - 2; Fungi - 7; Plants - 29; Viruses - 0; Other Eukaryotes - 11 (source: NCBI BLink).
AT1G69840	1	FALSE			up	up		SPFH/Band 7/PHB domain-containing membrane-associated protein family
AT1G69890	2	FALSE		up	up	up		Protein of unknown function (DUF569)
AT1G69900	2	FALSE		up	up	up		Actin cross-linking protein
AT1G69920	1	FALSE			up	up	ATGSTU12, GSTU12	glutathione S-transferase TAU 12
AT1G69930	1	FALSE			up	up	ATGSTU11, GSTU11	glutathione S-transferase TAU 11
AT1G69960	2	FALSE			up	up	PP2A	serine/threonine protein phosphatase 2A
AT1G70000	4	TRUE	MYB-RELATED			down		myb-like transcription factor family protein
AT1G70140	1	FALSE			up	up	ATFH8, FH8	formin 8
AT1G70250	4	FALSE		down				receptor serine/threonine kinase, putative
AT1G70280	6	FALSE				down		NHL domain-containing protein
AT1G70420	2	FALSE		up		up		Protein of unknown function (DUF1645)
AT1G70460	6	TRUE	TRIHELIX			down	RHS10	root hair specific 10
AT1G70520	1	FALSE			up	up	CRK2	cysteine-rich RLK (RECEPTOR-like protein kinase) 2
AT1G70530	2	FALSE			up	up	CRK3	cysteine-rich RLK (RECEPTOR-like protein kinase) 3
AT1G70581	2	FALSE				up
AT1G70630	6	FALSE			down	down		Nucleotide-diphospho-sugar transferase family protein
AT1G70700	4	FALSE		down			JAZ9, TIFY7	TIFY domain/Divergent CCT motif family protein
AT1G70740	2	FALSE			up	up		Protein kinase superfamily protein
AT1G70895	5	FALSE		up			CLE17	CLAVATA3/ESR-RELATED 17
AT1G71520	1	TRUE	AP2-EREBP		up	up		Integrase-type DNA-binding superfamily protein
AT1G71696	2	FALSE				up	SOL1	carboxypeptidase D, putative
AT1G71697	2	FALSE			up	up	ATCK1, CK, CK1	choline kinase 1
AT1G71950	2	FALSE				up		Proteinase inhibitor, propeptide
AT1G71970	6	FALSE			down	down		unknown protein; FUNCTIONS IN: molecular_function unknown; INVOLVED IN: biological_process unknown; LOCATED IN: chloroplast; EXPRESSED IN: 22 plant structures; EXPRESSED DURING: 13 growth stages; BEST Arabidopsis thaliana protein match is: unknown protein (TAIR:AT1G22680.1); Has 58 Blast hits to 58 proteins in 13 species: Archae - 0; Bacteria - 0; Metazoa - 4; Fungi - 0; Plants - 49; Viruses - 0;…
AT1G72030	4	FALSE		down		down		Acyl-CoA N-acyltransferases (NAT) superfamily protein
AT1G72210	4	TRUE	BHLH	down		down		basic helix-loop-helix (bHLH) DNA-binding superfamily protein
AT1G72250	5	FALSE		up				Di-glucose binding protein with Kinesin motor domain
AT1G72280	1	FALSE			up	up	AERO1, ERO1	endoplasmic reticulum oxidoreductins 1
AT1G72360	4	TRUE	AP2-EREBP	down		down	HRE1	Integrase-type DNA-binding superfamily protein
AT1G72430	4	FALSE		down	down	down		SAUR-like auxin-responsive protein family
AT1G72520	2	FALSE		up	up	up	LOX4	PLAT/LH2 domain-containing lipoxygenase family protein
AT1G72530	2	FALSE				up		plastid developmental protein DAG, putative
AT1G72540	4	FALSE		down		down		Protein kinase superfamily protein
AT1G72600	6	FALSE			down	down		hydroxyproline-rich glycoprotein family protein
AT1G72610	6	FALSE			down	down	GLP1, ATGER1, GER1	germin-like protein 1
AT1G72630	6	FALSE				down	ELF4-L2	ELF4-like 2
AT1G72660	2	FALSE			up	up		P-loop containing nucleoside triphosphate hydrolases superfamily protein
AT1G72730	4	FALSE		down		down		DEA(D/H)-box RNA helicase family protein
AT1G72890	6	FALSE		down	down	down		Disease resistance protein (TIR-NBS class)
AT1G72900	2	FALSE		up		up		Toll-Interleukin-Resistance (TIR) domain-containing protein
AT1G72910	5	FALSE		up	down			Toll-Interleukin-Resistance (TIR) domain-containing protein
AT1G72920	2	FALSE		up		up		Toll-Interleukin-Resistance (TIR) domain family protein
AT1G72950	5	FALSE		up		up		Disease resistance protein (TIR-NBS class)
AT1G73030	2	FALSE				up	VPS46.2, CHMP1A	SNF7 family protein
AT1G73080	2	FALSE				up	PEPR1, ATPEPR1	PEP1 receptor 1
AT1G73340	1	FALSE				up		Cytochrome P450 superfamily protein
AT1G73480	4	FALSE		down				alpha/beta-Hydrolases superfamily protein
AT1G73540	2	FALSE		up		up	atnudt21, NUDT21	nudix hydrolase homolog 21
AT1G73550	2	FALSE				up		Bifunctional inhibitor/lipid-transfer protein/seed storage 2S albumin superfamily protein
AT1G73602	6	FALSE			down	down	CPuORF32	conserved peptide upstream open reading frame 32
AT1G73650	6	FALSE				down		Protein of unknown function (DUF1295)
AT1G73660	6	FALSE				down		protein tyrosine kinase family protein
AT1G73690	5	FALSE		up			CDKD1;1, AT;CDKD;1, CAK3AT	cyclin-dependent kinase D1;1
AT1G73740	2	FALSE			up	up		UDP-Glycosyltransferase superfamily protein
AT1G73770	4	FALSE		down		down		FUNCTIONS IN: molecular_function unknown; INVOLVED IN: biological_process unknown; LOCATED IN: mitochondrion; EXPRESSED IN: cultured cell; BEST Arabidopsis thaliana protein match is: Ribosomal protein S24/S35, mitochondrial (TAIR:AT3G18240.2); Has 951 Blast hits to 569 proteins in 87 species: Archae - 0; Bacteria - 746; Metazoa - 33; Fungi - 46; Plants - 57; Viruses - 0; Other Eukaryotes - 69 (so…
AT1G73805	1	FALSE			up	up		Calmodulin binding protein-like
AT1G73810	1	FALSE			up	up		Core-2/I-branching beta-1,6-N-acetylglucosaminyltransferase family protein
AT1G73870	6	TRUE	C2C2-CO-LIKE			down		B-box type zinc finger protein with CCT domain
AT1G73965	1	FALSE			up	up	CLE13	CLAVATA3/ESR-RELATED 13
AT1G74088	6	FALSE			down	down		FUNCTIONS IN: molecular_function unknown; INVOLVED IN: biological_process unknown; LOCATED IN: mitochondrion; BEST Arabidopsis thaliana protein match is: galacturonosyltransferase 11 (TAIR:AT1G18580.1).
AT1G74310	1	FALSE		down	up	up	ATHSP101, HSP101, HOT1	heat shock protein 101
AT1G74330	1	FALSE			up	up		Protein kinase superfamily protein
AT1G74360	1	FALSE			up	up		Leucine-rich repeat protein kinase family protein
AT1G74440	2	FALSE		up		up		Protein of unknown function (DUF962)
AT1G74450	2	FALSE				up		Protein of unknown function (DUF793)
AT1G74460	4	FALSE		down		down		GDSL-like Lipase/Acylhydrolase superfamily protein
AT1G74520	6	FALSE				down	ATHVA22A, HVA22A	HVA22 homologue A
AT1G74650	2	TRUE	MYB		up	up	ATY13, ATMYB31, MYB31	myb domain protein 31
AT1G74740	2	FALSE				up	CPK30, CDPK1A, ATCPK30	calcium-dependent protein kinase 30
AT1G74930	5	TRUE	AP2-EREBP	up	down		ORA47	Integrase-type DNA-binding superfamily protein
AT1G74940	6	FALSE		down	down	down		Protein of unknown function (DUF581)
AT1G75000	2	FALSE		up	up	up		GNS1/SUR4 membrane protein family
AT1G75100	6	FALSE				down	JAC1	J-domain protein required for chloroplast accumulation response 1
AT1G75190	6	FALSE			down	down		unknown protein; Has 7306 Blast hits to 3858 proteins in 279 species: Archae - 15; Bacteria - 134; Metazoa - 3314; Fungi - 546; Plants - 228; Viruses - 207; Other Eukaryotes - 2862 (source: NCBI BLink).
AT1G75280	4	FALSE				down		NmrA-like negative transcriptional regulator family protein
AT1G75460	4	FALSE				down		ATP-dependent protease La (LON) domain protein
AT1G75810	1	FALSE			up	up		unknown protein; FUNCTIONS IN: molecular_function unknown; INVOLVED IN: biological_process unknown; LOCATED IN: endomembrane system; EXPRESSED IN: 24 plant structures; EXPRESSED DURING: 15 growth stages; Has 13 Blast hits to 13 proteins in 5 species: Archae - 0; Bacteria - 0; Metazoa - 0; Fungi - 0; Plants - 13; Viruses - 0; Other Eukaryotes - 0 (source: NCBI BLink).
AT1G75830	3	FALSE		down		down	LCR67, PDF1.1	low-molecular-weight cysteine-rich 67
AT1G75960	6	FALSE			down	down		AMP-dependent synthetase and ligase family protein
AT1G76040	1	FALSE			up	up	CPK29	calcium-dependent protein kinase 29
AT1G76070	2	FALSE			up	up		unknown protein; FUNCTIONS IN: molecular_function unknown; INVOLVED IN: biological_process unknown; LOCATED IN: plasma membrane; EXPRESSED IN: 8 plant structures; EXPRESSED DURING: LP.04 four leaves visible, 4 anthesis, petal differentiation and expansion stage; BEST Arabidopsis thaliana protein match is: unknown protein (TAIR:AT1G20310.1); Has 66 Blast hits to 66 proteins in 15 species: Archae -…
AT1G76180	2	FALSE				up	ERD14	Dehydrin family protein
AT1G76360	2	FALSE		up		up		Protein kinase superfamily protein
AT1G76520	6	FALSE				down		Auxin efflux carrier family protein
AT1G76570	6	FALSE				down		Chlorophyll A-B binding family protein
AT1G76600	2	FALSE				up		unknown protein; FUNCTIONS IN: molecular_function unknown; INVOLVED IN: N-terminal protein myristoylation; LOCATED IN: nucleolus, nucleus; EXPRESSED IN: 24 plant structures; EXPRESSED DURING: 15 growth stages; BEST Arabidopsis thaliana protein match is: unknown protein (TAIR:AT1G21010.1); Has 220 Blast hits to 220 proteins in 14 species: Archae - 0; Bacteria - 0; Metazoa - 0; Fungi - 0; Plants - …
AT1G76680	1	FALSE			up	up	OPR1	12-oxophytodienoate reductase 1
AT1G76690	6	FALSE				down	OPR2, ATOPR2	12-oxophytodienoate reductase 2
AT1G76700	2	FALSE			up	up		DNAJ heat shock N-terminal domain-containing protein
AT1G76800	6	FALSE			down	down		Vacuolar iron transporter (VIT) family protein
AT1G76870	6	FALSE				down		BEST Arabidopsis thaliana protein match is: sequence-specific DNA binding transcription factors (TAIR:AT1G21200.1); Has 406 Blast hits to 351 proteins in 76 species: Archae - 0; Bacteria - 2; Metazoa - 137; Fungi - 14; Plants - 127; Viruses - 0; Other Eukaryotes - 126 (source: NCBI BLink).
AT1G76890	6	TRUE	TRIHELIX			down	GT2, AT-GT2	Duplicated homeodomain-like superfamily protein
AT1G76892	6	FALSE			down	down
AT1G76970	1	FALSE			up	up		Target of Myb protein 1
AT1G76990	6	FALSE				down	ACR3	ACT domain repeat 3
AT1G77145	4	FALSE				down		Protein of unknown function (DUF506)
AT1G77150	4	FALSE		down		down		Pentatricopeptide repeat (PPR) superfamily protein
AT1G77250	1	FALSE				up		RING/FYVE/PHD-type zinc finger family protein
AT1G77390	2	FALSE		up	up	up	TAM, CYCA1;2, DYP, CYCA1	CYCLIN A1;2
AT1G77500	2	FALSE				up		Protein of unknown function (DUF630 and DUF632)
AT1G77510	3	FALSE		down	up		ATPDIL1-2, PDI6, ATPDI6, PDIL1-2	PDI-like 1-2
AT1G77520	6	FALSE			down	down		O-methyltransferase family protein
AT1G77530	5	FALSE		up	down			O-methyltransferase family protein
AT1G77990	6	FALSE				down	AST56, SULTR2;2	STAS domain / Sulfate transporter family
AT1G78080	6	TRUE	AP2-EREBP		down	down	RAP2.4	related to AP2 4
AT1G78180	6	FALSE				down		Mitochondrial substrate carrier family protein
AT1G78270	6	FALSE			down	down	AtUGT85A4, UGT85A4	UDP-glucosyl transferase 85A4
AT1G78280	1	FALSE				up		transferases, transferring glycosyl groups
AT1G78370	4	FALSE				down	ATGSTU20, GSTU20	glutathione S-transferase TAU 20
AT1G78410	1	FALSE			up	up		VQ motif-containing protein
AT1G78420	2	FALSE				up		RING/U-box superfamily protein
AT1G78450	4	FALSE				down		SOUL heme-binding family protein
AT1G78510	4	FALSE				down	SPS1	solanesyl diphosphate synthase 1
AT1G78570	3	FALSE		down			RHM1, ROL1, ATRHM1	rhamnose biosynthesis 1
AT1G78830	2	FALSE			up	up		Curculin-like (mannose-binding) lectin family protein
AT1G78850	1	FALSE			up	up		D-mannose binding lectin protein with Apple-like carbohydrate-binding domain
AT1G78895	1	FALSE			up	up		Reticulon family protein
AT1G78955	2	FALSE				up	CAMS1	camelliol C synthase 1
AT1G78995	6	FALSE			down	down		unknown protein; Has 30201 Blast hits to 17322 proteins in 780 species: Archae - 12; Bacteria - 1396; Metazoa - 17338; Fungi - 3422; Plants - 5037; Viruses - 0; Other Eukaryotes - 2996 (source: NCBI BLink).
AT1G79080	6	FALSE				down		Pentatricopeptide repeat (PPR) superfamily protein
AT1G79110	6	FALSE			down	down		zinc ion binding
AT1G79245	1	FALSE			up	up
AT1G79320	6	FALSE				down	AtMC6, MC6	metacaspase 6
AT1G79440	2	FALSE				up	ALDH5F1, SSADH1, SSADH	aldehyde dehydrogenase 5F1
AT1G79510	3	FALSE		down				Uncharacterized conserved protein (DUF2358)
AT1G79529	6	FALSE			down	down
AT1G79670	2	FALSE			up	up	RFO1, WAKL22	Wall-associated kinase family protein
AT1G79680	2	FALSE		up	up	up	WAKL10, ATWAKL10	WALL ASSOCIATED KINASE (WAK)-LIKE 10
AT1G79720	4	FALSE		down		down		Eukaryotic aspartyl protease family protein
AT1G79920	1	FALSE			up	up		Heat shock protein 70 (Hsp 70) family protein
AT1G80080	6	FALSE			down	down	TMM, AtRLP17	Leucine-rich repeat (LRR) family protein
AT1G80450	2	FALSE		up	up	up		VQ motif-containing protein
AT1G80610	1	FALSE			up	up		unknown protein; BEST Arabidopsis thaliana protein match is: unknown protein (TAIR:AT1G15800.1); Has 73 Blast hits to 69 proteins in 15 species: Archae - 0; Bacteria - 0; Metazoa - 2; Fungi - 2; Plants - 55; Viruses - 0; Other Eukaryotes - 14 (source: NCBI BLink).
AT1G80760	4	FALSE		down		down	NIP6;1, NIP6, NLM7	NOD26-like intrinsic protein 6;1
AT1G80770	6	FALSE				down	PDE318	P-loop containing nucleoside triphosphate hydrolases superfamily protein
AT1G80820	1	FALSE			up	up	CCR2, ATCCR2	cinnamoyl coa reductase
AT1G80840	2	TRUE	WRKY	up	up	up	WRKY40, ATWRKY40	WRKY DNA-binding protein 40
AT2G01180	1	FALSE		up	up	up	ATPAP1, PAP1, LPP1, ATLPP1	phosphatidic acid phosphatase 1
AT2G01300	2	FALSE		up		up		unknown protein; BEST Arabidopsis thaliana protein match is: unknown protein (TAIR:AT1G15010.1); Has 73 Blast hits to 73 proteins in 12 species: Archae - 0; Bacteria - 0; Metazoa - 0; Fungi - 0; Plants - 73; Viruses - 0; Other Eukaryotes - 0 (source: NCBI BLink).
AT2G01450	1	FALSE			up	up	ATMPK17, MPK17	MAP kinase 17
AT2G01860	6	FALSE				down	EMB975	Tetratricopeptide repeat (TPR)-like superfamily protein
AT2G01870	6	FALSE			down	down		unknown protein; FUNCTIONS IN: molecular_function unknown; INVOLVED IN: biological_process unknown; LOCATED IN: chloroplast thylakoid membrane, chloroplast; EXPRESSED IN: 22 plant structures; EXPRESSED DURING: 13 growth stages; Has 11 Blast hits to 11 proteins in 5 species: Archae - 0; Bacteria - 0; Metazoa - 0; Fungi - 0; Plants - 11; Viruses - 0; Other Eukaryotes - 0 (source: NCBI BLink).
AT2G02010	1	FALSE			up	up	GAD4	glutamate decarboxylase 4
AT2G02020	6	FALSE			down	down		Major facilitator superfamily protein
AT2G02080	6	TRUE	C2H2		down	down	AtIDD4, IDD4	indeterminate(ID)-domain 4
AT2G02180	2	FALSE				up	TOM3	tobamovirus multiplication protein 3
AT2G02220	1	FALSE			up	up	ATPSKR1, PSKR1	phytosulfokin receptor 1
AT2G02370	2	FALSE				up		SNARE associated Golgi protein family
AT2G02380	6	FALSE				down	ATGSTZ2, GSTZ2	glutathione S-transferase (class zeta) 2
AT2G02590	4	FALSE				down		FUNCTIONS IN: molecular_function unknown; INVOLVED IN: biological_process unknown; LOCATED IN: chloroplast; EXPRESSED IN: 21 plant structures; EXPRESSED DURING: 13 growth stages; CONTAINS InterPro DOMAIN/s: Putative small multi-drug export (InterPro:IPR009577); Has 405 Blast hits to 405 proteins in 185 species: Archae - 65; Bacteria - 295; Metazoa - 0; Fungi - 0; Plants - 23; Viruses - 0; Other E…
AT2G02610	2	FALSE				up		Cysteine/Histidine-rich C1 domain family protein
AT2G02700	4	FALSE		down		down		Cysteine/Histidine-rich C1 domain family protein
AT2G02810	1	FALSE			up	up	ATUTR1, UTR1	UDP-galactose transporter 1
AT2G02850	4	FALSE				down	ARPN	plantacyanin
AT2G02860	1	FALSE			up	up	SUT2, ATSUC3, SUC3, ATSUT2	sucrose transporter 2
AT2G02910	6	FALSE			down	down		Protein of unknown function (DUF616)
AT2G02950	6	FALSE			down	down	PKS1	phytochrome kinase substrate 1
AT2G02960	2	FALSE				up		RING/FYVE/PHD zinc finger superfamily protein
AT2G02990	4	FALSE		down		down	RNS1, ATRNS1	ribonuclease 1
AT2G03020	1	FALSE			up	up		Heat shock protein HSP20/alpha crystallin family
AT2G03220	6	FALSE			down	down	FT1, ATFUT1, ATFT1, MUR2	fucosyltransferase 1
AT2G03240	2	FALSE				up		EXS (ERD1/XPR1/SYG1) family protein
AT2G03330	6	FALSE			down	down		unknown protein; BEST Arabidopsis thaliana protein match is: unknown protein (TAIR:AT3G11810.1); Has 370 Blast hits to 370 proteins in 33 species: Archae - 0; Bacteria - 0; Metazoa - 0; Fungi - 0; Plants - 368; Viruses - 0; Other Eukaryotes - 2 (source: NCBI BLink).
AT2G03420	4	FALSE				down		unknown protein; Has 38 Blast hits to 38 proteins in 17 species: Archae - 0; Bacteria - 0; Metazoa - 0; Fungi - 0; Plants - 38; Viruses - 0; Other Eukaryotes - 0 (source: NCBI BLink).
AT2G03505	3	FALSE		down				Carbohydrate-binding X8 domain superfamily protein
AT2G03530	2	FALSE				up	UPS2, ATUPS2	ureide permease 2
AT2G03730	6	FALSE				down	ACR5	ACT domain repeat 5
AT2G03750	4	FALSE				down		P-loop containing nucleoside triphosphate hydrolases superfamily protein
AT2G04039	4	FALSE		down		down		unknown protein; FUNCTIONS IN: molecular_function unknown; LOCATED IN: chloroplast; EXPRESSED IN: 21 plant structures; EXPRESSED DURING: 13 growth stages; CONTAINS InterPro DOMAIN/s: Protein of unknown function DUF2996 (InterPro:IPR021374); Has 38 Blast hits to 38 proteins in 13 species: Archae - 0; Bacteria - 0; Metazoa - 0; Fungi - 0; Plants - 38; Viruses - 0; Other Eukaryotes - 0 (source: NCBI…
AT2G04170	4	FALSE		down		down		TRAF-like family protein
AT2G04230	6	FALSE				down		FBD, F-box and Leucine Rich Repeat domains containing protein
AT2G04305	2	FALSE			up	up		Magnesium transporter CorA-like family protein
AT2G04360	6	FALSE			down	down		unknown protein; FUNCTIONS IN: molecular_function unknown; LOCATED IN: chloroplast; EXPRESSED IN: 22 plant structures; EXPRESSED DURING: 13 growth stages; Has 35333 Blast hits to 34131 proteins in 2444 species: Archae - 798; Bacteria - 22429; Metazoa - 974; Fungi - 991; Plants - 531; Viruses - 0; Other Eukaryotes - 9610 (source: NCBI BLink).
AT2G04800	6	FALSE			down	down		unknown protein; FUNCTIONS IN: molecular_function unknown; INVOLVED IN: N-terminal protein myristoylation; LOCATED IN: cellular_component unknown; EXPRESSED IN: hypocotyl, root; Has 4 Blast hits to 4 proteins in 1 species: Archae - 0; Bacteria - 0; Metazoa - 0; Fungi - 0; Plants - 4; Viruses - 0; Other Eukaryotes - 0 (source: NCBI BLink).
AT2G05070	4	FALSE				down	LHCB2.2, LHCB2	photosystem II light harvesting complex gene 2.2
AT2G05100	4	FALSE		down		down	LHCB2.1, LHCB2	photosystem II light harvesting complex gene 2.1
AT2G05300	4	FALSE				down
AT2G05812	6	FALSE			down	down
AT2G05914	4	FALSE		down		down
AT2G06530	1	FALSE			up	up	VPS2.1	SNF7 family protein
AT2G07180	2	FALSE				up		Protein kinase superfamily protein
AT2G07680	6	FALSE			down	down	ATMRP11, MRP11, ABCC13	multidrug resistance-associated protein 11
AT2G10606	4	FALSE				down
AT2G10931	6	FALSE			down	down		unknown protein; FUNCTIONS IN: molecular_function unknown; INVOLVED IN: biological_process unknown; LOCATED IN: cellular_component unknown; Has 30201 Blast hits to 17322 proteins in 780 species: Archae - 12; Bacteria - 1396; Metazoa - 17338; Fungi - 3422; Plants - 5037; Viruses - 0; Other Eukaryotes - 2996 (source: NCBI BLink).
AT2G11140	6	FALSE				down
AT2G13665	1	FALSE			up	up
AT2G13790	1	FALSE			up	up	ATSERK4, SERK4, BKK1, BAK7	somatic embryogenesis receptor-like kinase 4
AT2G13800	2	FALSE		up		up	ATSERK5, SERK5, BAK8	somatic embryogenesis receptor-like kinase 5
AT2G14110	6	FALSE				down		Haloacid dehalogenase-like hydrolase (HAD) superfamily protein
AT2G14247	4	FALSE		down		down		Expressed protein
AT2G14290	1	FALSE			up	up		F-box family protein with a domain of unknown function (DUF295)
AT2G14900	2	FALSE		up		up		Gibberellin-regulated family protein
AT2G15020	6	FALSE		down		down		unknown protein; BEST Arabidopsis thaliana protein match is: unknown protein (TAIR:AT5G64190.1); Has 72 Blast hits to 72 proteins in 10 species: Archae - 0; Bacteria - 0; Metazoa - 0; Fungi - 0; Plants - 72; Viruses - 0; Other Eukaryotes - 0 (source: NCBI BLink).
AT2G15040	2	FALSE			up	up
AT2G15280	6	FALSE				down		Reticulon family protein
AT2G15390	1	FALSE			up	up	FUT4, atfut4	fucosyltransferase 4
AT2G15480	1	FALSE			up	up	UGT73B5	UDP-glucosyl transferase 73B5
AT2G15890	4	FALSE				down	MEE14	maternal effect embryo arrest 14
AT2G16060	4	FALSE				down	GLB1, AHB1, ARATH GLB1, NSHB1, ATGLB1, HB1	hemoglobin 1
AT2G16070	4	FALSE				down	PDV2	plastid division2
AT2G16400	6	TRUE	HOMEOBOX			down	BLH7	BEL1-like homeodomain 7
AT2G16430	4	FALSE		down		down	PAP10, ATPAP10	purple acid phosphatase 10
AT2G16500	1	FALSE			up	up	ADC1, ARGDC1, ARGDC, SPE1	arginine decarboxylase 1
AT2G16595	6	FALSE				down		Translocon-associated protein (TRAP), alpha subunit
AT2G16720	1	TRUE	MYB			up	MYB7, ATMYB7, ATY49	myb domain protein 7
AT2G16760	6	FALSE				down		Calcium-dependent phosphotriesterase superfamily protein
AT2G16870	1	FALSE			up	up		Disease resistance protein (TIR-NBS-LRR class) family
AT2G17040	1	TRUE	NAC		up	up	anac036, NAC036	NAC domain containing protein 36
AT2G17120	1	FALSE			up	up	LYM2	lysm domain GPI-anchored protein 2 precursor
AT2G17220	1	FALSE			up	up		Protein kinase superfamily protein
AT2G17280	3	FALSE		down				Phosphoglycerate mutase family protein
AT2G17300	4	FALSE				down		unknown protein; FUNCTIONS IN: molecular_function unknown; INVOLVED IN: biological_process unknown; LOCATED IN: chloroplast; EXPRESSED IN: 20 plant structures; EXPRESSED DURING: 13 growth stages; BEST Arabidopsis thaliana protein match is: unknown protein (TAIR:AT4G35320.1); Has 42 Blast hits to 42 proteins in 10 species: Archae - 0; Bacteria - 0; Metazoa - 0; Fungi - 0; Plants - 42; Viruses - 0;…
AT2G17550	6	FALSE				down		unknown protein; Has 264 Blast hits to 258 proteins in 65 species: Archae - 5; Bacteria - 5; Metazoa - 66; Fungi - 16; Plants - 107; Viruses - 0; Other Eukaryotes - 65 (source: NCBI BLink).
AT2G17660	2	FALSE		up		up		RPM1-interacting protein 4 (RIN4) family protein
AT2G17705	2	FALSE		up	up	up		unknown protein; FUNCTIONS IN: molecular_function unknown; INVOLVED IN: biological_process unknown; LOCATED IN: plasma membrane; EXPRESSED IN: cultured cell; BEST Arabidopsis thaliana protein match is: unknown protein (TAIR:AT4G08330.1); Has 135 Blast hits to 135 proteins in 32 species: Archae - 5; Bacteria - 29; Metazoa - 0; Fungi - 0; Plants - 91; Viruses - 0; Other Eukaryotes - 10 (source: NCB…
AT2G17740	1	FALSE			up	up		Cysteine/Histidine-rich C1 domain family protein
AT2G17830	4	FALSE		down		down		F-box and associated interaction domains-containing protein
AT2G17840	2	FALSE		up	up	up	ERD7	Senescence/dehydration-associated protein-related
AT2G17850	4	FALSE		down		down		Rhodanese/Cell cycle control phosphatase superfamily protein
AT2G17900	1	FALSE				up	SDG37	SET domain group 37
AT2G17980	4	FALSE				down	ATSLY1	Sec1/munc18-like (SM) proteins superfamily
AT2G18000	4	FALSE				down	TAF14	TBP-associated factor 14
AT2G18050	5	FALSE		up			HIS1-3	histone H1-3
AT2G18090	1	FALSE				up		PHD finger family protein / SWIB complex BAF60b domain-containing protein / GYF domain-containing protein
AT2G18160	6	TRUE	BZIP			down	ATBZIP2, GBF5, bZIP2	basic leucine-zipper 2
AT2G18193	5	FALSE		up				P-loop containing nucleoside triphosphate hydrolases superfamily protein
AT2G18210	2	FALSE		up		up		unknown protein; BEST Arabidopsis thaliana protein match is: unknown protein (TAIR:AT4G36500.1); Has 50 Blast hits to 50 proteins in 7 species: Archae - 0; Bacteria - 0; Metazoa - 0; Fungi - 0; Plants - 50; Viruses - 0; Other Eukaryotes - 0 (source: NCBI BLink).
AT2G18280	5	TRUE	TUB	up			AtTLP2, TLP2	tubby like protein 2
AT2G18300	6	TRUE	BHLH		down	down		basic helix-loop-helix (bHLH) DNA-binding superfamily protein
AT2G18360	6	FALSE				down		alpha/beta-Hydrolases superfamily protein
AT2G18380	6	TRUE	C2C2-GATA		down	down	GATA20	GATA transcription factor 20
AT2G18390	6	FALSE				down	TTN5, HAL, ARL2, ATARLC1	ADP-ribosylation factor family protein
AT2G18560	6	FALSE			down	down		UDP-Glycosyltransferase superfamily protein
AT2G18570	6	FALSE			down	down		UDP-Glycosyltransferase superfamily protein
AT2G18630	2	FALSE				up		Protein of unknown function (DUF677)
AT2G18670	4	TRUE	C3H	down		down		RING/U-box superfamily protein
AT2G18690	1	FALSE			up	up		unknown protein; FUNCTIONS IN: molecular_function unknown; INVOLVED IN: biological_process unknown; LOCATED IN: membrane; EXPRESSED IN: 17 plant structures; EXPRESSED DURING: 9 growth stages; CONTAINS InterPro DOMAIN/s: Protein of unknown function DUF975 (InterPro:IPR010380); BEST Arabidopsis thaliana protein match is: unknown protein (TAIR:AT2G18680.1); Has 213 Blast hits to 211 proteins in 20 s…
AT2G18940	4	FALSE				down		Tetratricopeptide repeat (TPR)-like superfamily protein
AT2G18969	4	FALSE		down		down		BEST Arabidopsis thaliana protein match is: sequence-specific DNA binding transcription factors;transcription regulators (TAIR:AT4G30180.1); Has 30201 Blast hits to 17322 proteins in 780 species: Archae - 12; Bacteria - 1396; Metazoa - 17338; Fungi - 3422; Plants - 5037; Viruses - 0; Other Eukaryotes - 2996 (source: NCBI BLink).
AT2G19130	1	FALSE			up	up		S-locus lectin protein kinase family protein
AT2G19310	1	FALSE			up	up		HSP20-like chaperones superfamily protein
AT2G19460	1	FALSE			up	up		Protein of unknown function (DUF3511)
AT2G19590	4	FALSE		down		down	ACO1, ATACO1	ACC oxidase 1
AT2G19710	2	FALSE				up		Regulator of Vps4 activity in the MVB pathway protein
AT2G19800	4	FALSE		down			MIOX2	myo-inositol oxygenase 2
AT2G19860	4	FALSE		down			ATHXK2, HXK2	hexokinase 2
AT2G19970	6	FALSE		down		down		CAP (Cysteine-rich secretory proteins, Antigen 5, and Pathogenesis-related 1 protein) superfamily protein
AT2G19990	6	FALSE		down		down	PR-1-LIKE	pathogenesis-related protein-1-like
AT2G20142	2	FALSE		up		up		Toll-Interleukin-Resistance (TIR) domain family protein
AT2G20180	6	TRUE	BHLH			down	PIL5	phytochrome interacting factor 3-like 5
AT2G20320	1	FALSE			up	up		DENN (AEX-3) domain-containing protein
AT2G20520	6	FALSE				down	FLA6	FASCICLIN-like arabinogalactan 6
AT2G20560	1	FALSE			up	up		DNAJ heat shock family protein
AT2G20723	6	FALSE			down	down
AT2G20780	2	FALSE				up		Major facilitator superfamily protein
AT2G20835	2	FALSE		up	up	up		unknown protein; BEST Arabidopsis thaliana protein match is: unknown protein (TAIR:AT3G15534.1); Has 66 Blast hits to 66 proteins in 12 species: Archae - 0; Bacteria - 0; Metazoa - 0; Fungi - 0; Plants - 66; Viruses - 0; Other Eukaryotes - 0 (source: NCBI BLink).
AT2G20870	6	FALSE			down	down		cell wall protein precursor, putative
AT2G20880	1	TRUE	AP2-EREBP		up	up		Integrase-type DNA-binding superfamily protein
AT2G20900	1	FALSE			up	up	DGK5, ATDGK5	diacylglycerol kinase 5
AT2G20950	2	FALSE		up		up		Arabidopsis phospholipase-like protein (PEARLI 4) family
AT2G20960	1	FALSE			up	up	pEARLI4	Arabidopsis phospholipase-like protein (PEARLI 4) family
AT2G21120	2	FALSE				up		Protein of unknown function (DUF803)
AT2G21130	1	FALSE			up	up		Cyclophilin-like peptidyl-prolyl cis-trans isomerase family protein
AT2G21185	6	FALSE		down	down	down		unknown protein; Has 9 Blast hits to 9 proteins in 4 species: Archae - 0; Bacteria - 0; Metazoa - 0; Fungi - 0; Plants - 9; Viruses - 0; Other Eukaryotes - 0 (source: NCBI BLink).
AT2G21200	6	FALSE			down	down		SAUR-like auxin-responsive protein family
AT2G21210	6	FALSE			down	down		SAUR-like auxin-responsive protein family
AT2G21500	1	FALSE			up	up		RING/U-box superfamily protein
AT2G21560	6	FALSE				down		unknown protein; BEST Arabidopsis thaliana protein match is: unknown protein (TAIR:AT4G39190.1); Has 3685 Blast hits to 2305 proteins in 270 species: Archae - 0; Bacteria - 156; Metazoa - 1145; Fungi - 322; Plants - 177; Viruses - 6; Other Eukaryotes - 1879 (source: NCBI BLink).
AT2G21660	2	FALSE		up		up	ATGRP7, CCR2, GR-RBP7, GRP7	cold, circadian rhythm, and rna binding 2
AT2G21940	1	FALSE			up	up	SK1, ATSK1	shikimate kinase 1
AT2G22190	5	FALSE		up		up	TPPE	Haloacid dehalogenase-like hydrolase (HAD) superfamily protein
AT2G22200	6	TRUE	AP2-EREBP		down	down		Integrase-type DNA-binding superfamily protein
AT2G22300	2	FALSE				up	CAMTA3, SR1	signal responsive 1
AT2G22450	5	FALSE		up				riboflavin biosynthesis protein, putative
AT2G22482	4	FALSE				down
AT2G22500	2	FALSE		up	up	up	UCP5, ATPUMP5, DIC1	uncoupling protein 5
AT2G22860	1	FALSE			up	up	ATPSK2, PSK2	phytosulfokine 2 precursor
AT2G22870	4	FALSE				down	EMB2001	P-loop containing nucleoside triphosphate hydrolases superfamily protein
AT2G22880	2	FALSE		up	up	up		VQ motif-containing protein
AT2G23000	4	FALSE		down	down	down	scpl10	serine carboxypeptidase-like 10
AT2G23050	6	FALSE				down	NPY4	Phototropic-responsive NPH3 family protein
AT2G23120	2	FALSE			up	up		Late embryogenesis abundant protein, group 6
AT2G23170	2	FALSE		up		up	GH3.3	Auxin-responsive GH3 family protein
AT2G23270	2	FALSE				up		unknown protein; FUNCTIONS IN: molecular_function unknown; INVOLVED IN: biological_process unknown; LOCATED IN: endomembrane system; EXPRESSED IN: stem, sperm cell, root, stamen; EXPRESSED DURING: 4 anthesis; BEST Arabidopsis thaliana protein match is: unknown protein (TAIR:AT4G37290.1); Has 36 Blast hits to 35 proteins in 6 species: Archae - 0; Bacteria - 0; Metazoa - 0; Fungi - 0; Plants - 36; …
AT2G23320	1	TRUE	WRKY		up	up	WRKY15	WRKY DNA-binding protein 15
AT2G23430	6	FALSE			down	down	ICK1, KRP1	Cyclin-dependent kinase inhibitor family protein
AT2G23450	2	FALSE				up		Protein kinase superfamily protein
AT2G23470	6	FALSE			down	down	RUS4	Protein of unknown function, DUF647
AT2G23680	2	FALSE			up	up		Cold acclimation protein WCOR413 family
AT2G23770	1	FALSE			up	up		protein kinase family protein / peptidoglycan-binding LysM domain-containing protein
AT2G23810	2	FALSE		up	up	up	TET8	tetraspanin8
AT2G23820	6	FALSE				down		Metal-dependent phosphohydrolase
AT2G23840	6	FALSE				down		HNH endonuclease
AT2G23910	2	FALSE				up		NAD(P)-binding Rossmann-fold superfamily protein
AT2G24040	4	FALSE				down		Low temperature and salt responsive protein family
AT2G24100	4	FALSE		down				unknown protein; BEST Arabidopsis thaliana protein match is: unknown protein (TAIR:AT4G30780.1); Has 101 Blast hits to 101 proteins in 16 species: Archae - 0; Bacteria - 0; Metazoa - 0; Fungi - 0; Plants - 95; Viruses - 0; Other Eukaryotes - 6 (source: NCBI BLink).
AT2G24160	2	FALSE				up
AT2G24220	4	FALSE				down	ATPUP5, PUP5	purine permease 5
AT2G24230	6	FALSE			down	down		Leucine-rich repeat protein kinase family protein
AT2G24240	1	FALSE				up		BTB/POZ domain with WD40/YVTN repeat-like protein
AT2G24300	6	FALSE				down		Calmodulin-binding protein
AT2G24550	2	FALSE				up		unknown protein; BEST Arabidopsis thaliana protein match is: unknown protein (TAIR:AT4G31510.1); Has 219 Blast hits to 219 proteins in 33 species: Archae - 0; Bacteria - 0; Metazoa - 16; Fungi - 2; Plants - 184; Viruses - 0; Other Eukaryotes - 17 (source: NCBI BLink).
AT2G24570	1	TRUE	WRKY		up	up	WRKY17, ATWRKY17	WRKY DNA-binding protein 17
AT2G24600	2	FALSE		up	up	up		Ankyrin repeat family protein
AT2G24762	6	FALSE			down	down	AtGDU4, GDU4	glutamine dumper 4
AT2G24850	3	FALSE		down	up		TAT3, TAT	tyrosine aminotransferase 3
AT2G24980	6	FALSE			down	down		Proline-rich extensin-like family protein
AT2G25050	5	FALSE		up	down			Actin-binding FH2 (Formin Homology) protein
AT2G25110	1	FALSE			up	up	SDF2, ATSDL, AtSDF2	stromal cell-derived factor 2-like protein precursor
AT2G25140	1	FALSE			up	up	HSP98.7, CLPB-M, CLPB4	casein lytic proteinase B4
AT2G25240	4	FALSE		down		down		Serine protease inhibitor (SERPIN) family protein
AT2G25250	5	FALSE		up				unknown protein; FUNCTIONS IN: molecular_function unknown; INVOLVED IN: biological_process unknown; LOCATED IN: chloroplast; EXPRESSED IN: 23 plant structures; EXPRESSED DURING: 14 growth stages; BEST Arabidopsis thaliana protein match is: unknown protein (TAIR:AT4G32020.1); Has 30 Blast hits to 30 proteins in 7 species: Archae - 0; Bacteria - 0; Metazoa - 0; Fungi - 2; Plants - 28; Viruses - 0; …
AT2G25290	2	FALSE				up	Phox1	Octicosapeptide/Phox/Bem1p (PB1) domain-containing protein / tetratricopeptide repeat (TPR)-containing protein
AT2G25460	2	FALSE		up	up	up		CONTAINS InterPro DOMAIN/s: C2 calcium-dependent membrane targeting (InterPro:IPR000008); BEST Arabidopsis thaliana protein match is: unknown protein (TAIR:AT5G04860.1); Has 108 Blast hits to 69 proteins in 11 species: Archae - 0; Bacteria - 0; Metazoa - 0; Fungi - 0; Plants - 108; Viruses - 0; Other Eukaryotes - 0 (source: NCBI BLink).
AT2G25470	3	FALSE		down			AtRLP21, RLP21	receptor like protein 21
AT2G25530	4	FALSE		down				AFG1-like ATPase family protein
AT2G25730	2	FALSE				up		unknown protein; LOCATED IN: cellular_component unknown; EXPRESSED IN: 23 plant structures; EXPRESSED DURING: 14 growth stages.
AT2G25735	2	FALSE		up	up	up		unknown protein; Has 31 Blast hits to 31 proteins in 9 species: Archae - 0; Bacteria - 0; Metazoa - 0; Fungi - 0; Plants - 31; Viruses - 0; Other Eukaryotes - 0 (source: NCBI BLink).
AT2G25770	6	FALSE			down	down		Polyketide cyclase/dehydrase and lipid transport superfamily protein
AT2G25850	2	FALSE				up	PAPS2	poly(A) polymerase 2
AT2G25900	6	FALSE				down	ATCTH, ATTZF1	Zinc finger C-x8-C-x5-C-x3-H type family protein
AT2G25964	6	FALSE			down	down		unknown protein; FUNCTIONS IN: molecular_function unknown; INVOLVED IN: biological_process unknown; LOCATED IN: cellular_component unknown; Has 30201 Blast hits to 17322 proteins in 780 species: Archae - 12; Bacteria - 1396; Metazoa - 17338; Fungi - 3422; Plants - 5037; Viruses - 0; Other Eukaryotes - 2996 (source: NCBI BLink).
AT2G26130	4	FALSE		down		down		RING/U-box protein with C6HC-type zinc finger
AT2G26150	1	TRUE	HSF		up	up	ATHSFA2, HSFA2	heat shock transcription factor A2
AT2G26190	1	FALSE			up	up		calmodulin-binding family protein
AT2G26300	2	FALSE				up	GPA1, GP ALPHA 1, ATGPA1	G protein alpha subunit 1
AT2G26400	4	FALSE		down		down	ARD, ATARD3, ARD3	acireductone dioxygenase 3
AT2G26410	6	FALSE				down	Iqd4	IQ-domain 4
AT2G26440	3	FALSE		down				Plant invertase/pectin methylesterase inhibitor superfamily
AT2G26530	2	FALSE		up	up	up	AR781	Protein of unknown function (DUF1645)
AT2G26560	2	FALSE			up	up	PLP2, PLA IIA, PLA2A	phospholipase A 2A
AT2G26860	4	FALSE				down		FBD, F-box and Leucine Rich Repeat domains containing protein
AT2G26975	2	FALSE			up	up		Ctr copper transporter family
AT2G27060	6	FALSE				down		Leucine-rich repeat protein kinase family protein
AT2G27080	2	FALSE				up		Late embryogenesis abundant (LEA) hydroxyproline-rich glycoprotein family
AT2G27310	1	FALSE			up	up		F-box family protein
AT2G27389	2	FALSE			up	up		unknown protein; LOCATED IN: endomembrane system.
AT2G27400	4	FALSE				down
AT2G27500	2	FALSE		up	up	up		Glycosyl hydrolase superfamily protein
AT2G27660	1	FALSE			up	up		Cysteine/Histidine-rich C1 domain family protein
AT2G27690	4	FALSE		down		down	CYP94C1	cytochrome P450, family 94, subfamily C, polypeptide 1
AT2G27830	2	FALSE				up		unknown protein; BEST Arabidopsis thaliana protein match is: unknown protein (TAIR:AT4G22758.1); Has 131 Blast hits to 131 proteins in 17 species: Archae - 0; Bacteria - 0; Metazoa - 0; Fungi - 0; Plants - 131; Viruses - 0; Other Eukaryotes - 0 (source: NCBI BLink).
AT2G27840	6	FALSE				down	HDT4, HDA13, HDT04	histone deacetylase-related / HD-related
AT2G27920	4	FALSE				down	SCPL51	serine carboxypeptidase-like 51
AT2G28050	6	FALSE			down	down		Pentatricopeptide repeat (PPR) superfamily protein
AT2G28200	6	TRUE	C2H2		down	down		C2H2-type zinc finger family protein
AT2G28210	2	FALSE				up	ATACA2, ACA2	alpha carbonic anhydrase 2
AT2G28330	6	FALSE				down		unknown protein; BEST Arabidopsis thaliana protein match is: unknown protein (TAIR:AT1G08035.1); Has 18 Blast hits to 18 proteins in 6 species: Archae - 0; Bacteria - 0; Metazoa - 0; Fungi - 0; Plants - 18; Viruses - 0; Other Eukaryotes - 0 (source: NCBI BLink).
AT2G28400	1	FALSE			up	up		Protein of unknown function, DUF584
AT2G28410	5	FALSE		up				unknown protein; Has 18 Blast hits to 18 proteins in 5 species: Archae - 0; Bacteria - 0; Metazoa - 0; Fungi - 0; Plants - 18; Viruses - 0; Other Eukaryotes - 0 (source: NCBI BLink).
AT2G28440	6	FALSE				down		proline-rich family protein
AT2G28500	2	FALSE		up		up	LBD11	LOB domain-containing protein 11
AT2G28720	5	FALSE		up	down			Histone superfamily protein
AT2G28740	6	FALSE				down	HIS4	histone H4
AT2G28830	2	FALSE			up	up	PUB12, AtPUB12	PLANT U-BOX 12
AT2G28860	6	FALSE				down	CYP710A4	cytochrome P450, family 710, subfamily A, polypeptide 4
AT2G28890	1	FALSE			up	up	PLL4	poltergeist like 4
AT2G28940	2	FALSE				up		Protein kinase superfamily protein
AT2G29065	1	FALSE				up		GRAS family transcription factor
AT2G29090	4	FALSE		down		down	CYP707A2	cytochrome P450, family 707, subfamily A, polypeptide 2
AT2G29110	2	FALSE				up	ATGLR2.8, GLR2.8	glutamate receptor 2.8
AT2G29120	3	FALSE		down	up		ATGLR2.7, GLR2.7	glutamate receptor 2.7
AT2G29280	6	FALSE			down	down
AT2G29310	4	FALSE				down		NAD(P)-binding Rossmann-fold superfamily protein
AT2G29450	1	FALSE			up	up	ATGSTU5, ATGSTU1, AT103-1A, GSTU5	glutathione S-transferase tau 5
AT2G29460	1	FALSE		down	up	up	ATGSTU4, GST22, GSTU4	glutathione S-transferase tau 4
AT2G29500	1	FALSE			up	up		HSP20-like chaperones superfamily protein
AT2G29640	6	FALSE				down	JOSL	JOSEPHIN-like protein
AT2G29650	6	FALSE				down	ANTR1, PHT4;1	phosphate transporter 4;1
AT2G29720	1	FALSE			up	up	CTF2B	FAD/NAD(P)-binding oxidoreductase family protein
AT2G29910	6	FALSE			down	down		F-box/RNI-like superfamily protein
AT2G30020	2	FALSE		up		up		Protein phosphatase 2C family protein
AT2G30040	5	FALSE		up	down		MAPKKK14	mitogen-activated protein kinase kinase kinase 14
AT2G30250	1	TRUE	WRKY		up	up	WRKY25, ATWRKY25	WRKY DNA-binding protein 25
AT2G30360	2	FALSE				up	CIPK11, PKS5, SIP4, SNRK3.22	SOS3-interacting protein 4
AT2G30395	4	FALSE				down	ATOFP17, OFP17	ovate family protein 17
AT2G30424	6	FALSE			down	down	TCL2	Homeodomain-like superfamily protein
AT2G30480	2	FALSE			up	up		unknown protein; FUNCTIONS IN: molecular_function unknown; INVOLVED IN: biological_process unknown; LOCATED IN: cellular_component unknown; EXPRESSED IN: 12 plant structures; EXPRESSED DURING: 4 anthesis, F mature embryo stage, petal differentiation and expansion stage, E expanded cotyledon stage, D bilateral stage; Has 189 Blast hits to 180 proteins in 63 species: Archae - 0; Bacteria - 43; Meta…
AT2G30490	3	FALSE		down			ATC4H, C4H, CYP73A5, REF3	cinnamate-4-hydroxylase
AT2G30520	4	FALSE				down	RPT2	Phototropic-responsive NPH3 family protein
AT2G30540	2	FALSE				up		Thioredoxin superfamily protein
AT2G30550	1	FALSE			up	up		alpha/beta-Hydrolases superfamily protein
AT2G30600	6	FALSE				down		BTB/POZ domain-containing protein
AT2G30660	4	FALSE		down		down		ATP-dependent caseinolytic (Clp) protease/crotonase family protein
AT2G30670	4	FALSE		down		down		NAD(P)-binding Rossmann-fold superfamily protein
AT2G30720	1	FALSE			up	up		Thioesterase/thiol ester dehydrase-isomerase superfamily protein
AT2G30750	3	FALSE		down	up		CYP71A12	cytochrome P450, family 71, subfamily A, polypeptide 12
AT2G30766	6	FALSE			down	down		unknown protein; FUNCTIONS IN: molecular_function unknown; INVOLVED IN: biological_process unknown; LOCATED IN: cellular_component unknown; Has 30201 Blast hits to 17322 proteins in 780 species: Archae - 12; Bacteria - 1396; Metazoa - 17338; Fungi - 3422; Plants - 5037; Viruses - 0; Other Eukaryotes - 2996 (source: NCBI BLink).
AT2G30770	3	FALSE		down			CYP71A13	cytochrome P450, family 71, subfamily A, polypeptide 13
AT2G30790	6	FALSE				down	PSBP-2	photosystem II subunit P-2
AT2G30870	1	FALSE			up	up	ATGSTF10, ERD13, ATGSTF4, GSTF10	glutathione S-transferase PHI 10
AT2G30890	6	FALSE			down	down		Cytochrome b561/ferric reductase transmembrane protein family
AT2G30942	4	FALSE				down		Protein of unknown function (DUF3317)
AT2G31070	6	TRUE	TCP		down	down	TCP10	TCP domain protein 10
AT2G31090	2	FALSE				up		unknown protein; FUNCTIONS IN: molecular_function unknown; INVOLVED IN: biological_process unknown; LOCATED IN: endomembrane system; EXPRESSED IN: 24 plant structures; EXPRESSED DURING: 13 growth stages; BEST Arabidopsis thaliana protein match is: unknown protein (TAIR:AT2G20562.1); Has 70 Blast hits to 70 proteins in 13 species: Archae - 0; Bacteria - 0; Metazoa - 0; Fungi - 0; Plants - 70; Viru…
AT2G31160	6	FALSE				down	LSH3	Protein of unknown function (DUF640)
AT2G31230	1	TRUE	AP2-EREBP	down	up	up	ATERF15, ERF15	ethylene-responsive element binding factor 15
AT2G31290	6	FALSE			down	down		Ubiquitin carboxyl-terminal hydrolase family protein
AT2G31305	6	FALSE				down	INH3	inhibitor-3
AT2G31345	2	FALSE			up	up		unknown protein; FUNCTIONS IN: molecular_function unknown; INVOLVED IN: biological_process unknown; LOCATED IN: endomembrane system; BEST Arabidopsis thaliana protein match is: unknown protein (TAIR:AT1G06135.1); Has 35333 Blast hits to 34131 proteins in 2444 species: Archae - 798; Bacteria - 22429; Metazoa - 974; Fungi - 991; Plants - 531; Viruses - 0; Other Eukaryotes - 9610 (source: NCBI BLink…
AT2G31380	4	TRUE	C2C2-CO-LIKE	down	down	down	STH	salt tolerance homologue
AT2G31670	4	FALSE				down		Stress responsive alpha-beta barrel domain protein
AT2G31750	4	FALSE		down		down	UGT74D1	UDP-glucosyl transferase 74D1
AT2G31800	2	FALSE				up		Integrin-linked protein kinase family
AT2G31810	2	FALSE				up		ACT domain-containing small subunit of acetolactate synthase protein
AT2G31865	1	FALSE			up	up	PARG2	poly(ADP-ribose) glycohydrolase 2
AT2G31870	1	FALSE				up	TEJ	Poly (ADP-ribose) glycohydrolase (PARG)
AT2G31880	2	FALSE		up	up	up	SOBIR1, EVR	Leucine-rich repeat protein kinase family protein
AT2G31945	2	FALSE		up	up	up		unknown protein; FUNCTIONS IN: molecular_function unknown; INVOLVED IN: biological_process unknown; LOCATED IN: endomembrane system; EXPRESSED IN: 8 plant structures; EXPRESSED DURING: 4 anthesis, petal differentiation and expansion stage; BEST Arabidopsis thaliana protein match is: unknown protein (TAIR:AT1G05575.1); Has 61 Blast hits to 61 proteins in 10 species: Archae - 0; Bacteria - 0; Metaz…
AT2G31980	2	FALSE		up		up	AtCYS2, CYS2	PHYTOCYSTATIN 2
AT2G31990	2	FALSE		up		up		Exostosin family protein
AT2G32020	2	FALSE		up	up	up		Acyl-CoA N-acyltransferases (NAT) superfamily protein
AT2G32030	2	FALSE		up	up	up		Acyl-CoA N-acyltransferases (NAT) superfamily protein
AT2G32100	6	FALSE			down	down	ATOFP16, OFP16	ovate family protein 16
AT2G32120	1	FALSE			up	up	HSP70T-2	heat-shock protein 70T-2
AT2G32140	2	FALSE		up		up		transmembrane receptors
AT2G32190	1	FALSE			up	up		unknown protein; BEST Arabidopsis thaliana protein match is: unknown protein (TAIR:AT2G32210.1); Has 218 Blast hits to 218 proteins in 24 species: Archae - 0; Bacteria - 0; Metazoa - 0; Fungi - 16; Plants - 202; Viruses - 0; Other Eukaryotes - 0 (source: NCBI BLink).
AT2G32200	2	FALSE		up	up	up		unknown protein; BEST Arabidopsis thaliana protein match is: unknown protein (TAIR:AT2G32210.1); Has 131 Blast hits to 131 proteins in 14 species: Archae - 0; Bacteria - 0; Metazoa - 0; Fungi - 1; Plants - 130; Viruses - 0; Other Eukaryotes - 0 (source: NCBI BLink).
AT2G32210	2	FALSE		up	up	up		unknown protein; BEST Arabidopsis thaliana protein match is: unknown protein (TAIR:AT2G32190.1); Has 214 Blast hits to 214 proteins in 21 species: Archae - 0; Bacteria - 0; Metazoa - 1; Fungi - 10; Plants - 203; Viruses - 0; Other Eukaryotes - 0 (source: NCBI BLink).
AT2G32240	1	FALSE			up	up		FUNCTIONS IN: molecular_function unknown; INVOLVED IN: response to cadmium ion; LOCATED IN: plasma membrane; EXPRESSED IN: 25 plant structures; EXPRESSED DURING: 13 growth stages; CONTAINS InterPro DOMAIN/s: Prefoldin (InterPro:IPR009053); BEST Arabidopsis thaliana protein match is: unknown protein (TAIR:AT1G05320.3); Has 470429 Blast hits to 168274 proteins in 4282 species: Archae - 6896; Bacter…
AT2G32250	1	FALSE			up	up	FRS2	FAR1-related sequence 2
AT2G32295	6	FALSE				down		EXS (ERD1/XPR1/SYG1) family protein
AT2G32390	6	FALSE			down	down	GLR3.5	glutamate receptor 3.5
AT2G32487	4	FALSE		down		down		unknown protein; FUNCTIONS IN: molecular_function unknown; INVOLVED IN: biological_process unknown; LOCATED IN: endomembrane system; Has 1 Blast hits to 1 proteins in 1 species: Archae - 0; Bacteria - 0; Metazoa - 0; Fungi - 0; Plants - 1; Viruses - 0; Other Eukaryotes - 0 (source: NCBI BLink).
AT2G32530	4	FALSE		down			ATCSLB03, CSLB03, ATCSLB3	cellulose synthase-like B3
AT2G32660	2	FALSE				up	AtRLP22, RLP22	receptor like protein 22
AT2G32800	2	FALSE		up	up	up	AP4.3A	protein kinase family protein
AT2G32920	1	FALSE			up	up	ATPDIL2-3, PDI9, ATPDI9, PDIL2-3	PDI-like 2-3
AT2G32930	1	TRUE	C2H2		up	up	ZFN2	zinc finger nuclease 2
AT2G33110	1	FALSE			up	up	ATVAMP723, VAMP723	vesicle-associated membrane protein 723
AT2G33380	4	FALSE		down		down	RD20, CLO-3	Caleosin-related family protein
AT2G33580	2	FALSE		up	up	up		Protein kinase superfamily protein
AT2G33710	2	TRUE	AP2-EREBP		up	up		Integrase-type DNA-binding superfamily protein
AT2G34010	6	FALSE			down	down		unknown protein; BEST Arabidopsis thaliana protein match is: unknown protein (TAIR:AT1G29010.1); Has 32 Blast hits to 31 proteins in 9 species: Archae - 0; Bacteria - 0; Metazoa - 0; Fungi - 5; Plants - 25; Viruses - 0; Other Eukaryotes - 2 (source: NCBI BLink).
AT2G34060	4	FALSE				down		Peroxidase superfamily protein
AT2G34185	6	FALSE			down	down		unknown protein; FUNCTIONS IN: molecular_function unknown; INVOLVED IN: biological_process unknown; LOCATED IN: cellular_component unknown.
AT2G34200	6	FALSE				down		RING/FYVE/PHD zinc finger superfamily protein
AT2G34330	6	FALSE			down	down		unknown protein; BEST Arabidopsis thaliana protein match is: unknown protein (TAIR:AT1G29540.1); Has 10 Blast hits to 10 proteins in 2 species: Archae - 0; Bacteria - 0; Metazoa - 0; Fungi - 0; Plants - 10; Viruses - 0; Other Eukaryotes - 0 (source: NCBI BLink).
AT2G34340	4	FALSE				down		Protein of unknown function, DUF584
AT2G34390	4	FALSE		down		down	NIP2;1, NLM4	NOD26-like intrinsic protein 2;1
AT2G34600	6	FALSE				down	JAZ7, TIFY5B	jasmonate-zim-domain protein 7
AT2G34620	4	FALSE				down		Mitochondrial transcription termination factor family protein
AT2G34650	2	FALSE				up	PID, ABR	Protein kinase superfamily protein
AT2G34655	6	FALSE				down		unknown protein; FUNCTIONS IN: molecular_function unknown; INVOLVED IN: biological_process unknown; LOCATED IN: endomembrane system; EXPRESSED IN: stem, root, inflorescence, cultured cell, leaf; Has 35333 Blast hits to 34131 proteins in 2444 species: Archae - 798; Bacteria - 22429; Metazoa - 974; Fungi - 991; Plants - 531; Viruses - 0; Other Eukaryotes - 9610 (source: NCBI BLink).
AT2G34840	2	FALSE				up		Coatomer epsilon subunit
AT2G34930	1	FALSE			up	up		disease resistance family protein / LRR family protein
AT2G35000	1	TRUE	C3H		up	up		RING/U-box superfamily protein
AT2G35035	6	FALSE			down	down	URED	urease accessory protein D
AT2G35130	6	FALSE			down	down		Tetratricopeptide repeat (TPR)-like superfamily protein
AT2G35510	2	FALSE				up	SRO1	similar to RCD one 1
AT2G35520	6	FALSE				down	DAD2	Defender against death (DAD family) protein
AT2G35637	5	FALSE		up		up
AT2G35640	2	FALSE		up		up		Homeodomain-like superfamily protein
AT2G35658	2	FALSE		up	up	up		unknown protein; FUNCTIONS IN: molecular_function unknown; INVOLVED IN: biological_process unknown; LOCATED IN: cellular_component unknown; BEST Arabidopsis thaliana protein match is: unknown protein (TAIR:AT4G16840.1); Has 30201 Blast hits to 17322 proteins in 780 species: Archae - 12; Bacteria - 1396; Metazoa - 17338; Fungi - 3422; Plants - 5037; Viruses - 0; Other Eukaryotes - 2996 (source: NC…
AT2G35660	6	FALSE				down	CTF2A	FAD/NAD(P)-binding oxidoreductase family protein
AT2G35710	2	FALSE		up	up	up		Nucleotide-diphospho-sugar transferases superfamily protein
AT2G35738	6	FALSE				down
AT2G35930	2	FALSE		up	up	up	PUB23	plant U-box 23
AT2G35960	4	FALSE		down		down	NHL12	NDR1/HIN1-like 12
AT2G35980	2	FALSE			up	up	YLS9, NHL10, ATNHL10	Late embryogenesis abundant (LEA) hydroxyproline-rich glycoprotein family
AT2G36000	6	FALSE				down		Mitochondrial transcription termination factor family protein
AT2G36026	6	FALSE				down		Ovate family protein
AT2G36050	6	FALSE			down	down	ATOFP15, OFP15	ovate family protein 15
AT2G36220	2	FALSE		up	up	up		unknown protein; BEST Arabidopsis thaliana protein match is: unknown protein (TAIR:AT3G52710.1); Has 74 Blast hits to 74 proteins in 10 species: Archae - 0; Bacteria - 0; Metazoa - 0; Fungi - 0; Plants - 74; Viruses - 0; Other Eukaryotes - 0 (source: NCBI BLink).
AT2G36440	2	FALSE				up		unknown protein; Has 3 Blast hits to 3 proteins in 2 species: Archae - 0; Bacteria - 0; Metazoa - 0; Fungi - 0; Plants - 3; Viruses - 0; Other Eukaryotes - 0 (source: NCBI BLink).
AT2G36690	2	FALSE		up	up	up		2-oxoglutarate (2OG) and Fe(II)-dependent oxygenase superfamily protein
AT2G36770	2	FALSE			up	up		UDP-Glycosyltransferase superfamily protein
AT2G36800	4	FALSE		down	down	down	DOGT1, UGT73C5	don-glucosyltransferase 1
AT2G36830	1	FALSE			up	up	GAMMA-TIP, TIP1;1, GAMMA-TIP1	gamma tonoplast intrinsic protein
AT2G36895	4	FALSE				down		unknown protein; FUNCTIONS IN: molecular_function unknown; INVOLVED IN: biological_process unknown; LOCATED IN: chloroplast; Has 32 Blast hits to 32 proteins in 14 species: Archae - 0; Bacteria - 0; Metazoa - 0; Fungi - 0; Plants - 32; Viruses - 0; Other Eukaryotes - 0 (source: NCBI BLink).
AT2G36950	1	FALSE			up	up		Heavy metal transport/detoxification superfamily protein
AT2G36970	4	FALSE		down		down		UDP-Glycosyltransferase superfamily protein
AT2G37025	6	FALSE				down	TRFL8	TRF-like 8
AT2G37100	6	FALSE			down	down		protamine P1 family protein
AT2G37180	1	FALSE			up	up	RD28, PIP2;3, PIP2C	Aquaporin-like superfamily protein
AT2G37240	4	FALSE				down		Thioredoxin superfamily protein
AT2G37330	6	FALSE			down	down	ALS3	aluminum sensitive 3
AT2G37380	5	FALSE		up	down			unknown protein; BEST Arabidopsis thaliana protein match is: unknown protein (TAIR:AT2G39370.1); Has 1284 Blast hits to 422 proteins in 114 species: Archae - 0; Bacteria - 90; Metazoa - 125; Fungi - 151; Plants - 136; Viruses - 0; Other Eukaryotes - 782 (source: NCBI BLink).
AT2G37430	2	TRUE	C2H2	up	up	up		C2H2 and C2HC zinc fingers superfamily protein
AT2G37460	6	FALSE				down		nodulin MtN21 /EamA-like transporter family protein
AT2G37478	4	FALSE				down	CPuORF52	conserved peptide upstream open reading frame 52
AT2G37590	1	TRUE	C2C2-DOF		up	up	ATDOF2.4, DOF2.4	DNA binding with one finger 2.4
AT2G37678	4	FALSE				down	FHY1, PAT3, FRY1	far-red elongated hypocotyl 1
AT2G37750	4	FALSE		down				unknown protein; Has 21 Blast hits to 21 proteins in 7 species: Archae - 0; Bacteria - 0; Metazoa - 0; Fungi - 0; Plants - 21; Viruses - 0; Other Eukaryotes - 0 (source: NCBI BLink).
AT2G37770	4	FALSE				down		NAD(P)-linked oxidoreductase superfamily protein
AT2G37830	2	FALSE			up	up
AT2G37940	1	FALSE			up	up	AtIPCS2	Arabidopsis Inositol phosphorylceramide synthase 2
AT2G38290	1	FALSE			up	up	ATAMT2, AMT2;1, AMT2	ammonium transporter 2
AT2G38380	4	FALSE				down		Peroxidase superfamily protein
AT2G38465	2	FALSE		up	up	up		unknown protein; FUNCTIONS IN: molecular_function unknown; INVOLVED IN: biological_process unknown; LOCATED IN: plasma membrane; EXPRESSED IN: 21 plant structures; EXPRESSED DURING: 11 growth stages; Has 16 Blast hits to 16 proteins in 8 species: Archae - 0; Bacteria - 0; Metazoa - 0; Fungi - 0; Plants - 16; Viruses - 0; Other Eukaryotes - 0 (source: NCBI BLink).
AT2G38470	1	TRUE	WRKY	up	up	up	WRKY33, ATWRKY33	WRKY DNA-binding protein 33
AT2G38710	4	FALSE		down		down		AMMECR1 family
AT2G38790	2	FALSE		up	up	up		unknown protein; Has 21 Blast hits to 21 proteins in 5 species: Archae - 0; Bacteria - 0; Metazoa - 0; Fungi - 0; Plants - 19; Viruses - 0; Other Eukaryotes - 2 (source: NCBI BLink).
AT2G38870	1	FALSE		down	up	up		Serine protease inhibitor, potato inhibitor I-type family protein
AT2G38970	6	FALSE				down		Zinc finger (C3HC4-type RING finger) family protein
AT2G38995	5	FALSE		up	down			O-acyltransferase (WSD1-like) family protein
AT2G39200	1	FALSE			up	up	MLO12, ATMLO12	Seven transmembrane MLO family protein
AT2G39210	1	FALSE			up	up		Major facilitator superfamily protein
AT2G39310	5	FALSE				up	JAL22	jacalin-related lectin 22
AT2G39350	1	FALSE			up	up		ABC-2 type transporter family protein
AT2G39380	2	FALSE				up	ATEXO70H2, EXO70H2	exocyst subunit exo70 family protein H2
AT2G39400	2	FALSE			up	up		alpha/beta-Hydrolases superfamily protein
AT2G39420	2	FALSE				up		alpha/beta-Hydrolases superfamily protein
AT2G39518	1	FALSE			up	up		Uncharacterised protein family (UPF0497)
AT2G39570	2	FALSE				up		ACT domain-containing protein
AT2G39650	2	FALSE		up		up		Protein of unknown function (DUF506)
AT2G39660	2	FALSE			up	up	BIK1	botrytis-induced kinase1
AT2G39675	4	FALSE				down
AT2G39705	4	FALSE		down		down	RTFL8, DVL11	ROTUNDIFOLIA like 8
AT2G39870	6	FALSE				down		unknown protein; BEST Arabidopsis thaliana protein match is: unknown protein (TAIR:AT3G55690.1); Has 73 Blast hits to 71 proteins in 14 species: Archae - 0; Bacteria - 0; Metazoa - 2; Fungi - 2; Plants - 69; Viruses - 0; Other Eukaryotes - 0 (source: NCBI BLink).
AT2G39980	6	FALSE				down		HXXXD-type acyl-transferase family protein
AT2G40000	2	FALSE		up	up	up	HSPRO2, ATHSPRO2	ortholog of sugar beet HS1 PRO-1 2
AT2G40080	2	FALSE				up	ELF4	Protein of unknown function (DUF1313)
AT2G40095	2	FALSE		up	up	up		Alpha/beta hydrolase related protein
AT2G40130	5	FALSE		up				Double Clp-N motif-containing P-loop nucleoside triphosphate hydrolases superfamily protein
AT2G40140	1	TRUE	C3H	up	up	up	CZF1, ZFAR1, SZF2, ATSZF2	zinc finger (CCCH-type) family protein
AT2G40180	2	FALSE			up	up	ATHPP2C5, PP2C5	phosphatase 2C5
AT2G40330	6	FALSE			down	down	PYL6, RCAR9	PYR1-like 6
AT2G40370	4	FALSE		down			LAC5	laccase 5
AT2G40400	6	FALSE				down		Protein of unknown function (DUF399 and DUF3411)
AT2G40475	6	FALSE			down	down		unknown protein; BEST Arabidopsis thaliana protein match is: unknown protein (TAIR:AT3G56260.2); Has 477 Blast hits to 219 proteins in 41 species: Archae - 0; Bacteria - 4; Metazoa - 91; Fungi - 61; Plants - 144; Viruses - 0; Other Eukaryotes - 177 (source: NCBI BLink).
AT2G40750	3	TRUE	WRKY	down			WRKY54, ATWRKY54	WRKY DNA-binding protein 54
AT2G40810	4	FALSE				down	ATATG18C, ATG18C	homolog of yeast autophagy 18C
AT2G40900	6	FALSE			down	down		nodulin MtN21 /EamA-like transporter family protein
AT2G40935	6	FALSE			down	down		PLAC8 family protein
AT2G41010	2	FALSE				up	ATCAMBP25, CAMBP25	calmodulin (CAM)-binding protein of 25 kDa
AT2G41090	3	FALSE		down	up			Calcium-binding EF-hand family protein
AT2G41100	2	FALSE			up	up	TCH3, ATCAL4	Calcium-binding EF hand family protein
AT2G41160	1	FALSE			up	up		Ubiquitin-associated (UBA) protein
AT2G41230	3	FALSE		down				unknown protein; Has 75 Blast hits to 75 proteins in 8 species: Archae - 0; Bacteria - 0; Metazoa - 0; Fungi - 0; Plants - 75; Viruses - 0; Other Eukaryotes - 0 (source: NCBI BLink).
AT2G41240	6	TRUE	BHLH			down	BHLH100	basic helix-loop-helix protein 100
AT2G41250	4	FALSE		down				Haloacid dehalogenase-like hydrolase (HAD) superfamily protein
AT2G41280	2	FALSE			up	up	M10, ATM10	late embryogenesis abundant protein (M10) / LEA protein M10
AT2G41310	6	FALSE				down	ATRR3, ARR8, RR3	response regulator 3
AT2G41330	6	FALSE				down		Glutaredoxin family protein
AT2G41342	2	FALSE			up	up		unknown protein; FUNCTIONS IN: molecular_function unknown; INVOLVED IN: biological_process unknown; LOCATED IN: cellular_component unknown; Has 30201 Blast hits to 17322 proteins in 780 species: Archae - 12; Bacteria - 1396; Metazoa - 17338; Fungi - 3422; Plants - 5037; Viruses - 0; Other Eukaryotes - 2996 (source: NCBI BLink).
AT2G41630	2	FALSE				up	TFIIB	transcription factor IIB
AT2G41640	2	FALSE		up		up		Glycosyltransferase family 61 protein
AT2G41835	2	TRUE	C2H2		up	up		zinc finger (C2H2 type, AN1-like) family protein
AT2G41880	1	FALSE			up	up	GK-1, AGK1	guanylate kinase 1
AT2G41890	5	FALSE		up		up		curculin-like (mannose-binding) lectin family protein / PAN domain-containing protein
AT2G41940	6	TRUE	C2H2		down	down	ZFP8	zinc finger protein 8
AT2G41950	4	FALSE				down		unknown protein; FUNCTIONS IN: molecular_function unknown; INVOLVED IN: biological_process unknown; LOCATED IN: chloroplast, plant-type cell wall; EXPRESSED IN: 22 plant structures; EXPRESSED DURING: 13 growth stages; Has 53 Blast hits to 53 proteins in 24 species: Archae - 0; Bacteria - 27; Metazoa - 0; Fungi - 0; Plants - 26; Viruses - 0; Other Eukaryotes - 0 (source: NCBI BLink).
AT2G41990	6	FALSE			down	down		CONTAINS InterPro DOMAIN/s: Late embryogenesis abundant protein, group 2 (InterPro:IPR004864); BEST Arabidopsis thaliana protein match is: Late embryogenesis abundant (LEA) hydroxyproline-rich glycoprotein family (TAIR:AT4G35170.1); Has 172 Blast hits to 168 proteins in 15 species: Archae - 0; Bacteria - 0; Metazoa - 0; Fungi - 0; Plants - 172; Viruses - 0; Other Eukaryotes - 0 (source: NCBI BLin…
AT2G42010	2	FALSE				up	PLDBETA1, PLDBETA	phospholipase D beta 1
AT2G42060	2	FALSE				up		Cysteine/Histidine-rich C1 domain family protein
AT2G42160	4	FALSE				down	BRIZ1	zinc finger (ubiquitin-hydrolase) domain-containing protein
AT2G42170	6	FALSE			down	down		Actin family protein
AT2G42247	6	FALSE		down	down	down
AT2G42260	6	FALSE			down	down	UVI4, PYM	uv-b-insensitive 4
AT2G42280	6	TRUE	BHLH			down		basic helix-loop-helix (bHLH) DNA-binding superfamily protein
AT2G42290	6	FALSE			down	down		Leucine-rich repeat protein kinase family protein
AT2G42330	2	FALSE				up		GC-rich sequence DNA-binding factor-like protein with Tuftelin interacting domain
AT2G42360	1	TRUE	C3H		up	up		RING/U-box superfamily protein
AT2G42510	5	FALSE		up				FUNCTIONS IN: molecular_function unknown; INVOLVED IN: spliceosome assembly, nuclear mRNA splicing, via spliceosome; LOCATED IN: cellular_component unknown; CONTAINS InterPro DOMAIN/s: Survival motor neuron interacting protein 1 (InterPro:IPR007022); BEST Arabidopsis thaliana protein match is: spliceosome protein-related (TAIR:AT1G54380.1); Has 297 Blast hits to 270 proteins in 80 species: Archae…
AT2G42620	6	FALSE				down	MAX2, ORE9, PPS	RNI-like superfamily protein
AT2G42750	6	FALSE				down		DNAJ heat shock N-terminal domain-containing protein
AT2G42760	5	FALSE		up				unknown protein; CONTAINS InterPro DOMAIN/s: Protein of unknown function DUF1685 (InterPro:IPR012881); Has 170 Blast hits to 164 proteins in 34 species: Archae - 0; Bacteria - 1; Metazoa - 26; Fungi - 10; Plants - 107; Viruses - 0; Other Eukaryotes - 26 (source: NCBI BLink).
AT2G42800	5	FALSE		up			AtRLP29, RLP29	receptor like protein 29
AT2G42850	6	FALSE		down	down	down	CYP718	cytochrome P450, family 718
AT2G43000	1	TRUE	NAC		up	up	anac042, NAC042	NAC domain containing protein 42
AT2G43120	1	FALSE			up	up		RmlC-like cupins superfamily protein
AT2G43140	6	TRUE	BHLH	down		down		basic helix-loop-helix (bHLH) DNA-binding superfamily protein
AT2G43290	5	FALSE				up	MSS3	Calcium-binding EF-hand family protein
AT2G43320	1	FALSE			up	up		S-adenosyl-L-methionine-dependent methyltransferases superfamily protein
AT2G43340	6	FALSE				down		Protein of unknown function (DUF1685)
AT2G43375	2	FALSE				up
AT2G43440	5	FALSE		up	down			F-box and associated interaction domains-containing protein
AT2G43445	5	FALSE		up	down			F-box and associated interaction domains-containing protein
AT2G43570	3	FALSE		down	up		CHI	chitinase, putative
AT2G43620	3	FALSE		down	up			Chitinase family protein
AT2G43700	6	FALSE			down	down		Concanavalin A-like lectin protein kinase family protein
AT2G43950	4	FALSE		down		down	OEP37, ATOEP37	chloroplast outer envelope protein 37
AT2G44080	4	FALSE		down		down	ARL	ARGOS-like
AT2G44110	6	FALSE				down	MLO15, ATMLO15	Seven transmembrane MLO family protein
AT2G44130	4	FALSE		down		down		Galactose oxidase/kelch repeat superfamily protein
AT2G44200	2	FALSE				up		CBF1-interacting co-repressor CIR, N-terminal;Pre-mRNA splicing factor
AT2G44290	3	FALSE		down	up			Bifunctional inhibitor/lipid-transfer protein/seed storage 2S albumin superfamily protein
AT2G44370	1	FALSE			up	up		Cysteine/Histidine-rich C1 domain family protein
AT2G44390	3	FALSE		down	up			Cysteine/Histidine-rich C1 domain family protein
AT2G44400	4	FALSE		down		down		Cysteine/Histidine-rich C1 domain family protein
AT2G44490	2	FALSE			up	up	PEN2, BGLU26	Glycosyl hydrolase superfamily protein
AT2G44500	2	FALSE				up		O-fucosyltransferase family protein
AT2G44510	6	FALSE				down		CDK inhibitor P21 binding protein
AT2G44525	6	FALSE				down		Protein of unknown function (DUF498/DUF598)
AT2G44578	2	FALSE				up		RING/U-box superfamily protein
AT2G44690	4	FALSE				down	ARAC9, ATROP8, ROP8	Arabidopsis RAC-like 9
AT2G44740	5	FALSE		up	down		CYCP4;1	cyclin p4;1
AT2G44770	4	FALSE		down		down		ELMO/CED-12 family protein
AT2G44840	2	TRUE	AP2-EREBP	up		up	ATERF13, EREBP, ERF13	ethylene-responsive element binding factor 13
AT2G44850	6	FALSE			down	down		unknown protein; CONTAINS InterPro DOMAIN/s: Uncharacterised protein family UPF0565 (InterPro:IPR018881); BEST Arabidopsis thaliana protein match is: unknown protein (TAIR:AT2G45380.1); Has 138 Blast hits to 138 proteins in 53 species: Archae - 0; Bacteria - 0; Metazoa - 73; Fungi - 0; Plants - 62; Viruses - 0; Other Eukaryotes - 3 (source: NCBI BLink).
AT2G44910	5	TRUE	HOMEOBOX	up	down		ATHB4, ATHB-4, HB4	homeobox-leucine zipper protein 4
AT2G44940	6	TRUE	AP2-EREBP	down		down		Integrase-type DNA-binding superfamily protein
AT2G44970	1	FALSE				up		alpha/beta-Hydrolases superfamily protein
AT2G45160	6	TRUE	GRAS			down	HAM1, ATHAM1, LOM1	GRAS family transcription factor
AT2G45310	5	FALSE		up		up	GAE4	UDP-D-glucuronate 4-epimerase 4
AT2G45315	6	FALSE			down	down
AT2G45600	6	FALSE			down	down		alpha/beta-Hydrolases superfamily protein
AT2G45660	6	TRUE	MADS		down	down	AGL20, SOC1, ATSOC1	AGAMOUS-like 20
AT2G45760	1	FALSE			up	up	BAP2, BAL	BON association protein 2
AT2G45780	5	FALSE		up
AT2G46150	2	FALSE				up		Late embryogenesis abundant (LEA) hydroxyproline-rich glycoprotein family
AT2G46160	2	FALSE				up		RING/U-box superfamily protein
AT2G46240	1	FALSE			up	up	BAG6, ATBAG6	BCL-2-associated athanogene 6
AT2G46270	1	TRUE	BZIP		up	up	GBF3	G-box binding factor 3
AT2G46310	5	TRUE	AP2-EREBP	up	down		CRF5	cytokinin response factor 5
AT2G46320	2	FALSE				up		Mitochondrial substrate carrier family protein
AT2G46330	2	FALSE			up	up	AGP16, ATAGP16	arabinogalactan protein 16
AT2G46430	3	FALSE		down	up	up	ATCNGC3, CNGC3, CNGC3.C	cyclic nucleotide gated channel 3
AT2G46450	6	FALSE		down		down	ATCNGC12, CNGC12	cyclic nucleotide-gated channel 12
AT2G46530	5	TRUE	ARF			up	ARF11	auxin response factor 11
AT2G46550	4	FALSE		down		down		unknown protein; BEST Arabidopsis thaliana protein match is: unknown protein (TAIR:AT1G01240.3); Has 72 Blast hits to 68 proteins in 13 species: Archae - 0; Bacteria - 0; Metazoa - 1; Fungi - 0; Plants - 71; Viruses - 0; Other Eukaryotes - 0 (source: NCBI BLink).
AT2G46620	2	FALSE			up	up		P-loop containing nucleoside triphosphate hydrolases superfamily protein
AT2G46660	6	FALSE			down	down	CYP78A6	cytochrome P450, family 78, subfamily A, polypeptide 6
AT2G46680	2	TRUE	HOMEOBOX			up	ATHB-7, ATHB7, HB-7	homeobox 7
AT2G46735	1	FALSE			up	up		unknown protein; Has 14 Blast hits to 14 proteins in 8 species: Archae - 0; Bacteria - 0; Metazoa - 0; Fungi - 0; Plants - 14; Viruses - 0; Other Eukaryotes - 0 (source: NCBI BLink).
AT2G46750	6	FALSE				down		D-arabinono-1,4-lactone oxidase family protein
AT2G46790	6	FALSE		down		down	APRR9, PRR9, TL1	pseudo-response regulator 9
AT2G46810	6	TRUE	BHLH	down	down	down		basic helix-loop-helix (bHLH) DNA-binding superfamily protein
AT2G46830	4	TRUE	MYB-RELATED	down		down	CCA1	circadian clock associated 1
AT2G46940	2	FALSE				up		unknown protein; BEST Arabidopsis thaliana protein match is: unknown protein (TAIR:AT3G62070.1); Has 143 Blast hits to 141 proteins in 14 species: Archae - 0; Bacteria - 0; Metazoa - 4; Fungi - 0; Plants - 139; Viruses - 0; Other Eukaryotes - 0 (source: NCBI BLink).
AT2G46970	6	TRUE	BHLH		down	down	PIL1	phytochrome interacting factor 3-like 1
AT2G47015	2	FALSE				up
AT2G47060	2	FALSE		up	up	up		Protein kinase superfamily protein
AT2G47070	2	TRUE	SBP			up	SPL1	squamosa promoter binding protein-like 1
AT2G47140	1	FALSE			up	up		NAD(P)-binding Rossmann-fold superfamily protein
AT2G47160	6	FALSE				down	BOR1	HCO3- transporter family
AT2G47180	1	FALSE			up	up	AtGolS1, GolS1	galactinol synthase 1
AT2G47190	2	TRUE	MYB			up	ATMYB2, MYB2	myb domain protein 2
AT2G47370	4	FALSE				down		Calcium-dependent phosphotriesterase superfamily protein
AT2G47440	6	FALSE			down	down		Tetratricopeptide repeat (TPR)-like superfamily protein
AT2G47520	4	TRUE	AP2-EREBP			down	HRE2	Integrase-type DNA-binding superfamily protein
AT2G47560	4	FALSE		down		down		RING/U-box superfamily protein
AT2G47730	1	FALSE			up	up	ATGSTF8, ATGSTF5, GST6, GSTF8	glutathione S-transferase phi 8
AT2G47950	4	FALSE		down		down		unknown protein; FUNCTIONS IN: molecular_function unknown; INVOLVED IN: biological_process unknown; LOCATED IN: endomembrane system; EXPRESSED IN: root, flower; EXPRESSED DURING: petal differentiation and expansion stage; BEST Arabidopsis thaliana protein match is: unknown protein (TAIR:AT3G62990.1); Has 22 Blast hits to 22 proteins in 5 species: Archae - 0; Bacteria - 0; Metazoa - 0; Fungi - 0; …
AT3G01060	4	FALSE		down		down		unknown protein; Has 640 Blast hits to 638 proteins in 201 species: Archae - 0; Bacteria - 293; Metazoa - 0; Fungi - 71; Plants - 72; Viruses - 0; Other Eukaryotes - 204 (source: NCBI BLink).
AT3G01140	5	TRUE	MYB	up			MYB106, NOK, AtMYB106	myb domain protein 106
AT3G01260	6	FALSE			down	down		Galactose mutarotase-like superfamily protein
AT3G01290	1	FALSE			up	up		SPFH/Band 7/PHB domain-containing membrane-associated protein family
AT3G01310	5	FALSE		up				Phosphoglycerate mutase-like family protein
AT3G01350	6	FALSE				down		Major facilitator superfamily protein
AT3G01550	4	FALSE		down		down	ATPPT2, PPT2	phosphoenolpyruvate (pep)/phosphate translocator 2
AT3G01600	6	FALSE		up	down		anac044, NAC044	NAC domain containing protein 44
AT3G01730	6	FALSE				down		unknown protein; Has 8 Blast hits to 8 proteins in 2 species: Archae - 0; Bacteria - 0; Metazoa - 0; Fungi - 0; Plants - 8; Viruses - 0; Other Eukaryotes - 0 (source: NCBI BLink).
AT3G01830	2	FALSE		up	up	up		Calcium-binding EF-hand family protein
AT3G02070	2	FALSE				up		Cysteine proteinases superfamily protein
AT3G02170	6	FALSE				down	LNG2	longifolia2
AT3G02270	2	FALSE			up	up		Trimeric LpxA-like enzyme
AT3G02380	4	TRUE	C2C2-CO-LIKE	down	down	down	COL2, ATCOL2	CONSTANS-like 2
AT3G02500	5	FALSE		up	down			unknown protein; BEST Arabidopsis thaliana protein match is: unknown protein (TAIR:AT5G16030.1); Has 49 Blast hits to 49 proteins in 10 species: Archae - 0; Bacteria - 0; Metazoa - 0; Fungi - 0; Plants - 49; Viruses - 0; Other Eukaryotes - 0 (source: NCBI BLink).
AT3G02550	4	FALSE		down		down	LBD41	LOB domain-containing protein 41
AT3G02555	4	FALSE		down		down		unknown protein; BEST Arabidopsis thaliana protein match is: unknown protein (TAIR:AT5G16110.1); Has 130 Blast hits to 130 proteins in 18 species: Archae - 0; Bacteria - 0; Metazoa - 0; Fungi - 0; Plants - 130; Viruses - 0; Other Eukaryotes - 0 (source: NCBI BLink).
AT3G02750	1	FALSE				up		Protein phosphatase 2C family protein
AT3G02800	1	FALSE			up	up		Tyrosine phosphatase family protein
AT3G02840	2	FALSE		up	up	up		ARM repeat superfamily protein
AT3G02880	2	FALSE			up	up		Leucine-rich repeat protein kinase family protein
AT3G02885	6	FALSE				down	GASA5	GAST1 protein homolog 5
AT3G02940	2	TRUE	MYB			up	MYB107, AtMYB107	myb domain protein 107
AT3G03180	6	FALSE				down		Got1/Sft2-like vescicle transport protein family
AT3G03270	4	FALSE				down		Adenine nucleotide alpha hydrolases-like superfamily protein
AT3G03520	2	FALSE				up	NPC3	non-specific phospholipase C3
AT3G03670	4	FALSE		down		down		Peroxidase superfamily protein
AT3G03770	1	FALSE			up	up		Leucine-rich repeat protein kinase family protein
AT3G03780	4	FALSE				down	ATMS2, MS2	methionine synthase 2
AT3G03820	6	FALSE			down	down		SAUR-like auxin-responsive protein family
AT3G03830	6	FALSE			down	down		SAUR-like auxin-responsive protein family
AT3G03840	6	FALSE		down	down	down		SAUR-like auxin-responsive protein family
AT3G03850	6	FALSE		down	down	down		SAUR-like auxin-responsive protein family
AT3G03870	2	FALSE				up		unknown protein; BEST Arabidopsis thaliana protein match is: unknown protein (TAIR:AT5G18130.1); Has 47 Blast hits to 47 proteins in 13 species: Archae - 0; Bacteria - 0; Metazoa - 2; Fungi - 0; Plants - 45; Viruses - 0; Other Eukaryotes - 0 (source: NCBI BLink).
AT3G04000	6	FALSE			down	down		NAD(P)-binding Rossmann-fold superfamily protein
AT3G04110	1	FALSE			up	up	GLR1, ATGLR1.1, GLR1.1	glutamate receptor 1.1
AT3G04140	6	FALSE			down	down		Ankyrin repeat family protein
AT3G04210	2	FALSE			up	up		Disease resistance protein (TIR-NBS class)
AT3G04220	1	FALSE			up	up		Disease resistance protein (TIR-NBS-LRR class) family
AT3G04530	4	FALSE				down	PPCK2, PEPCK2, ATPPCK2	phosphoenolpyruvate carboxylase kinase 2
AT3G04620	1	FALSE				up		Alba DNA/RNA-binding protein
AT3G04640	2	FALSE		up	up	up		glycine-rich protein
AT3G04710	1	FALSE			up	up	TPR10	ankyrin repeat family protein
AT3G04720	3	FALSE		down			PR4, HEL, PR-4	pathogenesis-related 4
AT3G04760	6	FALSE			down	down		Pentatricopeptide repeat (PPR-like) superfamily protein
AT3G04780	6	FALSE				down		Protein of unknown function (DUF1000)
AT3G04910	6	FALSE				down	WNK1, ZIK4, ATWNK1	with no lysine (K) kinase 1
AT3G05120	6	FALSE				down	ATGID1A, GID1A	alpha/beta-Hydrolases superfamily protein
AT3G05200	1	FALSE			up	up	ATL6	RING/U-box superfamily protein
AT3G05330	5	FALSE		up	down		ATN, ATTAN	cyclin family
AT3G05360	1	FALSE			up	up	AtRLP30, RLP30	receptor like protein 30
AT3G05370	2	FALSE		up		up	AtRLP31, RLP31	receptor like protein 31
AT3G05580	2	FALSE			up	up		Calcineurin-like metallo-phosphoesterase superfamily protein
AT3G05935	6	FALSE			down	down		unknown protein; FUNCTIONS IN: molecular_function unknown; INVOLVED IN: biological_process unknown; LOCATED IN: chloroplast; Has 10 Blast hits to 10 proteins in 2 species: Archae - 0; Bacteria - 0; Metazoa - 0; Fungi - 0; Plants - 10; Viruses - 0; Other Eukaryotes - 0 (source: NCBI BLink).
AT3G05936	6	FALSE			down	down		unknown protein; FUNCTIONS IN: molecular_function unknown; INVOLVED IN: biological_process unknown; LOCATED IN: cellular_component unknown; Has 30201 Blast hits to 17322 proteins in 780 species: Archae - 12; Bacteria - 1396; Metazoa - 17338; Fungi - 3422; Plants - 5037; Viruses - 0; Other Eukaryotes - 2996 (source: NCBI BLink).
AT3G05950	3	FALSE		down	up			RmlC-like cupins superfamily protein
AT3G06120	6	TRUE	BHLH		down	down	MUTE	basic helix-loop-helix (bHLH) DNA-binding superfamily protein
AT3G06125	4	FALSE				down
AT3G06145	4	FALSE		down		down		unknown protein; Has 15 Blast hits to 15 proteins in 7 species: Archae - 0; Bacteria - 0; Metazoa - 0; Fungi - 0; Plants - 15; Viruses - 0; Other Eukaryotes - 0 (source: NCBI BLink).
AT3G06180	6	FALSE				down		Ribosomal protein L34e superfamily protein
AT3G06400	2	FALSE				up	CHR11	chromatin-remodeling protein 11
AT3G06435	4	FALSE		down	down	down		Expressed protein
AT3G06500	2	FALSE				up		Plant neutral invertase family protein
AT3G06740	6	TRUE	C2C2-GATA		down	down	GATA15	GATA transcription factor 15
AT3G06750	4	FALSE				down		hydroxyproline-rich glycoprotein family protein
AT3G06890	2	FALSE		up		up		unknown protein; Has 91 Blast hits to 91 proteins in 12 species: Archae - 0; Bacteria - 0; Metazoa - 0; Fungi - 0; Plants - 91; Viruses - 0; Other Eukaryotes - 0 (source: NCBI BLink).
AT3G07040	1	FALSE			up	up	RPM1, RPS3	NB-ARC domain-containing disease resistance protein
AT3G07070	6	FALSE			down	down		Protein kinase superfamily protein
AT3G07090	1	FALSE			up	up		PPPDE putative thiol peptidase family protein
AT3G07150	2	FALSE				up		unknown protein; Has 19 Blast hits to 19 proteins in 8 species: Archae - 0; Bacteria - 0; Metazoa - 0; Fungi - 0; Plants - 19; Viruses - 0; Other Eukaryotes - 0 (source: NCBI BLink).
AT3G07195	1	FALSE			up	up		RPM1-interacting protein 4 (RIN4) family protein
AT3G07215	6	FALSE				down
AT3G07310	4	FALSE		down		down		Protein of unknown function (DUF760)
AT3G07370	1	FALSE			up	up	ATCHIP, CHIP	carboxyl terminus of HSC70-interacting protein
AT3G07500	6	FALSE		down		down		Far-red impaired responsive (FAR1) family protein
AT3G07520	6	FALSE				down	ATGLR1.4, GLR1.4	glutamate receptor 1.4
AT3G07550	6	FALSE				down		RNI-like superfamily protein
AT3G07580	2	FALSE			up	up		unknown protein; FUNCTIONS IN: molecular_function unknown; INVOLVED IN: biological_process unknown; LOCATED IN: endomembrane system; EXPRESSED IN: 18 plant structures; EXPRESSED DURING: 12 growth stages; BEST Arabidopsis thaliana protein match is: unknown protein (TAIR:AT5G48335.1).
AT3G07770	1	FALSE			up	up	Hsp89.1, AtHsp90.6, AtHsp90-6	HEAT SHOCK PROTEIN 89.1
AT3G07790	2	FALSE				up		DGCR14-related
AT3G08600	6	FALSE			down	down		Protein of unknown function (DUF1191)
AT3G08620	4	FALSE				down		RNA-binding KH domain-containing protein
AT3G08690	1	FALSE			up	up	UBC11, ATUBC11	ubiquitin-conjugating enzyme 11
AT3G08710	2	FALSE			up	up	ATH9, TRX H9, TH9	thioredoxin H-type 9
AT3G08720	2	FALSE		up	up	up	ATPK19, ATS6K2, S6K2, ATPK2	serine/threonine protein kinase 2
AT3G08760	1	FALSE			up	up	ATSIK	Protein kinase superfamily protein
AT3G08970	1	FALSE			up	up	ATERDJ3A, TMS1	DNAJ heat shock N-terminal domain-containing protein
AT3G09010	1	FALSE			up	up		Protein kinase superfamily protein
AT3G09020	2	FALSE			up	up		alpha 1,4-glycosyltransferase family protein
AT3G09032	2	FALSE				up		unknown protein; BEST Arabidopsis thaliana protein match is: unknown protein (TAIR:AT5G01225.1); Has 35333 Blast hits to 34131 proteins in 2444 species: Archae - 798; Bacteria - 22429; Metazoa - 974; Fungi - 991; Plants - 531; Viruses - 0; Other Eukaryotes - 9610 (source: NCBI BLink).
AT3G09035	6	FALSE			down	down		Concanavalin A-like lectin family protein
AT3G09050	6	FALSE				down		unknown protein; FUNCTIONS IN: molecular_function unknown; INVOLVED IN: biological_process unknown; LOCATED IN: chloroplast thylakoid membrane, chloroplast; EXPRESSED IN: 21 plant structures; EXPRESSED DURING: 13 growth stages; Has 120 Blast hits to 120 proteins in 47 species: Archae - 4; Bacteria - 10; Metazoa - 33; Fungi - 2; Plants - 44; Viruses - 0; Other Eukaryotes - 27 (source: NCBI BLink).
AT3G09150	6	FALSE				down	HY2, GUN3	phytochromobilin:ferredoxin oxidoreductase, chloroplast / phytochromobilin synthase (HY2)
AT3G09350	1	FALSE			up	up	Fes1A	Fes1A
AT3G09405	1	FALSE			up	up		Pectinacetylesterase family protein
AT3G09440	1	FALSE			up	up		Heat shock protein 70 (Hsp 70) family protein
AT3G09450	4	FALSE				down		CONTAINS InterPro DOMAIN/s: Fusaric acid resistance protein, conserved region (InterPro:IPR006726); BEST Arabidopsis thaliana protein match is: unknown protein (TAIR:AT2G28780.1); Has 503 Blast hits to 494 proteins in 215 species: Archae - 0; Bacteria - 423; Metazoa - 0; Fungi - 0; Plants - 65; Viruses - 0; Other Eukaryotes - 15 (source: NCBI BLink).
AT3G09490	1	FALSE			up	up		Tetratricopeptide repeat (TPR)-like superfamily protein
AT3G09520	2	FALSE		up		up	ATEXO70H4, EXO70H4	exocyst subunit exo70 family protein H4
AT3G09600	4	TRUE	MYB-RELATED	down		down		Homeodomain-like superfamily protein
AT3G09830	1	FALSE			up	up		Protein kinase superfamily protein
AT3G09870	2	FALSE		up		up		SAUR-like auxin-responsive protein family
AT3G10020	1	FALSE			up	up		unknown protein; FUNCTIONS IN: molecular_function unknown; INVOLVED IN: response to oxidative stress, anaerobic respiration; LOCATED IN: cellular_component unknown; EXPRESSED IN: 23 plant structures; EXPRESSED DURING: 13 growth stages; Has 47 Blast hits to 47 proteins in 12 species: Archae - 0; Bacteria - 0; Metazoa - 1; Fungi - 0; Plants - 46; Viruses - 0; Other Eukaryotes - 0 (source: NCBI BLin…
AT3G10040	4	FALSE		down		down		sequence-specific DNA binding transcription factors
AT3G10290	6	FALSE			down	down		Nucleotide-sugar transporter family protein
AT3G10300	2	FALSE		up	up	up		Calcium-binding EF-hand family protein
AT3G10500	1	TRUE	NAC			up	anac053, NAC053	NAC domain containing protein 53
AT3G10640	2	FALSE			up	up	VPS60.1	SNF7 family protein
AT3G10710	6	FALSE			down	down	RHS12	root hair specific 12
AT3G10720	1	FALSE			up	up		Plant invertase/pectin methylesterase inhibitor superfamily
AT3G10745	6	FALSE				down
AT3G10800	2	TRUE	BZIP			up	BZIP28	Basic-leucine zipper (bZIP) transcription factor family protein
AT3G10815	1	FALSE			up	up		RING/U-box superfamily protein
AT3G10930	2	FALSE		up		up		unknown protein; FUNCTIONS IN: molecular_function unknown; INVOLVED IN: biological_process unknown; LOCATED IN: mitochondrion; EXPRESSED IN: 18 plant structures; EXPRESSED DURING: 9 growth stages; Has 1 Blast hits to 1 proteins in 1 species: Archae - 0; Bacteria - 0; Metazoa - 0; Fungi - 0; Plants - 1; Viruses - 0; Other Eukaryotes - 0 (source: NCBI BLink).
AT3G10985	1	FALSE			up	up	SAG20, WI12, ATWI-12	senescence associated gene 20
AT3G11080	2	FALSE			up	up	AtRLP35, RLP35	receptor like protein 35
AT3G11090	6	FALSE		down	down	down	LBD21	LOB domain-containing protein 21
AT3G11260	1	TRUE	HOMEOBOX		up	up	WOX5	WUSCHEL related homeobox 5
AT3G11385	1	FALSE			up	up		Cysteine/Histidine-rich C1 domain family protein
AT3G11390	3	FALSE		down	up			Cysteine/Histidine-rich C1 domain family protein
AT3G11402	3	FALSE		down	up			Cysteine/Histidine-rich C1 domain family protein
AT3G11410	5	FALSE		up			ATPP2CA, AHG3, PP2CA	protein phosphatase 2CA
AT3G11420	1	FALSE			up	up		Protein of unknown function (DUF604)
AT3G11500	6	FALSE			down	down		Small nuclear ribonucleoprotein family protein
AT3G11580	4	TRUE	RAV	down		down		AP2/B3-like transcriptional factor family protein
AT3G11650	2	FALSE		up		up	NHL2	NDR1/HIN1-like 2
AT3G11820	1	FALSE			up	up	SYP121, AT-SYR1, ATSYP121, SYR1, ATSYR1, PEN1	syntaxin of plants 121
AT3G11840	2	FALSE		up	up	up	PUB24	plant U-box 24
AT3G12040	1	FALSE			up	up		DNA-3-methyladenine glycosylase (MAG)
AT3G12050	1	FALSE			up	up		Aha1 domain-containing protein
AT3G12150	4	FALSE		down		down		unknown protein; CONTAINS InterPro DOMAIN/s: Protein of unknown function DUF2048 (InterPro:IPR019149); Has 421 Blast hits to 334 proteins in 155 species: Archae - 2; Bacteria - 147; Metazoa - 215; Fungi - 0; Plants - 43; Viruses - 0; Other Eukaryotes - 14 (source: NCBI BLink).
AT3G12180	4	FALSE				down		Cornichon family protein
AT3G12220	4	FALSE		down		down	scpl16	serine carboxypeptidase-like 16
AT3G12230	3	FALSE		down		down	scpl14	serine carboxypeptidase-like 14
AT3G12320	4	FALSE		down		down		unknown protein; BEST Arabidopsis thaliana protein match is: unknown protein (TAIR:AT5G06980.4); Has 102 Blast hits to 102 proteins in 16 species: Archae - 0; Bacteria - 0; Metazoa - 0; Fungi - 0; Plants - 98; Viruses - 0; Other Eukaryotes - 4 (source: NCBI BLink).
AT3G12360	2	FALSE				up	ITN1	Ankyrin repeat family protein
AT3G12400	2	FALSE				up	ELC, ATELC	Ubiquitin-conjugating enzyme/RWD-like protein
AT3G12500	4	FALSE		down		down	ATHCHIB, PR3, PR-3, CHI-B, B-CHI, HCHIB	basic chitinase
AT3G12580	1	FALSE		down	up	up	HSP70, ATHSP70	heat shock protein 70
AT3G12587	4	FALSE				down		Oligosaccaryltransferase
AT3G12720	6	TRUE	MYB		down	down	ATY53, ATMYB67, MYB67	myb domain protein 67
AT3G12740	1	FALSE			up	up	ALIS1	ALA-interacting subunit 1
AT3G12820	6	TRUE	MYB		down	down	AtMYB10, MYB10	myb domain protein 10
AT3G12830	5	FALSE		up	down			SAUR-like auxin-responsive protein family
AT3G12910	2	FALSE			up	up		NAC (No Apical Meristem) domain transcriptional regulator superfamily protein
AT3G12915	6	FALSE				down		Ribosomal protein S5/Elongation factor G/III/V family protein
AT3G12950	6	FALSE				down		Trypsin family protein
AT3G13040	6	TRUE	G2-LIKE			down		myb-like HTH transcriptional regulator family protein
AT3G13050	1	FALSE			up	up		Major facilitator superfamily protein
AT3G13090	3	FALSE		down			ATMRP8, ABCC6, MRP8	multidrug resistance-associated protein 8
AT3G13275	2	FALSE			up	up		unknown protein; FUNCTIONS IN: molecular_function unknown; INVOLVED IN: biological_process unknown; LOCATED IN: endomembrane system; Has 29 Blast hits to 29 proteins in 10 species: Archae - 0; Bacteria - 0; Metazoa - 0; Fungi - 0; Plants - 29; Viruses - 0; Other Eukaryotes - 0 (source: NCBI BLink).
AT3G13277	2	FALSE			up	up
AT3G13310	4	FALSE		down		down		Chaperone DnaJ-domain superfamily protein
AT3G13430	1	FALSE			up	up		RING/U-box superfamily protein
AT3G13432	2	FALSE				up		unknown protein; FUNCTIONS IN: molecular_function unknown; INVOLVED IN: biological_process unknown; LOCATED IN: endomembrane system; Has 3 Blast hits to 3 proteins in 2 species: Archae - 0; Bacteria - 0; Metazoa - 0; Fungi - 0; Plants - 3; Viruses - 0; Other Eukaryotes - 0 (source: NCBI BLink).
AT3G13433	2	FALSE				up		unknown protein; FUNCTIONS IN: molecular_function unknown; INVOLVED IN: biological_process unknown; LOCATED IN: endomembrane system; Has 0 Blast hits to 0 proteins in 0 species (source: NCBI BLink).
AT3G13437	2	FALSE				up		unknown protein; FUNCTIONS IN: molecular_function unknown; INVOLVED IN: biological_process unknown; LOCATED IN: endomembrane system; Has 4 Blast hits to 4 proteins in 2 species: Archae - 0; Bacteria - 0; Metazoa - 0; Fungi - 0; Plants - 4; Viruses - 0; Other Eukaryotes - 0 (source: NCBI BLink).
AT3G13470	1	FALSE			up	up		TCP-1/cpn60 chaperonin family protein
AT3G13610	4	FALSE		down		down		2-oxoglutarate (2OG) and Fe(II)-dependent oxygenase superfamily protein
AT3G13620	4	FALSE				down		Amino acid permease family protein
AT3G13674	6	FALSE			down	down		unknown protein; FUNCTIONS IN: molecular_function unknown; INVOLVED IN: biological_process unknown; LOCATED IN: chloroplast; EXPRESSED IN: 17 plant structures; EXPRESSED DURING: 11 growth stages; BEST Arabidopsis thaliana protein match is: unknown protein (TAIR:AT1G55205.1); Has 76 Blast hits to 76 proteins in 10 species: Archae - 0; Bacteria - 0; Metazoa - 0; Fungi - 0; Plants - 76; Viruses - 0;…
AT3G13850	1	FALSE			up	up	LBD22	LOB domain-containing protein 22
AT3G13880	1	FALSE				up		Tetratricopeptide repeat (TPR)-like superfamily protein
AT3G13980	6	FALSE			down	down		unknown protein; BEST Arabidopsis thaliana protein match is: unknown protein (TAIR:AT1G54200.1); Has 1485 Blast hits to 418 proteins in 98 species: Archae - 0; Bacteria - 6; Metazoa - 246; Fungi - 61; Plants - 107; Viruses - 6; Other Eukaryotes - 1059 (source: NCBI BLink).
AT3G14050	2	FALSE			up	up	RSH2, AT-RSH2, ATRSH2	RELA/SPOT homolog 2
AT3G14067	6	FALSE				down		Subtilase family protein
AT3G14090	2	FALSE				up	ATEXO70D3, EXO70D3	exocyst subunit exo70 family protein D3
AT3G14200	2	FALSE				up		Chaperone DnaJ-domain superfamily protein
AT3G14225	2	FALSE			up	up	GLIP4	GDSL-motif lipase 4
AT3G14280	4	FALSE				down		unknown protein; Has 51 Blast hits to 51 proteins in 13 species: Archae - 0; Bacteria - 0; Metazoa - 0; Fungi - 0; Plants - 51; Viruses - 0; Other Eukaryotes - 0 (source: NCBI BLink).
AT3G14330	6	FALSE			down	down		Tetratricopeptide repeat (TPR)-like superfamily protein
AT3G14440	5	FALSE		up			NCED3, ATNCED3, STO1, SIS7	nine-cis-epoxycarotenoid dioxygenase 3
AT3G14610	6	FALSE				down	CYP72A7	cytochrome P450, family 72, subfamily A, polypeptide 7
AT3G14620	1	FALSE			up	up	CYP72A8	cytochrome P450, family 72, subfamily A, polypeptide 8
AT3G14760	6	FALSE			down	down		unknown protein; FUNCTIONS IN: molecular_function unknown; INVOLVED IN: biological_process unknown; LOCATED IN: endomembrane system; EXPRESSED IN: 6 plant structures; EXPRESSED DURING: LP.04 four leaves visible, LP.02 two leaves visible; Has 63 Blast hits to 63 proteins in 13 species: Archae - 0; Bacteria - 0; Metazoa - 0; Fungi - 0; Plants - 63; Viruses - 0; Other Eukaryotes - 0 (source: NCBI BL…
AT3G14770	4	FALSE				down	SWEET2, AtSWEET2	Nodulin MtN3 family protein
AT3G14870	2	FALSE				up		Plant protein of unknown function (DUF641)
AT3G15050	4	FALSE				down	IQD10	IQ-domain 10
AT3G15115	6	FALSE			down	down		unknown protein; BEST Arabidopsis thaliana protein match is: unknown protein (TAIR:AT1G53180.1); Has 47 Blast hits to 47 proteins in 15 species: Archae - 0; Bacteria - 0; Metazoa - 13; Fungi - 0; Plants - 30; Viruses - 0; Other Eukaryotes - 4 (source: NCBI BLink).
AT3G15200	2	FALSE				up		Tetratricopeptide repeat (TPR)-like superfamily protein
AT3G15210	2	TRUE	AP2-EREBP			up	ATERF-4, ERF4, RAP2.5, ATERF4	ethylene responsive element binding factor 4
AT3G15340	1	FALSE			up	up	PPI2	proton pump interactor 2
AT3G15354	4	FALSE		down		down	SPA3	SPA1-related 3
AT3G15356	2	FALSE			up	up		Legume lectin family protein
AT3G15420	4	FALSE				down		Transcription factor TFIIIC, tau55-related protein
AT3G15450	4	FALSE				down		Aluminium induced protein with YGL and LRDR motifs
AT3G15510	4	TRUE	NAC	down		down	ATNAC2, ANAC056, NARS1, NAC2	NAC domain containing protein 2
AT3G15518	1	FALSE		up	up	up		unknown protein; FUNCTIONS IN: molecular_function unknown; INVOLVED IN: biological_process unknown; LOCATED IN: cellular_component unknown; Has 30201 Blast hits to 17322 proteins in 780 species: Archae - 12; Bacteria - 1396; Metazoa - 17338; Fungi - 3422; Plants - 5037; Viruses - 0; Other Eukaryotes - 2996 (source: NCBI BLink).
AT3G15540	2	FALSE		up		up	IAA19, MSG2	indole-3-acetic acid inducible 19
AT3G15570	6	FALSE			down	down		Phototropic-responsive NPH3 family protein
AT3G15660	4	FALSE				down	ATGRX4, GRX4	glutaredoxin 4
AT3G15780	6	FALSE			down	down		unknown protein; BEST Arabidopsis thaliana protein match is: unknown protein (TAIR:AT1G52550.1); Has 20 Blast hits to 20 proteins in 5 species: Archae - 0; Bacteria - 0; Metazoa - 0; Fungi - 0; Plants - 20; Viruses - 0; Other Eukaryotes - 0 (source: NCBI BLink).
AT3G16030	2	FALSE		up		up	CES101	lectin protein kinase family protein
AT3G16150	1	FALSE			up	up		N-terminal nucleophile aminohydrolases (Ntn hydrolases) superfamily protein
AT3G16510	2	FALSE		up	up	up		Calcium-dependent lipid-binding (CaLB domain) family protein
AT3G16520	6	FALSE				down	UGT88A1	UDP-glucosyl transferase 88A1
AT3G16530	2	FALSE			up	up		Legume lectin family protein
AT3G16720	2	TRUE	C3H	up	up	up	ATL2, TL2	TOXICOS EN LEVADURA 2
AT3G16750	6	FALSE			down	down		unknown protein; Has 4708 Blast hits to 1416 proteins in 195 species: Archae - 36; Bacteria - 1240; Metazoa - 1232; Fungi - 406; Plants - 191; Viruses - 23; Other Eukaryotes - 1580 (source: NCBI BLink).
AT3G16860	2	FALSE		up		up	COBL8	COBRA-like protein 8 precursor
AT3G16870	5	TRUE	C2C2-GATA	up	down		GATA17	GATA transcription factor 17
AT3G16940	2	TRUE	CAMTA			up		calmodulin binding;transcription regulators
AT3G17110	1	FALSE			up	up
AT3G17185	6	FALSE			down	down
AT3G17250	6	FALSE				down		Protein phosphatase 2C family protein
AT3G17410	1	FALSE			up	up		Protein kinase superfamily protein
AT3G17609	4	FALSE		down		down	HYH	HY5-homolog
AT3G17690	1	FALSE			up	up	ATCNGC19, CNGC19	cyclic nucleotide gated channel 19
AT3G17700	1	FALSE			up	up	CNBT1, CNGC20, ATCNGC20	cyclic nucleotide-binding transporter 1
AT3G17860	4	FALSE		down		down	JAZ3, JAI3, TIFY6B	jasmonate-zim-domain protein 3
AT3G18370	2	FALSE				up	SYTF, ATSYTF, NTMC2TYPE3, NTMC2T3	C2 domain-containing protein
AT3G18490	4	FALSE				down		Eukaryotic aspartyl protease family protein
AT3G18500	6	FALSE			down	down		DNAse I-like superfamily protein
AT3G18690	2	FALSE		up	up	up	MKS1	MAP kinase substrate 1
AT3G18710	2	FALSE		up	up	up	PUB29, ATPUB29	plant U-box 29
AT3G18773	6	FALSE				down		RING/U-box superfamily protein
AT3G18800	6	FALSE				down		unknown protein; FUNCTIONS IN: molecular_function unknown; INVOLVED IN: biological_process unknown; LOCATED IN: plasma membrane; EXPRESSED IN: 17 plant structures; EXPRESSED DURING: 12 growth stages; Has 58 Blast hits to 58 proteins in 12 species: Archae - 0; Bacteria - 0; Metazoa - 0; Fungi - 0; Plants - 58; Viruses - 0; Other Eukaryotes - 0 (source: NCBI BLink).
AT3G18830	1	FALSE			up	up	ATPLT5, PMT5, ATPMT5	polyol/monosaccharide transporter 5
AT3G18840	2	FALSE				up		Tetratricopeptide repeat (TPR)-like superfamily protein
AT3G18910	6	FALSE			down	down	ETP2	EIN2 targeting protein2
AT3G18930	2	TRUE	C3H			up		RING/U-box superfamily protein
AT3G19010	1	FALSE			up	up		2-oxoglutarate (2OG) and Fe(II)-dependent oxygenase superfamily protein
AT3G19030	2	FALSE		up		up		unknown protein; FUNCTIONS IN: molecular_function unknown; INVOLVED IN: pyridoxine biosynthetic process, homoserine biosynthetic process; LOCATED IN: endomembrane system; EXPRESSED IN: 19 plant structures; EXPRESSED DURING: 9 growth stages; BEST Arabidopsis thaliana protein match is: unknown protein (TAIR:AT1G49500.1); Has 22 Blast hits to 22 proteins in 2 species: Archae - 0; Bacteria - 0; Metaz…
AT3G19260	1	FALSE			up	up	LAG1 HOMOLOG 2, LOH2	LAG1 homologue 2
AT3G19280	6	FALSE				down	FUT11, ATFUT11, FUCT1, FUCTA	fucosyltransferase 11
AT3G19340	6	FALSE				down		Protein of unknown function (DUF3754)
AT3G19390	4	FALSE		down				Granulin repeat cysteine protease family protein
AT3G19553	2	FALSE				up		Amino acid permease family protein
AT3G19580	2	TRUE	C2H2	up		up	AZF2, ZF2	zinc-finger protein 2
AT3G19615	1	FALSE			up	up		unknown protein; FUNCTIONS IN: molecular_function unknown; INVOLVED IN: biological_process unknown; LOCATED IN: cellular_component unknown; Has 10 Blast hits to 10 proteins in 5 species: Archae - 0; Bacteria - 0; Metazoa - 0; Fungi - 0; Plants - 10; Viruses - 0; Other Eukaryotes - 0 (source: NCBI BLink).
AT3G19680	4	FALSE		down	down	down		Protein of unknown function (DUF1005)
AT3G19710	4	FALSE		down		down	BCAT4	branched-chain aminotransferase4
AT3G19850	6	FALSE			down	down		Phototropic-responsive NPH3 family protein
AT3G19970	1	FALSE			up	up		alpha/beta-Hydrolases superfamily protein
AT3G20015	6	FALSE			down	down		Eukaryotic aspartyl protease family protein
AT3G20040	2	FALSE				up	ATHXK4, HKL2	Hexokinase
AT3G20110	6	FALSE			down	down	CYP705A20	cytochrome P450, family 705, subfamily A, polypeptide 20
AT3G20270	4	FALSE				down		lipid-binding serum glycoprotein family protein
AT3G20370	6	FALSE				down		TRAF-like family protein
AT3G20395	6	FALSE			down	down		RING/U-box superfamily protein
AT3G20400	4	FALSE				down	EMB2743	F-box associated ubiquitination effector family protein
AT3G20410	1	FALSE			up	up	CPK9	calmodulin-domain protein kinase 9
AT3G20510	1	FALSE			up	up		Transmembrane proteins 14C
AT3G20590	4	FALSE		down		down		Late embryogenesis abundant (LEA) hydroxyproline-rich glycoprotein family
AT3G20810	2	FALSE		up	up	up	JMJD5	2-oxoglutarate (2OG) and Fe(II)-dependent oxygenase superfamily protein
AT3G21070	1	FALSE			up	up	NADK1, ATNADK-1	NAD kinase 1
AT3G21150	2	TRUE	C2C2-CO-LIKE	up		up	BBX32	B-box 32
AT3G21220	2	FALSE				up	ATMKK5, ATMAP2K_ALPHA, MAP2K_A, MKK5, ATMEK5, MEK5	MAP kinase kinase 5
AT3G21320	2	FALSE				up		BEST Arabidopsis thaliana protein match is: hydroxyproline-rich glycoprotein family protein (TAIR:AT2G25930.1); Has 63 Blast hits to 58 proteins in 21 species: Archae - 0; Bacteria - 0; Metazoa - 3; Fungi - 0; Plants - 58; Viruses - 0; Other Eukaryotes - 2 (source: NCBI BLink).
AT3G21500	4	FALSE		down		down	DXPS1	1-deoxy-D-xylulose 5-phosphate synthase 1
AT3G21510	6	FALSE			down	down	AHP1	histidine-containing phosphotransmitter 1
AT3G21520	2	FALSE			up	up	DMP1, AtDMP1	DUF679 domain membrane protein 1
AT3G21560	6	FALSE				down	UGT84A2	UDP-Glycosyltransferase superfamily protein
AT3G21630	2	FALSE			up	up	CERK1, LYSM RLK1	chitin elicitor receptor kinase 1
AT3G21650	2	FALSE				up		Protein phosphatase 2A regulatory B subunit family protein
AT3G21700	1	FALSE			up	up	SGP2	Ras-related small GTP-binding family protein
AT3G21755	6	FALSE			down	down
AT3G21760	6	FALSE			down	down	HYR1	UDP-Glycosyltransferase superfamily protein
AT3G21780	1	FALSE			up	up	UGT71B6	UDP-glucosyl transferase 71B6
AT3G21781	2	FALSE		up	up	up
AT3G21870	4	FALSE				down	CYCP2;1	cyclin p2;1
AT3G21890	4	TRUE	C2C2-CO-LIKE	down		down		B-box type zinc finger family protein
AT3G22060	1	FALSE		down	up	up		Receptor-like protein kinase-related family protein
AT3G22104	6	FALSE			down	down		Phototropic-responsive NPH3 family protein
AT3G22160	1	FALSE			up	up		VQ motif-containing protein
AT3G22240	6	FALSE				down		unknown protein; BEST Arabidopsis thaliana protein match is: unknown protein (TAIR:AT3G22235.2); Has 177 Blast hits to 177 proteins in 14 species: Archae - 0; Bacteria - 0; Metazoa - 0; Fungi - 0; Plants - 177; Viruses - 0; Other Eukaryotes - 0 (source: NCBI BLink).
AT3G22260	2	FALSE			up	up		Cysteine proteinases superfamily protein
AT3G22360	4	FALSE		down		down	AOX1B	alternative oxidase 1B
AT3G22370	2	FALSE				up	AOX1A, ATAOX1A	alternative oxidase 1A
AT3G22460	2	FALSE				up	OASA2	O-acetylserine (thiol) lyase (OAS-TL) isoform A2
AT3G22800	4	FALSE		down		down		Leucine-rich repeat (LRR) family protein
AT3G22830	5	TRUE	HSF	up	down		AT-HSFA6B, HSFA6B	heat shock transcription factor A6B
AT3G22886	6	FALSE		down		down
AT3G22910	1	FALSE			up	up		ATPase E1-E2 type family protein / haloacid dehalogenase-like hydrolase family protein
AT3G23030	1	FALSE			up	up	IAA2	indole-3-acetic acid inducible 2
AT3G23150	6	FALSE		down	down	down	ETR2	Signal transduction histidine kinase, hybrid-type, ethylene sensor
AT3G23175	4	FALSE		down		down		HR-like lesion-inducing protein-related
AT3G23190	4	FALSE				down		HR-like lesion-inducing protein-related
AT3G23200	6	FALSE				down		Uncharacterised protein family (UPF0497)
AT3G23230	2	TRUE	AP2-EREBP		up	up		Integrase-type DNA-binding superfamily protein
AT3G23250	2	TRUE	MYB		up	up	MYB15, ATY19, ATMYB15	myb domain protein 15
AT3G23325	4	FALSE				down		Splicing factor 3B subunit 5/RDS3 complex subunit 10
AT3G23470	2	FALSE		up		up		Cyclopropane-fatty-acyl-phospholipid synthase
AT3G23550	1	FALSE			up	up		MATE efflux family protein
AT3G23740	6	FALSE			down	down		unknown protein; FUNCTIONS IN: molecular_function unknown; INVOLVED IN: biological_process unknown; LOCATED IN: chloroplast; EXPRESSED IN: 9 plant structures; EXPRESSED DURING: C globular stage, F mature embryo stage, petal differentiation and expansion stage, E expanded cotyledon stage, D bilateral stage; BEST Arabidopsis thaliana protein match is: unknown protein (TAIR:AT4G14120.1); Has 155 Bla…
AT3G23880	6	FALSE				down		F-box and associated interaction domains-containing protein
AT3G23920	2	FALSE			up	up	BAM1, BMY7, TR-BAMY	beta-amylase 1
AT3G23990	1	FALSE			up	up	HSP60, HSP60-3B	heat shock protein 60
AT3G24050	2	TRUE	C2C2-GATA			up	GATA1	GATA transcription factor 1
AT3G24090	1	FALSE			up	up		glutamine-fructose-6-phosphate transaminase (isomerizing)s;sugar binding;transaminases
AT3G24100	2	FALSE			up	up		Uncharacterised protein family SERF
AT3G24300	5	FALSE		up	down		AMT1;3, ATAMT1;3	ammonium transporter 1;3
AT3G24420	1	FALSE			up	up		alpha/beta-Hydrolases superfamily protein
AT3G24500	2	FALSE			up	up	MBF1C, ATMBF1C	multiprotein bridging factor 1C
AT3G24550	2	FALSE				up	ATPERK1, PERK1	proline extensin-like receptor kinase 1
AT3G24730	4	FALSE				down		mRNA splicing factor, thioredoxin-like U5 snRNP
AT3G24760	6	FALSE			down	down		Galactose oxidase/kelch repeat superfamily protein
AT3G25230	1	FALSE			up	up	ROF1, ATFKBP62, FKBP62	rotamase FKBP 1
AT3G25250	2	FALSE		up	up	up	AGC2-1, AGC2, OXI1, AtOXI1	AGC (cAMP-dependent, cGMP-dependent and protein kinase C) kinase family protein
AT3G25410	6	FALSE				down		Sodium Bile acid symporter family
AT3G25500	6	FALSE			down	down	AFH1, FH1, AHF1, ATFH1	formin homology 1
AT3G25510	5	FALSE		up				disease resistance protein (TIR-NBS-LRR class), putative
AT3G25540	6	FALSE				down	LAG1	TRAM, LAG1 and CLN8 (TLC) lipid-sensing domain containing protein
AT3G25570	4	FALSE				down		Adenosylmethionine decarboxylase family protein
AT3G25600	1	FALSE		up	up	up		Calcium-binding EF-hand family protein
AT3G25610	1	FALSE			up	up		ATPase E1-E2 type family protein / haloacid dehalogenase-like hydrolase family protein
AT3G25717	6	FALSE			down	down	RTFL16, DVL6	ROTUNDIFOLIA like 16
AT3G25760	1	FALSE		down	up		AOC1, ERD12	allene oxide cyclase 1
AT3G25770	4	FALSE		down		down	AOC2	allene oxide cyclase 2
AT3G25780	1	FALSE			up	up	AOC3	allene oxide cyclase 3
AT3G25930	4	FALSE				down		Adenine nucleotide alpha hydrolases-like superfamily protein
AT3G26020	2	FALSE			up	up		Protein phosphatase 2A regulatory B subunit family protein
AT3G26030	6	FALSE			down	down	ATB' DELTA	serine/threonine protein phosphatase 2A 55 kDa regulatory subunit B prime delta
AT3G26170	2	FALSE				up	CYP71B19	cytochrome P450, family 71, subfamily B, polypeptide 19
AT3G26230	3	FALSE		down	up		CYP71B24	cytochrome P450, family 71, subfamily B, polypeptide 24
AT3G26290	6	FALSE		down	down	down	CYP71B26	cytochrome P450, family 71, subfamily B, polypeptide 26
AT3G26310	6	FALSE				down	CYP71B35	cytochrome P450, family 71, subfamily B, polypeptide 35
AT3G26320	4	FALSE		down		down	CYP71B36	cytochrome P450, family 71, subfamily B, polypeptide 36
AT3G26445	6	FALSE			down	down		beta-1,4-N-acetylglucosaminyltransferase family protein
AT3G26450	2	FALSE			up	up		Polyketide cyclase/dehydrase and lipid transport superfamily protein
AT3G26500	1	FALSE			up	up	PIRL2	plant intracellular ras group-related LRR 2
AT3G26510	3	FALSE		down				Octicosapeptide/Phox/Bem1p family protein
AT3G26570	4	FALSE		down		down	PHT2;1, ORF02	phosphate transporter 2;1
AT3G26590	4	FALSE				down		MATE efflux family protein
AT3G26612	6	FALSE			down	down
AT3G26680	2	FALSE			up	up	SNM1, ATSNM1	DNA repair metallo-beta-lactamase family protein
AT3G26700	6	FALSE				down		Protein kinase superfamily protein
AT3G26750	6	FALSE			down	down		CONTAINS InterPro DOMAIN/s: Ubiquitin-conjugating enzyme E2C-binding protein (InterPro:IPR019193); Has 26 Blast hits to 25 proteins in 9 species: Archae - 0; Bacteria - 0; Metazoa - 0; Fungi - 0; Plants - 26; Viruses - 0; Other Eukaryotes - 0 (source: NCBI BLink).
AT3G26910	2	FALSE			up	up		hydroxyproline-rich glycoprotein family protein
AT3G26980	2	FALSE			up	up	MUB4	membrane-anchored ubiquitin-fold protein 4 precursor
AT3G27010	2	TRUE	TCP			up	AT-TCP20, PCF1, TCP20, ATTCP20	TEOSINTE BRANCHED 1, cycloidea, PCF (TCP)-domain family protein 20
AT3G27080	4	FALSE				down	TOM20-3	translocase of outer membrane 20 kDa subunit 3
AT3G27220	4	FALSE		down	down	down		Galactose oxidase/kelch repeat superfamily protein
AT3G27310	4	FALSE				down	PUX1	plant UBX domain-containing protein 1
AT3G27690	4	FALSE			down	down	LHCB2.4, LHCB2.3, LHCB2	photosystem II light harvesting complex gene 2.3
AT3G27750	6	FALSE			down	down		FUNCTIONS IN: molecular_function unknown; INVOLVED IN: biological_process unknown; LOCATED IN: chloroplast; EXPRESSED IN: 16 plant structures; EXPRESSED DURING: 12 growth stages; BEST Arabidopsis thaliana protein match is: Vacuolar sorting protein 9 (VPS9) domain (TAIR:AT5G09320.1); Has 106 Blast hits to 106 proteins in 16 species: Archae - 0; Bacteria - 0; Metazoa - 0; Fungi - 4; Plants - 102; V…
AT3G27770	4	FALSE				down		unknown protein; FUNCTIONS IN: molecular_function unknown; INVOLVED IN: biological_process unknown; LOCATED IN: endomembrane system; EXPRESSED IN: 22 plant structures; EXPRESSED DURING: 13 growth stages; BEST Arabidopsis thaliana protein match is: unknown protein (TAIR:AT5G62960.1); Has 158 Blast hits to 157 proteins in 21 species: Archae - 0; Bacteria - 0; Metazoa - 13; Fungi - 0; Plants - 141; …
AT3G27830	6	FALSE				down	RPL12-A, RPL12	ribosomal protein L12-A
AT3G27950	4	FALSE		down		down		GDSL-like Lipase/Acylhydrolase superfamily protein
AT3G27997	6	FALSE				down
AT3G28040	6	FALSE			down	down		Leucine-rich receptor-like protein kinase family protein
AT3G28080	6	FALSE				down		nodulin MtN21 /EamA-like transporter family protein
AT3G28140	6	FALSE			down	down		RNA ligase/cyclic nucleotide phosphodiesterase family protein
AT3G28200	4	FALSE		down		down		Peroxidase superfamily protein
AT3G28210	1	TRUE	C2H2		up	up	PMZ, SAP12	zinc finger (AN1-like) family protein
AT3G28220	6	FALSE			down	down		TRAF-like family protein
AT3G28270	1	FALSE			up	up		Protein of unknown function (DUF677)
AT3G28340	2	FALSE		up		up	GATL10	galacturonosyltransferase-like 10
AT3G28345	5	FALSE		up	down			ABC transporter family protein
AT3G28420	5	FALSE		up		up		Putative membrane lipoprotein
AT3G28450	1	FALSE			up	up		Leucine-rich repeat protein kinase family protein
AT3G28480	4	FALSE		down		down		Oxoglutarate/iron-dependent oxygenase
AT3G28540	3	FALSE		down		down		P-loop containing nucleoside triphosphate hydrolases superfamily protein
AT3G28850	1	FALSE			up	up		Glutaredoxin family protein
AT3G28880	2	FALSE				up		Ankyrin repeat family protein
AT3G28930	3	FALSE		down	up		AIG2	AIG2-like (avirulence induced gene) family protein
AT3G28970	6	FALSE				down	AAR3	Domain of unknown function (DUF298)
AT3G29000	5	FALSE				up		Calcium-binding EF-hand family protein
AT3G29130	6	FALSE			down	down		FUNCTIONS IN: molecular_function unknown; INVOLVED IN: biological_process unknown; LOCATED IN: cellular_component unknown; CONTAINS InterPro DOMAIN/s: Domain of unknown function KxDL (InterPro:IPR019371).
AT3G29240	4	FALSE		down		down		Protein of unknown function (DUF179)
AT3G29400	2	FALSE			up	up	ATEXO70E1, EXO70E1	exocyst subunit exo70 family protein E1
AT3G29410	6	FALSE				down		Terpenoid cyclases/Protein prenyltransferases superfamily protein
AT3G29680	6	FALSE				down		HXXXD-type acyl-transferase family protein
AT3G29776	6	FALSE			down	down
AT3G30720	6	FALSE				down	QQS	qua-quine starch
AT3G30775	3	FALSE		down	up		ERD5, PRODH, AT-POX, ATPOX, ATPDH, PRO1	Methylenetetrahydrofolate reductase family protein
AT3G42052	6	FALSE				down
AT3G42658	4	FALSE				down
AT3G42800	6	FALSE			down	down		unknown protein; BEST Arabidopsis thaliana protein match is: unknown protein (TAIR:AT1G54200.1); Has 853 Blast hits to 340 proteins in 98 species: Archae - 0; Bacteria - 94; Metazoa - 145; Fungi - 62; Plants - 95; Viruses - 0; Other Eukaryotes - 457 (source: NCBI BLink).
AT3G43190	4	FALSE		down		down	SUS4, ATSUS4	sucrose synthase 4
AT3G43250	1	FALSE			up	up		Family of unknown function (DUF572)
AT3G43270	3	FALSE		down				Plant invertase/pectin methylesterase inhibitor superfamily
AT3G43850	4	FALSE		down		down		unknown protein; FUNCTIONS IN: molecular_function unknown; INVOLVED IN: biological_process unknown; LOCATED IN: vacuole; BEST Arabidopsis thaliana protein match is: unknown protein (TAIR:AT5G21940.1); Has 215 Blast hits to 215 proteins in 19 species: Archae - 0; Bacteria - 0; Metazoa - 0; Fungi - 0; Plants - 213; Viruses - 0; Other Eukaryotes - 2 (source: NCBI BLink).
AT3G43890	4	FALSE		down				Cysteine/Histidine-rich C1 domain family protein
AT3G44020	4	FALSE				down		thylakoid lumenal P17.1 protein
AT3G44110	1	FALSE			up	up	ATJ3, ATJ	DNAJ homologue 3
AT3G44260	2	FALSE		up		up		Polynucleotidyl transferase, ribonuclease H-like superfamily protein
AT3G44310	3	FALSE		down			NIT1, ATNIT1, NITI	nitrilase 1
AT3G44350	2	TRUE	NAC			up	anac061, NAC061	NAC domain containing protein 61
AT3G44400	2	FALSE			up	up		Disease resistance protein (TIR-NBS-LRR class) family
AT3G44450	4	FALSE		down		down		unknown protein; BEST Arabidopsis thaliana protein match is: unknown protein (TAIR:AT3G52740.1); Has 63 Blast hits to 63 proteins in 12 species: Archae - 0; Bacteria - 0; Metazoa - 0; Fungi - 0; Plants - 63; Viruses - 0; Other Eukaryotes - 0 (source: NCBI BLink).
AT3G44480	2	FALSE		up		up	RPP1, cog1	Disease resistance protein (TIR-NBS-LRR class) family
AT3G44550	6	FALSE			down	down	FAR5	fatty acid reductase 5
AT3G44630	1	FALSE			up	up		Disease resistance protein (TIR-NBS-LRR class) family
AT3G44670	2	FALSE		up		up		Disease resistance protein (TIR-NBS-LRR class) family
AT3G44720	1	FALSE			up	up	ADT4	arogenate dehydratase 4
AT3G44730	2	FALSE			up	up	ATKP1, KP1	kinesin-like protein 1
AT3G45040	2	FALSE			up	up		phosphatidate cytidylyltransferase family protein
AT3G45070	6	FALSE			down	down		P-loop containing nucleoside triphosphate hydrolases superfamily protein
AT3G45140	4	FALSE		down		down	LOX2, ATLOX2	lipoxygenase 2
AT3G45230	6	FALSE				down		hydroxyproline-rich glycoprotein family protein
AT3G45260	6	TRUE	C2H2		down	down		C2H2-like zinc finger protein
AT3G45290	1	FALSE			up	up	MLO3, ATMLO3	Seven transmembrane MLO family protein
AT3G45640	2	FALSE		up	up	up	ATMPK3, MPK3, ATMAPK3	mitogen-activated protein kinase 3
AT3G45680	5	FALSE		up				Major facilitator superfamily protein
AT3G45730	2	FALSE				up		unknown protein; Has 3 Blast hits to 3 proteins in 1 species: Archae - 0; Bacteria - 0; Metazoa - 0; Fungi - 0; Plants - 3; Viruses - 0; Other Eukaryotes - 0 (source: NCBI BLink).
AT3G45960	5	FALSE		up			ATEXLA3, EXPL3, ATEXPL3, ATHEXP BETA 2.3, EXLA3	expansin-like A3
AT3G46080	2	TRUE	C2H2	up		up		C2H2-type zinc finger family protein
AT3G46090	2	TRUE	C2H2		up	up	ZAT7	C2H2 and C2HC zinc fingers superfamily protein
AT3G46110	2	FALSE			up	up		Domain of unknown function (DUF966)
AT3G46200	6	FALSE			down	down	aTNUDT9, NUDT9	nudix hydrolase homolog 9
AT3G46230	1	FALSE			up	up	ATHSP17.4, HSP17.4	heat shock protein 17.4
AT3G46270	4	FALSE				down		receptor protein kinase-related
AT3G46280	3	FALSE		down	up			protein kinase-related
AT3G46530	2	FALSE				up	RPP13	NB-ARC domain-containing disease resistance protein
AT3G46600	2	TRUE	GRAS	up		up		GRAS family transcription factor
AT3G46620	2	FALSE		up		up		zinc finger (C3HC4-type RING finger) family protein
AT3G46630	4	FALSE				down		Protein of unknown function (DUF3223)
AT3G46640	5	TRUE	G2-LIKE	up			PCL1	Homeodomain-like superfamily protein
AT3G46650	6	FALSE		down	down	down		UDP-Glycosyltransferase superfamily protein
AT3G46690	1	FALSE			up	up		UDP-Glycosyltransferase superfamily protein
AT3G46720	6	FALSE			down	down		UDP-Glycosyltransferase superfamily protein
AT3G46810	6	FALSE				down		Cysteine/Histidine-rich C1 domain family protein
AT3G46930	2	FALSE			up	up		Protein kinase superfamily protein
AT3G47040	4	FALSE				down		Glycosyl hydrolase family protein
AT3G47050	6	FALSE			down	down		Glycosyl hydrolase family protein
AT3G47420	6	FALSE			down	down	ATPS3, PS3	phosphate starvation-induced gene 3
AT3G47430	4	FALSE		down			PEX11B	peroxin 11B
AT3G47480	3	FALSE		down				Calcium-binding EF-hand family protein
AT3G47500	6	TRUE	C2C2-DOF		down	down	CDF3	cycling DOF factor 3
AT3G47540	1	FALSE		down	up	up		Chitinase family protein
AT3G47550	1	FALSE			up	up		RING/FYVE/PHD zinc finger superfamily protein
AT3G47570	2	FALSE				up		Leucine-rich repeat protein kinase family protein
AT3G47670	4	FALSE				down		Plant invertase/pectin methylesterase inhibitor superfamily protein
AT3G47720	4	FALSE		down		down	SRO4	similar to RCD one 4
AT3G47820	2	FALSE		up	up	up	PUB39	PLANT U-BOX 39
AT3G47960	1	FALSE			up	up		Major facilitator superfamily protein
AT3G48090	1	FALSE			up	up	EDS1, ATEDS1	alpha/beta-Hydrolases superfamily protein
AT3G48550	6	FALSE			down	down		BEST Arabidopsis thaliana protein match is: C2H2-like zinc finger protein (TAIR:AT2G01940.3); Has 78 Blast hits to 78 proteins in 11 species: Archae - 0; Bacteria - 0; Metazoa - 0; Fungi - 0; Plants - 78; Viruses - 0; Other Eukaryotes - 0 (source: NCBI BLink).
AT3G48640	2	FALSE				up		unknown protein; FUNCTIONS IN: molecular_function unknown; INVOLVED IN: biological_process unknown; LOCATED IN: endomembrane system; EXPRESSED IN: 10 plant structures; EXPRESSED DURING: 10 growth stages; CONTAINS InterPro DOMAIN/s: Protein of unknown function DUF677 (InterPro:IPR007749); BEST Arabidopsis thaliana protein match is: Protein of unknown function (DUF677) (TAIR:AT5G66670.2); Has 42 Bl…
AT3G48650	2	FALSE		up	up	up
AT3G48660	4	FALSE		down		down		Protein of unknown function (DUF 3339)
AT3G48700	4	FALSE				down	ATCXE13, CXE13	carboxyesterase 13
AT3G48780	2	FALSE				up	ATSPT1, SPT1	serine palmitoyltransferase 1
AT3G49210	2	FALSE				up		O-acyltransferase (WSD1-like) family protein
AT3G49330	4	FALSE				down		Plant invertase/pectin methylesterase inhibitor superfamily protein
AT3G49350	1	FALSE			up	up		Ypt/Rab-GAP domain of gyp1p superfamily protein
AT3G49370	2	FALSE				up		Calcium-dependent protein kinase (CDPK) family protein
AT3G49530	2	TRUE	NAC	up		up	ANAC062, NTL6, NAC062	NAC domain containing protein 62
AT3G49570	2	FALSE		up		up	LSU3	response to low sulfur 3
AT3G49580	2	FALSE				up	LSU1	response to low sulfur 1
AT3G49620	1	FALSE			up	up	DIN11	2-oxoglutarate (2OG) and Fe(II)-dependent oxygenase superfamily protein
AT3G49690	1	TRUE	MYB			up	RAX3, MYB84, ATMYB84	myb domain protein 84
AT3G49780	2	FALSE			up	up	ATPSK4, ATPSK3 (FORMER SYMBOL), PSK4	phytosulfokine 4 precursor
AT3G49920	6	FALSE			down	down	VDAC5, ATVDAC5	voltage dependent anion channel 5
AT3G49960	6	FALSE			down	down		Peroxidase superfamily protein
AT3G50010	6	FALSE				down		Cysteine/Histidine-rich C1 domain family protein
AT3G50070	6	FALSE			down	down	CYCD3;3	CYCLIN D3;3
AT3G50190	2	FALSE				up		Plant protein of unknown function (DUF247)
AT3G50260	1	TRUE	AP2-EREBP		up	up	CEJ1, ATERF#011, DEAR1	cooperatively regulated by ethylene and jasmonate 1
AT3G50440	4	FALSE				down	ATMES10, MES10	methyl esterase 10
AT3G50750	6	TRUE	BZR		down	down	BEH1	BES1/BZR1 homolog 1
AT3G50760	1	FALSE			up	up	GATL2	galacturonosyltransferase-like 2
AT3G50770	3	FALSE		down	up		CML41	calmodulin-like 41
AT3G50800	5	FALSE		up	down			unknown protein; FUNCTIONS IN: molecular_function unknown; INVOLVED IN: N-terminal protein myristoylation; LOCATED IN: cellular_component unknown; BEST Arabidopsis thaliana protein match is: unknown protein (TAIR:AT5G66580.1); Has 249 Blast hits to 249 proteins in 14 species: Archae - 0; Bacteria - 0; Metazoa - 0; Fungi - 0; Plants - 249; Viruses - 0; Other Eukaryotes - 0 (source: NCBI BLink).
AT3G50890	5	TRUE	ZF-HD	up	down		AtHB28, HB28, ZHD7	homeobox protein 28
AT3G50900	2	FALSE				up		unknown protein; BEST Arabidopsis thaliana protein match is: unknown protein (TAIR:AT5G66490.1); Has 45 Blast hits to 45 proteins in 7 species: Archae - 0; Bacteria - 0; Metazoa - 0; Fungi - 0; Plants - 45; Viruses - 0; Other Eukaryotes - 0 (source: NCBI BLink).
AT3G50910	1	FALSE			up	up		unknown protein; BEST Arabidopsis thaliana protein match is: unknown protein (TAIR:AT5G66480.1); Has 76 Blast hits to 75 proteins in 28 species: Archae - 0; Bacteria - 10; Metazoa - 7; Fungi - 2; Plants - 49; Viruses - 0; Other Eukaryotes - 8 (source: NCBI BLink).
AT3G50930	2	FALSE		up	up	up	BCS1	cytochrome BC1 synthesis
AT3G50950	2	FALSE			up	up	ZAR1	HOPZ-ACTIVATED RESISTANCE 1
AT3G51180	5	FALSE		up		up		Zinc finger C-x8-C-x5-C-x3-H type family protein
AT3G51350	6	FALSE				down		Eukaryotic aspartyl protease family protein
AT3G51450	3	FALSE		down	up			Calcium-dependent phosphotriesterase superfamily protein
AT3G51660	2	FALSE			up	up		Tautomerase/MIF superfamily protein
AT3G51890	2	FALSE			up	up		Clathrin light chain protein
AT3G51920	2	FALSE			up	up	CAM9, CML9, ATCML9	calmodulin 9
AT3G51970	5	FALSE		up			ATSAT1, ASAT1, ATASAT1	acyl-CoA sterol acyl transferase 1
AT3G52070	6	FALSE				down		unknown protein; FUNCTIONS IN: molecular_function unknown; INVOLVED IN: biological_process unknown; LOCATED IN: chloroplast; EXPRESSED IN: 22 plant structures; EXPRESSED DURING: 13 growth stages; Has 23 Blast hits to 23 proteins in 10 species: Archae - 0; Bacteria - 0; Metazoa - 0; Fungi - 0; Plants - 23; Viruses - 0; Other Eukaryotes - 0 (source: NCBI BLink).
AT3G52370	6	FALSE				down	FLA15	FASCICLIN-like arabinogalactan protein 15 precursor
AT3G52400	2	FALSE		up	up	up	SYP122, ATSYP122	syntaxin of plants 122
AT3G52430	2	FALSE				up	PAD4, ATPAD4	alpha/beta-Hydrolases superfamily protein
AT3G52450	2	FALSE		up		up	PUB22	plant U-box 22
AT3G52470	2	FALSE			up	up		Late embryogenesis abundant (LEA) hydroxyproline-rich glycoprotein family
AT3G52520	2	FALSE		up	up	up		unknown protein; BEST Arabidopsis thaliana protein match is: unknown protein (TAIR:AT5G06280.3); Has 24 Blast hits to 24 proteins in 7 species: Archae - 0; Bacteria - 0; Metazoa - 0; Fungi - 0; Plants - 24; Viruses - 0; Other Eukaryotes - 0 (source: NCBI BLink).
AT3G52630	4	FALSE				down		Nucleic acid-binding, OB-fold-like protein
AT3G52670	6	FALSE			down	down		FBD, F-box, Skp2-like and Leucine Rich Repeat domains containing protein
AT3G52700	2	FALSE				up		unknown protein; Has 6 Blast hits to 6 proteins in 2 species: Archae - 0; Bacteria - 0; Metazoa - 0; Fungi - 0; Plants - 6; Viruses - 0; Other Eukaryotes - 0 (source: NCBI BLink).
AT3G52710	2	FALSE		up		up		unknown protein; FUNCTIONS IN: molecular_function unknown; INVOLVED IN: biological_process unknown; LOCATED IN: plasma membrane; EXPRESSED IN: 19 plant structures; EXPRESSED DURING: 9 growth stages; BEST Arabidopsis thaliana protein match is: unknown protein (TAIR:AT2G36220.1); Has 64 Blast hits to 64 proteins in 10 species: Archae - 0; Bacteria - 0; Metazoa - 0; Fungi - 0; Plants - 64; Viruses -…
AT3G52720	6	FALSE				down	CAH1, ATACA1, ACA1	alpha carbonic anhydrase 1
AT3G52740	4	FALSE				down		unknown protein; BEST Arabidopsis thaliana protein match is: unknown protein (TAIR:AT3G44450.1); Has 65 Blast hits to 65 proteins in 13 species: Archae - 0; Bacteria - 0; Metazoa - 0; Fungi - 0; Plants - 65; Viruses - 0; Other Eukaryotes - 0 (source: NCBI BLink).
AT3G52748	1	FALSE			up	up
AT3G52800	2	TRUE	C2H2	up		up		A20/AN1-like zinc finger family protein
AT3G52840	6	FALSE				down	BGAL2	beta-galactosidase 2
AT3G52905	6	FALSE				down		Polynucleotidyl transferase, ribonuclease H-like superfamily protein
AT3G53180	1	FALSE			up	up		glutamate-ammonia ligases;catalytics;glutamate-ammonia ligases
AT3G53200	6	TRUE	MYB			down	AtMYB27, MYB27	myb domain protein 27
AT3G53230	1	FALSE			up	up		ATPase, AAA-type, CDC48 protein
AT3G53260	1	FALSE			up	up	PAL2, ATPAL2	phenylalanine ammonia-lyase 2
AT3G53280	2	FALSE			up	up	CYP71B5	cytochrome p450 71b5
AT3G53510	4	FALSE				down		ABC-2 type transporter family protein
AT3G53560	4	FALSE				down		Tetratricopeptide repeat (TPR)-like superfamily protein
AT3G53700	6	FALSE				down	MEE40	Pentatricopeptide repeat (PPR) superfamily protein
AT3G53810	1	FALSE			up	up		Concanavalin A-like lectin protein kinase family protein
AT3G53830	1	FALSE			up	up		Regulator of chromosome condensation (RCC1) family protein
AT3G53960	2	FALSE				up		Major facilitator superfamily protein
AT3G53990	1	FALSE				up		Adenine nucleotide alpha hydrolases-like superfamily protein
AT3G54000	5	FALSE		up		up		CONTAINS InterPro DOMAIN/s: Uncharacterised conserved protein UCP022260 (InterPro:IPR016802); Has 94 Blast hits to 94 proteins in 14 species: Archae - 0; Bacteria - 0; Metazoa - 0; Fungi - 0; Plants - 94; Viruses - 0; Other Eukaryotes - 0 (source: NCBI BLink).
AT3G54040	6	FALSE		down		down		PAR1 protein
AT3G54100	2	FALSE				up		O-fucosyltransferase family protein
AT3G54150	1	FALSE			up	up		S-adenosyl-L-methionine-dependent methyltransferases superfamily protein
AT3G54200	2	FALSE			up	up		Late embryogenesis abundant (LEA) hydroxyproline-rich glycoprotein family
AT3G54420	1	FALSE			up	up	ATEP3, ATCHITIV, CHIV, EP3	homolog of carrot EP3-3 chitinase
AT3G54500	6	FALSE			down	down		FUNCTIONS IN: molecular_function unknown; INVOLVED IN: biological_process unknown; LOCATED IN: cellular_component unknown; EXPRESSED IN: 22 plant structures; EXPRESSED DURING: 13 growth stages; BEST Arabidopsis thaliana protein match is: dentin sialophosphoprotein-related (TAIR:AT5G64170.1).
AT3G54510	6	FALSE				down		Early-responsive to dehydration stress protein (ERD4)
AT3G54580	6	FALSE			down	down		Proline-rich extensin-like family protein
AT3G54590	6	FALSE				down	ATHRGP1, HRGP1	hydroxyproline-rich glycoprotein
AT3G54600	4	FALSE		down		down		Class I glutamine amidotransferase-like superfamily protein
AT3G54720	6	FALSE				down	AMP1, COP2, HPT, PT, MFO1	Peptidase M28 family protein
AT3G54810	2	TRUE	C2C2-GATA			up	BME3-ZF, BME3, GATA8	Plant-specific GATA-type zinc finger transcription factor family protein
AT3G54910	6	FALSE			down	down		RNI-like superfamily protein
AT3G55010	3	FALSE		down			ATPURM, PUR5	phosphoribosylformylglycinamidine cyclo-ligase, chloroplast / phosphoribosyl-aminoimidazole synthetase / AIR synthase (PUR5)
AT3G55050	2	FALSE		up	up	up		Protein phosphatase 2C family protein
AT3G55120	4	FALSE				down	TT5, A11, CFI	Chalcone-flavanone isomerase family protein
AT3G55150	2	FALSE		up		up	ATEXO70H1, EXO70H1	exocyst subunit exo70 family protein H1
AT3G55330	4	FALSE				down	PPL1	PsbP-like protein 1
AT3G55430	2	FALSE				up		O-Glycosyl hydrolases family 17 protein
AT3G55500	2	FALSE				up	ATEXPA16, EXP16, ATEXP16, ATHEXP ALPHA 1.7, EXPA16	expansin A16
AT3G55620	6	FALSE				down	emb1624	Translation initiation factor IF6
AT3G55710	6	FALSE				down		UDP-Glycosyltransferase superfamily protein
AT3G55734	6	FALSE			down	down
AT3G55740	2	FALSE				up	PROT2, ATPROT2	proline transporter 2
AT3G55840	2	FALSE		up	up	up		Hs1pro-1 protein
AT3G55950	1	FALSE			up	up	CCR3, ATCRR3	CRINKLY4 related 3
AT3G55980	2	TRUE	C3H	up	up	up	SZF1, ATSZF1	salt-inducible zinc finger 1
AT3G56160	6	FALSE				down		Sodium Bile acid symporter family
AT3G56230	6	FALSE				down		BTB/POZ domain-containing protein
AT3G56290	4	FALSE		down		down		unknown protein; Has 39 Blast hits to 39 proteins in 15 species: Archae - 0; Bacteria - 0; Metazoa - 0; Fungi - 0; Plants - 39; Viruses - 0; Other Eukaryotes - 0 (source: NCBI BLink).
AT3G56300	6	FALSE			down	down		Cysteinyl-tRNA synthetase, class Ia family protein
AT3G56410	2	FALSE			up	up		Protein of unknown function (DUF3133)
AT3G56430	6	FALSE				down		unknown protein; FUNCTIONS IN: molecular_function unknown; INVOLVED IN: biological_process unknown; LOCATED IN: mitochondrion, vacuole; EXPRESSED IN: 22 plant structures; EXPRESSED DURING: 13 growth stages; BEST Arabidopsis thaliana protein match is: unknown protein (TAIR:AT2G40800.1); Has 3121 Blast hits to 1477 proteins in 196 species: Archae - 12; Bacteria - 170; Metazoa - 996; Fungi - 324; Pl…
AT3G56470	2	FALSE				up		F-box family protein
AT3G56710	2	FALSE		up		up	SIB1	sigma factor binding protein 1
AT3G56830	6	FALSE			down	down		Protein of unknown function (DUF565)
AT3G56880	2	FALSE		up		up		VQ motif-containing protein
AT3G56890	6	FALSE			down	down		F-box associated ubiquitination effector family protein
AT3G56970	6	TRUE	BHLH		down	down	BHLH038, ORG2	basic helix-loop-helix (bHLH) DNA-binding superfamily protein
AT3G56980	6	TRUE	BHLH		down	down	BHLH039, ORG3	basic helix-loop-helix (bHLH) DNA-binding superfamily protein
AT3G57020	4	FALSE		down		down		Calcium-dependent phosphotriesterase superfamily protein
AT3G57040	6	FALSE			down	down	ARR9, ATRR4	response regulator 9
AT3G57120	2	FALSE				up		Protein kinase superfamily protein
AT3G57157	4	FALSE		down		down
AT3G57210	2	FALSE			up	up		Protein of unknown function (DUF626)
AT3G57280	2	FALSE			up	up		Transmembrane proteins 14C
AT3G57330	1	FALSE			up	up	ACA11	autoinhibited Ca2+-ATPase 11
AT3G57450	2	FALSE		up	up	up		unknown protein; Has 65 Blast hits to 65 proteins in 11 species: Archae - 0; Bacteria - 0; Metazoa - 0; Fungi - 0; Plants - 65; Viruses - 0; Other Eukaryotes - 0 (source: NCBI BLink).
AT3G57530	2	FALSE		up	up	up	CPK32, ATCPK32, CDPK32	calcium-dependent protein kinase 32
AT3G57550	1	FALSE			up	up	AGK2, GK-2	guanylate kinase
AT3G57630	1	FALSE			up	up		exostosin family protein
AT3G57640	2	FALSE		up	up	up		Protein kinase superfamily protein
AT3G57700	1	FALSE			up	up		Protein kinase superfamily protein
AT3G57730	5	FALSE				up		Protein kinase superfamily protein
AT3G57740	2	FALSE		up	up	up		Protein kinase superfamily protein
AT3G57750	2	FALSE				up		Protein kinase superfamily protein
AT3G57760	5	FALSE		up		up		Protein kinase superfamily protein
AT3G57880	2	FALSE			up	up		Calcium-dependent lipid-binding (CaLB domain) plant phosphoribosyltransferase family protein
AT3G58120	6	TRUE	BZIP		down	down	ATBZIP61, BZIP61	Basic-leucine zipper (bZIP) transcription factor family protein
AT3G58430	6	FALSE			down	down		TRAF-like family protein
AT3G58490	2	FALSE			up	up		Phosphatidic acid phosphatase (PAP2) family protein
AT3G58680	2	FALSE				up	MBF1B, ATMBF1B	multiprotein bridging factor 1B
AT3G58975	6	FALSE				down
AT3G58990	6	FALSE			down	down	IPMI1	isopropylmalate isomerase 1
AT3G59080	1	FALSE			up	up		Eukaryotic aspartyl protease family protein
AT3G59140	4	FALSE		down		down	ATMRP14, MRP14, ABCC10	multidrug resistance-associated protein 14
AT3G59350	2	FALSE		up	up	up		Protein kinase superfamily protein
AT3G59400	6	FALSE				down	GUN4	enzyme binding;tetrapyrrole binding
AT3G59660	2	FALSE			up	up		C2 domain-containing protein / GRAM domain-containing protein
AT3G59700	1	FALSE			up	up	ATHLECRK, LECRK1, HLECRK	lectin-receptor kinase
AT3G59765	6	FALSE			down	down
AT3G59880	1	FALSE			up	up		unknown protein; FUNCTIONS IN: molecular_function unknown; INVOLVED IN: biological_process unknown; LOCATED IN: plasma membrane; BEST Arabidopsis thaliana protein match is: unknown protein (TAIR:AT2G44010.1); Has 20 Blast hits to 20 proteins in 7 species: Archae - 0; Bacteria - 0; Metazoa - 0; Fungi - 0; Plants - 20; Viruses - 0; Other Eukaryotes - 0 (source: NCBI BLink).
AT3G59940	6	FALSE		down	down	down		Galactose oxidase/kelch repeat superfamily protein
AT3G60110	2	FALSE				up		DNA-binding bromodomain-containing protein
AT3G60120	2	FALSE			up	up	BGLU27	beta glucosidase 27
AT3G60200	1	FALSE			up	up		unknown protein; BEST Arabidopsis thaliana protein match is: unknown protein (TAIR:AT2G44600.1); Has 60 Blast hits to 60 proteins in 12 species: Archae - 0; Bacteria - 0; Metazoa - 8; Fungi - 0; Plants - 51; Viruses - 0; Other Eukaryotes - 1 (source: NCBI BLink).
AT3G60280	6	FALSE				down	UCC3	uclacyanin 3
AT3G60300	2	FALSE				up		RWD domain-containing protein
AT3G60390	6	TRUE	HOMEOBOX		down	down	HAT3	homeobox-leucine zipper protein 3
AT3G60420	1	FALSE			up	up		Phosphoglycerate mutase family protein
AT3G60490	3	TRUE	AP2-EREBP	down	up			Integrase-type DNA-binding superfamily protein
AT3G60520	4	FALSE		down				unknown protein; BEST Arabidopsis thaliana protein match is: unknown protein (TAIR:AT1G02070.1); Has 107 Blast hits to 107 proteins in 14 species: Archae - 0; Bacteria - 0; Metazoa - 0; Fungi - 0; Plants - 107; Viruses - 0; Other Eukaryotes - 0 (source: NCBI BLink).
AT3G60530	6	TRUE	C2C2-GATA			down	GATA4	GATA transcription factor 4
AT3G60540	1	FALSE		down	up			Preprotein translocase Sec, Sec61-beta subunit protein
AT3G60550	5	FALSE		up	down		CYCP3;2	cyclin p3;2
AT3G60630	4	TRUE	GRAS			down	HAM2, ATHAM2, LOM2	GRAS family transcription factor
AT3G60680	1	FALSE			up	up		Plant protein of unknown function (DUF641)
AT3G60890	5	FALSE		up			ZPR2	protein binding
AT3G61190	2	FALSE		up		up	BAP1	BON association protein 1
AT3G61250	6	TRUE	MYB		down	down	AtMYB17, MYB17	myb domain protein 17
AT3G61260	5	FALSE		up		up		Remorin family protein
AT3G61310	4	FALSE		down		down		AT hook motif DNA-binding family protein
AT3G61350	6	FALSE				down	SKIP4	SKP1 interacting partner 4
AT3G61380	5	FALSE		up				Phosphatidylinositol N-acetyglucosaminlytransferase subunit P-related
AT3G61390	2	FALSE				up		RING/U-box superfamily protein
AT3G61590	6	FALSE				down	HWS, HS	Galactose oxidase/kelch repeat superfamily protein
AT3G61680	6	FALSE				down		alpha/beta-Hydrolases superfamily protein
AT3G61750	6	FALSE			down	down		Cytochrome b561/ferric reductase transmembrane with DOMON related domain
AT3G61880	4	FALSE				down	CYP78A9	cytochrome p450 78a9
AT3G61890	4	TRUE	HOMEOBOX	down		down	ATHB-12, ATHB12, HB-12	homeobox 12
AT3G62040	6	FALSE				down		Haloacid dehalogenase-like hydrolase (HAD) superfamily protein
AT3G62210	6	FALSE				down	EDA32	Putative endonuclease or glycosyl hydrolase
AT3G62260	2	FALSE		up		up		Protein phosphatase 2C family protein
AT3G62280	6	FALSE				down		GDSL-like Lipase/Acylhydrolase superfamily protein
AT3G62600	1	FALSE			up	up	ATERDJ3B, ERDJ3B	DNAJ heat shock family protein
AT3G62630	6	FALSE			down	down		Protein of unknown function (DUF1645)
AT3G62680	6	FALSE			down	down	PRP3, ATPRP3	proline-rich protein 3
AT3G62720	2	FALSE				up	ATXT1, XT1, XXT1	xylosyltransferase 1
AT3G62820	2	FALSE				up		Plant invertase/pectin methylesterase inhibitor superfamily protein
AT3G63060	1	FALSE			up	up	EDL3	EID1-like 3
AT3G63088	4	FALSE				down	RTFL14, DVL14	ROTUNDIFOLIA like 14
AT3G63120	6	FALSE				down	CYCP1;1	cyclin p1;1
AT3G63210	6	FALSE			down	down	MARD1	Protein of unknown function (DUF581)
AT3G63310	1	FALSE			up	up	BIL4	Bax inhibitor-1 family protein
AT3G63380	3	FALSE		down	up			ATPase E1-E2 type family protein / haloacid dehalogenase-like hydrolase family protein
AT3G63500	2	FALSE				up		Protein of unknown function (DUF1423)
AT4G00050	4	TRUE	BHLH	down		down	UNE10	basic helix-loop-helix (bHLH) DNA-binding superfamily protein
AT4G00240	1	FALSE			up	up	PLDBETA2	phospholipase D beta 2
AT4G00300	1	FALSE			up	up		fringe-related protein
AT4G00330	2	FALSE				up	CRCK2	calmodulin-binding receptor-like cytoplasmic kinase 2
AT4G00680	6	FALSE			down	down	ADF8	actin depolymerizing factor 8
AT4G00770	2	FALSE		up		up		unknown protein; Has 127 Blast hits to 120 proteins in 33 species: Archae - 0; Bacteria - 2; Metazoa - 6; Fungi - 8; Plants - 62; Viruses - 3; Other Eukaryotes - 46 (source: NCBI BLink).
AT4G00970	2	FALSE		up	up	up	CRK41	cysteine-rich RLK (RECEPTOR-like protein kinase) 41
AT4G01010	2	FALSE			up	up	ATCNGC13, CNGC13	cyclic nucleotide-gated channel 13
AT4G01080	4	FALSE				down	TBL26	TRICHOME BIREFRINGENCE-LIKE 26
AT4G01090	2	FALSE		up	up	up		Protein of unknown function (DUF3133)
AT4G01220	4	FALSE				down		Nucleotide-diphospho-sugar transferase family protein
AT4G01250	1	TRUE	WRKY	up	up	up	WRKY22, AtWRKY22	WRKY family transcription factor
AT4G01320	4	FALSE				down	ATSTE24, STE24	Peptidase family M48 family protein
AT4G01480	6	FALSE				down	AtPPa5, PPa5	pyrophosphorylase 5
AT4G01525	6	FALSE				down
AT4G01700	3	FALSE		down	up			Chitinase family protein
AT4G01740	2	FALSE				up		Cysteine/Histidine-rich C1 domain family protein
AT4G01750	1	FALSE			up	up	RGXT2	rhamnogalacturonan xylosyltransferase 2
AT4G01840	6	FALSE			down	down	KCO5, ATTPK5, ATKCO5, TPK5	Ca2+ activated outward rectifying K+ channel 5
AT4G01883	6	FALSE			down	down		Polyketide cyclase / dehydrase and lipid transport protein
AT4G01950	2	FALSE		up		up	ATGPAT3, GPAT3	glycerol-3-phosphate acyltransferase 3
AT4G02010	6	FALSE			down	down		Protein kinase superfamily protein
AT4G02170	4	FALSE				down		unknown protein; BEST Arabidopsis thaliana protein match is: unknown protein (TAIR:AT5G38700.1); Has 53 Blast hits to 53 proteins in 10 species: Archae - 0; Bacteria - 0; Metazoa - 0; Fungi - 0; Plants - 53; Viruses - 0; Other Eukaryotes - 0 (source: NCBI BLink).
AT4G02195	1	FALSE			up	up	SYP42, TLG2B, ATSYP42, ATTLG2B	syntaxin of plants 42
AT4G02200	1	FALSE			up	up		Drought-responsive family protein
AT4G02350	2	FALSE				up	SEC15B	exocyst complex component sec15B
AT4G02380	2	FALSE				up	SAG21, AtLEA5	senescence-associated gene 21
AT4G02410	2	FALSE		up		up		Concanavalin A-like lectin protein kinase family protein
[truncated: 1,209 more rows]

## Sheet: C5_DEGs
Supplemental Data. Thieffry et al. (2022). Plant Cell.
geneID	comment	cluster	is_TF	TF_family	t10	logFC_t10	Qval_t10	t3010	logFC_t3010	Qval_t3010	t30	logFC_t30	Qval_t30	symbol	description
AT1G04240		5	FALSE		up	1.76107	0.000391884	down	-2.23845	2.78851e-05				SHY2, IAA3	AUX/IAA transcriptional regulator family protein
AT1G05440		5	FALSE		up	1.03752	0.0495569	down	-1.06426	0.0326898					C-8 sterol isomerases
AT1G07050		5	FALSE		up	2.43192	0.00388085				up	1.81502	0.0142967		CCT motif family protein
AT1G08230		5	FALSE		up	1.15675	0.000708461				up	1.08093	0.000307391		Transmembrane amino acid transporter family protein
AT1G10560		5	FALSE		up	1.50431	0.00180923							PUB18, ATPUB18	plant U-box 18
AT1G11600		5	FALSE		up	2.29489	0.00535514				up	1.60895	0.0272099	CYP77B1	cytochrome P450, family 77, subfamily B, polypeptide 1
AT1G14120		5	FALSE		up	1.13394	0.0113582								2-oxoglutarate (2OG) and Fe(II)-dependent oxygenase superfamily protein
AT1G17700		5	FALSE		up	1.00024	0.020842	down	-1.14995	0.00515857				PRA1.F1	prenylated RAB acceptor 1.F1
AT1G19050		5	FALSE		up	1.87802	0.000523749				up	1.1848	0.00945486	ARR7	response regulator 7
AT1G19210		5	TRUE	AP2-EREBP	up	5.75102	1.7291e-05	down	-3.81869	0.00233612					Integrase-type DNA-binding superfamily protein
AT1G20691		5	FALSE		up	1.0045	0.00852823
AT1G30190		5	FALSE		up	4.62107	6.85422e-05	down	-2.27348	0.0232773	up	2.34759	0.0201186		unknown protein; BEST Arabidopsis thaliana protein match is: unknown protein (TAIR:AT2G34610.1); Has 56 Blast hits to 56 proteins in 13 species: Archae - 0; Bacteria - 0; Metazoa - 0; Fungi - 0; Plants - 44; Viruses - 0; Other Eukaryotes - 12 (source: NCBI BLink).
AT1G32928		5	FALSE		up	2.47317	0.0319775								unknown protein; BEST Arabidopsis thaliana protein match is: unknown protein (TAIR:AT1G32920.1); Has 35333 Blast hits to 34131 proteins in 2444 species: Archae - 798; Bacteria - 22429; Metazoa - 974; Fungi - 991; Plants - 531; Viruses - 0; Other Eukaryotes - 9610 (source: NCBI BLink).
AT1G35255		5	FALSE								up	1.44936	0.0298621		unknown protein; Has 3 Blast hits to 3 proteins in 1 species: Archae - 0; Bacteria - 0; Metazoa - 0; Fungi - 0; Plants - 3; Viruses - 0; Other Eukaryotes - 0 (source: NCBI BLink).
AT1G44830		5	TRUE	AP2-EREBP	up	1.10464	0.0122172								Integrase-type DNA-binding superfamily protein
AT1G46480		5	TRUE	HOMEOBOX	up	1.06242	0.00791383							WOX4	WUSCHEL related homeobox 4
AT1G49780		5	FALSE		up	1.01646	0.0370176							PUB26	plant U-box 26
AT1G54200		5	FALSE		up	1.16388	0.00114112	down	-1.19147	0.000507384					unknown protein; BEST Arabidopsis thaliana protein match is: unknown protein (TAIR:AT3G13980.1); Has 1084 Blast hits to 581 proteins in 136 species: Archae - 0; Bacteria - 72; Metazoa - 212; Fungi - 78; Plants - 102; Viruses - 0; Other Eukaryotes - 620 (source: NCBI BLink).
AT1G61470		5	FALSE		up	3.9669	0.0010513				up	3.13339	0.00291579		Polynucleotidyl transferase, ribonuclease H-like superfamily protein
AT1G68050		5	FALSE		up	1.70446	0.00499981				up	1.17437	0.0273846	ADO3, FKF1	flavin-binding, kelch repeat, f box 1
AT1G68110		5	FALSE		up	1.50871	0.0348417								ENTH/ANTH/VHS superfamily protein
AT1G68360		5	TRUE	C2H2	up	2.02906	0.00760004	down	-1.8864	0.0110281					C2H2 and C2HC zinc fingers superfamily protein
AT1G70895		5	FALSE		up	1.04785	0.0429901							CLE17	CLAVATA3/ESR-RELATED 17
AT1G72250		5	FALSE		up	1.07276	0.0335651								Di-glucose binding protein with Kinesin motor domain
AT1G72910		5	FALSE		up	2.82264	0.00105144	down	-1.85684	0.0204504					Toll-Interleukin-Resistance (TIR) domain-containing protein
AT1G72950		5	FALSE		up	2.87909	0.000558839				up	1.47268	0.0398947		Disease resistance protein (TIR-NBS class)
AT1G73690		5	FALSE		up	1.0625	0.0333929							CDKD1;1, AT;CDKD;1, CAK3AT	cyclin-dependent kinase D1;1
AT1G74930		5	TRUE	AP2-EREBP	up	3.64702	0.0115496	down	-3.08469	0.0283613				ORA47	Integrase-type DNA-binding superfamily protein
AT1G77530		5	FALSE		up	1.06112	0.040025	down	-1.50515	0.00283655					O-methyltransferase family protein
AT2G18050		5	FALSE		up	1.93468	0.0130234							HIS1-3	histone H1-3
AT2G18193		5	FALSE		up	2.36617	0.0422012								P-loop containing nucleoside triphosphate hydrolases superfamily protein
AT2G18280		5	TRUE	TUB	up	1.03315	0.0153936							AtTLP2, TLP2	tubby like protein 2
AT2G22190		5	FALSE		up	1.61778	0.00301678				up	1.13684	0.0169587	TPPE	Haloacid dehalogenase-like hydrolase (HAD) superfamily protein
AT2G22450		5	FALSE		up	1.21044	0.000994682								riboflavin biosynthesis protein, putative
AT2G25050		5	FALSE		up	1.22497	0.021439	down	-1.57646	0.00325038					Actin-binding FH2 (Formin Homology) protein
AT2G25250		5	FALSE		up	1.30719	0.000139117								unknown protein; FUNCTIONS IN: molecular_function unknown; INVOLVED IN: biological_process unknown; LOCATED IN: chloroplast; EXPRESSED IN: 23 plant structures; EXPRESSED DURING: 14 growth stages; BEST Arabidopsis thaliana protein match is: unknown protein (TAIR:AT4G32020.1); Has 30 Blast hits to 30 proteins in 7 species: Archae - 0; Bacteria - 0; Metazoa - 0; Fungi - 2; Plants - 28; Viruses - 0; …
AT2G28410		5	FALSE		up	1.05763	0.0117317								unknown protein; Has 18 Blast hits to 18 proteins in 5 species: Archae - 0; Bacteria - 0; Metazoa - 0; Fungi - 0; Plants - 18; Viruses - 0; Other Eukaryotes - 0 (source: NCBI BLink).
AT2G28720		5	FALSE		up	1.18944	0.00379583	down	-1.35656	0.000491554					Histone superfamily protein
AT2G30040		5	FALSE		up	1.47464	0.0318741	down	-1.65668	0.0135529				MAPKKK14	mitogen-activated protein kinase kinase kinase 14
AT2G35637		5	FALSE		up	4.04968	0.000299493				up	3.23207	0.000988388
AT2G37380		5	FALSE		up	1.32034	0.0107269	down	-1.16979	0.0171517					unknown protein; BEST Arabidopsis thaliana protein match is: unknown protein (TAIR:AT2G39370.1); Has 1284 Blast hits to 422 proteins in 114 species: Archae - 0; Bacteria - 90; Metazoa - 125; Fungi - 151; Plants - 136; Viruses - 0; Other Eukaryotes - 782 (source: NCBI BLink).
AT2G38995		5	FALSE		up	1.37434	0.0160222	down	-1.421	0.010376					O-acyltransferase (WSD1-like) family protein
AT2G39310		5	FALSE								up	1.34389	0.0427423	JAL22	jacalin-related lectin 22
AT2G40130		5	FALSE		up	1.88511	0.0071259								Double Clp-N motif-containing P-loop nucleoside triphosphate hydrolases superfamily protein
AT2G41890		5	FALSE		up	1.59335	0.0193624				up	1.58871	0.00753781		curculin-like (mannose-binding) lectin family protein / PAN domain-containing protein
AT2G42510		5	FALSE		up	1.28616	0.0453894								FUNCTIONS IN: molecular_function unknown; INVOLVED IN: spliceosome assembly, nuclear mRNA splicing, via spliceosome; LOCATED IN: cellular_component unknown; CONTAINS InterPro DOMAIN/s: Survival motor neuron interacting protein 1 (InterPro:IPR007022); BEST Arabidopsis thaliana protein match is: spliceosome protein-related (TAIR:AT1G54380.1); Has 297 Blast hits to 270 proteins in 80 species: Archae…
AT2G42760		5	FALSE		up	1.3062	0.000413317								unknown protein; CONTAINS InterPro DOMAIN/s: Protein of unknown function DUF1685 (InterPro:IPR012881); Has 170 Blast hits to 164 proteins in 34 species: Archae - 0; Bacteria - 1; Metazoa - 26; Fungi - 10; Plants - 107; Viruses - 0; Other Eukaryotes - 26 (source: NCBI BLink).
AT2G42800		5	FALSE		up	1.53077	0.002191							AtRLP29, RLP29	receptor like protein 29
AT2G43290		5	FALSE								up	1.10881	0.00113235	MSS3	Calcium-binding EF-hand family protein
AT2G43440		5	FALSE		up	1.79306	0.0171437	down	-1.89132	0.0110677					F-box and associated interaction domains-containing protein
AT2G43445		5	FALSE		up	1.80316	0.000113254	down	-2.37188	3.34074e-06					F-box and associated interaction domains-containing protein
AT2G44740		5	FALSE		up	1.05978	0.00662633	down	-1.49979	0.000197634				CYCP4;1	cyclin p4;1
AT2G44910		5	TRUE	HOMEOBOX	up	1.06539	0.0373591	down	-1.33015	0.00778949				ATHB4, ATHB-4, HB4	homeobox-leucine zipper protein 4
AT2G45310		5	FALSE		up	1.71433	0.000994682				up	1.12206	0.0128577	GAE4	UDP-D-glucuronate 4-epimerase 4
AT2G45780		5	FALSE		up	1.38266	0.0039702
AT2G46310		5	TRUE	AP2-EREBP	up	1.7162	0.0010513	down	-1.38307	0.00472065				CRF5	cytokinin response factor 5
AT2G46530		5	TRUE	ARF							up	1.24054	0.0167683	ARF11	auxin response factor 11
AT3G01140		5	TRUE	MYB	up	2.10797	0.0421175							MYB106, NOK, AtMYB106	myb domain protein 106
AT3G01310		5	FALSE		up	1.0111	0.00254994								Phosphoglycerate mutase-like family protein
AT3G02500		5	FALSE		up	1.8377	0.00991795	down	-1.79252	0.0096948					unknown protein; BEST Arabidopsis thaliana protein match is: unknown protein (TAIR:AT5G16030.1); Has 49 Blast hits to 49 proteins in 10 species: Archae - 0; Bacteria - 0; Metazoa - 0; Fungi - 0; Plants - 49; Viruses - 0; Other Eukaryotes - 0 (source: NCBI BLink).
AT3G05330		5	FALSE		up	1.16925	0.00247097	down	-1.04769	0.00381465				ATN, ATTAN	cyclin family
AT3G11410		5	FALSE		up	1.07378	0.00110485							ATPP2CA, AHG3, PP2CA	protein phosphatase 2CA
AT3G12830		5	FALSE		up	2.31599	4.74829e-07	down	-2.792	3.48123e-08					SAUR-like auxin-responsive protein family
AT3G14440		5	FALSE		up	2.6098	0.00204116							NCED3, ATNCED3, STO1, SIS7	nine-cis-epoxycarotenoid dioxygenase 3
AT3G16870		5	TRUE	C2C2-GATA	up	1.39294	0.00704624	down	-1.18284	0.0147356				GATA17	GATA transcription factor 17
AT3G22830		5	TRUE	HSF	up	2.25988	0.00431401	down	-2.19796	0.00500041				AT-HSFA6B, HSFA6B	heat shock transcription factor A6B
AT3G24300		5	FALSE		up	1.18668	0.0331892	down	-1.25076	0.0145707				AMT1;3, ATAMT1;3	ammonium transporter 1;3
AT3G25510		5	FALSE		up	1.5691	0.0166383								disease resistance protein (TIR-NBS-LRR class), putative
AT3G28345		5	FALSE		up	1.68748	0.00170053	down	-1.60567	0.00207773					ABC transporter family protein
AT3G28420		5	FALSE		up	1.71114	0.000687968				up	1.17119	0.00744717		Putative membrane lipoprotein
AT3G29000		5	FALSE								up	3.76723	0.0478474		Calcium-binding EF-hand family protein
AT3G45680		5	FALSE		up	1.22661	0.00710382								Major facilitator superfamily protein
AT3G45960		5	FALSE		up	1.79351	0.0158524							ATEXLA3, EXPL3, ATEXPL3, ATHEXP BETA 2.3, EXLA3	expansin-like A3
AT3G46640		5	TRUE	G2-LIKE	up	1.03819	0.0127195							PCL1	Homeodomain-like superfamily protein
AT3G50800		5	FALSE		up	3.36515	8.67182e-08	down	-2.5208	1.59575e-06					unknown protein; FUNCTIONS IN: molecular_function unknown; INVOLVED IN: N-terminal protein myristoylation; LOCATED IN: cellular_component unknown; BEST Arabidopsis thaliana protein match is: unknown protein (TAIR:AT5G66580.1); Has 249 Blast hits to 249 proteins in 14 species: Archae - 0; Bacteria - 0; Metazoa - 0; Fungi - 0; Plants - 249; Viruses - 0; Other Eukaryotes - 0 (source: NCBI BLink).
AT3G50890		5	TRUE	ZF-HD	up	1.40096	0.00593095	down	-1.83403	0.000535851				AtHB28, HB28, ZHD7	homeobox protein 28
AT3G51180		5	FALSE		up	1.41479	0.0106776				up	1.02263	0.0314968		Zinc finger C-x8-C-x5-C-x3-H type family protein
AT3G51970		5	FALSE		up	1.20579	0.000381397							ATSAT1, ASAT1, ATASAT1	acyl-CoA sterol acyl transferase 1
AT3G54000		5	FALSE		up	1.83682	0.00307457				up	1.29208	0.01806		CONTAINS InterPro DOMAIN/s: Uncharacterised conserved protein UCP022260 (InterPro:IPR016802); Has 94 Blast hits to 94 proteins in 14 species: Archae - 0; Bacteria - 0; Metazoa - 0; Fungi - 0; Plants - 94; Viruses - 0; Other Eukaryotes - 0 (source: NCBI BLink).
AT3G57730		5	FALSE								up	1.0874	0.0132534		Protein kinase superfamily protein
AT3G57760		5	FALSE		up	1.70386	0.00985044				up	1.14219	0.0487426		Protein kinase superfamily protein
AT3G60550		5	FALSE		up	1.48644	0.00152001	down	-2.01311	7.19128e-05				CYCP3;2	cyclin p3;2
AT3G60890		5	FALSE		up	1.50062	0.0308449							ZPR2	protein binding
AT3G61260		5	FALSE		up	1.2041	0.0456337				up	1.03212	0.0437822		Remorin family protein
AT3G61380		5	FALSE		up	2.06895	0.0444249								Phosphatidylinositol N-acetyglucosaminlytransferase subunit P-related
AT4G04330		5	FALSE		up	1.54855	0.019065				up	1.2474	0.0294107		Chaperonin-like RbcX protein
AT4G08150		5	TRUE	HOMEOBOX	up	1.31893	0.045932							KNAT1, BP, BP1	KNOTTED-like from Arabidopsis thaliana
AT4G12690		5	FALSE		up	1.17172	0.0458481								Plant protein of unknown function (DUF868)
AT4G13395		5	FALSE		up	2.89149	0.000230761				up	1.77658	0.00719186	DVL10, RTFL12	ROTUNDIFOLIA like 12
AT4G13540		5	FALSE		up	1.27056	0.00779765	down	-1.00152	0.0241014					unknown protein; INVOLVED IN: N-terminal protein myristoylation; BEST Arabidopsis thaliana protein match is: unknown protein (TAIR:AT3G23930.1); Has 4658 Blast hits to 3455 proteins in 431 species: Archae - 39; Bacteria - 387; Metazoa - 1842; Fungi - 436; Plants - 133; Viruses - 38; Other Eukaryotes - 1783 (source: NCBI BLink).
AT4G14130		5	FALSE		up	1.11954	0.0296095							XTR7, XTH15	xyloglucan endotransglucosylase/hydrolase 15
AT4G18210		5	FALSE		up	1.91558	0.000706744				up	1.38966	0.00450153	ATPUP10, PUP10	purine permease 10
AT4G18290		5	FALSE		up	1.29703	0.0226945							KAT2	potassium channel in Arabidopsis thaliana 2
AT4G23880		5	FALSE		up	1.52859	0.0166505				up	1.33211	0.016398		unknown protein; Has 73 Blast hits to 69 proteins in 22 species: Archae - 0; Bacteria - 4; Metazoa - 9; Fungi - 2; Plants - 18; Viruses - 0; Other Eukaryotes - 40 (source: NCBI BLink).
AT4G25490		5	TRUE	AP2-EREBP	up	5.187	0.0072945							CBF1, DREB1B, ATCBF1	C-repeat/DRE binding factor 1
AT4G26540		5	FALSE		up	1.03654	0.0266896	down	-1.33702	0.00326648					Leucine-rich repeat receptor-like protein kinase family protein
AT4G27590		5	FALSE		up	2.59553	0.0265267								Heavy metal transport/detoxification superfamily protein
AT4G27595		5	FALSE		up	1.10774	0.00171225								Plant protein of unknown function (DUF827)
AT4G27652		5	FALSE		up	3.02811	3.87197e-05	down	-1.41957	0.0192605	up	1.60854	0.00784537		unknown protein; BEST Arabidopsis thaliana protein match is: unknown protein (TAIR:AT4G27657.1); Has 30201 Blast hits to 17322 proteins in 780 species: Archae - 12; Bacteria - 1396; Metazoa - 17338; Fungi - 3422; Plants - 5037; Viruses - 0; Other Eukaryotes - 2996 (source: NCBI BLink).
AT4G27654		5	FALSE		up	5.19516	0.000133403				up	3.50773	0.00243114		unknown protein; FUNCTIONS IN: molecular_function unknown; INVOLVED IN: biological_process unknown; LOCATED IN: endomembrane system; EXPRESSED IN: 17 plant structures; EXPRESSED DURING: 9 growth stages; Has 30201 Blast hits to 17322 proteins in 780 species: Archae - 12; Bacteria - 1396; Metazoa - 17338; Fungi - 3422; Plants - 5037; Viruses - 0; Other Eukaryotes - 2996 (source: NCBI BLink).
AT4G27657		5	FALSE		up	3.89095	4.1048e-05	down	-2.4758	0.00219306					unknown protein; FUNCTIONS IN: molecular_function unknown; INVOLVED IN: biological_process unknown; LOCATED IN: endomembrane system; EXPRESSED IN: 15 plant structures; EXPRESSED DURING: 9 growth stages; BEST Arabidopsis thaliana protein match is: unknown protein (TAIR:AT5G54145.1); Has 30201 Blast hits to 17322 proteins in 780 species: Archae - 12; Bacteria - 1396; Metazoa - 17338; Fungi - 3422; …
AT4G32340		5	FALSE		up	1.57449	0.00483223								Tetratricopeptide repeat (TPR)-like superfamily protein
AT4G32440		5	FALSE								up	1.26437	0.0411629		Plant Tudor-like RNA-binding protein
AT4G33960		5	FALSE		up	1.06972	0.0206897								unknown protein; FUNCTIONS IN: molecular_function unknown; INVOLVED IN: biological_process unknown; LOCATED IN: endomembrane system; EXPRESSED IN: 20 plant structures; EXPRESSED DURING: 10 growth stages; BEST Arabidopsis thaliana protein match is: unknown protein (TAIR:AT2G15830.1); Has 32 Blast hits to 32 proteins in 4 species: Archae - 0; Bacteria - 0; Metazoa - 0; Fungi - 0; Plants - 32; Virus…
AT4G34419		5	FALSE		up	1.65439	0.0356869								unknown protein; BEST Arabidopsis thaliana protein match is: unknown protein (TAIR:AT3G19200.1).
AT4G37260		5	TRUE	MYB	up	1.42548	0.00915006				up	1.16925	0.0118815	MYB73, ATMYB73	myb domain protein 73
AT4G39190		5	FALSE		up	1.15366	0.0174175				up	1.03648	0.0139336		unknown protein; BEST Arabidopsis thaliana protein match is: unknown protein (TAIR:AT2G21560.1); Has 5536 Blast hits to 3562 proteins in 401 species: Archae - 12; Bacteria - 497; Metazoa - 1363; Fungi - 374; Plants - 149; Viruses - 22; Other Eukaryotes - 3119 (source: NCBI BLink).
AT5G01542		5	FALSE		up	1.39414	0.00357442
AT5G01840		5	FALSE		up	1.24328	0.0284706							ATOFP1, OFP1	ovate family protein 1
AT5G02480		5	FALSE		up	1.25242	0.00450578	down	-1.77198	5.25294e-05					HSP20-like chaperones superfamily protein
AT5G03720		5	TRUE	HSF	up	1.89171	6.66782e-05				up	1.59714	0.000107629	AT-HSFA3, HSFA3	heat shock transcription factor A3
AT5G21960		5	FALSE		up	3.31873	0.0120845								Integrase-type DNA-binding superfamily protein
AT5G23360		5	FALSE		up	1.66093	0.00344478				up	1.17914	0.0162672		GRAM domain-containing protein / ABA-responsive protein-related
AT5G23600		5	FALSE		up	1.10536	0.00595337								RNA 2'-phosphotransferase, Tpt1 / KptA family
AT5G24350		5	FALSE		up	1.02962	0.0130096								FUNCTIONS IN: molecular_function unknown; INVOLVED IN: biological_process unknown; LOCATED IN: cellular_component unknown; EXPRESSED IN: 23 plant structures; EXPRESSED DURING: 13 growth stages; CONTAINS InterPro DOMAIN/s: Secretory pathway Sec39 (InterPro:IPR013244).
AT5G26230		5	FALSE		up	1.35652	0.00211562								unknown protein; FUNCTIONS IN: molecular_function unknown; INVOLVED IN: biological_process unknown; LOCATED IN: chloroplast; EXPRESSED IN: 22 plant structures; EXPRESSED DURING: 13 growth stages; Has 1807 Blast hits to 1807 proteins in 277 species: Archae - 0; Bacteria - 0; Metazoa - 736; Fungi - 347; Plants - 385; Viruses - 0; Other Eukaryotes - 339 (source: NCBI BLink).
AT5G26920		5	FALSE		up	2.97966	0.0170708				up	3.75047	0.000612756	CBP60G	Cam-binding protein 60-like G
AT5G36920		5	FALSE		up	1.978	0.0155412								unknown protein; FUNCTIONS IN: molecular_function unknown; INVOLVED IN: biological_process unknown; LOCATED IN: endomembrane system; BEST Arabidopsis thaliana protein match is: unknown protein (TAIR:AT5G36925.1); Has 1807 Blast hits to 1807 proteins in 277 species: Archae - 0; Bacteria - 0; Metazoa - 736; Fungi - 347; Plants - 385; Viruses - 0; Other Eukaryotes - 339 (source: NCBI BLink).
AT5G38700		5	FALSE		up	2.08447	0.0180988								unknown protein; FUNCTIONS IN: molecular_function unknown; INVOLVED IN: biological_process unknown; LOCATED IN: mitochondrion; EXPRESSED IN: 10 plant structures; EXPRESSED DURING: LP.04 four leaves visible, LP.10 ten leaves visible, petal differentiation and expansion stage, LP.08 eight leaves visible, LP.12 twelve leaves visible; BEST Arabidopsis thaliana protein match is: unknown protein (TAIR:…
AT5G40450		5	FALSE		up	1.22906	0.0104023								unknown protein; FUNCTIONS IN: molecular_function unknown; INVOLVED IN: biological_process unknown; LOCATED IN: chloroplast, plasma membrane; EXPRESSED IN: 24 plant structures; EXPRESSED DURING: 13 growth stages; Has 30201 Blast hits to 17322 proteins in 780 species: Archae - 12; Bacteria - 1396; Metazoa - 17338; Fungi - 3422; Plants - 5037; Viruses - 0; Other Eukaryotes - 2996 (source: NCBI BLin…
AT5G41810		5	FALSE		up	1.10579	0.00302264								unknown protein; BEST Arabidopsis thaliana protein match is: unknown protein (TAIR:AT1G64340.1); Has 876 Blast hits to 690 proteins in 132 species: Archae - 0; Bacteria - 38; Metazoa - 180; Fungi - 112; Plants - 59; Viruses - 2; Other Eukaryotes - 485 (source: NCBI BLink).
AT5G42445		5	FALSE		up	1.68717	0.0444249
AT5G43890		5	FALSE		up	1.33028	0.026716							YUC5, SUPER1	Flavin-binding monooxygenase family protein
AT5G44005		5	FALSE		up	1.33292	0.00711707	down	-1.31203	0.0059285					unknown protein; FUNCTIONS IN: molecular_function unknown; INVOLVED IN: biological_process unknown; LOCATED IN: plasma membrane; Has 35333 Blast hits to 34131 proteins in 2444 species: Archae - 798; Bacteria - 22429; Metazoa - 974; Fungi - 991; Plants - 531; Viruses - 0; Other Eukaryotes - 9610 (source: NCBI BLink).
AT5G44350		5	FALSE		up	2.41335	0.00191007	down	-1.50439	0.0364439					ethylene-responsive nuclear protein -related
AT5G45630		5	FALSE		up	2.80033	0.00481869				up	2.10443	0.0157249		Protein of unknown function, DUF584
AT5G46470		5	FALSE		up	1.31652	0.000622349							RPS6	disease resistance protein (TIR-NBS-LRR class) family
AT5G48250		5	TRUE	C2C2-CO-LIKE	up	1.31887	0.00800786								B-box type zinc finger protein with CCT domain
AT5G52020		5	TRUE	AP2-EREBP	up	3.51969	0.00994265				up	2.61799	0.0284656		Integrase-type DNA-binding superfamily protein
AT5G59520		5	FALSE		up	1.2056	0.0443844							ZIP2	ZRT/IRT-like protein 2
AT5G60100		5	FALSE		up	1.16374	0.0492562				up	1.22773	0.0152905	PRR3	pseudo-response regulator 3
AT5G60890		5	TRUE	MYB	up	1.28997	0.000381397	down	-1.45949	5.68018e-05				ATMYB34, ATR1, MYB34	myb domain protein 34
AT5G61600		5	TRUE	AP2-EREBP	up	2.93273	8.88934e-08				up	1.99454	2.13965e-06	ERF104	ethylene response factor 104
AT5G64770		5	FALSE		up	1.42953	0.002191	down	-1.67804	0.000320654				RGF9	Encodes a root meristem growth factor (RGF). Belongs to a family of functionally redundant homologous peptides that are secreted, tyrosine-sulfated, and expressed mainly in the stem cell area and the innermost layer of central columella cells. RGFs are required for maintenance of the root stem cell niche and transit amplifying cell proliferation. Members of this family include: At5g60810 (RGF1), …
AT5G67488		5	FALSE		up	1.05849	0.0027463
ATCG00090		5	FALSE								up	1.1273	0.0190833
AT1G49220	re-attributed to cluster 5 due to up-regulation at t10 & down-regulation at t3010	6	FALSE		up	1.26046	0.0275085	down	-2.50869	0.000143547					RING/U-box superfamily protein
AT3G01600	re-attributed to cluster 5 due to up-regulation at t10 & down-regulation at t3010	6	FALSE		up	1.57353	0.0481218	down	-2.65507	0.00238666				anac044, NAC044	NAC domain containing protein 44
AT4G25470	re-attributed to cluster 5 due to up-regulation at t10 & down-regulation at t3010	6	TRUE	AP2-EREBP	up	2.07244	0.00457969	down	-4.81516	1.81506e-05	down	-2.74272	0.0118983	CBF2, DREB1C, FTQ4, ATCBF2	C-repeat/DRE binding factor 2
AT4G31248	re-attributed to cluster 5 due to up-regulation at t10 & down-regulation at t3010	6	FALSE		up	1.11797	0.0225336	down	-2.47189	3.31508e-05	down	-1.35392	0.0166432
AT5G07240	re-attributed to cluster 5 due to up-regulation at t10 & down-regulation at t3010	6	FALSE		up	1.05991	0.0371128	down	-1.08662	0.0179589				IQD24	IQ-domain 24
AT5G46690	re-attributed to cluster 5 due to up-regulation at t10 & down-regulation at t3010	6	TRUE	BHLH	up	1.03956	0.0368151	down	-2.13057	0.000105497	down	-1.091	0.0366987	bHLH071	beta HLH protein 71
AT5G52930	re-attributed to cluster 5 due to up-regulation at t10 & down-regulation at t3010	6	FALSE		up	1.02315	0.0169713	down	-1.9127	5.96612e-05					Protein of unknown function (DUF295)
AT5G64620	re-attributed to cluster 5 due to up-regulation at t10 & down-regulation at t3010	6	FALSE		up	1.06599	0.0210433	down	-1.15482	0.00645017				C/VIF2, ATC/VIF2	cell wall / vacuolar inhibitor of fructosidase 2
